# Supplementary material for: Validation of COI metabarcoding primers for terrestrial arthropods
Source: PeerJ. 2019 Oct 7;7:e7745. doi: 10.7717/peerj.7745 (PMC6786254; doi:10.7717/peerj.7745)
Supplement: Supplemental Information 1 [file peerj-07-7745-s020.zip]

Archive with 283 entries (236 files):
- Scripts_1_v2/
- Scripts_1_v2/R_scripts/
- Scripts_1_v2/R_scripts/PCA/
- Scripts_1_v2/R_scripts/PCA/PCA_v1.R
- __MACOSX/
- __MACOSX/Scripts_1_v2/
- __MACOSX/Scripts_1_v2/R_scripts/
- __MACOSX/Scripts_1_v2/R_scripts/PCA/
- __MACOSX/Scripts_1_v2/R_scripts/PCA/._PCA_v1.R
- Scripts_1_v2/R_scripts/PCA/.Rapp.history
- __MACOSX/Scripts_1_v2/R_scripts/PCA/._.Rapp.history
- __MACOSX/Scripts_1_v2/R_scripts/._PCA
- Scripts_1_v2/R_scripts/Fig SXX gradient concentrations/
- Scripts_1_v2/R_scripts/Fig SXX gradient concentrations/gradient_plot_v1.R
- __MACOSX/Scripts_1_v2/R_scripts/Fig SXX gradient concentrations/
- __MACOSX/Scripts_1_v2/R_scripts/Fig SXX gradient concentrations/._gradient_plot_v1.R
- Scripts_1_v2/R_scripts/Fig SXX gradient concentrations/.Rapp.history
- __MACOSX/Scripts_1_v2/R_scripts/Fig SXX gradient concentrations/._.Rapp.history
- Scripts_1_v2/R_scripts/Fig SXX gradient concentrations/Guelph primer test 2018 - mock - combos.csv
- __MACOSX/Scripts_1_v2/R_scripts/Fig SXX gradient concentrations/._Guelph primer test 2018 - mock - combos.csv
- __MACOSX/Scripts_1_v2/R_scripts/._Fig SXX gradient concentrations
- Scripts_1_v2/R_scripts/subsampling malaise trap/
- Scripts_1_v2/R_scripts/subsampling malaise trap/plot_rare_v2_mBRAVE.pdf
- __MACOSX/Scripts_1_v2/R_scripts/subsampling malaise trap/
- __MACOSX/Scripts_1_v2/R_scripts/subsampling malaise trap/._plot_rare_v2_mBRAVE.pdf
- Scripts_1_v2/R_scripts/subsampling malaise trap/short bias.txt
- __MACOSX/Scripts_1_v2/R_scripts/subsampling malaise trap/._short bias.txt
- Scripts_1_v2/R_scripts/subsampling malaise trap/sub_v3.R
- __MACOSX/Scripts_1_v2/R_scripts/subsampling malaise trap/._sub_v3.R
- Scripts_1_v2/R_scripts/subsampling malaise trap/plot_recovery_v3.R
- __MACOSX/Scripts_1_v2/R_scripts/subsampling malaise trap/._plot_recovery_v3.R
- Scripts_1_v2/R_scripts/subsampling malaise trap/plot_rarefaction_v2.R
- __MACOSX/Scripts_1_v2/R_scripts/subsampling malaise trap/._plot_rarefaction_v2.R
- Scripts_1_v2/R_scripts/subsampling malaise trap/plot_rare_v2_local.pdf
- __MACOSX/Scripts_1_v2/R_scripts/subsampling malaise trap/._plot_rare_v2_local.pdf
- __MACOSX/Scripts_1_v2/R_scripts/._subsampling malaise trap
- Scripts_1_v2/R_scripts/unspecific_amplification/
- Scripts_1_v2/R_scripts/unspecific_amplification/180912_gradient.pdf
- __MACOSX/Scripts_1_v2/R_scripts/unspecific_amplification/
- __MACOSX/Scripts_1_v2/R_scripts/unspecific_amplification/._180912_gradient.pdf
- Scripts_1_v2/R_scripts/unspecific_amplification/Lplot_v2.R
- __MACOSX/Scripts_1_v2/R_scripts/unspecific_amplification/._Lplot_v2.R
- Scripts_1_v2/R_scripts/unspecific_amplification/21primer.pdf
- __MACOSX/Scripts_1_v2/R_scripts/unspecific_amplification/._21primer.pdf
- __MACOSX/Scripts_1_v2/R_scripts/._unspecific_amplification
- Scripts_1_v2/R_scripts/Fig SXXX SXXX SXX gradient differences/
- Scripts_1_v2/R_scripts/Fig SXXX SXXX SXX gradient differences/181004_grad_10.000.csv
- __MACOSX/Scripts_1_v2/R_scripts/Fig SXXX SXXX SXX gradient differences/
- __MACOSX/Scripts_1_v2/R_scripts/Fig SXXX SXXX SXX gradient differences/._181004_grad_10.000.csv
- Scripts_1_v2/R_scripts/Fig SXXX SXXX SXX gradient differences/1 mege old and new v1.R
- __MACOSX/Scripts_1_v2/R_scripts/Fig SXXX SXXX SXX gradient differences/._1 mege old and new v1.R
- Scripts_1_v2/R_scripts/Fig SXXX SXXX SXX gradient differences/Screen Shot 2018-08-18 at 10.42.09.png
- __MACOSX/Scripts_1_v2/R_scripts/Fig SXXX SXXX SXX gradient differences/._Screen Shot 2018-08-18 at 10.42.09.png
- Scripts_1_v2/R_scripts/Fig SXXX SXXX SXX gradient differences/sub_v3_180820.R
- __MACOSX/Scripts_1_v2/R_scripts/Fig SXXX SXXX SXX gradient differences/._sub_v3_180820.R
- Scripts_1_v2/R_scripts/Fig SXXX SXXX SXX gradient differences/180820_gradient_RAW_inc_old_REL_0.001.csv
- __MACOSX/Scripts_1_v2/R_scripts/Fig SXXX SXXX SXX gradient differences/._180820_gradient_RAW_inc_old_REL_0.001.csv
- Scripts_1_v2/R_scripts/Fig SXXX SXXX SXX gradient differences/.Rapp.history
- __MACOSX/Scripts_1_v2/R_scripts/Fig SXXX SXXX SXX gradient differences/._.Rapp.history
- Scripts_1_v2/R_scripts/Fig SXXX SXXX SXX gradient differences/temp_dif_effects_v2.R
- __MACOSX/Scripts_1_v2/R_scripts/Fig SXXX SXXX SXX gradient differences/._temp_dif_effects_v2.R
- Scripts_1_v2/R_scripts/Fig SXXX SXXX SXX gradient differences/46C_comparison_v3.R
- __MACOSX/Scripts_1_v2/R_scripts/Fig SXXX SXXX SXX gradient differences/._46C_comparison_v3.R
- Scripts_1_v2/R_scripts/Fig SXXX SXXX SXX gradient differences/180820_gradient_RAW_inc_old.csv
- __MACOSX/Scripts_1_v2/R_scripts/Fig SXXX SXXX SXX gradient differences/._180820_gradient_RAW_inc_old.csv
- Scripts_1_v2/R_scripts/Fig SXXX SXXX SXX gradient differences/181004_grad_100.000.csv
- __MACOSX/Scripts_1_v2/R_scripts/Fig SXXX SXXX SXX gradient differences/._181004_grad_100.000.csv
- Scripts_1_v2/R_scripts/Fig SXXX SXXX SXX gradient differences/plot_recovery_grad_v2.R
- __MACOSX/Scripts_1_v2/R_scripts/Fig SXXX SXXX SXX gradient differences/._plot_recovery_grad_v2.R
- Scripts_1_v2/R_scripts/Fig SXXX SXXX SXX gradient differences/180820_gradient_RAW_REL_0.001.csv
- __MACOSX/Scripts_1_v2/R_scripts/Fig SXXX SXXX SXX gradient differences/._180820_gradient_RAW_REL_0.001.csv
- __MACOSX/Scripts_1_v2/R_scripts/._Fig SXXX SXXX SXX gradient differences
- Scripts_1_v2/R_scripts/Heatmaps (Fig SXX)/
- Scripts_1_v2/R_scripts/Heatmaps (Fig SXX)/190214_21_rel_MALAISE_sorted_v1.csv
- __MACOSX/Scripts_1_v2/R_scripts/Heatmaps (Fig SXX)/
- __MACOSX/Scripts_1_v2/R_scripts/Heatmaps (Fig SXX)/._190214_21_rel_MALAISE_sorted_v1.csv
- Scripts_1_v2/R_scripts/Heatmaps (Fig SXX)/primer_names.csv
- __MACOSX/Scripts_1_v2/R_scripts/Heatmaps (Fig SXX)/._primer_names.csv
- Scripts_1_v2/R_scripts/Heatmaps (Fig SXX)/180910_21_rel_sorted_v1.csv
- __MACOSX/Scripts_1_v2/R_scripts/Heatmaps (Fig SXX)/._180910_21_rel_sorted_v1.csv
- Scripts_1_v2/R_scripts/Heatmaps (Fig SXX)/malaise_heatmap_v1.R
- __MACOSX/Scripts_1_v2/R_scripts/Heatmaps (Fig SXX)/._malaise_heatmap_v1.R
- Scripts_1_v2/R_scripts/Heatmaps (Fig SXX)/180910_grad_sorted_v1.csv
- __MACOSX/Scripts_1_v2/R_scripts/Heatmaps (Fig SXX)/._180910_grad_sorted_v1.csv
- Scripts_1_v2/R_scripts/Heatmaps (Fig SXX)/.Rapp.history
- __MACOSX/Scripts_1_v2/R_scripts/Heatmaps (Fig SXX)/._.Rapp.history
- Scripts_1_v2/R_scripts/Heatmaps (Fig SXX)/heatmap_21_v2.R
- __MACOSX/Scripts_1_v2/R_scripts/Heatmaps (Fig SXX)/._heatmap_21_v2.R
- __MACOSX/Scripts_1_v2/R_scripts/._Heatmaps (Fig SXX)
- Scripts_1_v2/R_scripts/Fig SXX dendograms/
- Scripts_1_v2/R_scripts/Fig SXX dendograms/dendo_v4.R
- __MACOSX/Scripts_1_v2/R_scripts/Fig SXX dendograms/
- __MACOSX/Scripts_1_v2/R_scripts/Fig SXX dendograms/._dendo_v4.R
- Scripts_1_v2/R_scripts/Fig SXX dendograms/.Rapp.history
- __MACOSX/Scripts_1_v2/R_scripts/Fig SXX dendograms/._.Rapp.history
- __MACOSX/Scripts_1_v2/R_scripts/._Fig SXX dendograms
- Scripts_1_v2/R_scripts/sequencing depth/
- Scripts_1_v2/R_scripts/sequencing depth/depth_v3.R
- __MACOSX/Scripts_1_v2/R_scripts/sequencing depth/
- __MACOSX/Scripts_1_v2/R_scripts/sequencing depth/._depth_v3.R
- Scripts_1_v2/R_scripts/sequencing depth/.Rapp.history
- __MACOSX/Scripts_1_v2/R_scripts/sequencing depth/._.Rapp.history
- Scripts_1_v2/R_scripts/sequencing depth/abline_v4.pdf
- __MACOSX/Scripts_1_v2/R_scripts/sequencing depth/._abline_v4.pdf
- __MACOSX/Scripts_1_v2/R_scripts/._sequencing depth
- Scripts_1_v2/R_scripts/subsampling mock community/
- Scripts_1_v2/R_scripts/subsampling mock community/plot_rare_v2.pdf
- __MACOSX/Scripts_1_v2/R_scripts/subsampling mock community/
- __MACOSX/Scripts_1_v2/R_scripts/subsampling mock community/._plot_rare_v2.pdf
- Scripts_1_v2/R_scripts/subsampling mock community/plot_recovery_v2.R
- __MACOSX/Scripts_1_v2/R_scripts/subsampling mock community/._plot_recovery_v2.R
- Scripts_1_v2/R_scripts/subsampling mock community/colors.txt
- __MACOSX/Scripts_1_v2/R_scripts/subsampling mock community/._colors.txt
- Scripts_1_v2/R_scripts/subsampling mock community/plot_order_recov.R
- __MACOSX/Scripts_1_v2/R_scripts/subsampling mock community/._plot_order_recov.R
- Scripts_1_v2/R_scripts/subsampling mock community/3_Raw_hit_table_160630.csv
- __MACOSX/Scripts_1_v2/R_scripts/subsampling mock community/._3_Raw_hit_table_160630.csv
- Scripts_1_v2/R_scripts/subsampling mock community/sub_v2.R
- __MACOSX/Scripts_1_v2/R_scripts/subsampling mock community/._sub_v2.R
- Scripts_1_v2/R_scripts/subsampling mock community/plot_rarefaction_v1.R
- __MACOSX/Scripts_1_v2/R_scripts/subsampling mock community/._plot_rarefaction_v1.R
- __MACOSX/Scripts_1_v2/R_scripts/._subsampling mock community
- Scripts_1_v2/R_scripts/annealing temp/
- Scripts_1_v2/R_scripts/annealing temp/primer_2_Tm_v3.R
- __MACOSX/Scripts_1_v2/R_scripts/annealing temp/
- __MACOSX/Scripts_1_v2/R_scripts/annealing temp/._primer_2_Tm_v3.R
- __MACOSX/Scripts_1_v2/R_scripts/._annealing temp
- Scripts_1_v2/R_scripts/fusion primers/
- Scripts_1_v2/R_scripts/fusion primers/SXX 4 gradient primers/
- Scripts_1_v2/R_scripts/fusion primers/SXX 4 gradient primers/223_Hamming.pdf
- __MACOSX/Scripts_1_v2/R_scripts/fusion primers/
- __MACOSX/Scripts_1_v2/R_scripts/fusion primers/SXX 4 gradient primers/
- __MACOSX/Scripts_1_v2/R_scripts/fusion primers/SXX 4 gradient primers/._223_Hamming.pdf
- Scripts_1_v2/R_scripts/fusion primers/SXX 4 gradient primers/223_alignment.pdf
- __MACOSX/Scripts_1_v2/R_scripts/fusion primers/SXX 4 gradient primers/._223_alignment.pdf
- Scripts_1_v2/R_scripts/fusion primers/SXX 4 gradient primers/223_alignment copy.pdf
- __MACOSX/Scripts_1_v2/R_scripts/fusion primers/SXX 4 gradient primers/._223_alignment copy.pdf
- Scripts_1_v2/R_scripts/fusion primers/SXX 4 gradient primers/imput_tagging.txt
- __MACOSX/Scripts_1_v2/R_scripts/fusion primers/SXX 4 gradient primers/._imput_tagging.txt
- Scripts_1_v2/R_scripts/fusion primers/SXX 4 gradient primers/amplicon_length_v1.R
- __MACOSX/Scripts_1_v2/R_scripts/fusion primers/SXX 4 gradient primers/._amplicon_length_v1.R
- Scripts_1_v2/R_scripts/fusion primers/SXX 4 gradient primers/223_tags_tab.csv
- __MACOSX/Scripts_1_v2/R_scripts/fusion primers/SXX 4 gradient primers/._223_tags_tab.csv
- Scripts_1_v2/R_scripts/fusion primers/SXX 4 gradient primers/223_Levenshtein.pdf
- __MACOSX/Scripts_1_v2/R_scripts/fusion primers/SXX 4 gradient primers/._223_Levenshtein.pdf
- Scripts_1_v2/R_scripts/fusion primers/SXX 4 gradient primers/_build_primers_v1.R
- __MACOSX/Scripts_1_v2/R_scripts/fusion primers/SXX 4 gradient primers/.__build_primers_v1.R
- __MACOSX/Scripts_1_v2/R_scripts/fusion primers/._SXX 4 gradient primers
- Scripts_1_v2/R_scripts/fusion primers/SXX 21 primer pairs/
- Scripts_1_v2/R_scripts/fusion primers/SXX 21 primer pairs/manual_Hamming.pdf
- __MACOSX/Scripts_1_v2/R_scripts/fusion primers/SXX 21 primer pairs/
- __MACOSX/Scripts_1_v2/R_scripts/fusion primers/SXX 21 primer pairs/._manual_Hamming.pdf
- Scripts_1_v2/R_scripts/fusion primers/SXX 21 primer pairs/plo_me_v1.R
- __MACOSX/Scripts_1_v2/R_scripts/fusion primers/SXX 21 primer pairs/._plo_me_v1.R
- Scripts_1_v2/R_scripts/fusion primers/SXX 21 primer pairs/alignment_v1 copy.pdf
- __MACOSX/Scripts_1_v2/R_scripts/fusion primers/SXX 21 primer pairs/._alignment_v1 copy.pdf
- Scripts_1_v2/R_scripts/fusion primers/SXX 21 primer pairs/manual_v5.csv
- __MACOSX/Scripts_1_v2/R_scripts/fusion primers/SXX 21 primer pairs/._manual_v5.csv
- Scripts_1_v2/R_scripts/fusion primers/SXX 21 primer pairs/manual_alignment.pdf
- __MACOSX/Scripts_1_v2/R_scripts/fusion primers/SXX 21 primer pairs/._manual_alignment.pdf
- Scripts_1_v2/R_scripts/fusion primers/SXX 21 primer pairs/imput_tagging.txt
- __MACOSX/Scripts_1_v2/R_scripts/fusion primers/SXX 21 primer pairs/._imput_tagging.txt
- Scripts_1_v2/R_scripts/fusion primers/SXX 21 primer pairs/amplicon_length_v1.R
- __MACOSX/Scripts_1_v2/R_scripts/fusion primers/SXX 21 primer pairs/._amplicon_length_v1.R
- Scripts_1_v2/R_scripts/fusion primers/SXX 21 primer pairs/manual_Hamming_180705.pdf
- __MACOSX/Scripts_1_v2/R_scripts/fusion primers/SXX 21 primer pairs/._manual_Hamming_180705.pdf
- Scripts_1_v2/R_scripts/fusion primers/SXX 21 primer pairs/_build_primers_v1.R
- __MACOSX/Scripts_1_v2/R_scripts/fusion primers/SXX 21 primer pairs/.__build_primers_v1.R
- Scripts_1_v2/R_scripts/fusion primers/SXX 21 primer pairs/manual_Levenshtein.pdf
- __MACOSX/Scripts_1_v2/R_scripts/fusion primers/SXX 21 primer pairs/._manual_Levenshtein.pdf
- __MACOSX/Scripts_1_v2/R_scripts/fusion primers/._SXX 21 primer pairs
- __MACOSX/Scripts_1_v2/R_scripts/._fusion primers
- Scripts_1_v2/R_scripts/taxonomic groups/
- Scripts_1_v2/R_scripts/taxonomic groups/malaise.csv
- __MACOSX/Scripts_1_v2/R_scripts/taxonomic groups/
- __MACOSX/Scripts_1_v2/R_scripts/taxonomic groups/._malaise.csv
- Scripts_1_v2/R_scripts/taxonomic groups/mock_recovery.csv
- __MACOSX/Scripts_1_v2/R_scripts/taxonomic groups/._mock_recovery.csv
- Scripts_1_v2/R_scripts/taxonomic groups/mock_compositio.csv
- __MACOSX/Scripts_1_v2/R_scripts/taxonomic groups/._mock_compositio.csv
- Scripts_1_v2/R_scripts/taxonomic groups/Mock_plot_old.pdf
- __MACOSX/Scripts_1_v2/R_scripts/taxonomic groups/._Mock_plot_old.pdf
- Scripts_1_v2/R_scripts/taxonomic groups/tax_groups_v1.R
- __MACOSX/Scripts_1_v2/R_scripts/taxonomic groups/._tax_groups_v1.R
- Scripts_1_v2/R_scripts/taxonomic groups/mock sample detectionn.csv
- __MACOSX/Scripts_1_v2/R_scripts/taxonomic groups/._mock sample detectionn.csv
- Scripts_1_v2/R_scripts/taxonomic groups/malaise_plot.pdf
- __MACOSX/Scripts_1_v2/R_scripts/taxonomic groups/._malaise_plot.pdf
- Scripts_1_v2/R_scripts/taxonomic groups/Mock_plot.pdf
- __MACOSX/Scripts_1_v2/R_scripts/taxonomic groups/._Mock_plot.pdf
- Scripts_1_v2/R_scripts/taxonomic groups/.Rapp.history
- __MACOSX/Scripts_1_v2/R_scripts/taxonomic groups/._.Rapp.history
- Scripts_1_v2/R_scripts/taxonomic groups/malaise_recovery.csv
- __MACOSX/Scripts_1_v2/R_scripts/taxonomic groups/._malaise_recovery.csv
- __MACOSX/Scripts_1_v2/R_scripts/._taxonomic groups
- Scripts_1_v2/R_scripts/primer map/
- Scripts_1_v2/R_scripts/primer map/Primer_plot_v7.R
- __MACOSX/Scripts_1_v2/R_scripts/primer map/
- __MACOSX/Scripts_1_v2/R_scripts/primer map/._Primer_plot_v7.R
- __MACOSX/Scripts_1_v2/R_scripts/._primer map
- Scripts_1_v2/R_scripts/sequ loss (filtering)/
- Scripts_1_v2/R_scripts/sequ loss (filtering)/ee_filtering.pdf
- __MACOSX/Scripts_1_v2/R_scripts/sequ loss (filtering)/
- __MACOSX/Scripts_1_v2/R_scripts/sequ loss (filtering)/._ee_filtering.pdf
- Scripts_1_v2/R_scripts/sequ loss (filtering)/sequ_loss_v1.R
- __MACOSX/Scripts_1_v2/R_scripts/sequ loss (filtering)/._sequ_loss_v1.R
- Scripts_1_v2/R_scripts/sequ loss (filtering)/sequ_loss.pdf
- __MACOSX/Scripts_1_v2/R_scripts/sequ loss (filtering)/._sequ_loss.pdf
- Scripts_1_v2/R_scripts/sequ loss (filtering)/Untitled.R
- __MACOSX/Scripts_1_v2/R_scripts/sequ loss (filtering)/._Untitled.R
- Scripts_1_v2/R_scripts/sequ loss (filtering)/.Rapp.history
- __MACOSX/Scripts_1_v2/R_scripts/sequ loss (filtering)/._.Rapp.history
- __MACOSX/Scripts_1_v2/R_scripts/._sequ loss (filtering)
- __MACOSX/Scripts_1_v2/._R_scripts
- Scripts_1_v2/JAMP_21_primer_sets/
- Scripts_1_v2/JAMP_21_primer_sets/data2_length_V2.csv
- __MACOSX/Scripts_1_v2/JAMP_21_primer_sets/
- __MACOSX/Scripts_1_v2/JAMP_21_primer_sets/._data2_length_V2.csv
- Scripts_1_v2/JAMP_21_primer_sets/primer_list_v5.csv
- __MACOSX/Scripts_1_v2/JAMP_21_primer_sets/._primer_list_v5.csv
- Scripts_1_v2/JAMP_21_primer_sets/_demultiplexing_files/
- Scripts_1_v2/JAMP_21_primer_sets/_demultiplexing_files/lib21_demulti_v1.R
- __MACOSX/Scripts_1_v2/JAMP_21_primer_sets/_demultiplexing_files/
- __MACOSX/Scripts_1_v2/JAMP_21_primer_sets/_demultiplexing_files/._lib21_demulti_v1.R
- Scripts_1_v2/JAMP_21_primer_sets/_demultiplexing_files/_180528_primer_sequ.txt
- __MACOSX/Scripts_1_v2/JAMP_21_primer_sets/_demultiplexing_files/.__180528_primer_sequ.txt
- Scripts_1_v2/JAMP_21_primer_sets/_demultiplexing_files/tags_v1.csv
- __MACOSX/Scripts_1_v2/JAMP_21_primer_sets/_demultiplexing_files/._tags_v1.csv
- Scripts_1_v2/JAMP_21_primer_sets/_demultiplexing_files/manual_v5.csv
- __MACOSX/Scripts_1_v2/JAMP_21_primer_sets/_demultiplexing_files/._manual_v5.csv
- Scripts_1_v2/JAMP_21_primer_sets/_demultiplexing_files/combos_v1.csv
- __MACOSX/Scripts_1_v2/JAMP_21_primer_sets/_demultiplexing_files/._combos_v1.csv
- Scripts_1_v2/JAMP_21_primer_sets/_demultiplexing_files/.Rapp.history
- __MACOSX/Scripts_1_v2/JAMP_21_primer_sets/_demultiplexing_files/._.Rapp.history
- Scripts_1_v2/JAMP_21_primer_sets/_demultiplexing_files/primers_180528.csv
- __MACOSX/Scripts_1_v2/JAMP_21_primer_sets/_demultiplexing_files/._primers_180528.csv
- Scripts_1_v2/JAMP_21_primer_sets/_demultiplexing_files/_build_primers_v1.R
- __MACOSX/Scripts_1_v2/JAMP_21_primer_sets/_demultiplexing_files/.__build_primers_v1.R
- __MACOSX/Scripts_1_v2/JAMP_21_primer_sets/.__demultiplexing_files
- Scripts_1_v2/JAMP_21_primer_sets/jamp_lib21_v2.R
- __MACOSX/Scripts_1_v2/JAMP_21_primer_sets/._jamp_lib21_v2.R
- __MACOSX/Scripts_1_v2/._JAMP_21_primer_sets
- Scripts_1_v2/PhiX.fasta
- __MACOSX/Scripts_1_v2/._PhiX.fasta
- Scripts_1_v2/JAMP_Gradient/
- Scripts_1_v2/JAMP_Gradient/jamp_gradient_v1.R
- __MACOSX/Scripts_1_v2/JAMP_Gradient/
- __MACOSX/Scripts_1_v2/JAMP_Gradient/._jamp_gradient_v1.R
- Scripts_1_v2/JAMP_Gradient/_primer_demulti/
- Scripts_1_v2/JAMP_Gradient/_primer_demulti/demulti_v1.R
- __MACOSX/Scripts_1_v2/JAMP_Gradient/_primer_demulti/
- __MACOSX/Scripts_1_v2/JAMP_Gradient/_primer_demulti/._demulti_v1.R
- Scripts_1_v2/JAMP_Gradient/_primer_demulti/_1800709_primer_ordering_file.txt
- __MACOSX/Scripts_1_v2/JAMP_Gradient/_primer_demulti/.__1800709_primer_ordering_file.txt
- Scripts_1_v2/JAMP_Gradient/_primer_demulti/tags.csv
- __MACOSX/Scripts_1_v2/JAMP_Gradient/_primer_demulti/._tags.csv
- Scripts_1_v2/JAMP_Gradient/_primer_demulti/cobos.csv
- __MACOSX/Scripts_1_v2/JAMP_Gradient/_primer_demulti/._cobos.csv
- Scripts_1_v2/JAMP_Gradient/_primer_demulti/tagging_v3.csv
- __MACOSX/Scripts_1_v2/JAMP_Gradient/_primer_demulti/._tagging_v3.csv
- Scripts_1_v2/JAMP_Gradient/_primer_demulti/.Rapp.history
- __MACOSX/Scripts_1_v2/JAMP_Gradient/_primer_demulti/._.Rapp.history
- Scripts_1_v2/JAMP_Gradient/_primer_demulti/223_tags_tab.csv
- __MACOSX/Scripts_1_v2/JAMP_Gradient/_primer_demulti/._223_tags_tab.csv
- __MACOSX/Scripts_1_v2/JAMP_Gradient/.__primer_demulti
- __MACOSX/Scripts_1_v2/._JAMP_Gradient
- Scripts_1_v2/Ref_374_nogap_edited_v1.fasta
- __MACOSX/Scripts_1_v2/._Ref_374_nogap_edited_v1.fasta
- Scripts_1_v2/_Please_READ_ME.txt
- __MACOSX/Scripts_1_v2/.__Please_READ_ME.txt
- Scripts_1_v2/JAMP_21_malaise/
- Scripts_1_v2/JAMP_21_malaise/malaise_ref_v1.R
- __MACOSX/Scripts_1_v2/JAMP_21_malaise/
- __MACOSX/Scripts_1_v2/JAMP_21_malaise/._malaise_ref_v1.R
- Scripts_1_v2/JAMP_21_malaise/merge_BINs.R
- __MACOSX/Scripts_1_v2/JAMP_21_malaise/._merge_BINs.R
- Scripts_1_v2/JAMP_21_malaise/jamp_malaise_v10_RMsingle.R
- Scripts_1_v2/JAMP_21_malaise/tags_v1.csv
- __MACOSX/Scripts_1_v2/JAMP_21_malaise/._tags_v1.csv
- Scripts_1_v2/JAMP_21_malaise/combos_v2.csv
- __MACOSX/Scripts_1_v2/JAMP_21_malaise/._combos_v2.csv
- __MACOSX/Scripts_1_v2/._JAMP_21_malaise
- __MACOSX/._Scripts_1_v2
