# Supplementary material for: Validation of COI metabarcoding primers for terrestrial arthropods
Source: PeerJ. 2019 Oct 7;7:e7745. doi: 10.7717/peerj.7745 (PMC6786254; doi:10.7717/peerj.7745)
Supplement: Supplemental Information 1 [file peerj-07-7745-s020.zip › Scripts_1_v2/R_scripts/PCA/PCA_v1.R]

# 180913
setwd("~/Documents/UNI_und_VORLESUNGEN/14 Guelph/1 Primer Validation/1 R Scripts/1 PCA")


data <- read.csv("../1 heatmap/180910_21_rel_sorted_v1.csv", stringsAsFactors=F)


for (i in 2:22){
data[i]<- data[i]/sum(data[i])*100
data[i][data[i]<0.001] <- 0

}

colSums(data[2:22])


names(data) <- sub("X0*(.*)_PE", "\\1", names(data))


#install.packages("FactoMineR")
library(FactoMineR)

results <- PCA(t(data[2:22]), quali.sup=1, graph=F) # col 1 indexes

pdf("PCA_2.pdf", height=7, width=7, useDingbats=FALSE)
plot(results)
dev.off()


# PLOT GRADIENT


data <- read.csv("../1 heatmap/180910_grad_sorted_v1.csv", stringsAsFactors=F)

cbind(names(data))

for (i in 2:37){
data[i]<- data[i]/sum(data[i])*100
data[i][data[i]<0.001] <- 0

}

colSums(data[2:37])


names(data) <- sub("(.*)_PE", "\\1", names(data))


#install.packages("FactoMineR")
library(FactoMineR)

results <- PCA(t(data[2:37]), quali.sup=1, graph=F) # col 1 indexes

pdf("PCA_gradient_v1.pdf", height=17, width=17, useDingbats=FALSE)
plot(results)
dev.off()
