# Supplementary material for: Validation of COI metabarcoding primers for terrestrial arthropods
Source: PeerJ. 2019 Oct 7;7:e7745. doi: 10.7717/peerj.7745 (PMC6786254; doi:10.7717/peerj.7745)
Supplement: Supplemental Information 1 [file peerj-07-7745-s020.zip › Scripts_1_v2/R_scripts/Fig SXX gradient concentrations/gradient_plot_v1.R]

setwd("~/Documents/UNI_und_VORLESUNGEN/14 Guelph/1 Primer Validation/1 R Scripts/1 gradients")


data <- read.csv("Guelph primer test 2018 - mock - combos.csv")


cbind(names(data))


# color 
mycol <- rep("black", nrow(data))
mycol[data$amplicon_size<570] <- "blue"
mycol[data$amplicon_size<470] <- "skyblue"
mycol[data$amplicon_size<270] <- "Orange"


#mycol <- colorRampPalette(c("white", "darkblue", "Yellow"))


pdf("amplification efficiency_length_normalised.pdf", height =9, width=7)
plot(NULL, xlim=c(40, 65), ylim=c(0, 3), xaxt="n", yaxt="n", xlab="Gradient temprature in °C", ylab="x fold amplification efficiency relative to BF2+BR2")


for (i in 1:nrow(data)){

temp <- data[i, 16:25]

temp <- data[i, 16:25]/data[i, 14] # normalise to BF2+BR2 concentration
temp <- temp*461/data$amplicon_size[i] #normalise by length

lines(c(46, 47.9, 50.2, 52.8, 55.5, 58.1, 60.5, 62.5, 63.9, 64.5), temp, col= mycol[i])

text(46, temp[1], paste(data$Forward[i], "+", data$Reverse[i], sep=""), cex=0.5, adj=1)
}

axis(2, las=1)
axis(1, las=2, at=c(46, 47.9, 50.2, 52.8, 55.5, 58.1, 60.5, 62.5, 63.9, 64.5))

dev.off()
