# Supplementary material for: Validation of COI metabarcoding primers for terrestrial arthropods
Source: PeerJ. 2019 Oct 7;7:e7745. doi: 10.7717/peerj.7745 (PMC6786254; doi:10.7717/peerj.7745)
Supplement: Supplemental Information 1 [file peerj-07-7745-s020.zip › Scripts_1_v2/R_scripts/Fig SXX gradient concentrations/Guelph primer test 2018 - mock - combos.csv]

ID	Forward	Reverse	usually used Annealing °C	Reference	region_size	amplicon_size	PCR	Gelpicture	Qubit	Sequence?	Comment		POS	NEG	46.1	48	50.3	52.9	55.6	58.2	60.6	62.6	64	64.6
1	Uni-MinibarF1	Uni-MinibarR1	46	Meusnier et al. 2008	127	177	VE3_G (3+4)	27/4/18	OK	T	OK	VE3_G	26.05	2.265	16.75	13.2	7.115	3.575	2.76	2.63	2.63	2.695	2.615	2.735
2	LepF1	EPT-long-univR	43.5	Hajibabaei et al. 2011	127	181	VE5_H (12+13)					VE5_H	18.45	2.56	3.79	3.24	2.895	2.815	2.835	2.855	2.83	2.9	2.835	2.91
3	MG-LCO1490	MG-univR	45	Galan et al. 2017	133	187	VE6_H (44+45)					VE6_H	19.4	2.175	7.625	4.74	2.99	2.58	2.455	2.5	2.565	2.535	2.505	2.52
4	ZBJ-ArtF1c	ZBJ-ArtR2c	61/53	Zeale et al. 2010	157	211	VE4_H (5+7)					VE4_H	18.05	1.56	18.9	19.7	20.1	22.2	22.85	23.95	20.45	6.765	2.025	1.97
5	ZBJ-ArtF1c_deg	ZBJ-ArtR2c_deg		This publication	157	211	VE6_E (6+8)					VE6_E	19.8	1.52	7.64	4.615	2.43	2.025	2.045	1.95	1.985	1.945	1.945	2.125
6	fwhF1	fwhR1	52	Vamos et al. 2017	178	222	VE3_D (40+41)	30/4/18	OK	T		VE3_D	24.55	1.535	16.85	16.05	12.4	5.515	2.685	1.89	1.92	1.945	1.9	1.995
7	A	D	46	Hajibabaei et al. 2012	205	254	VE6_A (32+33)					VE6_A	17.5	1.865	16.8	12	5.335	2.8	2.31	2.435	2.39	2.44	2.26	2.235
8	fwhF2	fwhR2n	58	Vamos et al. 2017	205	254	VE5_B (42+43)					VE5_B	18.1	2.075	28.7	28.65	30.1	30.55	30.95	29.1	19.6	6.755	3.295	2.93
9	BF1	BR1	50	Elbrecht & Leese 2017	217	257	VE6_B (17+21)					VE6_B	18.85	2.365	7.97	8.485	8.15	5.355	3.32	2.79	2.69	2.62	2.56	2.94
10	BF1i	BR1i	50	This publication	217	257	VE4_C (18+22)	05/05/18	OK			VE4_C	18.55	2.095	10.85	7.94	4.225	2.755	2.54	2.495	2.445	2.705	2.6	2.64
11	LepF1	MLepF1-Rev	45	Brandon-Mong et al. 2015	218	265	VE7_F (12+14)					VE7_F	19.55	2.93	30.05	30.95	31	27.1	18.05	5.01	3.35	3.165	3.205	3.25
12	LCO1490	230_R	46	Gibson et al. 2015	229	280	VE5_G (1+46)					VE5_G	18.7	1.955	31.15	33.4	34.45	32.75	31.5	16.95	2.83	2.33	2.355	2.385
13	C	F	46	Hajibabaei et al. 2012	256	298	VE6_C (38+39)					VE6_C	18.15	1.705	11.5	7.815	4.39	2.58	2.055	2.085	2.045	2.075	2.115	2.19
14	ArF5	ArR5	46	Gibson et al. 2014	310	356	VE3_E (24+25)	30/04/18	OK	T	Ladder not nice : /	VE3_E	22.2	2.315	35.6	35.2	34.6	23.25	10.25	3.795	2.695	2.78	2.675	2.775
15	B	E	46	Hajibabaei et al. 2012	313	353	VE4_A (34+36)	05/05/18	OK			VE4_A	18.9	2.305	14.55	12.45	8.19	4.42	2.97	2.56	2.675	2.815	2.46	2.69
16	Bn	En	46	This publication	313	353	VE3_B (35+37)	27/4/18	OK	F	Weak amplification	VE3_B	21.7	2	2.5	2.555	2.64	2.52	2.41	2.305	2.325	2.14	2.375	2.335
17	mlCOIintF	jgHCO2198	62/46	Leray et al. 2013	313	365	VE5_D (9+27)					VE5_D	17.35	1.78	19.7	20.5	22.1	23.45	26.2	24.55	19.65	8.925	3.355	2.585
18	mlCOIintF	Fol-degen-rev	46	Krehenwinkel et al. 2018	313	365	VE7_E (9+51)					VE7_E	19.65	1.95	26.95	27.45	28.5	28.4	25.35	19.1	6.4	2.91	2.255	2.39
19	mlCOIintF-XT	jgHCO2198	45	Wangensteen et al. 2018	313	365	VE6_F (54+27)					VE6_F	20.45	1.835	20.8	22.4	23.45	24.5	25.35	21.15	5.505	2.18	2.195	2.305
20	BF1	BR2	50	Elbrecht & Leese 2017	316	356	VE7_H (17+23)					VE7_H	18.05	2.06	16.8	16.95	17.95	14	9.93	3.685	2.46	2.515	2.405	2.62
21	fwhF1	BR3		This publication	319	369	VE3_A (40+11)	30/4/18	OK	T		VE3_A	22.2	2.035	18.55	17.7	11.25	6.76	3.15	2.445	2.465	2.365	2.52	2.47
22	jgLCO1490	mlCOIintR	62/46	Leray et al. 2013	319	370	VE3_F (26+10)	30/4/18	OK	T		VE3_F	25.95	2.03	18.75	17.45	12.45	5.57	3.01	2.57	2.505	2.5	2.59	2.63
23	BF2	BR1	50	Elbrecht & Leese 2017	322	362	VE5_C (19+21)					VE5_C	17.95	1.585	9.885	10.4	10.025	7.445	4.93	2.735	2.025	1.945	1.945	1.975
24	LCO1490	Ill_C_R	48	Shokralla et al. 2015	325	370	VE6_D (1+15)					VE6_D	19.5	1.945	34.05	33.6	34.1	28.35	16.2	4.815	2.265	2.145	2.07	2.245
25	MZplankF2	C_LepFolR			342	389	VE4_E (28+55)					VE4_E	19.4	1.99	17.45	17.7	18.55	18.25	15.9	9.16	4.04	2.695	2.42	2.445
26	MhemF	dgHCO2198	45	Beng et al. 2016	403	455	VE3_C (47+48)	27/4/18	OK	T		VE3_C	22	1.48	29.05	29.3	30.55	29.65	30.25	28.45	14.6	3.455	2.11	2
27	MLepF1	C_LepFolR			407	455	VE5_F (52+30)					VE5_F	19.1	1.38	22.95	24.1	26.9	27.05	28.35	27.15	18.5	4.465	1.94	1.725
28	BF3	BR2	50	This publication	418	458	VE4_D (20+23)	05/05/18	OK			VE4_D	19.35	1.44	18.25	19.35	19.6	17.95	13.9	6.65	2.925	2.04	1.865	1.825
29	Ill_B_F	HCO2198	46	Shokralla et al. 2015	418	464	VE7_G (16+2)					VE7_G	19.55	1.615	20.2	20.6	20.7	19.3	10.3	2.94	1.955	2.035	1.99	1.995
30	ArF5	Fol-degen-rev		This publication	418	467	VE4_B (24+51)	05/05/18	OK		Redo picture, one sample missing	VE4_B	18	2.12	18.65	19.7	19.6	15.95	9.765	4.06	2.64	2.65	2.555	2.595
31	BF2	BR2	50	Elbrecht & Leese 2017	421	461	VE4_G (19+23)					VE4_G	18.9	1.355	18.65	18.85	18.85	17.5	14.6	6.345	2.305	1.8	1.755	1.715
32	RonMWASPdeg	C_LepFolR			421	470	VE5_A (53+30)					VE5_A	17.65	1.815	20.2	22.75	23.6	23.15	23.5	16.45	4.03	2.195	2.23	2.255
33	AcientLepF3	C_LepFolR			463	514	VE4_F (31+55)					VE4_F	19	1.765	12.25	13.2	14.15	14.95	16	15.15	6.975	2.34	2.14	2.2
34	Fol-degen-for	Fol-degen-rev	51/41	Yu et al. 2012	658	707	VE5_E (50+51)					VE5_E	18.15	1.845	3.285	2.93	2.545	2.18	2.185	2.175	2.185	2.2	2.29	2.245
35	LCO1490	HCO2198	46	Folmer et al. 1994	658	709	VE3_H (1+2)	27/4/18	OK	T	take picture again (not great)	VE3_H	25.55	1.6	28.7	28.3	28.7	28.15	28.35	25.35	10.3	3.715	2.415	2.2
36	dgLCO1490	dgHCO2198			658	709	VE6_G (48+49)					VE6_G	20.05	1.735	22.3	22.65	23.25	22.1	20.65	14.1	5.225	2.33	2.055	1.985
