# Supplementary material for: Validation of COI metabarcoding primers for terrestrial arthropods
Source: PeerJ. 2019 Oct 7;7:e7745. doi: 10.7717/peerj.7745 (PMC6786254; doi:10.7717/peerj.7745)
Supplement: Supplemental Information 1 [file peerj-07-7745-s020.zip › Scripts_1_v2/R_scripts/subsampling malaise trap/plot_recovery_v3.R]

# 181218

setwd("~/Documents/University/2018 Guelph/2018 Primer testing/1 R Scripts/1 SUB malaise")


files <- list.files("_rarefaction_localDB_190214", full.names=T)


temp <- as.numeric(sub(".*/(.*)_N.*", "\\1", files))

files <- files[order(temp, decreasing=F)]


# number of selected files!
selected <- files[50001:51000] # 100.000


exp <- NULL
for (i in 1:length(selected)){
tab <- read.csv(selected[i])
tab <- colSums(tab[-1]>0)
exp <- rbind(exp, tab)
}

mean_detection <- colSums(exp)/length(selected)

sd <- NULL
for (i in 1:21){
sd[i] <- sd(exp[,i])
}


mean(mean_detection)
mean(sd)

mean(mean_detection/374*100)
mean(sd/374*100)


primernames <- read.csv("~/Documents/University/2018 Guelph/2018 Primer testing/1 Lab Work/1 PCR : lab/VE 9 - second step/data2_length_V2.csv")


glumanda <- data.frame(primernames[1:3], mean_detection, sd)

write.csv(glumanda, "190214_detection_100.000.csv")

pdf("sub_100.000_v3_local.pdf", height=7, width=10)

x <- barplot(mean_detection, xaxt="n", ylim=c(0,1000), yaxt="n", border=F, col="lightgray", ylab="Number of taxa detected", main="Subsampled to 100.000 reads, N=1000")
axis(1,x, 1:21, las=2, tick=F)
axis(2, at=c(0,  100,  200,  300, 400, 500, 600, 700, 800, 900, 1000), las=1)
text(x, mean_detection+10, round(mean_detection), cex=0.75, srt=0)
text(x, 5, paste(primernames$Forward, " + " ,primernames$Reverse, sep=""), cex=0.75, srt=90, adj=0)
for(i in 1:21){
lines(c(x[i], x[i]), c(mean_detection[i]+sd[i], mean_detection[i]-sd[i]))
}
dev.off()


# number of selected files!
selected <- files[40001:41000] # 100.000


exp <- NULL
for (i in 1:length(selected)){
tab <- read.csv(selected[i])
tab <- colSums(tab[-1]>0)
exp <- rbind(exp, tab)
}

mean_detection <- colSums(exp)/length(selected)

sd <- NULL
for (i in 1:21){
sd[i] <- sd(exp[,i])
}

primernames <- read.csv("~/Documents/University/2018 Guelph/2018 Primer testing/1 Lab Work/1 PCR : lab/VE 9 - second step/data2_length_V2.csv")


glumanda <- data.frame(primernames[1:3], mean_detection, sd)

write.csv(glumanda, "190214_detection_100.00.csv")


pdf("sub_10.000_v3_local.pdf", height=7, width=10)

x <- barplot(mean_detection, xaxt="n", ylim=c(0,1000), yaxt="n", border=F, col="lightgray", ylab="Number of taxa detected", main="Subsampled to 10.000 reads, N=1000")
axis(1,x, 1:21, las=2, tick=F)
axis(2, at=c(0, 50, 100, 150, 200, 250, 300, 350, 374), las=1)
text(x, mean_detection+10, round(mean_detection), cex=0.75, srt=0)
text(x, 5, paste(primernames$Forward, " + " ,primernames$Reverse, sep=""), cex=0.75, srt=90, adj=0)
for(i in 1:21){
lines(c(x[i], x[i]), c(mean_detection[i]+sd[i], mean_detection[i]-sd[i]))
}
dev.off()


# number of selected files!
selected <- files[30001:31000] # 1.000


exp <- NULL
for (i in 1:length(selected)){
tab <- read.csv(selected[i])
tab <- colSums(tab[-1]>0)
exp <- rbind(exp, tab)
}

mean_detection <- colSums(exp)/length(selected)

sd <- NULL
for (i in 1:21){
sd[i] <- sd(exp[,i])
}

primernames <- read.csv("~/Documents/University/2018 Guelph/2018 Primer testing/1 Lab Work/1 PCR : lab/VE 9 - second step/data2_length_V2.csv")

pdf("sub_1.000_v3_local.pdf", height=7, width=10)

x <- barplot(mean_detection, xaxt="n", ylim=c(0,1000), yaxt="n", border=F, col="lightgray", ylab="Number of taxa detected", main="Subsampled to 1.000 reads, N=1000")
axis(1,x, 1:21, las=2, tick=F)
axis(2, at=c(0, 50, 100, 150, 200, 250, 300, 350, 374), las=1)
text(x, mean_detection+10, round(mean_detection), cex=0.75, srt=0)
text(x, 5, paste(primernames$Forward, " + " ,primernames$Reverse, sep=""), cex=0.75, srt=90, adj=0)
for(i in 1:21){
lines(c(x[i], x[i]), c(mean_detection[i]+sd[i], mean_detection[i]-sd[i]))
}
dev.off()
