# Supplementary material for: Validation of COI metabarcoding primers for terrestrial arthropods
Source: PeerJ. 2019 Oct 7;7:e7745. doi: 10.7717/peerj.7745 (PMC6786254; doi:10.7717/peerj.7745)
Supplement: Supplemental Information 1 [file peerj-07-7745-s020.zip › Scripts_1_v2/R_scripts/subsampling malaise trap/plot_rarefaction_v2.R]

# 190214
setwd("~/Documents/University/2018 Guelph/2018 Primer testing/1 R Scripts/1 SUB malaise")


files <- list.files("_rarefaction_localDB_190214", full.names=T)

temp <- as.numeric(sub(".*/(.*)_N.*", "\\1", files))

files <- files[order(temp, decreasing=F)]


exp_mean <- NULL
exp_sd <- NULL
for (m in 1:71){


selected <- files[(m*1000-999):(m*1000)]

exp <- NULL
for (i in 1:length(selected)){
tab <- read.csv(selected[i])
tab <- colSums(tab[-1]>0)
exp <- rbind(exp, tab)
}

mean_detection <- colSums(exp)/length(selected)

sd <- NULL
for (i in 1:21){
sd[i] <- sd(exp[,i])
}

exp_mean <- rbind(exp_mean, mean_detection)
exp_sd <- rbind(exp_sd, sd)
}


primernames <- read.csv("~/Documents/University/2018 Guelph/2018 Primer testing/1 Lab Work/1 PCR : lab/VE 9 - second step/data2_length_V2.csv")


pdf("plot_rare_v2_local.pdf", height=10, width=8)
plot(NULL, ylim=c(0,900), xlim=c(1, 3000000), xaxt="n", log="x", yaxt="n", ylab="Number of taxa detected", xlab="subsampled to X number of reads")
axis(1, at=c(1, 10, 100, 1000, 10000, 100000, 1000000, 10000000), labels=c(1, 10, 100, "1k", "10k", "100k", "1M", "10M"))
axis(2, at=c(0, 100, 200, 300, 400, 500, 600, 700, 800, 900, 1000, 1100), las=2)


for (i in c(0, 100, 200, 300, 400, 500, 600, 700, 800, 900, 1000, 1100)){
lines(c(0.1, 100000000), c(i, i), col="lightgray")
}
for (i in c(1, 10, 100, 1000, 10000, 100000, 1000000, 10000000)){
lines(c(i, i), c(-50, 1200), col="lightgray")
}


col <- c("#e6194b", "#3cb44b", "#ffe119", "#0082c8", "#f58231", "#911eb4", "#46f0f0", "#f032e6", "#d2f53c", "#fabebe", "#008080", "#e6beff", "#aa6e28", "#fffac8", "#800000", "#aaffc3", "#808000", "#ffd8b1", "#000080", "#808080", "#000000")
for(i in 1:21){
lines(round(10^c(seq(0,7, 0.1)))[1:71], exp_mean[,i], col=col[i], lwd=2)

rect(1, 930-20*i, 1.3, 930-20*(i+1)+3, col=col[i])
text(1.44, 930-20*i-9, paste(primernames$Forward[i], " + " ,primernames$Reverse[i], sep=""), cex=0.75, srt=0, adj=0)

}
dev.off()


length(round(10^c(seq(0,7, 0.1))))
length(exp_mean[,i])
i <- 3
max(exp_mean, na.rm=T)
