# Supplementary material for: Validation of COI metabarcoding primers for terrestrial arthropods
Source: PeerJ. 2019 Oct 7;7:e7745. doi: 10.7717/peerj.7745 (PMC6786254; doi:10.7717/peerj.7745)
Supplement: Supplemental Information 1 [file peerj-07-7745-s020.zip › Scripts_1_v2/R_scripts/unspecific_amplification/Lplot_v2.R]

#180911 - plot length distribution

setwd("~/Documents/UNI_und_VORLESUNGEN/14 Guelph/1 Primer Validation/1 R Scripts/1 unspecific_amplification")


if(F){
# 21 primers
files <- list.files("_21_PE/length distribution rawdata", full.names=T)
files <- files[-c(20, 21)]

files <- rev(files)

col <- c("#ffffb2", "#fed976", "#feb24c", "#fd8d3c", "#fc4e2a") # original

pdf("21primer.pdf", height=12, width=8)
plot(NULL, xlim=c(0,600), ylim=c(0, 20))

k <- 1
for (k in length(files):k){

data <- read.csv(files[k], stringsAsFactors=F)

data$col[data$rel<=0.01] <- col[1]
data$col[data$rel>0.01] <- col[2]
data$col[data$rel>0.1] <- col[3]
data$col[data$rel>1] <- col[4]
data$col[data$rel>10] <- col[5]


step <- 1
for (i in data$length){
rect(i-0.5, k, i+0.5, k+1, col=data$col[step], border=F)
rect(i-0.5, k, i+0.5, k+data$rel[step]/100, col="black", border=F)
step <- 1 + step
}

text(600, k+0.5, round(max(data$rel), 2), adj=0)

}


#read primer names!
names <- read.csv("../1 heatmap/primer_names.csv", stringsAsFactors=F)
temp <- paste(names$Forward, names$Reverse, sep=" + ")
temp <- temp[-c(20, 21)]

text(0, 20:2-0.5, temp, adj=1)
text(40, 20:2-0.5, 1:19, adj=1)

dev.off()
}


# plot for gradient!


if(T){

files <- list.files("_gradient/length distribution rawdata", full.names=T)
files <- files

files <- rev(files)

col <- c("#ffffb2", "#fed976", "#feb24c", "#fd8d3c", "#fc4e2a") # original

pdf("gradient.pdf", height=12, width=8)
plot(NULL, xlim=c(0,600), ylim=c(0, 37))

k <- 1
for (k in length(files):k){

data <- read.csv(files[k], stringsAsFactors=F)

data$col[data$rel<=0.01] <- col[1]
data$col[data$rel>0.01] <- col[2]
data$col[data$rel>0.1] <- col[3]
data$col[data$rel>1] <- col[4]
data$col[data$rel>10] <- col[5]


step <- 1
for (i in data$length){
rect(i-0.5, k, i+0.5, k+1, col=data$col[step], border=F)
rect(i-0.5, k, i+0.5, k+data$rel[step]/100, col="black", border=F)
step <- 1 + step
}

text(600, k+0.5, round(max(data$rel), 2), adj=0)

}


text(0, 1:36+0.5, sub("_gradient/length distribution rawdata/", "", files), adj=1)

dev.off()
}
