# Supplementary material for: Validation of COI metabarcoding primers for terrestrial arthropods
Source: PeerJ. 2019 Oct 7;7:e7745. doi: 10.7717/peerj.7745 (PMC6786254; doi:10.7717/peerj.7745)
Supplement: Supplemental Information 1 [file peerj-07-7745-s020.zip › Scripts_1_v2/R_scripts/Fig SXXX SXXX SXX gradient differences/181004_grad_10.000.csv]

	mean_detection	sd
ArF5_40	320.714	4.27182074207854
ArF5_41.6	322.907	4.38698035060525
ArF5_43.7	325.41	4.10155125808793
ArF5_46	327.526	3.98386686464234
ArF5_46_old	322.433	4.17191993162811
ArF5_48.5	329.931	4.16720585099952
ArF5_50.8	330.104	3.90235985173234
ArF5_53	325.375	4.04063134939352
ArF5_54.7	311.862	4.190526997469
ArF5_56	302.107	4.45908448388617
BF3_40	332.234	3.51989113945781
BF3_41.6	330.972	3.57295143851438
BF3_43.7	329.816	3.67935886829237
BF3_46	328.725	3.63188182153076
BF3_46_old	331.324	3.58969496056558
BF3_48.5	328.649	3.58952415839254
BF3_50.8	324.962	3.75215066790163
BF3_53	314.885	4.01645451946202
BF3_54.7	298.66	4.61125402289482
BF3_56	283.446	4.95859573585826
LerayF_40	331.098	3.67612702581262
LerayF_41.6	331.851	3.49327954821855
LerayF_43.7	329.798	3.48041797910959
LerayF_46	329.927	3.63880638560393
LearyF_46_old	331.669	3.55049926701092
LerayF_48.5	330.898	3.59228346605617
LerayF_50.8	330.16	3.43659863967415
LerayF_53	331.944	3.53431115712176
LerayF_54.7	330.226	3.55690533688705
LerayF_56	329.836	3.71684260077272
fwh2_40	331.421	3.54348914423557
fwh2_41.6	332.293	3.50505869229553
fwh2_43.7	331.725	3.48475515904899
fwh2_46	332.524	3.30186709701138
fwh2_46_old	331.267	3.56011030522727
fwh2_48.5	331.243	3.52112898788859
fwh2_50.8	329.485	3.36379102949189
fwh2_53	328.982	3.57945365782105
fwh2_54.7	327.08	3.5945125567343
fwh2_56	324.297	3.64747790878781
