# Supplementary material for: Validation of COI metabarcoding primers for terrestrial arthropods
Source: PeerJ. 2019 Oct 7;7:e7745. doi: 10.7717/peerj.7745 (PMC6786254; doi:10.7717/peerj.7745)
Supplement: Supplemental Information 1 [file peerj-07-7745-s020.zip › Scripts_1_v2/R_scripts/Fig SXXX SXXX SXX gradient differences/1 mege old and new v1.R]

# 180818
# Merge olad data at 46 degres to the new ones, also reorder

setwd("~/Documents/UNI_und_VORLESUNGEN/14 Guelph/1 Primer Validation/1 R Scripts/1 gRUN differences")

# new gradient data
data <- read.csv("../../1 JAMP - graient/180817_3_Raw_hit_table.csv", stringsAsFactors=F)
#data <- data[,-ncol(data)] # rm ref sequence

# read 21 primer data
olddata <- read.csv("../../1 JAMP - Lib21/1 stats/3_Raw_hit_table_180704.csv", stringsAsFactors=F)
olddata <- olddata[,-ncol(olddata)] # rm ref sequence

# sort new data like old data
data <- data[match(olddata$ID, data$ID),]


cbind(olddata$ID[1:20])
cbind(data$ID[1:20])

nrow(data)
nrow(olddata)

table(olddata$ID==data$ID)

cbind(names(data))
cbind(names(olddata))

data2 <- data.frame(data[1:5], "ArF5_46_old"=olddata$X17_PE, data[6:14], "BF3_46_old"=olddata$X14_PE, data[15:23], "LearyF_46_old"=olddata$X08_PE, data[24:32], "fwh2_46_old"=olddata$X02_PE, data[33:38])

names(data2) <- sub("_PE", "", names(data2))
cbind(names(data2))


write.csv(data2, "180820_gradient_RAW_inc_old.csv", row.names=F)


data3 <- data2
for (i in 2:(ncol(data3)-1)){
data3[,i] <- data3[,i]/sum(data3[,i])*100
data3[,i][data3[,i]<0.001] <- 0
}

colSums(data3[,-c(1, ncol(data3))])


write.csv(data3, "180820_gradient_RAW_inc_old_REL_0.001.csv", row.names=T)
write.csv(data3[,-c(36, 26, 16, 6)], "180820_gradient_RAW_REL_0.001.csv", row.names=T)

cbind(names(data3))
library("JAMP")

OTU_heatmap("180820_gradient_RAW_inc_old_REL_0.001.csv", out="heatmap_gradient_incOLD.pdf", abundance=F, col=rev(c("#d7191c", "#fdae61", "#ffffbf", "#abdda4", "#2b83ba")))

OTU_heatmap("180820_gradient_RAW_REL_0.001.csv", out="heatmap_gradient_gradient_only.pdf", abundance=F, col=rev(c("#d7191c", "#fdae61", "#ffffbf", "#abdda4", "#2b83ba")))
