# Supplementary material for: Validation of COI metabarcoding primers for terrestrial arthropods
Source: PeerJ. 2019 Oct 7;7:e7745. doi: 10.7717/peerj.7745 (PMC6786254; doi:10.7717/peerj.7745)
Supplement: Supplemental Information 1 [file peerj-07-7745-s020.zip › Scripts_1_v2/R_scripts/Fig SXXX SXXX SXX gradient differences/temp_dif_effects_v2.R]

# 180818

setwd("~/Documents/UNI_und_VORLESUNGEN/14 Guelph/1 Primer Validation/1 R Scripts/1 gRUN differences")

# load rarified files
files <- list.files("_rarefaction_180820", full.names=T)
temp <- as.numeric(sub(".*/(.*)_N.*", "\\1", files))
files <- files[order(temp, decreasing=F)]


# number of selected files!
ten <- T
if(ten){
selected <- files[1:1000] # 10.000
} else {
selected <- files[1001:2000] # 100.000
}

m <- 1
exptab <- NULL
sdtab <- NULL

for (m in 1:length(selected)){

data <- read.csv(selected[m], stringsAsFactors=F)
data <- data[-c(1, 6, 16, 26, 36)]

if(ten){
data <- data/10000*100
} else {
data <- data/100000*100
}

exp <- NULL
sd <- NULL

for(k in 0:3){
for( i  in 1:8+9*k){
temp <- abs(data[,i]-data[,i+1])
exp[i] <- mean(temp)
sd[i] <- sd(temp)
}
}

exptab <- rbind(exptab, exp)
sdtab <- rbind(sdtab, sd)

}

exp_neam <- colSums(exptab)/length(selected)
sd_mean <- colSums(sdtab)/length(selected)

if(ten){
pdf("Temp_dif_10k.pdf", height=6, width=10)
} else {
pdf("Temp_dif_100k.pdf", height=6, width=10)
}
plot(exp_neam, ylim=c(0,0.1), type="l")
dev.off()
