# Supplementary material for: Validation of COI metabarcoding primers for terrestrial arthropods
Source: PeerJ. 2019 Oct 7;7:e7745. doi: 10.7717/peerj.7745 (PMC6786254; doi:10.7717/peerj.7745)
Supplement: Supplemental Information 1 [file peerj-07-7745-s020.zip › Scripts_1_v2/R_scripts/Fig SXXX SXXX SXX gradient differences/46C_comparison_v3.R]

# 180818 comparison at 46 °C

setwd("~/Documents/UNI_und_VORLESUNGEN/14 Guelph/1 Primer Validation/1 R Scripts/1 gRUN differences")

# load rarified files
files <- list.files("_rarefaction_180820", full.names=T)
temp <- as.numeric(sub(".*/(.*)_N.*", "\\1", files))
files <- files[order(temp, decreasing=F)]


# number of selected files!
ten <- F
if(ten){
selected <- files[1:1000] # 10.000
} else {
selected <- files[1001:2000] # 100.000
}

tab_ten <- cbind(rep(0, 374), rep(0, 374), rep(0, 374), rep(0, 374), rep(0, 374), rep(0, 374), rep(0, 374), rep(0, 374))
tab_hundred <- cbind(rep(0, 374), rep(0, 374), rep(0, 374), rep(0, 374), rep(0, 374), rep(0, 374), rep(0, 374), rep(0, 374))


m <- 1
for (m in 1:length(selected)){

data <- read.csv(selected[m], stringsAsFactors=F)
data <- data[-c(1)]

if(ten){
data <- data/10000*100
tab_ten <- tab_ten + data[c(4,5,14,15,24,25,34,35)]
} else {
data <- data/100000*100
tab_hundred <- tab_hundred + data[c(4,5,14,15,24,25,34,35)]
}

}

# calculate average
if(ten){
tab_ten <- tab_ten/1000
} else {
tab_hundred <- tab_hundred/1000
}

if(ten){
data <- tab_ten
} else {
data <- tab_hundred
}
head(data)
#ten <- T
#make plot
for (i in c(1, 3, 5, 7)){

pdf(paste("46C_plots/", if(ten){"10k_"} else {"100k_"}, names(data)[i], "_", names(data)[i+1], sep="",".pdf"), height=6, width=6)

A <- log10(data[,i])
B <- log10(data[,i+1])
A[!is.finite(A)] <- NA
B[!is.finite(B)] <- NA
plot(A, B, xlim=c(-4, 1), ylim=c(-4, 1))
lm <- lm(B~A)
abline(lm, col="Red")
summary <- summary(lm)

p <- round(summary$coefficients[,4][2], 4)
if (p < 0.001){p <- "< 0.001"} else {p <- paste("","=",round(p, 3))}
text <- paste("R2 = ", round(unlist(summary[9]), 3), "\np ", p, sep="")
text(-4, 1, text, adj=c(0,1))

dev.off()
}
