# Supplementary material for: Validation of COI metabarcoding primers for terrestrial arthropods
Source: PeerJ. 2019 Oct 7;7:e7745. doi: 10.7717/peerj.7745 (PMC6786254; doi:10.7717/peerj.7745)
Supplement: Supplemental Information 1 [file peerj-07-7745-s020.zip › Scripts_1_v2/R_scripts/Fig SXXX SXXX SXX gradient differences/181004_grad_100.000.csv]

	mean_detection	sd
ArF5_40	361.647	1.88890416881295
ArF5_41.6	361.139	1.7902189485881
ArF5_43.7	360.557	1.77423191801379
ArF5_46	361.583	1.8597229819437
ArF5_46_old	359.724	2.0489075191482
ArF5_48.5	364.09	1.63173605787289
ArF5_50.8	360.647	1.75084449807984
ArF5_53	359.636	1.66140430487713
ArF5_54.7	352.797	2.05426653845381
ArF5_56	346.696	2.14993167477625
BF3_40	360.959	1.95886603833855
BF3_41.6	358.605	1.87683177122978
BF3_43.7	359.68	2.05470723506339
BF3_46	355.893	1.76710884601761
BF3_46_old	360.044	2.15329995604437
BF3_48.5	357.881	1.82158094993255
BF3_50.8	356.161	1.97914021635558
BF3_53	355.9	2.29984549248189
BF3_54.7	351.122	2.6317374568984
BF3_56	343.605	2.61453835519979
LerayF_40	356.914	1.79494451887122
LerayF_41.6	358.2	1.85942395850367
LerayF_43.7	355.283	1.52946077107268
LerayF_46	356.278	1.72907654709261
LearyF_46_old	358.227	1.72929507645788
LerayF_48.5	356.334	1.78427229637957
LerayF_50.8	355.292	1.72444475403236
LerayF_53	357.636	1.68889204994172
LerayF_54.7	358.035	1.61999981462943
LerayF_56	357.068	1.64866433639298
fwh2_40	359.727	1.87989494520439
fwh2_41.6	360.236	1.91676236867745
fwh2_43.7	358.857	2.04027295078715
fwh2_46	358.877	2.03568539195403
fwh2_46_old	359.509	2.07996279900513
fwh2_48.5	358.919	1.93602355026668
fwh2_50.8	356.838	2.07703395977776
fwh2_53	358.48	2.14900400609636
fwh2_54.7	358.561	2.01751068134703
fwh2_56	356.672	2.1073340638961
