# Supplementary material for: Validation of COI metabarcoding primers for terrestrial arthropods
Source: PeerJ. 2019 Oct 7;7:e7745. doi: 10.7717/peerj.7745 (PMC6786254; doi:10.7717/peerj.7745)
Supplement: Supplemental Information 1 [file peerj-07-7745-s020.zip › Scripts_1_v2/R_scripts/Fig SXXX SXXX SXX gradient differences/plot_recovery_grad_v2.R]

# 1806029

setwd("~/Documents/UNI_und_VORLESUNGEN/14 Guelph/1 Primer Validation/1 R Scripts/1 gRUN differences")


files <- list.files("_rarefaction_180820", full.names=T)


temp <- as.numeric(sub(".*/(.*)_N.*", "\\1", files))

files <- files[order(temp, decreasing=F)]


# number of selected files!
selected <- files[1:1000] # 10.000


exp <- NULL
for (i in 1:length(selected)){
tab <- read.csv(selected[i])
tab <- colSums(tab[-1]>0)
exp <- rbind(exp, tab)
}

mean_detection <- colSums(exp)/length(selected)

str(exp)

sd <- NULL
for (i in 1:ncol(exp)){
sd[i] <- sd(exp[,i])
}


glumanda <- data.frame(mean_detection, sd)

write.csv(glumanda, "181004_grad_10.000.csv")


mean_detection <- mean_detection[-c(5, 15, 25, 35)]
sd <- sd[-c(5, 15, 25, 35)]


pdf("grad_sub_10.000_v2.pdf", height=7, width=10)

x <- barplot(mean_detection, xaxt="n", ylim=c(0,374+50), yaxt="n", border=F, col="lightgray", ylab="Number of taxa detected", main="Subsampled to 10.000 reads, N=1000")
axis(1,x, names(mean_detection), las=2, tick=F)
axis(2, at=c(0, 50, 100, 150, 200, 250, 300, 350, 374), las=1)
text(x, mean_detection+10, round(mean_detection, 0), cex=0.75, srt=90, adj=0)

for(i in 1:length(sd)){
lines(c(x[i], x[i]), c(mean_detection[i]+sd[i], mean_detection[i]-sd[i]))
}
dev.off()


# number of selected files!
selected <- files[1001:2000] # 100.000


exp <- NULL
for (i in 1:length(selected)){
tab <- read.csv(selected[i])
tab <- colSums(tab[-1]>0)
exp <- rbind(exp, tab)
}

mean_detection <- colSums(exp)/length(selected)


sd <- NULL
for (i in 1:ncol(exp)){
sd[i] <- sd(exp[,i])
}


glumanda <- data.frame(mean_detection, sd)

write.csv(glumanda, "181004_grad_100.000.csv")


mean_detection <- mean_detection[-c(5, 15, 25, 35)]
sd <- sd[-c(5, 15, 25, 35)]


pdf("grad_sub_100.000_v2.pdf", height=7, width=10)

x <- barplot(mean_detection, xaxt="n", ylim=c(0,374+50), yaxt="n", border=F, col="lightgray", ylab="Number of taxa detected", main="Subsampled to 100.000 reads, N=1000")
axis(1,x, names(mean_detection), las=2, tick=F)
axis(2, at=c(0, 50, 100, 150, 200, 250, 300, 350, 374), las=1)
text(x, mean_detection+10, round(mean_detection, 0), cex=0.75, srt=90, adj=0)

for(i in 1:length(sd)){
lines(c(x[i], x[i]), c(mean_detection[i]+sd[i], mean_detection[i]-sd[i]))
}
dev.off()
