# Supplementary material for: Validation of COI metabarcoding primers for terrestrial arthropods
Source: PeerJ. 2019 Oct 7;7:e7745. doi: 10.7717/peerj.7745 (PMC6786254; doi:10.7717/peerj.7745)
Supplement: Supplemental Information 1 [file peerj-07-7745-s020.zip › Scripts_1_v2/R_scripts/Fig SXXX SXXX SXX gradient differences/180820_gradient_RAW_REL_0.001.csv]

	ID	ArF5_40	ArF5_41.6	ArF5_43.7	ArF5_46	ArF5_48.5	ArF5_50.8	ArF5_53	ArF5_54.7	ArF5_56	BF3_40	BF3_41.6	BF3_43.7	BF3_46	BF3_48.5	BF3_50.8	BF3_53	BF3_54.7	BF3_56	LerayF_40	LerayF_41.6	LerayF_43.7	LerayF_46	LerayF_48.5	LerayF_50.8	LerayF_53	LerayF_54.7	LerayF_56	fwh2_40	fwh2_41.6	fwh2_43.7	fwh2_46	fwh2_48.5	fwh2_50.8	fwh2_53	fwh2_54.7	fwh2_56	sequ
2	RRGCO236-15|Clostera	4.55369260816313	4.5725621215285	4.14002902462862	3.79129504102747	3.49480874503201	3.16915944238036	2.71615374282054	1.82850189334806	1.28575074951655	3.18212484338356	3.03599850433643	2.99357736197846	3.03544518279898	2.91158441783183	3.01951437996319	2.77504942436628	2.43944932997088	2.14524734199388	2.37102448161	2.29107780525286	2.24322278127443	2.12726721900973	2.19377278988049	2.27988306367708	2.53355882765775	2.72992269179246	2.87462535455722	2.32915214217054	2.24899496531521	2.35643166476425	2.33582229118036	2.33867734784292	2.49564272386147	2.54656436578683	2.47636566233628	2.4387537548248	AACATTATATTTTATTTTTGGAATTTGAGCAGGAATAGTTGGAACCTCTTTAAGTTTATTAATTCGAGCTGAATTAGGAAATCCTGGATCTTTAATTGGAGATGATCAAATTTATAATACTATTGTTACAGCTCATGCTTTTATTATAATTTTTTTTATAGTTATACCTATTATAATTGGAGGATTTGGTAATTGATTAGTTCCTTTAATATTAGGAGCCCCTGATATAGCTTTTCCTCGAATAAATAATATAAGTTTTTGACTCCTACCCCCCTCATTAACTTTATTAATTTCAAGAAGAATTGTAGAAAATGGAGCAGGAACAGGATGAACAGTTTACCCCCCACTTTCATCTAATATTGCACATGGAGGAAGATCAGTTGATTTAGCTATTTTTTC…
5	RRMFG2297-15|Ontholestes	0.998046939653746	1.11380246397995	1.26676003063241	1.34784159828755	1.31298188684905	1.49451069714002	1.61658655815157	1.65077535205066	1.42332434922929	3.07691072059627	3.36921381701946	3.3105618030786	3.33559088216845	3.3777407640746	3.47950319899829	3.1088994003763	2.83308036215236	2.3699609542652	1.54012294040063	1.5389321078874	1.50036410595999	1.53170766587698	1.48165005952755	1.61469686270898	1.67289172506582	1.96769220406972	1.98612305244634	1.83583896571968	1.78661560118195	1.62132929764485	1.58515214274335	1.63626894361202	1.58071725891447	1.8043378865902	2.01013468698321	2.1508904581877	AATATTATATTTCATTTTTGGAATATGAGCTGGTATAATAGGAACTTCAATAAGATTAATTATTCGACTAGAACTAGGGAATCCCGGATTTTTAATTAATAATGATCAAATTTATAATTCCTTAGTAACTTCACATGCCTTCATCATAATTTTTTTTATAGTTATACCTATTATAATTGGAGGATTTGGTAATTGATTAATCCCTTTAATAATTGGGGCCCCTGATATAGCTTTCCCACGAATAAATAATATAAGATTTTGATTATTACCCCCTTCAATCTTTATTTTAATTTTAAGAAGAATAACAAACCAAGGAGCCGGAACTGGATGAACAGTTTATCCCCCTTTATCTCTCAATTTAAGACATGAAGGCATATCTATTGATTTAGCTATTTTTTC…
14	RRMFI4231-15|Panorpa	0.619434605581118	0.679056170390478	0.83181370080939	0.825187299322155	0.908725262289606	0.964777815306538	1.02453712349817	1.09878233302111	1.04348277517965	1.81032544093552	1.8354968614228	1.6690563936058	1.33903468544681	1.16728361179235	0.707473919255125	0.307724770964849	0.13288369428482	0.0683910993869226	2.14026678371137	2.10516036070564	2.19226857610846	2.0452248919431	1.93867898091552	1.73067804646752	1.46782426506082	1.22361006129276	1.04579312339796	1.59756913158387	1.62961459931772	1.69379213639259	1.71623802564227	1.63866741133379	1.75316286985585	1.72691138336465	1.83927766035533	1.8134119567888	AACTTTATATTTTATTTTCGGAGCATGATCCGGAATAATTGGAACTTCATTAAGAATTTTAATTCGAACTGAATTAGGACATCCTGGTTCATTAATTGGTGATGATCAAATTTATAATGTAATTGTTACAGCTCATGCATTTATTATAATTTTTTTTATAGTAATACCAATTATAATTGGAGGATTTGGAAATTGACTAGTTCCATTAATATTAGGAGCTCCAGATATAGCTTTTCCACGAATGAATAATATAAGTTTTTGACTTCTTCCTCCCTCTTTAACACTTTTGTTAGCCAGTAGTATAGTTGAAAACGGAGCTGGAACAGGATGAACAGTTTATCCACCTTTATCATCAGTAATTGCACATGGTGGAGCTTCTGTTGATTTAGCAATTTTTTC…
3	RRMFI4062-15|Laphria	1.13873349001953	1.13426602631029	1.28326091279495	1.31537638244738	1.38865218250857	1.1504008360253	0.506862465638526	0.182930246335391	0.108155345686116	1.76454525010441	1.75045581339943	1.92916138359265	2.24122117564146	2.67012408303207	3.73091144479644	5.87942715463861	7.81976246301404	9.11974374273781	1.06404938475478	1.01397789627686	1.25714545053213	1.26789266003428	1.34849856403585	1.47671336614919	1.41133656739667	1.27188091692174	1.23381893275265	4.26348170719906	4.80869465968321	4.03184089811169	3.70624987012627	3.47606500532802	3.35889602001271	2.94070531539619	2.93499120068626	2.98689873267233	AACTTTATATTTTATTTTTGGAGCTTGATCAGGAATAATTGGAACTTCATTAAGAATTTTAATTCGTACTGAATTAGGACACCCTGGGTCATTAATTGGAAATGACCAAATTTATAATGTTATTGTTACAGCTCATGCTTTTATTATAATTTTTTTTATAGTAATACCAATTATAATTGGAGGATTTGGTAATTGATTAGTTCCATTAATATTAGGAGCTCCAGATATAGCATTCCCACGAATAAATAATATAAGTTTTTGAATACTTCCTCCTGCTTTAACACTTTTATTAGTAAGTAGTATAGTAGAAAATGGAGCTGGTACAGGTTGAACAGTTTACCCTCCTTTATCTTCTGTAATTGCTCATGGTGGAGCTTCTGTAGATTTAGCAATTTTTTC…
11	RRSSC7195-15|Euschistus	0.265649309808335	0.290248486114011	0.343133729072439	0.415982875490546	0.513671781796863	0.586603387403616	0.636936414480474	0.503558533675977	0.385898273408061	1.00836894014842	1.1121516046948	1.12336915948761	1.25081534166877	1.33222292223787	1.38617810427067	1.18517997503033	0.922508135435061	0.75928077686706	2.03683866299598	2.03385208415482	2.25848841359136	2.31581403488304	2.35087117422975	2.60684766553756	2.50788260144677	2.84367726629796	2.87562976593197	1.4638111561033	1.44674267307522	1.46507462176108	1.47917518061106	1.5196006208605	1.49336668785499	1.41436862357704	1.31344128337328	1.32629526594859	AACTTTATACTTCATTTTCGGGGCCTGATCAGGAATAATTGGAACTTCCCTAAGAATCTTAGTTCGAGCCGAATTAGGTCACCCGGGGGCATTAATCGGAGATGACCAAATTTATAACGTAATTGTGACAGCCCACGCCTTTATTATAATTTTTTTTATAGTAATACCAATTATAATTGGGGGATTTGGAAATTGACTAGTGCCTATTATACTAGGAGCACCTGATATGGCTTTCCCCCGAATAAATAATATAAGTTTCTGATTGCTTCCCCCAGCCTTAACACTACTCCTAATAAGTAGTATAGTAGAAAATGGAGCTGGGACAGGTTGAACAGTTTACCCACCCTTATCATCTAATATCGCCCATGGAGGGGCATCAGTAGACCTAGCGATTTTTTC…
6	RRGCO456-15|Xestia	2.38463702870006	2.40551263311756	1.96445117642828	1.55190866928291	1.35252132061709	1.14087430463538	0.877425780853246	0.439913218211367	0.287693219525068	2.10629035885244	1.96884916629992	1.83554728696868	1.68991275531753	1.55718932599308	1.51989198272508	1.58459416754797	1.3453735803592	1.27779696915771	2.25151719927079	2.28739262300217	2.08602802687576	2.04014428912017	1.97298587133557	1.84955875982002	1.68607218785412	1.47113851864602	1.31758684140746	1.9883058541694	1.85636564239788	2.14973088284961	2.1991951292157	2.1762668192549	2.5196333736595	2.77784267068039	3.11221556992138	3.17489755966109	AACTTTATATTTTATTTTTGGAATTTGAGCAGGAATAATCGGAACATCTTTAAGTTTATTAATTCGAGCTGAATTAGGTAGCCCCGGCTCTTTAATTGGAGATGATCAAATTTATAATACCATTGTTACAGCTCATGCTTTCATTATAATTTTTTTTATGGTTATGCCAATTATAATTGGAGGATTTGGAAATTGATTAGTACCTTTAATATTAGGAGCTCCTGATATAGCATTCCCTCGGATAAATAATATAAGATTTTGGTTACTCCCCCCCTCAATCACTTTATTAATTTCTAGAAGAATTGTAGAAAATGGAGCCGGTACAGGATGAACAGTTTACCCCCCCCTATCTTCTAATATTGCCCATGGAGGAAGATCTGTTGATTTAGCTATTTTTTC…
8	RRMFI4070-15|Graphomya	3.1120692508855	2.91209020672374	2.87369209353885	2.77238672850517	2.94977810197084	2.99508373243726	2.5896838580523	1.75885230283962	1.191871909461	2.45767340251229	2.28585042702518	2.33590870848096	2.37042627686879	2.53087204224609	2.58567986478225	2.60850124220326	2.6411372481854	2.25411480632408	1.67245009484532	1.58425984957086	1.68726495567809	1.73323824452001	1.76731436490643	2.06310058638722	2.03852118631012	2.50559418055545	2.65244955846076	0.7483565187659	0.775874094834692	0.991821745691774	1.10842897811887	1.29380201676872	1.30328692407062	1.26135115922827	1.15921009577544	1.16048854332612	AACTATATATTTTATTTTTGGAATTTGATCAAGAATTTTAGGATCTACTTTAAGATTTATTATTCGAATTGAATTAAGAACTTCAGGTTCATTAATAACAAATGATCAGATTTATAATTCAATTGTTACATTACATGCTTTTATTATAATTTTTTTCATAATTATACCATTAATAATTGGAGGATTTGGAAATTGATTAGTTCCTTTAATATTATCAGCTCCTGATATAGCATTTCCTCGAATAAATAATATAAGATTTTGATTACTACCTCCTTCTATTTTTTTCCTAATTTCTGCAGTCTTTATAGATAATAGAGTAGGAACAGGTTGAACTGTTTACCCTCCTTTATCAAATAATTTATTTCATTCAGGAAAGTCAGTTGATATTTCAATTTTTTC…
1	RRMFG2298-15|Melanotus	0.304958787116422	0.377114220087701	0.39136707693219	0.414555833036033	0.427094056132362	0.518762936596603	0.72015753036424	0.939869186861045	0.983348402978166	3.25681883895011	3.28218737487881	3.30285937740701	3.25936736983898	3.49238710444985	4.0006277032925	4.31367327919052	4.81009443601207	4.72282413368366	3.81380330839615	3.34890937031291	3.83084854223526	3.64749648591638	3.52036249815303	3.81407534001248	4.27081229309241	4.78049857432589	5.15885770303172	2.43258877594249	2.41690233726047	2.45026997216914	2.44491622278712	2.55865110175328	2.56740962496668	2.68673303541929	2.89767149818265	2.93157698678777	AACATTATATTTTATCTTTGGAGCTTGAGCAGGAATAGTAGGAACTTCATTAAGAGTGTTAATTCGAGCAGAATTAGGAAACCCTGGATCATTAATTGGGGATGACCAAATTTATAATGTTATTGTTACTGCACATGCTTTTGTAATAATTTTTTTTATAGTTATACCAATTATAATCGGAGGATTTGGAAATTGATTAGTTCCACTAATATTAGGAGCTCCTGATATAGCATTCCCTCGAATAAATAACATAAGTTTTTGATTACTCCCTCCTTCATTAACATTACTTTTAATGAGCAGTTTAGTAGAAAGAGGGGCTGGGACAGGATGAACAGTATACCCTCCCCTATCATCAGGAATTGCACATAGAGGAGCATCTGTAGATTTAGCAATTTTTAG…
19	RRMFG2355-15|Melanoplus	1.70396239531266	1.81708081019002	1.92087192353745	1.84017124509454	1.94833968463893	1.76038752774963	1.71553449908424	1.15362137842144	0.854427230920315	1.01358948822566	1.09031226940475	1.11951794665181	1.11036414845841	1.17864008890499	1.01380620314702	0.763659839782156	0.518246407710798	0.374406375725347	1.08208412008961	1.20229070928703	1.35884756853547	1.41748818759844	1.47129005796506	1.67456362079611	1.66604473140956	1.90819556806191	1.99014069794538	0.652446459176937	0.56637033467338	0.715864445327964	0.742011899896794	0.837921830510565	0.944657466833439	0.970501169740921	0.961468733694739	1.1268833567143	TATTTTATATTTTATTTTCGGAATATGAGCAGGAATAATTGGTTCATCAATAAGAATTATTATTCGTATAGAATTGGGTAATCCAGGATTTTTAATTAATAATGATCAAATTTACAATTCTATTGTTACTGCTCATGCATTTATTATAATTTTTTTTATAGTAATACCTATTATAATTGGTGGATTTGGAAATTGATTAATTCCATTAATATTAGGAGCTCCTGATATAGCCTTTCCACGAATAAATAATATGAGATTCTGATTATTACCTCCCTCAATTATATTAATTATTTCTAGAAGAATAATTAATCAAGGAGTTGGGACAGGCTGAACAGTTTATCCCCCTTTATCTTCTAATTTAAATCATGAAGGTATATCTGTAGATTTAGCTATTTTCTC…
4	RRMFI4225-15|Tomoxia	0.549091330398226	0.666527458759658	0.767079470787092	0.789511237959329	0.754316956281657	0.71073697824198	0.51898522661372	0.349849092553898	0.191651272555797	2.4657050149388	2.43144599562551	2.36049722120182	2.395917418697	2.50491438027434	3.30590400716628	4.9949382415225	6.91408626218839	9.48333315886624	2.60047846370129	2.27965374027573	2.38164493376985	2.26481983617878	2.24744099469602	2.09346036684166	2.01524140787884	2.06591778238451	2.31918586431608	2.26442360419682	2.73090434098893	2.3410413273311	2.32681771269853	2.10277091549513	2.42510611248949	2.46162882668811	2.91465107846865	3.11418630271615	AATTTTATATTTTATTTTTGGTATATGAGCCGGAATAAATGGATCATCAATAAGTATTATTATTCGAATAGAATTAGGTAATCCAGGTTATTTAATTAATAATGATCAAATTTATAATTCAATTGTAACAGCTCATGCTTTTATTATAATTTTCTTTATAGTAATACCTATTATAATTGGTGGATTTGGAAATTGATTAATTCCTTTAATATTAGGAGCTCCTGATATAGCTTTCCCTCGAATAAATAATATAAGATTTTGATTATTACCACCATCTATTTTTATATTAATTTTTAGAAGAATTACTAATCAAGGTATAGGAACTGGATGAACTGTTTATCCACCTTTATCTTCTAATTTAAATCATGAAGGTATATCAGTTGATTTAGGAATTTTTTC…
10	RRSSA2290-15|Ampedus	1.91375086894634	2.13531008561286	2.11338221543383	1.99464859079558	1.75541451642591	1.62239716398047	1.36594028393472	1.04634499763832	0.630761976041428	1.44809972049989	1.41757139973594	1.49101186173553	1.5502113015727	1.45552181660371	1.49798775324722	1.67980044362608	1.70888430850278	1.53740399948358	0.769192326328758	0.830640079305122	1.00567510195998	1.00426582466652	1.07828934295511	1.10574413868621	0.944713949722526	0.856152850225638	0.796699102457996	2.12722490908974	2.01285937123508	2.11275132207274	2.00646251671042	2.13909056956756	2.11978921035904	2.25838425572105	2.38987592525447	2.60503602254084	AACATTATATTTTATTTTTGGTATTTGAAGAGGAATACTAGGAACTTCTTTAAGATTATTAATTCGAGCAGAATTAGGTAATCCTGGTTATTTAATTGGTGACGATCAAATTTATAATACTATTGTAACAGCTCATGCTTTTATTATAATTTTTTTTATAGTTATACCTATTATAATTGGAGGATTTGGAAATTGATTAGTCCCTTTAATATTAGGTGCTCCAGATATAGCTTTTCCCCGTATAAATAATATAAGTTTTTGATTATTACCTCCTTCTATTATACTTTTAATTTCAAGAAGAATTGTAGAAAATGGAGCAGGAACTGGATGAACAGTATACCCCCCACTTTCATCAAATATTGCCCACAGAGGAAGTTCTGTAGACCTAGCAATTTTTTC…
26	RRMFC1998-15|Ampedus	0.310337978748055	0.363750261014826	0.39094397738956	0.443096682126293	0.433911199885472	0.518474253827212	0.448542156082186	0.299413182185716	0.147091270133118	1.84245189064157	2.13098968587756	2.09387479410824	2.12101294800057	2.09175492722391	1.97791922897112	1.46828676431799	1.04180816319299	0.800106075990886	0.779839338755343	0.73740496836271	0.854875409748138	0.875557219818867	0.735220438754558	0.735286592916279	0.455496252982722	0.321431511513909	0.248893138665017	0.664488977869721	0.6520994762406	0.760966684194551	0.792229741430066	0.862591784220138	0.876376386639053	0.905923461231682	0.854108262511386	0.935080168977023	CACTTTATATTTTATATTTGGAATTTGATCAGGATTAGTAGGATCTTCTCTTAGTTTTATTATTCGAATAGAATTAAGAACTCCAGGAAGATTTATTGGAAATGACCAAATTTATAATGTGATTGTAACTTCTCATGCTTTTATTATAATTTTCTTTATAGTTATACCAATTATAATTGGGGGGTTCGGAAATTGACTAGTACCCTTAATATTGGGATCACCTGATATAGCTTTTCCTCGAATAAATAATCTTAGATTTTGATTCCTTCCCCCATCTCTTATTTTTTTATTATTAAGAAGTATAACTAATTCTGGAGCTGGGACAGGATGAACTGTCTATCCTCCTCTATCTTCTAATTTATCTCATGCAGGCAGATCAGTTGATTTAACTATTTTTTC…
7	RRGCO355-15|Gluphisia	3.11537952265881	2.97473376487785	2.70106748014605	2.59757402782733	2.14296913879023	1.77568771452738	0.881357487115471	0.345846242524678	0.19381437946952	2.68135380859061	2.6025207887309	2.5643152543578	2.6560770132379	2.8537204630198	3.43929095682251	4.75629454159057	5.86253329474785	6.3802614912749	2.36602690434854	2.19581584407257	2.26880303002172	2.11823503621341	2.02716358442467	2.09772438095043	2.28107593658314	2.37350416476452	2.63939221058891	0.489657411847688	0.530100313241094	0.528829094577899	0.5330017801359	0.560898808646819	0.513030818757817	0.486752392045094	0.462162950909557	0.434172670423473	CACACTATACTTTATTTTCGGACTATGATCAGGACTAATTGGCTCCTCTCTCAGTTTAATTATTCGTACAGAATTAAGAACCCCAGGAAGATTAATTGGAAATGATCAAATCTATAATGTAATCGTTACAGCTCACGCTTTCATTATAATTTTTTTTATAGTTATACCTATTATAATCGGGGGATTCGGAAACTGATTAGTTCCTCTAATGCTAGGAGCCCCAGATATGGCCTTCCCACGAATAAATAATATAAGATTTTGATTCCTCCCTCCCTCTTTAATATTCCTAATCTTTAGCAGCTTAATTAACAACGGAGCAGGCACAGGATGAACAGTGTACCCTCCGTTATCATCAAACCTCTCTCATCTAGGAAGATCCGTCGATCTTACAATTTTCTC…
46	RRSSA3968-15|Pyractomena	1.46645039557748	1.45541866778033	1.41188317375429	1.27755975740278	1.22572244680924	1.14433849786808	0.711311191274233	0.30781916724708	0.179537873838952	0.719230892794037	0.731286833197113	0.681664671935916	0.631030716825903	0.598918971535801	0.395910774592402	0.211262475413419	0.110145817707195	0.0655996259425585	0.767888610521421	0.82971878374245	0.813410651698095	0.825880214439073	0.878901771899939	0.860989728842815	0.795449488016049	0.687579048203501	0.648849748093627	0.0565568288607562	0.0593509441619215	0.0837918371360292	0.0770584120079517	0.077607562711365	0.0656154524390494	0.0380457817573814	0.0189251571937706	0.00808426659057945	AACTCTCTACTTCATTTTTGGCGCTTGAGCTGGAATAGTTGGCACATCCCTAAGAATTTTAATTCGTGCTGAACTAGGACACCCAGGAGCTTTAATTGGAGATGACCAAATTTATAATGTAATTGTTACTGCTCATGCTTTTGTAATAATTTTCTTTATAGTTATGCCCATTATAATTGGAGGATTTGGAAACTGGCTAGTACCCCTAATGCTAGGAGCCCCAGATATAGCCTTTCCTCGAATAAACAATATAAGCTTTTGACTTCTTCCACCCTCTTTAACCCTTCTCCTCGTTAGAAGAATAGTTGAAAATGGCGCCGGGACTGGATGAACCGTTTACCCCCCGTTATCTTCTGTAATTGCCCATGGAGGAGCTTCTGTTGATTTAGCAATTTTTAG…
17	RRMFI4078-15|Sericomyia	0.453093448972161	0.462309459177281	0.524643432860449	0.584373885123082	0.618314938407106	0.670898756065947	0.724089236626465	0.847403351186044	0.785640431063946	0.961384007453336	0.941407710608953	0.867411629477776	0.738743286707869	0.600811717721242	0.383487480261674	0.169813832793664	0.0726430862090349	0.0296594053463695	1.83932571818445	1.75396249221505	1.71841509729778	1.67829246584235	1.50661596493224	1.37761767826137	1.26018918243472	1.08085555414194	0.989144321861616	1.96680135650371	1.82719744334394	1.88018622308294	1.83416337076006	1.94190225901396	1.85199614509217	1.96536498920368	2.00995781635523	1.97699946897465	AACATTATATTTTATTTTTGGAGCATGAGCAGGGATAGTAGGAACTTCATTAAGTATATTAATTCGAGCTGAATTGGGGACTCCTGGTGCATTGATTGGTGATGATCAAATTTATAATGTTATTGTTACTGCACATGCTTTTATTATAATTTTTTTTATAGTTATACCTATTATAATTGGAGGATTTGGTAATTGATTAGTACCTTTAATATTAGGTGCTCCTGATATAGCTTTTCCTCGTATAAATAATATAAGTTTTTGATTATTACCTCCTTCTTTAACTCTTCTTTTAATAAGAAGAATAGTAGAAAGTGGTGCTGGAACTGGATGAACAGTTTATCCACCTTTATCATCTGGTATTGCTCATGGAGGAGCTTCAGTAGATTTAGCAATTTTTAG…
138	RRSSA4306-15|Panorpa	0.0951703134827369	0.108164543746085	0.132430156843	0.148769175882983	0.137024589437517	0.158775523165349	0.165786947390494	0.156111151139611	0.169154960653085	0.222475664214348	0.198539411727723	0.217445401651874	0.181187037504467	0.134384979166272	0.0980786394531135	0.0459703127237285	0.0162413404125891	0.007327617791456	0.253355438559133	0.247459988133713	0.25786541075897	0.241799060276648	0.229958067469086	0.224969384378699	0.186751751974502	0.156412539945069	0.130975243268435	0.196551108664377	0.209757396674825	0.212044649078931	0.218187863213526	0.227511795321617	0.249133670979516	0.249466858453005	0.246911396658914	0.264244556990117	AACATTATATTTTATTTTTGGAGCCTGAGCTGGAATAGTTGGAACTTCACTAAGTATACTAATTCGAGCTGAATTAGGACACCCTGGAGCATTAATTGGAGATGACCAAATTTATAATGTAATTGTAACAGCCCATGCTTTTATTATAATTTTTTTTATAGTTATACCAATTATAATTGGAGGATTTGGTAATTGATTGGTACCTTTAATATTAGGGGCCCCAGATATAGCCTTCCCACGTATAAATAATATAAGATTTTGAATATTACCTCCTTCTTTAACTTTACTTTTAGCTAGAAGTATAGTTGAAAATGGAGCCGGTACTGGATGAACTGTTTATCCTCCATTAGCTTCTGGAATTGCACATACTGGAGCTTCTGTTGATTTAGCAATTTTCTC…
13	RRSSA235-15|Temnostoma	0.415852891522394	0.483190645228649	0.540721215480366	0.598644309668213	0.716481808451895	0.779732160126559	0.747679474199816	0.711306450192537	0.499245075687111	1.39228001413564	1.39771745856317	1.25964284444655	1.2528146469102	1.19946029694484	0.914092919703018	0.57726654994059	0.373550829489549	0.243904992201321	0.819168098943338	0.843169698957462	0.92336446284572	0.955906012611185	0.878392263626374	0.798564562290424	0.59483257388762	0.451463467568721	0.353151039364891	3.36480874975001	3.14991186131155	2.91518641546216	2.95073110250674	3.130685653394	2.83376735221145	2.83107339164795	2.73972602739726	2.89147268389725	AACTTTATATTTTATTTTTGGTGCTTGAGCAGGAATAGTAGGAACTTCATTAAGAATATTAATTCGAGCTGAATTAGGAAATCCTGGATCATTAATTGGTGATGATCAAATTTATAATGTTATTGTAACTGCTCATGCATTTGTTATAATTTTTTTTATAGTAATACCTATTATAATTGGAGGATTTGGAAATTGATTAGTCCCTTTAATATTAGGAGCTCCTGATATAGCTTTTCCTCGAATAAATAATATAAGTTTTTGACTTCTTCCTCCTTCATTAACTCTTCTTTTAATGAGAAGTATAGTTGAAAGTGGAGCTGGTACTGGATGAACAGTTTACCCCCCTTTATCTTCAGGAATTGCCCATGCTGGAGCTTCAGTTGATTTGGCTATTTTTAG…
18	RRGCO229-15|Raphia	1.92202654837962	1.83336813531009	1.69916776319965	1.58972529432751	1.36785989406159	1.24826429484903	0.934763163844029	0.572007269175653	0.364267204270838	1.12803996530343	1.12274037332027	1.18291483487184	1.11186362738948	1.05101491754386	0.992882760063686	0.803852462928585	0.548662008847101	0.444891080195543	1.67831681597834	1.62184870852788	1.55998258892747	1.5134551298094	1.49065137236053	1.35953825844019	1.35707414267081	1.3454097784031	1.31417184273328	1.10619135992293	1.08454973177939	1.2023701119647	1.19708944317072	1.19238109596269	1.18456396481371	1.10683188770487	1.01948229967191	0.977403682304175	AACAATATACTTCTTGTTTGGAATTTGATCAGGAATAGTAGGAATAATATTAAGTATAATTATTCGGATTGAGTTAGCTCAGCCAGGATCATTTTTAAATAATGATCAAATATATAATGTAATTGTTACATCTCACGCTTTTATTATAATTTTCTTTATAGTTATACCAATCATAATTGGTGGATTTGGTAACTGACTCTTACCTCTTATAATTGGAGCACCAGATATAGCATTTCCACGACTAAATAATATAAGATTTTGACTTTTACCACCTTCATTAACATTATTACTTTCAAGATCATTAATTGAAATAGGAGTAGGAACAGGATGAACAGTTTACCCTCCATTATCTAGATTTATTCACCATTCAGGACCAAGAGTTGATATATCTATTTTTTC…
16	RRMFI4216-15|Clytus	1.39610712039458	1.59908122781374	1.64839581808412	1.74206207634677	1.63781878668475	1.63798603352762	1.81939707284469	2.15753616575001	2.51958693310376	2.11914093873486	2.1928678025327	2.11520458827572	2.24422013350361	2.20802362147239	2.8370881105804	3.49474858258202	4.48497233066188	4.68932645235129	0.701181818379351	0.710503137932686	0.926458847774828	0.975099401053378	0.966876867135527	0.961108780116732	0.809485825011383	0.740714408663309	0.627757109223711	0.695885544461624	0.803520474807553	0.862713915002586	0.887643640343282	0.917071265328779	0.878836966105518	0.769092140876188	0.671400903808909	0.550047158221778	AACTTTATATTTTGTATTTGGTACATGAGCAGGAATAGTAGGTACATCCCTAAGTATATTAATTCGTATAGAACTTGGTCATCCAGGAGCATTAATTGGTGATGATCAAATTTATAATGTAATTGTTACTGCCCATGCATTTGTAATAATTTTTTTTATAGTTATACCAATTATAATTGGAGGATTTGGAAACTGACTAGTTCCCCTTATATTAGGAGCTCCAGATATAGCATTCCCTCGAATAAATAATATAAGTTTTTGATTATTACCTCCTTCATTAACTCTATTATTAATAAGAAGAATAGTAGAAAACGGAGCTGGAACAGGATGAACAGTCTACCCTCCTCTTTCAAGAAATATTGCTCATAGAGGGGCATCTGTAGATTTAGCAATTTTTTC…
36	RRMFD032-15|Dasysyrphus	0.325234201727962	0.361244518688662	0.432407732567241	0.509810916874777	0.543326357122893	0.594397822177188	0.545851886072258	0.388276452834418	0.255679237201978	0.663009605808462	0.715403680258895	0.697958264702746	0.675015432137332	0.636233110620199	0.428276725611929	0.237890088247928	0.126682455218195	0.0809527298865615	0.44261151659087	0.466544072937127	0.532440500135122	0.5381675582811	0.538889917340774	0.512705056438491	0.34868315194506	0.263805838902568	0.202288450876248	1.08576208714053	0.98689967407708	1.05487937823037	1.10080971940348	1.10672153447112	1.10028911808731	1.181421644045	1.19405360948734	1.29300710939915	AACCTTATATTTTATTTTTGGAGCATGATCAGGATCCCTTGGCTTAGCATTAAGTCTTCTAATTCGAGCAGAATTAGGAACTCCAGGTACTCTTATTGGAAATGACCAAATTTATAATGTTATTGTAACAGCACATGCTTTTATTATAATTTTCTTTATAGTTATACCTATCATAATTGGGGGATTTGGAAATTGATTAGTACCTTTAATATTAGGGGCCCCTGACATGGCATTTCCTCGTATAAATAACATGAGATTTTGATTTTTACCTCCTTCACTTATATTTTTATTAATAAGAAGAATAGTAGAAAGAGGAGCAGGAACAGGATGAACTGTTTATCCTCCTCTGTCAGCTAATATTGCTCATAGAGGACCATCAGTTGATTTAGCTATTTTTAG…
9	RRMFC1666-15|Vespula	0.193650898738786	0.244309876801002	0.367250403002314	0.484480913307171	0.611838651841651	0.541857558147927	0.251301558593891	0.0728518705318186	0.0294182540266235	1.0661965496193	1.20050164291363	1.50078801739563	1.71640354976646	1.92870836296382	1.54441164258836	0.93447848815448	0.504367444085494	0.33986189185134	0.792659210860822	1.01950566965289	1.45147282408009	1.90052179672696	2.13348097750861	2.47176369857173	2.20490313215725	1.98658893437409	1.5502085158014	2.51366073214213	2.45976690804408	2.75401538178725	3.08008533569761	3.29001243776833	2.67977608726855	2.23502281078231	1.61182203277413	1.36243669305942	AACTTTATATTTTATTTTTGGAGCATGAGCAGGAATAGTAGGAACTTCATTAAGAATATTAATCCGTGCAGAATTAGGAAACCCTGGAGCATTAATTGGAGATGACCAAATTTATAATGTTATTGTTACTGCACATGCTTTTATTATAATTTTTTTTATAGTAATACCTATTATAATTGGAGGATTTGGAAATTGATTAGTTCCTTTAATATTAGGAGCACCAGATATAGCCTTTCCTCGAATAAATAATATAAGATTTTGACTTCTACCTCCATCATTAACCCTCCTTTTAATGAGAAGCCTTGTGGAAAGAGGTGCAGGTACAGGATGGACTGTCTACCCCCCACTCTCTTCAGGAATTGCACATGCTGGAGCATCAGTTGATTTAGCTATTTTTAG…
22	RRMFE2534-15|Boettcheria	1.17762918335595	1.12800167049488	1.17071643445553	1.07028184088477	0.97076127044291	0.802826781677882	0.444610449819961	0.151307731104546	0.0739782564493033	1.20835608956854	1.17899320664313	1.15329012075033	1.15784764794234	1.19864912000822	1.31915770064438	1.31655961194022	1.18296017623331	1.01156018940147	1.88799777499169	1.57449411660654	1.63713591982655	1.47638554624948	1.43239759308292	1.24492155919646	1.14755613678924	1.15999730581271	1.25732215892199	1.30747345807376	1.46018540829138	1.24533480396558	1.12799661981977	0.977375596618846	0.955935122721401	0.750569852389041	0.661142407386117	0.585237495145477	AACTTTATATTTTATTTTTGGATTTTGATCTGGAATATTAGGTTTATCATTTAGATTATTAATTCGAACAGAACTTGGAATACCTGGATCTATAATTGGAGATGATCAAATTTACAATGTAATTGTAACATCCCATGCATTCTTAATAATTTTTTTTATAGTTATACCTATCATAATTGGAGGATTTGGGAATTGATTAATCCCTTTAATATTAGGAGCCCCTGATATAGCATTCCCACGTCTTAATAACATAAGATTTTGATTTTTACCTCCTTCATTAATTTTATTATTATCTAGAAGAATAGTAAATTCAGGATCAGGAACAGGATGAACAGTTTATCCTCCTTTATCTAGAAGAATATCCCATGCAGGAGCATCAGTTGATTTAACAATTTTTTC…
21	RRSSA2333-15|Pterostichus	0.585090535933	0.574232616412612	0.612648137727363	0.737780948983232	0.831350680691804	0.977479857159766	1.4144313278355	1.89134663880683	2.35519080766086	1.05856651781412	1.03637572921871	0.971394376044271	1.00415105750752	0.910681307509065	0.807187202699124	0.595102026461818	0.452985748962031	0.337419352587521	1.32522711815794	1.33587856587448	1.25982725080402	1.27222058095752	1.35614118813933	1.28909674536331	1.462004320453	1.57722214322599	1.70107110429004	1.09672938095003	1.01835060175263	1.12157084044068	1.12695762999494	1.08958962217281	1.27478521191741	1.29906320605796	1.33484262935876	1.27176609521998	AACTCTTTATTTTATTTTTGGAGCTTGATCAGGTATAATTGGCACATCTTTAAGATTATTAATTCGTTCAGAATTAGGTAATCCAGGATCTCTAATTGGAGATGATCAAATTTATAATGTAATTGTTACAGCACATGCTTTTATTATAATTTTTTTTATAGTAATACCTATTATAATAGGAGGATTTGGAAATTGATTAGTGCCCCTAATATTGGGAGCTCCTGATATAGCTTTCCCCCGAATAAATAACATAAGATTTTGACTTTTACCACCTTCTCTTACTTTACTTTTAATAAGAAGAATTGTGGAAAACGGGGCAGGAACTGGATGAACAGTTTACCCACCATTATCTTCAAATATTGCCCATAATGGTTCATCAGTTGATTTAACAATTTTTAG…
12	RRSSA234-15|Sarcophaga	1.47348472309577	1.61703904781792	1.53331274248893	1.616125579736	1.69508279421088	1.73238529911865	1.93177834350662	2.26641368654482	2.41835352954155	1.47219455777942	1.42882196640051	1.38288165519203	1.57420296446985	1.81243966871534	2.16524943032657	2.77454701657695	2.94647444794207	3.01060410974678	0.77679733520489	0.791945665672896	0.837959438802349	0.877062583618255	0.900301119389677	0.900048098079147	0.869910544027881	0.918643027667807	0.861584077267358	1.3840294697636	1.33285987850811	1.37658018152048	1.38393444666865	1.463750586768	1.60286247411265	1.81468366934878	2.09821625971683	2.45254456253814	AACATTATATTTTATTTTCGGAGCGTGATCCGGAATAATTGGAACTTCTTTAAGTATTTTAATTCGAGCTGAATTAGGACACCCTGGAGCATTAATTGGTGATGATCAAATTTATAATGTAATTGTAACTGCTCATGCCTTTATTATAATTTTTTTTATAGTAATGCCAATTATAATTGGAGGATTTGGTAATTGACTAGTGCCTCTTATACTAGGTGCTCCTGATATAGCTTTCCCTCGAATAAATAATATAAGTTTTTGACTTTTACCTCCTGCACTAACTTTATTGTTAGTAAGTAGTATAGTAGAAAACGGAGCTGGAACAGGATGAACTGTTTACCCTCCGTTATCTTCAAATATTGCTCATGGAGGAGCTTCTGTTGATTTAGCAATTTTTTC…
29	RRSSC4804-15|Colias	1.87816544738323	1.71559824598037	1.67124319338611	1.61897966464502	1.68008507795404	1.72920978865534	1.98846044212037	2.13151764056008	2.33529022405461	0.683490217496065	0.661136241053318	0.755726457239688	0.771731823191441	0.814421644363807	0.899054194986874	0.986477694350173	0.936977693257186	0.908275671959998	0.723562273071967	0.768176240155957	0.637649587724781	0.619269032973112	0.58695353114709	0.614529713355916	0.795963012540269	0.82584324320279	0.966243742517135	0.263430096404663	0.224214677945037	0.253726812960374	0.281393077557127	0.30991629347651	0.340790256105313	0.436859020354493	0.491700345782078	0.55210785362722	AACCCTTTACTTCGTCTTTGGGGCATGAGCAGGAATAGTAGGAACATCCCTAAGAGTTTTAATCCGATCAGAACTGGGAAATCCAGGATCCTTAATTGGAGATGATCAAATTTACAATGTAATCGTAACAGCCCATGCATTTATCATAATTTTCTTTATAGTTATACCAATCATAATTGGAGGATTCGGAAATTGATTAGTGCCTCTAATACTTGGTGCTCCTGATATGGCCTTCCCCCGAATAAATAATATGAGATTCTGATTACTTCCCCCATCATTAGCATTACTTATTATAAGAAGAATTGTAGAAAGAGGAGCAGGAACAGGATGGACTGTTTATCCTCCCCTATCTGCTAATGTAGCTCACAGGGGATCTTCTGTAGACTTAGCTATTTTTAG…
23	RRGCO465-15|Ochropleura	0.342613128537853	0.377114220087701	0.390520877846931	0.452729218694256	0.493220350537532	0.531464978449831	0.614001461284161	0.511163948731497	0.381139438197872	0.797940694573843	0.754780663584894	0.671888516275818	0.591794351462867	0.491573223590107	0.299466779130173	0.143186219959154	0.0750054629963206	0.051991192901283	1.61226188173994	1.65022461185818	1.34935812141954	1.35859082894739	1.29381134267319	1.39552653751821	1.50856387731557	1.61202206240037	1.68359434636925	1.39521180854976	1.3549262551837	1.31138500211617	1.3027200753614	1.19563615929937	1.2389017613648	1.25250718364432	1.24994472792876	1.21374959380523	AACTTTATATTTTATTTTTGGTGTGTGAGCAGGAATAATTGGAACTTCTTTAAGTTTATTAATTCGTACAGAATTAGGTAATCCTGGATCGCTAATTGGAGATGATCAAATTTATAACACTATTGTTACAGCTCATGCCTTTATTATAATTTTTTTTATAGTTATGCCAATTATAATTGGAGGATTTGGTAATTGATTAATTCCTTTGATATTAGGAGCCCCTGATATAGCTTTCCCACGTATAAATAATATAAGATTTTGATTACTACCCCCATCATTAACTTTATTAATTTCTAGAAGTATTGTTGAAAACGGAGCAGGAACAGGATGAACAGTTTACCCCCCTCTTTCTTCTAATATTGCCCATAGAGGATCTTCTGTTGATTTAGCTATTTTTTC…
24	RRMPA007-15|Platycheirus	0.430335330530637	0.436416788473585	0.514912143379973	0.568319657509811	0.700461520632086	0.743069448413833	0.959991612359974	0.919454651712019	0.876923542823028	1.01278632698301	1.05192798313739	0.992427923070542	0.96316530005823	0.925012100055971	0.780705970046784	0.520494469746259	0.296182989705943	0.20656903488295	1.20767540952973	1.220900879653	1.26993557490578	1.28369897992786	1.33083561055226	1.22667157881092	1.36066881434034	1.33549367240179	1.29930655438687	1.07006380384457	1.13400885191432	1.12648719823182	1.11760672157151	1.0510428195016	1.11915356066354	1.04158670934024	1.07661151250918	0.962186239310143	AACTTTATATTTTATGTTCGGAATATGATCGGGAATAATTGGAATAATATTAAGAATAATTATCCGTGTTGAATTAGGGCAACCCGGACCATTTATTAACAATGATCAAATTTACAACACAATCATTACATCACATGCATTTATCATAATTTTCTTTATAGTAATACCTATCATAATTGGGGGATTTGGTAACTGACTATTACCTATTATAATCGGAGCACCAGATATAGCATTTCCTCGAATAAATAACATAAGATTTTGACTTTTACCACCATCAATTAAACTTCTATTGATTAGATCATTAGTAGAATCTGGTGTTGGAACAGGGTGAACAGTATATCCACCACTGTCTAGTAATATTGGACATTCTGGACCAAATGTTGAATTTGCAATTTTTTC…
20	RRGCO547-15|Neodactria	1.54879340593863	1.55356024222176	1.59043118074389	1.59400642169105	1.54953677508198	1.50952220114838	1.37445898083621	1.10198461304449	0.895093640898295	0.707183474154271	0.770994715542658	0.696773276137885	0.630031064205189	0.522397947181566	0.353083102031209	0.195939037838843	0.0820925933581777	0.051991192901283	0.919336930140388	1.04290657694476	1.04033221316599	1.10493702875057	1.09561262425633	1.05201756091571	0.973300148237413	0.821914220070199	0.748085591919711	1.79820609480473	1.69987191356068	1.76304865484176	1.75225633956958	1.80073530167584	1.79581291394123	1.83921318653446	1.8005429928279	1.82054513319225	AACTTTATATTTTATTTTTGGAATTTGAGCCGGTATAATTGGAACTTCTTTAAGATTACTAATTCGAGCTGAATTAGGAAACCCCGGATCTTTAATTGGAGACGACCAAATTTATAATACCATTGTAACAGCTCATGCTTTCATTATAATTTTTTTTATAGTTATACCAATCATAATTGGAGGATTTGGTAATTGATTAGTACCTCTGATACTAGGAGCTCCTGATATGGCTTTTCCACGAATAAACAATATAAGATTCTGATTACTCCCCCCATCTATTACTCTTCTAATTTCGAGAAGAATTGTAGAAAATGGAGCTGGAACTGGTTGAACAGTTTACCCCCCTTTATCTTCAAATATTGCTCATGGAGGAAGTTCTGTTGATTTAGCTATTTTTTC…
41	RRMFI4192-15|Megachile	0.211857393492006	0.220505324702443	0.296169679840576	0.330717088833393	0.357218332662981	0.485853100885967	0.629073001956024	0.762943215569486	0.830200433486625	0.53811803257622	0.505613701866601	0.585680598182228	0.621783930084296	0.618657610326823	0.499547203614525	0.431568291034784	0.324236214054961	0.261002767048052	0.245098571779333	0.29536735739266	0.259515749387828	0.250266731648204	0.289570535476212	0.279719325535304	0.325403373513774	0.338644374761452	0.320608110822733	0.783623894937626	0.803013201780528	0.734033593686542	0.825823745766116	0.827642683131576	0.803584244089483	1.19543851100825	1.35553649283232	1.53236480649278	AACATTATATTTTTTATTTGGTACATGAGCCGGAATAGTAGGAACATCATTAAGAATTTTAATTCGTGCAGAATTGGGACATCCTGGAGCCTTAATTGGAGACGATCAAATTTATAATGTTATTGTAACTGCTCATGCTTTCGTAATAATTTTTTTTATAGTAATACCAATTATAATTGGAGGATTTGGAAATTGATTAGTTCCATTAATATTAGGAGCACCTGATATAGCATTTCCTCGAATAAATAATATAAGATTTTGACTACTTCCTCCTTCTTTAACTTTATTATTAGTAAGAAGTATAGTAGAAAATGGAGCTGGAACTGGATGAACAGTTTATCCACCATTATCAGCAACTATTGCTCATGGAGGAGCCTCAGTTGATTTAGCAATTTTTTC…
31	RRMFG3290-15|Enallagma	1.07211427058161	1.02610148256421	1.06874944468185	1.03674634320371	1.02052641984062	1.00172920978866	1.0808915799234	1.46184083067144	1.63184785571212	0.583898223407331	0.597603629300446	0.62656270366991	0.645275766671082	0.694097065432236	0.697992984107991	0.675989680544007	0.650834804897207	0.540150111484471	1.13640561206198	1.14203797948828	1.06508729259885	1.07520609371266	1.06334376693054	1.19665291948518	1.01951735541717	1.17103598985189	1.05382841439603	0.409445635554676	0.360671122214754	0.465985216725877	0.493173836850891	0.502307668586583	0.434087227542086	0.405154202223342	0.298380749400851	0.270743673268818	AACCCTCTACTTTATCTTTGGTGCGTGAGCAGGAATACTAGGTACATCCCTAAGCCTACTCATCCGTGCCGAACTAGGAAACCCTGGGTCTCTAATTGGTAACGACCAAATCTACAACGTTATTGTTACCGCACACGCATTCATCATAATTTTCTTTATAGTTATACCAATCATGATTGGAGGATTCGGAAATTGGTTAGTTCCATTGATACTAGGAGCCCCAGATATAGCTTTCCCTCGAATAAATAACATAAGATTCTGGCTATTACCACCTTCATTAAGACTTTTACTAATAAGAAGAATTGTAGAAAACGGAGCAGGAACAGGATGAACTGTGTACCCACCACTATCATCTAATATTGCCCACAGAGGTTCCTCTGTAGACCTTGCAATTTTTAG…
15	RRSSA2292-15|Ampedus	0.205236849945381	0.243474629358948	0.259783119174448	0.351052443810203	0.373579477670446	0.483832321500227	0.572390903342278	0.610834914459095	0.630761976041428	1.43524914061747	1.64721531930101	1.504046735949	1.60769132726378	1.73537785973669	1.93214919722634	2.00963115732146	2.10664950006201	2.31831869554446	2.10550102884906	1.94301234167536	1.91398022481738	1.9232904241927	1.79312945076706	1.84051904990943	1.88942789944505	1.90127300349496	1.97768599689838	1.4294039598382	1.38764536542681	1.34900582695276	1.27726482465315	1.27478559411759	1.10397998728701	1.04225417919563	0.968897300069864	0.920021241014179	AACTTTATATTTCATTTTTGGTACATGGTCAGGAATAGTAGGAACTTCCCTCAGTCTACTAATTCGAGCCGAACTAGGAAACCCTGGATCTTTAATTGGTAACGATCAAATCTACAACGTTATCGTAACAGCCCATGCATTTGTAATAATTTTTTTCATGGTTATACCAATTGTAATTGGTGGATTTGGAAATTGATTAGTTCCCTTAATACTCGGGGCTCCTGATATAGCTTTTCCTCGAATAAACAATATAAGATTTTGACTTCTCCCTCCGTCATTAAATTTATTGCTTACTAGAAGAATAGCTGAAAGAGGAGCAGGAACTGGTTGAACAGTTTATCCACCTCTATCAGCAAATGTTGCTCATAGAGGAACTTCTGTTGATTTAGCAATTTTCAG…
35	RRMFE3344-15|Limonia	0.428266410672316	0.455627479640844	0.506873252070014	0.590795576168391	0.61729236684414	0.750286517648621	0.786668894633549	0.763343500572408	0.685704891649975	1.00756577890577	0.986740876286784	1.01375771723803	0.934675200367872	0.877963837732166	0.689819764153565	0.464978409025254	0.254250801731622	0.171326682647852	0.997125306644822	0.980258478683063	0.965448097881584	0.898325847284606	0.83763160174116	0.807604272201016	0.731772447012828	0.663256524049364	0.613896232252051	0.624275567234887	0.631808555159601	0.641050305027938	0.61629413109281	0.625486118011465	0.511185384157969	0.479410223635775	0.388407899042246	0.373936958572097	AACATTATATTTTATTTTTGGTATTTGAAGAGGGATATTAGGAACTTCTTTAAGATTATTAATTCGAGCAGAATTAGGTAATCCTGGTTATTTAATTGGTGACGATCAAATTTATAACACTATTGTAACAGCTCATGCTTTTATTATAATTTTTTTTATAGTTATACCTATTATAATTGGAGGATTTGGAAATTGATTAGTTCCTTTAATATTAGGTGCTCCGGATATAGCTTTCCCCCGTATAAATAATATAAGTTTTTGATTATTACCTCCTTCTATTATACTTTTAATTTCAAGAAGAATTGTAGAAAATGGAGCAGGAACTGGATGAACAGTATACCCCCCACTTTCATCAAATATTGCTCATAGAGGTAGTTCTGTAGACCTAGCAATTTTTTC…
33	RRSSC1963-15|Symphoromyia	1.03445992916018	0.956775944873669	0.82462100858469	0.734926864074206	0.652741514360313	0.423208939928003	0.159234103620119	0.0524373353827925	0.0229289332854566	0.637308446043628	0.648562078310562	0.579755655357926	0.599541659273403	0.539973447474941	0.427949796813752	0.291647721706277	0.173929990963909	0.112705740316204	1.64507206289125	1.57486263483161	1.45704271695248	1.46979957962716	1.37380414162292	1.43100313490317	1.25642333592378	1.29133893624505	1.3477191826502	0.402134106348343	0.414188426565888	0.40677516854557	0.356893004827839	0.368850071782713	0.326231827595399	0.201575896328582	0.155292411365707	0.112862702205737	AACATTATACTTCATTTTCGGAGCATGGGCTGGATTAGTAGGTACAGCCTTAAGAATAATTATCCGAATAGAATTAAGAACACCAGGACACCTAATTAATGATGATCAAATTTATAATGTAGTAGTAACGGCTCACGCATTTATTATAATCTTTTTTATAGTAATACCAATTATAATTGGAGGATTTGGTAATTGATTAGTCCCCTTAATAATTGGAGCCCCAGACATAGCATTTCCGCGAATAAATAATATAAGATTTTGACTATTACCACCATCATTAATATTATTAATTTCTAGTAGAATTGTAGATACAGGTGTAGGAACTGGATGAACTGTTTATCCACCCTTAGCAGGACCTATTGCACACAGCGGGGTAGCAGTAGATTTAGCTATTTTTTC…
25	RRSSC4965-15|Andrena	2.2931907709623	2.28565462518271	2.11380531497645	2.0656439529076	1.88289510460907	2.03954376575125	2.30430751185246	2.90526855120846	3.30695784969868	0.434108651652906	0.430168725410067	0.451184396070578	0.428601061131257	0.437494761148951	0.40931485531766	0.365250462843176	0.307108982347139	0.292406843297149	1.57662698300606	1.52271730598437	1.3972179416564	1.35802631752262	1.35461266331863	1.22615989711787	1.12342048415092	0.977017085637737	1.03032518822669	0.694595274601683	0.736306798726745	0.723345859357966	0.550664607157947	0.445772358002145	0.450286042362976	0.318549988486145	0.249387585450622	0.198460819047166	TACTTTATACTTTATTTTTGGAGCTTGATCAGGAATAATTGGAACTTCACTAAGAATTCTAATTCGAGCTGAATTAGGACACCCTGGAGCATTAATTGGAGATGACCAAATTTATAACGTAATTGTTACAGCTCATGCTTTTATTATAATTTTTTTTATAGTAATACCAATTATAATTGGAGGATTTGGTAATTGATTAGTTCCTCTAATACTAGGAGCCCCAGATATAGCTTTCCCTCGAATAAATAATATAAGTTTCTGACTTTTACCTCCTGCATTAACTTTATTGTTAGTAAGTAGTATAGTAGAAAACGGAGCTGGAACAGGATGAACTGTTTATCCTCCTTTATCTTCTAATATCGCACATGGAGGAGCTTCAGTAGATTTAGCTATTTTTTC…
64	RRMFD018-15|Chalcosyrphus	0.291303916051508	0.302359574023805	0.365134905289167	0.392793435604709	0.412437197063174	0.487007831963534	0.499654337491113	0.445517208252276	0.356480019381438	0.672647540720275	0.673710403796074	0.640486319307019	0.573800604290009	0.491302831277901	0.329544228562461	0.160016880901722	0.0673277384376421	0.0317530104296427	0.485851424200877	0.548170859789871	0.506447666730617	0.550022298201278	0.543305655711673	0.512193374745438	0.420234235652981	0.36090883917947	0.298511060578059	0.357619796180371	0.350525661674255	0.405706395112713	0.410400980806395	0.442517294665465	0.505444032069552	0.480244560955016	0.469591517284682	0.42196701302201	AACTTTATATTTTATTTTCGGAGCTTGAGCTGGTATAGTAGGTACCTCTCTTAGTATTTTAATTCGAGCCGAGTTAGGTCATCCTGGAGCTCTAATTGGAGATGATCAAATTTATAATGTAATTGTAACAGCACATGCTTTTGTAATAATTTTTTTTATAGTTATACCTATTATAATTGGAGGATTTGGTAATTGATTAGTTCCACTAATACTAGGTGCCCCAGATATAGCTTTTCCTCGAATAAACAATATAAGATTTTGATTATTACCTCCTTCATTAACCTTATTATTAGTTAGAAGCATAGTAGAAAACGGGGCTGGAACAGGTTGAACAGTATACCCTCCTTTATCTTCAGTTATTGCACATGGTGGTGCCTCTGTAGATTTAGCTATTTTCTC…
53	RRMFB1218-15|Epalpus	0.355854215631103	0.3725203591564	0.428599836683577	0.481983589011773	0.53139635555495	0.594397822177188	0.747679474199816	0.944272321893188	1.05992238772394	0.646946380955441	0.645914886154192	0.597826730972046	0.548559375616973	0.530239324235533	0.405718638537713	0.228846748039982	0.115165868380177	0.0687400335674682	0.510622024540277	0.569176398618794	0.527902068905764	0.548516934401891	0.527341063139964	0.548863896080859	0.500344061431227	0.483269845308746	0.380471028758306	0.410735905414618	0.367519308079591	0.483299346338168	0.459060337602427	0.492371159453561	0.473661547294388	0.433021068685985	0.377441920107537	0.3634749665137	ATTATTATACTTTGTTTTTGGTTTATGATCAGGAATAATTGGATCTTCATTAAGAATAATTATCCGTATAGAACTTGGAACCCCTGGACAATTAATTGGTAATGATCAAATTTACAATACTATTGTTACTGCACATGCTTTTATTATAATTTTTTTTATAGTTATACCTTTTATAATTGGAGGATTTGGAAACTGATTAATTCCAATTATATTATCAGCACCAGATATAGCCTTCCCACGTATAAATAATATAAGATTTTGACTATTACCTCCTTCATTAATATTATTACTTATAAGCAATTCTATTGGTTCAGGTGTAGGAACTGGATGAACTTTATACCCTCCTTTATCTTCTATTATTGGCCATAATACTCCCTCTGTAGATTTAAGTATTTTTTC…
70	RRMFG2300-15|Denticollis	0.725363302327121	0.65984547922322	0.723500217896264	0.674991080984659	0.636721226540504	0.513566646747556	0.476064099917762	0.433508658164613	0.318409337699925	0.329697690108266	0.372923195028573	0.347794143786512	0.297396654662505	0.255250342722256	0.151368033555972	0.0736027411368986	0.0318920866283568	0.0125616304996389	0.483026706618313	0.523111620485191	0.546674670809017	0.492253962399776	0.484882040342865	0.410198157263663	0.315988757236416	0.262870357204332	0.205100802725571	0.463852014648864	0.489772107592609	0.476886705741023	0.494559156617326	0.480550139967723	0.436752855297423	0.396477094103238	0.335523581276475	0.323053633560802	AACATTATATTTTATTTTTGGTATTTGAGCAGGAATAGTAGGAACTTCTTTGAGTTTATTAATTCGAGCAGAATTAGGTAATCCAGGTTCTTTAATTGGAGATGATCAAATTTATAATACTATTGTAACAGCTCATGCTTTTATTATAATTTTCTTCATAGTTATACCAATTATAATTGGAGGATTTGGAAATTGATTAGTGCCTTTAATATTAGGTGCTCCAGATATAGCTTTCCCTCGTATAAATAATATAAGTTTTTGATTACTTCCACCTTCTATTATACTTTTAATTTCAAGAAGAATTGTAGAAAATGGAGCAGGAACTGGATGAACAGTATACCCCCCACTTTCATCTAATATTGCTCATGGAGGAAGTTCTGTAGACTTAGCAATTTTTTC…
49	RRSSC7805-15|Calligrapha	0.433231818332285	0.413029860096053	0.484025876768027	0.51944345344274	0.539576928058682	0.602192256950759	0.443627523254404	0.220557036610066	0.129353793440595	0.873839432004369	0.85537396552694	0.848748059581225	0.780978609933048	0.655430964786809	0.446257809511666	0.237387680458598	0.122252998742034	0.0701357702896503	0.629042877040044	0.650434667246469	0.684271653990003	0.694913563892344	0.68953453022488	0.583828811772772	0.434441747489721	0.311515405512607	0.255924018288322	0.471378588831854	0.450965721025199	0.580130219355059	0.56105450540621	0.542396343364639	0.571469581086346	0.464559019353288	0.352326290934496	0.332881565494448	GATATTATATTTTATTTTTGGTATATGATCCGGAATAATTGGATCTTCCATAAGAATAATTATTCGTATAGAATTAGGGAATCCAGGTTACTTAATTAATAATGATCAAATTTATAATTCCATTGTTACAGCTCACGCTTTTATTATAATTTTTTTTATAGTTATACCAATTATAATTGGAGGATTTGGAAATTGATTAGTGCCTTTAATATTAGGGGCCCCAGATATAGCATTCCCACGAATAAATAATATAAGATTTTGACTTTTACCCCCATCATTATTAATATTAATTTTTAGAAGAATTACTAACCAAGGAGTAGGAACTGGATGAACAGTATATCCCCCTTTATCCCTAAACCTTAATCATGAAGGTCTTTCAGTTGATTTAGCTATTTTTTC…
27	RRGCO513-15|Macrochilo	0.32399284981297	0.341198580079349	0.362173208490762	0.369247235105244	0.345970045470349	0.239895381364372	0.0724089236626465	0.0132094050964287	0.00821980627214481	0.742522568830918	0.678012091050174	0.621822749410468	0.574800256910724	0.481568708038493	0.369102613141884	0.220305815621365	0.110145817707195	0.0725783095534689	1.24917702939662	1.22790272592931	1.09293675696082	1.05337831862154	0.970613261141672	0.874122892297826	0.832252078918449	0.718449944245291	0.656282392266836	1.62444975366598	1.5296818129938	1.43814153125307	1.30895401431035	1.19752066965219	1.2616621214296	1.17875176462343	1.14895159935265	1.07710963692132	AACATTATATTTTATTTTCGGAGCATGAGCAGGAATAGTAGGAACTTCATTAAGTATCCTTATTCGAGCTGAATTAGGTCATCCAGGAGCATTAATTGGAGATGATCAAATTTATAACGTAATTGTTACAGCCCATGCTTTTATTATAATTTTTTTTATAGTAATACCTATTATAATTGGAGGATTTGGTAATTGATTAGTTCCATTAATATTAGGAGCTCCTGATATAGCTTTCCCCCGAATAAACAATATAAGTTTTTGACTTTTACCTCCTGCATTAACTTTATTGTTAGTAAGTAGTATAGTAGAAAATGGAGCTGGAACAGGATGAACTGTTTACCCTCCCTTGTCTTCTAATATTGCTCATGGAGGAGCTTCTGTTGATTTAGCAATTTTTTC…
47	RRGCO519-15|Cryptocala	0.0959978814260651	0.120275631655878	0.165855020710723	0.230110595790225	0.27439003606269	0.314664218636782	0.3282974728958	0.230163876680196	0.139304085243717	0.355800430494426	0.378548478360859	0.497695197241347	0.581797825255724	0.629473302815054	0.628030221298103	0.575005714888604	0.479857784917405	0.364985152850618	0.303765783109493	0.384180249634246	0.462507400737289	0.542307308729417	0.591708941700365	0.628856800761382	0.769088562439447	0.810501343351719	0.865400840491438	0.619329532771779	0.540499410295106	0.608559592669069	0.592743695063413	0.616406204493358	0.63052348828149	0.640103591321557	0.629482564977847	0.607271084480586	AACATTATATTTTTTATTTGGAATTTGATCAGGAATATTAGGAACTTCACTAAGTTTATTAATTCGTGCAGAATTAGGAAACCCAGGATCTTTAATTGGAGATGATCAAATTTATAATACAATTGTGACCGCTCATGCATTTATTATAATTTTCTTTATAGTTATACCTATTGTTATTGGAGGATTCGGAAATTGACTTATCCCATTGATATTAGGAGCTCCTGATATAGCCTTTCCTCGAATAAATAATATAAGATTTTGACTACTTCCCCCCTCATTAACCTTATTAATTTCCAGAAGAATTGTTGAAAATGGAGCAGGTACTGGATGAACTGTTTATCCTCCTTTATCTTCAAATATCGCTCATAGAGGAAGATCTGTCGATTTAGCTATTTTTTC…
39	RRMFG2655-15|Cassida	1.0584593995167	1.05742326164126	1.08778892410017	1.10488762040671	1.1186932898854	1.15011215325591	0.994394042154444	0.645259424710394	0.433054004127208	0.420856491149163	0.462927728345141	0.494732725829196	0.60004148558376	0.55349306308523	0.496604844430931	0.353443879793912	0.28259932317905	0.187726589133492	0.755286024383831	0.75785772985403	0.825375606757311	0.851659569503587	0.827101764087479	0.794982790439057	0.637455109397841	0.535282627730671	0.460823938738941	0.489012276917717	0.512092120781708	0.537806791413902	0.51603161299707	0.548221193546066	0.390206893723472	0.294854808619706	0.191197148845477	0.156771365844766	TATATTATATATTATTTTTGCTTTATGGTCAGGTATAATTGGAACATCAATGAGATTTTTAATTCGTATAGAATTAAGTAATCCAGGAGAATGAATTATAAATGATCAAATTTATAATTCTTTAGTTACTGCACATGCTTTTTTAATAATTTTTTTTATAGTTATACCTTTTATAATTGGAGGATTTGGAAATTGATTAGTTCCTTTAATATTAGGTTGTCCTGATATAGCTTTTCCTCGTATAAATAATATTAGATTTTGATTATTACCTCCATCTTTGTTTTTATTATTATTAAGAAATTTATTTAATATTACTCCAGGTACAGGATGAACAGTTTATCCTCCTTTATCTTCATCTATATTTCATAGATCTCCTTCTGTAGATTTAGCAATTTTTTC…
30	RRGCO250-15|Phragmatobia	1.56368962891853	1.44038421382335	1.18129392302127	1.09418480199786	0.901908118536496	0.610275374493723	0.217226770987939	0.0740527255405849	0.041964274126213	0.948935008192245	0.770663816523112	0.758688928651838	0.674515605826975	0.640829779927697	0.655492240344975	0.691313118118583	0.671800898884368	0.621451775551578	1.09077555880519	1.01453067361446	0.855081702076745	0.791068676578233	0.728766667289399	0.622204938751701	0.675969448714306	0.562411596979517	0.562269487589493	0.799967313163548	1.13578430750891	0.79345739655342	0.939073636672185	0.772477925531004	0.819372962332629	0.899582497605452	1.06688362797032	0.92731293244882	AACATTATATTTTATTTTTGGTATTTGAGCTGGTATAATTGGTACTTCTCTAAGATTATTAATTCGTGCTGAATTAGGAAATCCTGGATCTTTAATTGGGGATGACCAAATTTATAATACTATTGTAACTGCTCACGCATTTATTATAATTTTTTTCATGGTTATACCTATTATAATTGGAGGATTTGGAAATTGATTAGTTCCCTTAATATTAGGAGCTCCTGATATAGCATTCCCCCGAATAAATAATATAAGATTTTGATTATTACCCCCCTCTATTATACTTTTAATCTCAAGTAGAGTAGTAGAAAATGGAGCAGGTACCGGATGAACAGTTTATCCCCCACTTTCATCAAACATTGCTCATAGCGGAAGATCTGTAGATCTAGCTATTTTTTC…
65	RRGCO055-15|Phalaenophana	0.559849713661492	0.541657966172479	0.534797821883555	0.610417409917945	0.641834084355337	0.61547166434277	0.613346176907123	0.537983043927276	0.507032260576511	0.262633726346901	0.314023169549349	0.313725722546777	0.348878764629291	0.362866482980156	0.289331986386685	0.221561835094691	0.158574541846552	0.0990973072749287	0.345701974912162	0.339589544400918	0.391130255039206	0.387066666917561	0.41983481741771	0.39041313179897	0.363746537988833	0.356044334348643	0.321813404472443	0.63438268113776	0.594523987673265	0.591031708370206	0.516551107909483	0.46513141889924	0.509339949558121	0.459052393046299	0.42555073091787	0.405005904684912	AACATTATATTTTATTTTTGGGATCTGAGCAGGAATAGTTGGAACATCCTTAAGATTATTAATTCGTGCTGAATTAGGAAATCCTGGTTCTTTAATTGGAGATGATCAAATCTATAATACTATCGTAACAGCTCATGCTTTTATTATAATTTTTTTTATAGTTATACCAATTATAATTGGAGGATTCGGTAATTGATTAGTGCCTTTAATATTAGGAGCTCCTGATATAGCTTTTCCACGAATAAATAATATAAGTTTTTGACTTTTACCTCCATCATTAACTTTATTAATTTCAAGAAGAATTGTAGAAAATGGAGCAGGAACAGGATGAACAGTTTACCCCCCACTTTCATCTAATATTGCTCATGGTGGAAGATCAGTAGATTTAGCTATTTTTTC…
32	RRGCO578-15|Archips	2.07388526598034	1.96199624138651	1.81340463970958	1.79272208348198	1.84505995677931	1.90674969183114	2.03007100006225	2.47696359808183	2.2738579877049	0.858579368393999	0.77430370573812	0.820308334024577	0.802471141278406	0.787652805455435	0.788552261203033	0.689554690855927	0.530058291647226	0.403367912710625	0.800046933769064	0.789550297209949	0.705313471507935	0.64580106993732	0.655057803713636	0.6003731865148	0.676996497762745	0.687579048203501	0.672152091988011	0.165154542072474	0.167146462404728	0.185752822630636	0.193425272388499	0.179542440886337	0.168344645163936	0.151348789710285	0.135659771660019	0.113496762330488	AACATTATATTTTATTTTTGGAATTTGAGCAGGTATAGTAGGAACATCCCTTAGTCTAATTATTCGAACTGAACTAGGTAATCCAGGATTTTTAATTGGAGATGACCAAATTTATAATACTATTGTTACAGCTCATGCTTTTATTATAATTTTTTTTATAGTAATACCTATTATAATCGGAGGATTTGGTAATTGATTAGTCCCTCTTATACTAGGTGCTCCTGATATAGCTTTCCCCCGAATAAATAATATAAGATTTTGACTTTTACCCCCCTCATTAATTTTGTTAATTTCAAGTAGTATTGTTGAAAATGGAGCAGGAACAGGTTGAACTGTTTACCCCCCTCTTTCTTCCAACATTGCTCATGGAGGATCCTCTGTTGACCTTGCTATTTTCTC…
37	RRMFC2020-15|Myospila	1.69361779602105	1.60409271246607	1.64078002631679	1.54084909026044	1.43398618846676	1.47834446205409	1.54647112980856	1.38018269007533	1.00108587967069	0.797539113952517	0.759413249858541	0.746246548720805	0.668267776947511	0.634610756746964	0.516220572321554	0.399414192517641	0.270196845045801	0.184586181508582	0.483243992586203	0.525322729835604	0.486231018527114	0.462146686412022	0.454141707837766	0.539483065041566	0.719276683590153	0.825656146863143	0.916023173779238	0.353103851670577	0.299291085944733	0.282369940960956	0.292129305746999	0.377929985300819	0.314954171707437	0.325224687040072	0.3259725673656	0.331137900151382	AACTTTATATTTTATTTTCGGAGCATGATCTGGAATAATTGGTACTTCATTAAGTATTTTAATTCGAGCTGAATTAGGACATCCTGGTTCATTAATTGGTGATGATCAAATTTATAATGTAATTGTTACTGCTCATGCATTTATTATAATTTTTTTTATAGTAATACCAATTATAATTGGAGGATTTGGAAATTGATTAGTTCCTTTAATATTAGGAGCCCCAGATATAGCTTTTCCACGAATAAATAATATAAGTTTTTGATTACTTCCCCCTTCATTAACACTTTTATTAGCAAGTAGTATAGTAGAAAACGGAACTGGTACAGGATGAACAGTTTACCCCCCTTTATCCTCAGTAATTGCTCATGGAGGAGCTTCTGTTGATTTAGCAATTTTTTC…
114	RRMFG2356-15|Melanoplus	1.01790857029362	0.877009814157444	0.87327745598707	0.813414199072422	0.800673533802807	0.702653860699016	0.490807998401106	0.26939180696656	0.184729330431886	0.522456388344524	0.554917655778986	0.529986135633791	0.480083171098043	0.525372262615829	0.414545716088493	0.265522516661098	0.198439650131998	0.133990725329481	0.171873200600578	0.162148019030281	0.156163292755632	0.146396629490453	0.132811823309324	0.111376048521069	0.0667581881485387	0.0523869751012191	0.0407791018151722	0.0550515140241582	0.0489518471079097	0.0622026137923074	0.0550664607157947	0.0668144579634268	0.041829850929894	0.0245295171856801	0.0145033914942915	0.00998644696483344	AACCTTATATTTTTTATTTGGAATATGGGCTGGAATAATCGGAACTTCTCTTAGAATTTTAATTCGACTAGAATTAGGAACTACAGGAAGTTTAATTGGAAATGACCAAATTTATAACGTAATTGTTACTGCCCATGCTTTTATTATAATTTTTTTTATAGTTATACCTATTATAATTGGAGGTTTTGGAAATTGATTGGTACCTTTAATAATTGGGGCCCCTGATATAGCGTTCCCCCGTTTAAATAATATAAGATTTTGGCTTTTACCCCCTGCTTTAACTCTTCTTTTATTTAGAAGAATAGTAGAAATAGGAGCTGGAACTGGGTGAACTGTTTATCCTCCTTTATCTTCAAATTTAGCCCATAATGGACCTTCTGTTGATTTAGTTATTTTTAG…
42	RRSSC3214-15|Zelus	0.749362772683637	0.740446857381499	0.743808995942475	0.777738137709597	0.811580963807784	0.846995245394788	0.862681882369902	0.809376275908447	0.66969790048843	0.601567770745655	0.57377889989312	0.608195380914574	0.649274377153939	0.64001860299108	0.765013387734285	0.846557125021666	0.841006136273705	0.743927672923057	0.595580837985064	0.609160626038761	0.670450067973322	0.745907762596602	0.792794873667424	0.724029595669126	0.723898404308128	0.573450281018702	0.532338028621707	0.217195426423436	0.256680151674635	0.288355072184958	0.326069640024659	0.331159864726421	0.445774980007792	0.36443854104439	0.374435119431892	0.290082507073733	AACCTTATATTTTATTTTTGGAAGTTGATCAGGATTATTAGGAACATCTTTAAGAGTTCTAATTCGAACAGAATTAGGAACTACTAAATCTTTAATTAATAATGATCAAATTTATAATGTTTTAGTCACTGCTCATGCTTTTATTATAATTTTTTTTATAGTAATACCAATTATAATTGGAGGTTTTGGCAATTGACTTGTTCCTTTAATGTTAGGAGCTCCAGATATGGCATTCCCACGAATAAATAATATAAGATTTTGACTTTTGCCTCCTTCTTTAAATTTTTTATTACTTAGAAGTTTAGTAGAAAATGGAACTGGAACTGGTTGAACTGTCTATCCTCCTTTAGCAAGAAACATCGGTCATATGGGGAGTTCTGTTGATTTATCTATTTTTTC…
38	RRGCO427-15|Elophila	0.595435135224602	0.649404886197536	0.655381191532932	0.615768819122369	0.53821349930806	0.446303561479326	0.453129146721448	0.474738013465587	0.478479249315377	0.486314132425226	0.467560314618788	0.51073007145481	0.521568754857687	0.485083808097168	0.474373686154892	0.415993649565543	0.343135228353246	0.241462452937502	0.387203594779053	0.381232103833695	0.424755904602176	0.484162631978067	0.459236790573418	0.436976165866738	0.411161969058436	0.305715418983543	0.250299314589678	1.05479561050194	1.13223339631973	1.08074369530552	1.12453332040368	1.14184195468267	1.08552564128852	1.03925056484637	1.00144149561803	0.891964080493933	AACATTATACTTTTTATTTGGAATGTGAGCTGGAATAGTGGGATCTGCAATAAGATTAATTATCCGTATTGAATTGGGTCAGCCCGGAAGATTTATTGGAGATGACCAAATTTATAACGTTGTAGTTACAGCACATGCCTTTGTAATAATTTTCTTTATAGTTATACCTATTATAATTGGAGGATTCGGAAATTGATTAGTACCTTTAATAATTGGAGCCCCTGATATGGCATTCCCTCGAATAAATAATATAAGATTTTGATTATTACCTCCTTCCTTAACATTATTAATAGTAAGTAGATTAGCAGAGGCTGGAGCTGGGACTGGATGAACTGTTTATCCTCCCTTATCTAGTAACCTTTCCCATAGAGGAGCTTCTGTAGATCTAGCAATCTTTTC…
73	RRGCO238-15|Ecliptopera	0.791982521765037	0.821883482981833	0.781464855236491	0.762040670709954	0.728752667207493	0.75750358688341	0.966544456130349	1.31493623459903	1.66689018771442	0.498763131686317	0.419249057765042	0.436668286151039	0.446344895148936	0.424515930163074	0.454431029466093	0.531547441111527	0.643157080338529	0.699961966174321	0.204248809816111	0.207475760713746	0.167715663157634	0.158815880835402	0.152512809887178	0.192733437716399	0.259672234413675	0.297670276378713	0.346923688841391	0.175691745928661	0.198851026593788	0.175920107048347	0.188403488235172	0.159840741743275	0.177981914740921	0.238620473302874	0.262299141293101	0.247600478715394	AACTTTATATTTTATTTTTGGAGCCTGAGCAGGAATAGTGGGAACATCATTAAGAATACTAATTCGAGCTGAACTAGGTCATCCAGGTGCTTTAATTGGTGACGACCAAATCTATAACGTAATTGTTACAGCCCATGCTTTCGTAATAATTTTCTTTATAGTAATACCTATTATAATTGGAGGATTCGGAAATTGACTTGTTCCTTTAATACTAGGAGCCCCTGATATAGCTTTTCCTCGTATAAATAATATAAGATTTTGACTTCTCCCACCATCTTTAACTCTTCTTCTAATAAGCAGAATAGTAGAAAATGGGGCTGGGACAGGTTGAACAGTTTACCCCCCTCTCTCTTCTAATATCGCTCATGGTGGTGCATCAGTTGATTTAGCTATTTTCTC…
28	RRGCO276-15|Desmia	0.285924724419875	0.292336604719148	0.311401263375234	0.35997145915091	0.385509479238389	0.513566646747556	0.707379485012008	1.05475098269968	1.31343851801219	0.840106659813024	0.812357092985934	0.870077853748711	0.853203511779657	0.847409506452913	0.839226224920475	0.712414245270459	0.617761529875207	0.491648260388643	0.884353889310182	0.953540907365574	0.935742002562151	0.986013288598939	0.978935229609904	0.902265385415707	1.05255409980863	1.05597174096886	1.10103574900965	0.885985303826295	0.827869580104752	0.854163727539726	0.859937245014581	0.862934422466105	0.89113986343784	0.897580088039274	0.853754521255428	0.821583406646535	AACATTATATTTTATTTTTGGAATTTGAGCAGGAATAGTCGGAACATCTTTAAGATTATTAATTCGAGCTGAATTAGGAAATCCCGGATCTTTAATTGGGGATGATCAAATTTATAATACTATTGTTACAGCACATGCTTTTATTATAATTTTTTTTATAGTTATACCAATTATAATTGGAGGTTTTGGAAATTGATTAGTACCATTAATATTAGGAGCTCCAGATATAGCCTTCCCTCGAATAAATAACATAAGTTTTTGATTATTACCTCCTTCATTAACCCTTTTAATTTCAAGAAGAATTGTAGAAAATGGAGCAGGAACAGGATGAACAGTTTACCCCCCACTTTCATCTAATATCGCTCATGGTGGTAGATCAGTAGATCTAGCTATTTTTTC…
43	RRSSC7193-15|Nephrotoma	0.767983051408521	0.764669033201086	0.654958091990303	0.628968961826614	0.600931221836675	0.654443838210629	0.506534823450007	0.303416032214937	0.189055544259331	0.476274616892087	0.461935031286502	0.45829432745974	0.472585776442686	0.453447907569092	0.343929095682251	0.266527332239759	0.176882961948016	0.121080160649297	0.814605093617659	0.805580840000442	0.701393917264399	0.721821941806399	0.710254533349864	0.704244570204434	0.621878198829849	0.743707950097664	0.727997364424553	0.612233048542103	0.620394912051539	0.630362570699363	0.562959320085059	0.561241446892785	0.507904611536017	0.46989877819643	0.410339856911662	0.393909852501763	GACTTTGTACTTTATTTTTGGTGCATGAGCAGGAATAGTAGGAACTTCTTTAAGTATATTGATTCGAGCAGAATTAGGAAACCCGGGATCATTAATTGGTGATGATCAAATTTATAATGTAATTGTTACTGCCCATGCATTTATTATAATTTTCTTTATAGTAATACCTATTATAATTGGAGGATTTGGAAATTGATTAGTTCCTTTAATATTGGGAGCTCCTGATATAGCATTTCCTCGAATAAATAATATAAGTTTCTGATTACTTCCTCCTTCTTTAACTTTGCTCTTAATGAGAAGAATAGTTGAAAGAGGAGCAGGGACCGGATGAACAGTTTACCCTCCTTTATCTTCTGGAATTGCTCACGCAGGAGCTTCGGTTGATTTAGCTATTTTTAG…
34	RRSSA3967-15|Cardiophorus	2.13098745406998	2.22551680935477	1.93525730798685	1.90010702818409	1.68178936389232	1.92840089953551	1.8806661620977	2.38729975742729	2.67749373780548	0.336122980049475	0.337516999937129	0.394304944957281	0.392363653630363	0.344479805750163	0.337717448516888	0.269792982870406	0.16182280992907	0.151786368537303	0.485199566297208	0.492340348691945	0.571223457913271	0.541366456354799	0.538889917340774	0.608730654167988	0.55563353520553	0.501418190254526	0.497987159604985	0.279343424677271	0.241208324350373	0.285148751886385	0.330745094236377	0.381870325129432	0.414197543521499	0.490423476249754	0.536802355916765	0.620427832069176	AACTTTATACTTTATTTTCGGTGCTTGAGCTAGAATAGTCGGAACATCCCTAAGTTTATTAATTCGTTCAGAATTAGGAAACCCCGGATCTTTAATCGGAAATGATCAAATTTATAATGTAATTGTTACAGCTCATGCTTTTGTAATAATTTTCTTCATAGTTATACCTATTATAATTGGCGGATTCGGAAATTGATTAGTTCCATTAATATTAGGGGCTCCCGATATAGCATTCCCTCGAATAAATAATATAAGATTTTGATTATTACCTCCTTCTCTAACTTTATTAATTATAAGAAGAGTTGTCGAAAAAGGTGCCGGAACTGGATGAACAGTCTACCCTCCGCTTTCAGCTAATATTGCTCATAGAGGATCTTCTGTAGATTTAGCTATTTTTAG…
44	RRMFE2527-15|Parasetigena	1.05101128802675	0.910002088118605	0.896971030374316	0.794505886550125	0.744432097839647	0.679270556378301	0.387600709017696	0.195739366428897	0.131084278971572	0.629276833617117	0.648562078310562	0.574719453957269	0.560555207065545	0.577287586559339	0.479931475723902	0.336613218851345	0.238895352614265	0.174816024453307	0.607966138154764	0.571018989744138	0.58298212064388	0.535156830682325	0.553325985091788	0.549205017209561	0.617941177477499	0.637063036498754	0.638604752071096	0.496323806124051	0.479119374025085	0.504461060308747	0.463735791814146	0.464103504161341	0.548914269310423	0.525465643657868	0.583319331075285	0.570178567182633	AACACTATATTTTATTTTTGGTGCTTGATCTGGATTACTAGGAACATCTCTAAGAGTAATAATTCGAACTGAATTAGGTTCAGTAGGGTCATTAATTAAAAATGATCAAATTTATAATGTAATGGTTACTGCTCATGCTTTTATTATAATTTTTTTTATAGTGATACCTATAATAATTGGAGGATTTGGAAATTGACTAGTTCCTTTAATACTAAGATGTCCTGATATAGCTTTTCCTCGAATAAATAATATAAGATTTTGATTACTTCCACCATCTTTAAATTTTCTTTTATTAAGAAGATTAGTAGAAAGAGGAACAGGAACTGGTTGAACTGTTTATCCTCCACTTGCAAGAACAGTAGGACACATAGGAAGTTCTGTGGATTTATCAATTTTTTC…
60	RRMFE3088-15|Myolepta	0.145651958025754	0.161620380037586	0.170509115679646	0.213342846949697	0.238259174171206	0.246535085060378	0.32567633538765	0.280199502045456	0.2461615667816	0.424872297362418	0.426197937175512	0.481994098756947	0.447594460924829	0.406670037557492	0.38054512107808	0.310236809911501	0.202869106608158	0.138177935496027	0.608617996058433	0.604369889112866	0.572048627227699	0.557360946723293	0.518000078124602	0.519698039576873	0.527732036056269	0.502540768292409	0.547605081518027	0.617824217935181	0.512853030322245	0.458290048009303	0.439319530930727	0.503849540693431	0.435317517275318	0.482246970521194	0.512924821139577	0.552900428783159	AACATTATATTTTATTTTTGGAATTTGAGCAGGAATAGTTGGTACTTCTTTAAGATTATTAATTCGTGCTGAATTAGGAAATCCTGGATCTTTAATTGGAGATGACCAAATTTATAATACTATCGTTACCGCTCATGCTTTTATTATAATTTTTTTTATAGTAATACCTATTATAATTGGAGGATTTGGAAATTGATTAGTTCCATTAATACTAGGAGCTCCTGATATAGCTTTTCCACGAATAAATAATATAAGATTTTGAATACTCCCCCCATCTCTTATACTACTTATTTCAAGAAGAATTGTAGAAACTGGAGCAGGTACTGGATGAACTGTATATCCCCCCCTTTCATCTAATATTGCTCATAGTGGAACCTCAGTTGATTTAGCTATTTTCTC…
61	RRGCO536-15|Depressaria	0.715018703035519	0.699102108999791	0.686690557687507	0.647163753121655	0.575026075574856	0.579675000938219	0.454112073287005	0.337840542466236	0.214147584458509	0.296768079159572	0.304757997002055	0.293580916944152	0.262658726092683	0.24984249647814	0.188310987749978	0.134394083645873	0.0820925933581777	0.043965706748736	0.606010564443759	0.59534119259868	0.606499446105098	0.569592027593318	0.528529915778282	0.552275107367875	0.543480121465667	0.58766960283189	0.565885368538622	0.428799683453794	0.402013873917289	0.458076293322731	0.428929632682464	0.414934915865179	0.415427833254732	0.38713251612774	0.380094979527225	0.357134365266186	TACATTATACTTTTTATTTGGTATATGATCTGGAATAATTGGTTCCTCCATAAGATGAATTATCCGAGTAGAATTAGGACAACCAGGATCCTTTATTGGAGATGACCAAATCTATAATGTTATCGTAACTGCCCATGCATTCATCATAATTTTTTTCATGGTTATACCAATTATAATTGGAGGTTTTGGCAATTGATTAGTACCTTTAATAATTGGGGCACCAGATATAGCCTTCCCTCGAATAAATAATATATCATTTTGACTTTTACCACCTTCACTAACATTACTTTTATCAAGAAGAATAGTAGAAATAGGAGCAGGAACTGGATGAACAGTTTATCCTCCTTTATCAAACAGATTATTCCACAGAGGAGCATCAGTAGATATAGCAATCTTCTC…
133	RRSSA226-15|Hybomitra	0.0819292263894866	0.0689079139695135	0.0896971030374316	0.111309311452016	0.115891443802875	0.126731735762888	0.158251177054562	0.208148201519482	0.239239624657688	0.260224242618948	0.272660792106073	0.271658628494235	0.27015612074804	0.232807780809176	0.175560764621073	0.114297772072658	0.0693948181265171	0.03663808895728	0.175784348022589	0.175967452470362	0.182775003145958	0.192686566321625	0.216371180174014	0.21013061528018	0.189490549437006	0.164457682549899	0.152871411238158	0.209238762287132	0.219649220701812	0.243466588004942	0.251955032520381	0.271026852559336	0.293629149664746	0.293353001445072	0.291836536165622	0.270743673268818	AACTTTATATTTTGTATTTGGGGCTTGATCAGGAATAGTGGGGACTTCATTGAGCTTGTTGATTCGGGCAGAATTGGGCCAACCTGGAGCTTTAATCGGAGATGATCAAATTTATAATGTAATTGTTACGGCCCATGCTTTTGTAATGATTTTTTTTATGGTAATGCCTATTATGATTGGAGGTTTTGGGAATTGACTGGTACCTTTGATGTTGAGAGCCCCAGATATGGCCTTTCCCCGAATAAACAACATGAGTTTTTGGTTACTACCCCCTTCGCTTATGCTTTTGCTTTCTGGGAGTATGGTAGATAGAGGAGCTGGTACAGGTTGGACAGTTTACCCCCCTTTGTCGGGGGCCATCGCCCACGCAGGGGCTTCGGTAGATTTGAGTATTTTTTC…
75	RRSSA228-15|Chrysops	0.0782051706445099	0.0939653372311547	0.149777238090806	0.188012843382091	0.247462318237905	0.322169970640962	0.414795010664753	0.590820664312991	0.817654413387036	0.30239020785813	0.353731051894893	0.471921695955634	0.54556041775483	0.632447618249318	0.774821251679597	0.773205587779433	0.812067020629455	0.71950228028487	0.23814542080687	0.28283773774032	0.381021930937454	0.436367331347508	0.493204008811096	0.49974245354783	0.500344061431227	0.5132052596523	0.465845995612731	0.263215051428006	0.232331046377437	0.252658039527517	0.268232539775994	0.265202002377909	0.23539543562509	0.207082522635571	0.163782201508706	0.154076610314573	AACATTATATTTTATTTTTGGAATTTGAGCAGGAATAGTTGGAACTTCTTTAAGATTATTAATTCGTGCTGAATTAGGAAATCCAGGATCTTTAATTGGAGATGACCAAATTTATAATACTATTGTAACAGCACATGCTTTTATTATAATTTTTTTTATAGTAATACCTATTATAATTGGAGGATTTGGTAATTGATTAGTTCCCCTTATACTAGGAGCCCCAGATATAGCCTTTCCTCGAATAAATAATATAAGTTTTTGACTTCTCCCCCCCTCATTAACTTTATTAATTTCAAGAAGAATTGTAGAAAATGGAGCAGGAACAGGATGAACAGTTTACCCCCCACTTTCATCTAATATTGCCCATAGAGGAAGATCAGTAGATTTAGCTATTTTTTC…
54	RRGCO537-15|Lascoria	0.150203581714059	0.187095427020255	0.22339655850832	0.234748483767392	0.241667746047761	0.263856051223871	0.322399913502462	0.333037122431171	0.36729555395005	0.378288945288656	0.372923195028573	0.422448423372714	0.357375811905363	0.305543312792531	0.22460008434763	0.152731967956431	0.0655559558471779	0.0467571801931002	0.584064681686921	0.5874180507597	0.56544727271227	0.558866310522681	0.516641389395095	0.47825182243963	0.414756640727972	0.381489436540664	0.356766920314019	0.893941967962599	0.819753211672352	0.835139560434863	0.69802799731248	0.663176325067757	0.654309089790646	0.628089133924489	0.627183246814118	0.609965840010779	AACTTTATATTTAATATTTGGAGCATGGGCCGGAATAGTAGGAACTGCTCTAAGAATATTAATTCGAGTTGAATTAGGACAACCTGGATCATTAATTGGAGATGATCAAATTTATAATGTAGTAGTTACTGCACATGCATTTGTTATAATTTTTTTTATAGTTATACCTATTATAATCGGAGGATTTGGAAATTGACTGGTACCATTAATATTAGGAGCGCCAGATATGGCTTTTCCACGATTAAATAACATGAGATTTTGACTTTTACCCCCATCACTAACCTTATTACTAGCAAGAAGATTAGTAGAAAGAGGAGCCGGGACTGGTTGAACTGTATATCCTCCATTAGCAGGGGTAATTGCTCATGCTGGAGCATCCGTTGATTTAACTATTTTTTC…
50	RRGCO222-15|Haploa	1.09487238902314	1.0014616830236	0.962551459481872	0.899036746343204	0.908725262289606	0.952653138992093	1.19654927247052	1.54910296130845	1.77634339754877	0.386722138336492	0.414947370510941	0.382751306449893	0.376869038009292	0.366111190726625	0.300120636726527	0.235629253195942	0.186037171998748	0.139573672218209	0.577328816682347	0.60160600242485	0.479629664011684	0.439566229421206	0.441234164907448	0.429642061599653	0.490073570946837	0.517321379124539	0.530128323597239	0.328588724331694	0.29396471916097	0.33709114072326	0.300268059374805	0.296896040129791	0.328692407061863	0.318216253558449	0.301741291332455	0.303714799755887	AACTTTATATTTTATTTTTGGTATTTGATCTGGAATAGTAGGTACTTCATTAAGTTTATTAATTCGTGCTGAATTAGGAAATCCCGGATCTTTAATTGGAGATGATCAAATTTATAATACTATCGTAACAGCTCATGCCTTTATTATAATTTTTTTTATGGTTATACCTATTATAATTGGCGGATTTGGAAATTGATTAGTGCCTTTAATATTAGGTGCTCCTGATATAGCTTTCCCTCGAATAAATAATATAAGATTCTGATTACTACCTCCTTCATTAACTTTACTAATTTCCAGAAGAATTGTAGAAAATGGAGCAGGAACTGGATGAACAGTGTACCCCCCACTTTCATCTAATATTGCTCATGGAGGAAGATCTGTTGATTTAGCTATTTTTTC…
89	RRGCO376-15|Dioryctria	0.753914396371942	0.709960325746502	0.687536756772766	0.663574741348555	0.648651228108447	0.625864244040866	0.775201418035392	0.940669756866889	0.988539859571099	0.26183056510425	0.221040545056865	0.222481603052531	0.20692809248786	0.194412072475955	0.162156683895814	0.132133248593886	0.0989245279675882	0.0851399400531078	0.164050905756557	0.174309120457552	0.129964167022521	0.126450559148566	0.114639361552166	0.143100313490317	0.178193009904176	0.200193083422516	0.217957268322472	0.252462802595163	0.269615613863772	0.240260267706369	0.257149981644513	0.246356898849763	0.219811765670815	0.317048181311512	0.357278668517913	0.383130830380991	AACTTTATATTTTATTTTTGGTGTTTGGTCAGGACTATTAGGAACATCTCTAAGAGTACTAATTCGAACAGAACTGGGAACTCTTGGATCTTTAATTAAAAATGATCAAATTTATAATGTTTTAGTTACTGCACATGCTTTTATTATGATTTTTTTTATAGTGATGCCAATTATAATTGGCGGGTTTGGAAACTGATTAGTTCCTTTAATATTGGGAGCTCCAGATATAGCCTTTCCTCGAATAAATAACATAAGATTTTGGTTACTCCCTCCTTCATTAAATTTTTTACTTTTAAGAAGAATAGTGGAAAGAGGGACTGGAACAGGTTGAACTGTTTACCCCCCTTTAGCTAGAAATATCGCTCATATGGGCAGATCAGTTGATTTATCAATTTTTTC…
62	RRMFG3282-15|Ctenophora	0.153100069515707	0.185842555857173	0.240320540213496	0.234748483767392	0.284956608880011	0.325056798334878	0.380064938681764	0.433908943167535	0.417047012965663	0.367847849134192	0.381526569536774	0.377122610766806	0.388115129992328	0.365029621477802	0.374987331509071	0.286121236023643	0.217338664430283	0.178654300439308	0.626870017361149	0.636983752031457	0.577412227771486	0.558489969572834	0.53939942561434	0.488144335171976	0.551354164170367	0.519566535200305	0.562269487589493	0.553310724938121	0.626735824889351	0.536951772667616	0.505641714748807	0.451939846429538	0.452336525251697	0.406322274470279	0.403795643676433	0.348416038550856	AACATTATATTTTATTTTTGGAGCATGAGCAGGAATAGTAGGAACTTCATTAAGCATATTAATTCGAGCTGAATTGGGAACTCCTGGTGCATTAATTGGTGATGATCAAATTTATAATGTTATCGTTACTGCACATGCTTTTATCATAATTTTTTTTATAGTTATACCTATTATAATTGGAGGATTTGGAAATTGATTAGTACCTTTAATACTAGGTGCTCCTGATATAGCCTTTCCTCGAATAAATAATATAAGTTTTTGACTACTTCCCCCTTCTTTAACTCTTCTTTTAATAAGAAGAATAGTAGAAAGTGGAGCTGGAACTGGATGAACAGTTTATCCACCTTTATCATCTGGAATTGCCCATAGAGGAGCTTCAGTTGATTTAGCAATTTTTAG…
51	RRMFG2299-15|Melandrya	0.110066536462644	0.136562956775945	0.141738346780847	0.156974669996432	0.179290880706801	0.211604469964001	0.285048704011323	0.394280727878249	0.423103712324085	0.341745108748032	0.344465879347599	0.351349109481094	0.364623293405542	0.314736651407527	0.30535149749736	0.263512885503777	0.22029163541439	0.157020381245486	0.774189903590216	0.744222555526484	0.718516180538794	0.71316609995992	0.721803387550675	0.730169775985755	0.844747842341124	0.838004505279859	0.928276992551285	0.417617344667637	0.437522985809037	0.393522377978137	0.462177307076906	0.450226655199707	0.498677438536775	0.536645763735695	0.573237705280473	0.585078980114289	AACTTTATACTTTTTATTTGGAGCATGAGCCGGTATAGTAGGAACCTCTCTAAGCATATTAATTCGTACAGAATTAGGTCACCCAGGATCACTAATTGGAGATGACCAAATTTATAACGTTATTGTTACAGCACATGCTTTTGTAATAATTTTTTTTATAGTAATGCCTATTATAATTGGAGGATTTGGAAATTGATTAGTGCCATTAATATTAGGAGCCCCAGATATAGCTTTCCCTCGTATAAATAATATAAGATTTTGAATATTACCCCCTTCTTTAACTTTATTGTTAGCTAGTAGAATAGTTGAAAACGGAGCAGGAACTGGATGAACAGTTTACCCTCCTTTATCTTCAGGTATTGCCCATGGAGGAGCATCTGTTGATCTAGCAATTTTTTC…
107	RRSSA3896-15|Pidonia	0.452679665000497	0.456880350803926	0.449754813815046	0.436674991080985	0.381078335798867	0.382504669443795	0.228366605397577	0.120886070882468	0.0700846640046031	0.369052590998169	0.299463612689316	0.298024624062378	0.308142920335183	0.312032728285469	0.316794005433557	0.303956712544871	0.273149816029908	0.220875336285316	0.426532354967049	0.433930210018536	0.422486688987497	0.448786582692456	0.405398749666697	0.322871148316056	0.333790940742693	0.291121904491061	0.276414010333384	0.0946197897290218	0.110585519891444	0.0938383074048899	0.0914311045847158	0.0733245846367863	0.0666406938834095	0.0422174683535855	0.029006782988583	0.0194973488361034	AACACTTTATTTTATATTTGGAATATGATCAGGAATAATTGGAATAATATTGAGAATAATTATTCGAATTGAATTAGGTCAACCAGGAGCATTTATTAACAATGATCAAATCTATAATACAATTATTACATCACATGCATTTATTATAATTTTCTTTATAGTTATACCAATTATAATTGGAGGATTTGGTAACTGACTATTACCTATTATAATTGGAGCTCCAGATATAGCATTTCCACGAATAAATAATATAAGATTCTGATTATTACCTCCATCAATTACAATATTATTAATTAGATCTATAGTTGAATCAGGAGTAGGAACTGGGTGGACAGTATATCCTCCTTTATCAAGAAATTTAGGTCACTCTGGGCCTAGAATTGAATTTGCAATTTTTTC…
55	RRMFG2329-15|Orthodes	0.141100334337449	0.138233451660054	0.158662328486023	0.208704958972529	0.245417175111972	0.249421912754293	0.341075518248032	0.552393304032471	0.7501654776789	0.460211392039066	0.458956940110586	0.425410894784865	0.431849932148578	0.466156346242764	0.535509371414	0.559179869524697	0.545118443666173	0.52619274426265	0.604272276700643	0.634588383568509	0.523157345347799	0.502603338520566	0.501695813370516	0.508952724022773	0.66056371298772	0.745953106173431	0.820604093177234	0.390736722585529	0.378172041647115	0.385827209261563	0.41299845536846	0.36165466861742	0.381389817301975	0.403151792657164	0.3599317279376	0.332881565494448	TACTCTCTATCTAATATTTGGTGCATGAGCAGGTATAGTAGGTACTGCATTAAGTATATTAATTCGAATTGAATTAGGTCAACCAGGATCTTTAATTGGAGATGATCAAATTTACAATGTAATTGTAACTGCACACGCATTCGTTATAATTTTCTTTATAGTAATACCAATCATAATCGGGGGATTTGGAAACTGACTGGTTCCCTTAATATTAGGTGCTCCTGATATAGCTTTTCCACGACTAAATAATATAAGATTTTGATTATTACCTCCGTCATTAACCCTACTTCTAGCAAGAAGTCTAGTAGAAAGAGGGGCTGGTACAGGATGAACTGTATATCCACCCTTAGCTGGAGCTATTGCCCATGCAGGAGGGTCTGTAGATTTAACAATTTTCTC…
74	RRSSA2338-15|Platynus	0.181651163560528	0.162455627479641	0.20985737314418	0.232251159471994	0.267913749497236	0.326211529412444	0.434453541975879	0.506760813699354	0.574953817667392	0.42567545860507	0.512231682257525	0.492362748699475	0.464088729166615	0.448851238261594	0.340659807700481	0.242411758351901	0.133178991383231	0.0990973072749287	0.428053356742275	0.459173708435751	0.441878167876571	0.44953926459215	0.465181053765011	0.477740140746578	0.511812775805463	0.52929554486196	0.497183630505179	0.351813581810636	0.329220194539206	0.344572554753263	0.369014552784146	0.377073389685903	0.349197235949066	0.343913842991066	0.325441955481663	0.334625230837514	AACCTTATATTTTATTTTTGGAATTTGATCAGGAATATTAGGAACATCATTAAGATTATTAATTCGAATGGAATTAAGAACCCCTGGAGCATTAATTGGAAATGATCAAATTTATAATACAATTGTAACAGCACATGCTTTTATTATAATTTTTTTTATAGTTATACCTATTATAATAGGAGGATTTGGTAATTGAATATTACCCTTAATACTAGGAACCCCTGATATAGCTTTCCCTCGAATAAATAATTTAAGATTTTGATTATTACCTCCATCATTATTACTGTTAATTTCAAGAAGATTAGTAGAAAATGGAGCAGGAACAGGATGAACTGTTTACCCACCTTTATCCTCAAATATTTCTCACAGAGGAAGATCTGTAGACTTAGCAATTTTTTC…
81	RRGCO570-15|Urola	0.523022940183389	0.472332428481938	0.488256872194321	0.535140920442383	0.53139635555495	0.512411915669989	0.504896612507413	0.582014394248705	0.608265664138716	0.316445529604523	0.33917149503486	0.303357072604249	0.348378938318934	0.332041759388697	0.327909584571576	0.267783351713085	0.217633961528694	0.184237247328037	0.503886159535703	0.456041303522666	0.503972158787331	0.485479825302531	0.496600730634864	0.482686397112751	0.46782084156399	0.425082883678464	0.369221621361018	0.196981198617691	0.17247282918849	0.207769555347501	0.198793386483435	0.193247970724988	0.221452151981792	0.207416257563268	0.187836606913873	0.170562173558108	AACATTATATTTCTTATTCGGAATATGAGCCGGAATAATTGGGACCTCTTTAAGAATTTTAATTCGTCTTGAATTAGGAACTACTAATAGATTAATTGGAAATGACCAAATTTATAATGTAATTGTAACAGCTCATGCCTTCATTATAATTTTTTTTATAGTTATACCAATTATAATTGGAGGATTTGGAAATTGACTTGTTCCTTTAATAATTGGAGCACCTGACATAGCTTTCCCTCGATTAAATAATATAAGATTTTGACTACTCCCACCTGCCTTAACCTTACTTATTATTAGAAGATTAGTGGAAATAGGTGCAGGAACTGGATGAACTGTCTATCCTCCTTTATCCTCTAACTTAGCTCATAATGGGCCTTCAGTAGATTTAGTAATTTTTAG…
82	RRGCO252-15|Zanclognatha	0.127445463272535	0.156191271664231	0.178548006989604	0.203710310381734	0.209627170408142	0.20958369057826	0.204448725635708	0.168920271233118	0.116375151958261	0.272271661258714	0.269682700930157	0.274324852765171	0.258660115609826	0.196304818661396	0.138617810427067	0.0725979255582379	0.0360262460061067	0.015353103944003	0.474335267902734	0.500263490530924	0.501290358515438	0.520479533638295	0.508319420926863	0.416167777015941	0.388224540309963	0.345005650309457	0.315786936223895	0.632662321324505	0.581081252457104	0.562816089742768	0.518975417500745	0.419560532185724	0.398203776989481	0.320051795660778	0.290244700513809	0.260123166179233	AATATTATATATTATTTTTGCTTTATGATCAGGAATAATTGGAACTTCAATAAGATTCATTATTCGTATAGAATTAAGAAATCCTGGAGAATGAATTATAAATGATCAAATTTATAATTCTTTAGTTACAGCTCATGCCTTTTTAATAATTTTTTTTATAGTTATACCTTTTATAATTGGGGGGTTTGGTAATTGATTAGTTCCTTTAATATTAGGATGTCCTGATATAGCTTTCCCTCGAATAAATAATATTAGATTTTGATTATTGCCCCCATCATTAATTTTATTATTATTAAGAAATTTATTCAATATTACCCCAGGAACAGGATGAACAGTTTATCCTCCATTATCTTCATCAATATTTCATAGATCTCCATCAGTTGATTTAGCAATTTTTTC…
85	RRGCO561-15|Phalaenostola	0.109652752490979	0.142409688870328	0.162470224369687	0.177310024973243	0.169406022264791	0.207851593961911	0.186100763078657	0.13849861101104	0.106424860155138	0.218459858001092	0.236923697995083	0.234035241559919	0.204678874091253	0.17359186443611	0.113771221765612	0.0547624490370099	0.0307108982347139	0.0170977748467307	0.386551736875384	0.392471909698294	0.349252912331949	0.354889515705649	0.330670869543803	0.301380517207855	0.27165447331213	0.240418796446666	0.227197852970245	0.625350792118172	0.615068545267777	0.52904284926447	0.517243767792701	0.456222824504117	0.502778404314216	0.492092150888236	0.512217338627661	0.473801428220431	AACTCTATATTTTATTTTTGGAATTTGAGCAGGTATAATTGGTACATCATTAAGTTTATTAATCCGAGCTGAATTAGGAAACCCAGGATCCTTAATTGGTGATGATCAAATTTATAATACTATTGTAACAGCTCATGCTTTTATTATAATTTTTTTTATAGTTATACCAATCATAATTGGAGGATTTGGAAATTGATTAATTCCTTTAATGCTAGGAGCTCCTGATATAGCTTTCCCCCGAATAAATAATATAAGATTTTGATTATTACCCCCATCAATTACATTGTTAATTTCAAGAAGAATTGTAGAAAATGGAGCAGGAACTGGATGAACAGTTTACCCCCCTTTATCCTCTAATATTGCTCATGGAGGAAGCTCTGTAGATTTAGCTATTTTTTC…
134	RRSSC7852-15|Euphylidorea	0.304545003144758	0.291918980998121	0.290669385786394	0.275775954334641	0.299272610761543	0.372400772515091	0.36269990269027	0.48674656355325	0.47977711346361	0.174285989655283	0.168096701929472	0.192264394648592	0.18068721119411	0.19792717253463	0.183733984575499	0.176847541844289	0.142037904335552	0.10991426687184	0.24227385419677	0.247644247246248	0.237648762555467	0.230508831781241	0.22741052610126	0.249700666209564	0.25402346464726	0.273160655884928	0.302327823802139	0.1002109591221	0.0996791498104067	0.112862474509754	0.112037736110438	0.107759728356399	0.0955525026143657	0.0704180697439252	0.0587210484890827	0.0545291707286143	AACACTATATTTCTTATTCGGAATATGAGCAGGTATAGTAGGTTCCGCCATAAGAATCATCATTCGTATTGAACTAGGACAACCAGGAAGATTTATTGGGGATGACCAAATCTATAATGTAGTAGTCACCGCTCACGCATTCGTAATAATTTTCTTTATAGTAATACCAATTATAATTGGGGGTTTTGGTAACTGATTAGTACCATTAATAATTGGAGCCCCTGATATAGCATTTCCTCGTATAAATAATATAAGATTCTGACTATTACCCCCTTCAATTACATTATTAATAATAAGTAGATTGGCTGAATCGGGAGCAGGGACTGGTTGAACCGTCTACCCCCCATTATCTAGTAATCTATCACACAGAGGAGCATCAGTAGACTTAGCTATTTTTTC…
66	RRGCO075-15|Crioceris	0.117928431924261	0.114428899561495	0.145969342207141	0.168034249018908	0.186448881647567	0.190530627798419	0.221158477250165	0.24817670181169	0.283799627080368	0.556189160535869	0.614148580277757	0.639005083600943	0.599541659273403	0.585669748237718	0.500201061210879	0.395897337992328	0.29913596069005	0.224713612271317	0.107991126041071	0.125664714748468	0.156988462070061	0.171423302655274	0.159815761808279	0.166296550242025	0.0950020369806127	0.0628643701214629	0.0421852777398333	0.685778430558751	0.649563111105475	0.740018724910544	0.733007321414966	0.78207179641806	0.827164797309766	0.903086714346263	0.895319118830531	0.966941690245777	AACTTTATATTTTATTTTCGGTAGATGATCAGGATTATTAGGTACATCCTTAAGAATCCTAATTCGAACTGAATTAGGTACCACTAAATCTTTAATTAATAATGATCAAATCTATAATGTATTAGTTACAGCTCATGCTTTTATTATAATTTTTTTTATAGTAATACCAATTATAATTGGTGGATTTGGTAATTGACTTGTTCCATTAATGCTAGGAGCCCCAGATATAGCATTTCCACGAATAAATAATATAAGATTTTGATTATTGCCTCCTTCTTTAAATTTCTTACTTCTTAGAAGATTAGTAGAAAATGGTACGGGAACTGGTTGAACTGTTTACCCACCATTAGCAAGAAATGTCGGACATATAGGTAGTTCCGTTGATCTATCTATTTTTTC…
93	RRMPA001-15|Syrphus	0.117928431924261	0.106911672583003	0.124814365075671	0.158758473064574	0.152363162882016	0.175230441020667	0.182824341193469	0.204945921496105	0.212849720310276	0.246168920872554	0.227989424467335	0.227517804453187	0.18418599536661	0.165480095069937	0.0984055682512906	0.0469751283023892	0.0129930723300713	0.00453614434709181	0.335489534421357	0.337378435050505	0.331511772071732	0.365050721351516	0.32574562289934	0.307179576395782	0.272510347519163	0.249773613429027	0.19867256992712	0.496753896077365	0.447414809836024	0.461923877681018	0.433605086894182	0.461876355562561	0.417068219565708	0.40081564816329	0.370367094988371	0.390898066909195	AACTTTATATTTTTTATTTGGATTTTGATCAGGAATAATTGGAATATCATTTAGAATATTAATTCGAATAGAACTAGGAAGTCCTGGAGCAGTAATTGGAAATGATCAAATTTATAATGTAATCGTTACTTCTCATGCTTTTTTAATAATTTTTTTTATAGTAATACCAGTAATAATTGGTGGATTTGGAAATTGATTAATTCCTTTAATATTAGGGGCCCCTGATATAGCATTTCCACGATTAAATAATATAAGATTTTGATTTTTACCCCCATCAATTATTTTATTATTATCAAGAAGAATGGTAAATTCAGGTTCAGGAACTGGTTGAACTGTTTATCCACCTCTCTCAAGAAGAATTTCACACGCTGGACCATCTGTAGATTTAACTATTTTTTC…
135	RRMPG978-15|Polydrusus	0.265649309808335	0.267696805178534	0.294900381212688	0.265073135925794	0.258369748242881	0.314664218636782	0.252612127347966	0.24057128675617	0.206793020951854	0.113647315835127	0.127396122525289	0.128275012146133	0.102964219933573	0.107886532570106	0.0738859083880122	0.049487167249041	0.022442579479214	0.0118637621385478	0.35069955217362	0.347881204464967	0.326148171527945	0.335507956788532	0.331689886090934	0.337709917414575	0.278159117285578	0.323489571250028	0.326433696796329	0.110963207954944	0.125803710702193	0.1237639635249	0.1184448400302	0.0995364104532076	0.106420061924583	0.0657457807561766	0.0627890729326034	0.0459693590444714	TATTCTTTATTTTATTTTAGGATTATGATCTGGAATAATTGGATCTTCTATAAGTATTATTATTCGTATAGAATTAGGTAATCCAAATTCATTAATTAATAATGATCAAATTTACAATTCTATTATTACTGCTCACGCTTTTATTATAATTTTTTTTATAGTAATGCCTATTATAATTGGAGGGTTTGGAAATTGATTAATCCCCCTTATATTAGGAGCTCCTGATATAGCATTTCCACGAATAAATAACATAAGATTTTGATTATTAATTCCCTCATTAATAATATTAATTTCAAGAAATATTATAAATCAAGGAATTGGAACTGGGTGAACAGTCTACCCCCCATTATCTTCTAATATTAATCATGAAGGAAATTCTCTAGATTTAGGAATTTTTTC…
97	RRSSC7819-15|Ormosia	0.489920222450263	0.499895594069743	0.478948682256474	0.460577952194078	0.416527483315041	0.435044933473056	0.378099085550652	0.315824867305522	0.243133217102389	0.400777460082886	0.427852432273243	0.387787507850549	0.36662259864697	0.400991799001171	0.362564037178343	0.300188654124894	0.201687918214516	0.182492576425309	0.248357861297675	0.231797963568288	0.216813237366142	0.225616399433231	0.225882001280564	0.276819795941341	0.33789913693645	0.322366993212145	0.370226032735776	0.144510224313415	0.152181908107491	0.149200771226909	0.152558339278664	0.161896571219073	0.171215321208145	0.187725896829184	0.24779574979881	0.2266764945986	AACATTATACTTTATTTTTGGAATTTGAGCCGGAATAGTAGGGACTTCATTAAGAATGCTAATCCGAGCAGAACTAGGAAATCCTGGATCATTAATCGGAGATGACCAAATTTACAACACAATTGTAACAGCGCATGCTTTTATTATAATTTTTTTTATAGTAATGCCAATTATAATTGGAGGATTTGGGAACTGATTAGTCCCCCTTATATTGGGAGCCCCTGATATGGCATTCCCACGAATAAATAATATAAGATTTTGATTATTACCCCCATCAATTACATTATTAATTAGAAGAAGAGTAGTTGAAAATGGAGCAGGAACTGGATGAACAGTTTACCCCCCACTATCATCCAATATTGCCCACAGAGGAAGCTCTGTGGATCTAGCAATTTTTTC…
78	RRMFD055-15|Tachinomyia	0.872670396239531	0.913760701607851	0.952397070458767	0.829825187299322	0.854869826640034	0.809755168143279	0.783392472748361	0.554394729047082	0.396281186593929	0.500771034792945	0.524805845000281	0.479031627344796	0.416855142837864	0.376386098590445	0.293255131964809	0.190914959945539	0.100401013459642	0.0589698765121935	0.00282471758256324	0.00239536846294734	0.00680764684403681	0.00715047804709154	0.00747278801228934	0.00801634652448738	0.00804521754610594	0.00523869751012191	0.00883882009786984	0.493098131474198	0.4347329841604	0.481161799472453	0.429102797653268	0.428126488334881	0.53353564764502	0.601223472244935	0.709604959452409	0.786551584754024	AACATTATATTTCATTTTTGGATTCTGATCAGGAATAGTGGGAACATCTCTAAGAATTTTAATTCGAGCAGAATTAGGAAACCCCGGAACATTAATCGGAAATGACCAAATCTATAATTCAATTGTTACAGCCCATGCCTTCATCATAATTTTTTTTATAGTTATACCAATTATAATTGGAGGTTTCGGGAATTGACTAGTACCCCTAATACTAGGAGCACCAGATATAGCATTCCCACGATTAAACAACATAAGATTTTGGCTTCTACCACCTTCAATTACATTTTTAATTATAAGGAGAGTTATTGAAAGAGGAGCAGGAACAGGATGAACAGTATATCCACCATTATCCTCTAATATTGCTCACAGAGGGGCCTCTGTGGACATAGCAATTTTTAG…
57	RRMFD560-15|Cyrtophorus	0.356267999602767	0.34412194612654	0.343979928157698	0.308597930788441	0.258710605430537	0.218244173660007	0.141541425440105	0.074453010543507	0.041964274126213	0.277492209335946	0.324281039155281	0.30572704973397	0.283651431127683	0.256061519658873	0.293255131964809	0.248189447929201	0.238895352614265	0.172722419370034	0.591669690563053	0.565859734593174	0.510573513302761	0.51257637369151	0.510017781838747	0.429130379906601	0.37418820331463	0.363902380613826	0.376654265534226	0.747926428812586	0.720834971402483	0.676319828312236	0.696989007487653	0.678937684382206	0.635034550636675	0.635931904725353	0.712258018872096	0.696990592132899	AACATTATATTTTATTTTTGGATTTTGATCTGGAATATTAGGATTATCATTTAGAATATTAATTCGAACAGAATTAGGAATACCTGGATCAATAATTGGAGATGATCAAATTTATAATGTAATTGTAACATCACATGCATTTTTAATAATTTTTTTTATAGTTATACCTATTATAATTGGAGGTTTTGGAAATTGATTAGTCCCTTTAATATTAGGAGCACCAGATATAGCATTTCCTCGATTAAACAACATAAGATTTTGATTTTTACCACCTTCAATCACTCTTATTCTTTCAAGAAGATTAGTAAATTCTGGTTCAGGAACAGGATGAACTGTTTATCCACCCCTATCTAGAGGAATATCACACGCTGGAGCTTCAGTAGATTTAACAATTTTCTC…
48	RRMFA243-15|Orthosia	1.06714886292165	1.02067237419085	0.944781278691438	0.947199429183018	0.902248975724151	0.804558878294231	0.770942069584648	0.47914114849773	0.337012057157937	0.960982426832011	0.992697058638615	1.00546279728401	0.958666863265015	1.03262824031387	1.14817393919778	1.38940874139313	1.65602612788727	1.68919036802088	0.184475786738168	0.208765574501487	0.213099975451213	0.234460411754633	0.245413151767229	0.239808153477218	0.247347645832406	0.235741387955486	0.21012285959936	0.276547839980732	0.286862896782621	0.272964734751809	0.287800181476889	0.249783281309426	0.204433144005413	0.166033126528923	0.112666590022728	0.0792575155939162	AACTTTATATTTTATTTTTGGAATTTGAGCAGGAATAGTAGGAACTTCCTTAAGACTATTAATTCGAGCAGAATTAGGAAACCCCGGATCCTTAATTGGAGATGATCAAATTTATAATACTATTGTTACAGCTCATGCCTTTATTATAATTTTTTTTATAGTTATGCCTATTATAATTGGAGGATTTGGAAATTGATTAGTTCCTTTAATATTAGGAGCCCCAGATATAGCTTTCCCCCGAATAAACAACATAAGATTTTGATTATTACCCCCTTCTTTAACTCTTCTTATTTCCAGAAGAATTGTAGAAAATGGAGCAGGAACTGGATGAACAGTTTACCCCCCTCTTTCATCTAATATTGCCCATGGAGGAAGATCTGTTGATTTAGCTATTTTCTC…
56	RRMFD008-15|Lepyronia	0.177099539872224	0.201294633535185	0.229319952105132	0.256867641812344	0.293818895759055	0.400403001146071	0.518329942236682	0.692092770052277	0.768335575754167	0.267854274424133	0.270675397988796	0.266918674234794	0.292148478403755	0.257954265844314	0.232773304302056	0.175089114581632	0.10364928154216	0.066646428484195	0.365257712022215	0.382337658508902	0.386179239152634	0.407389078209295	0.429685310706637	0.432200470064915	0.46491086926008	0.527611677805135	0.492362455906341	0.60212593463923	0.525788492511382	0.608345837982498	0.598458139099958	0.612979822033695	0.661895876478911	0.755742743768335	0.796448437790178	0.813657655087144	AATTTTATATTTCTTATTTGGCATATGAGCTGGAATAATTGGATCATCTTTTAGTATAATCATTCGAATAGAACTTGGAAATCCTGGATTCCTTATTAATAATGATCAAATTTACAATTCAATTGTTACTATACATGCATTCATCATAATTTTTTTTATAGTAATACCCATTATAATTGGAGGATTTGGAAATTGACTAACCCCTTTAATATTAGGTGCCCCTGATATAGCTTTCCCCCGAATAAATAATATAAGATTTTGATTATTACCACCATCACTTTTTTTATTAATTAATAGTTCATTTATTAATCAAGGAGTTGGGACAGGTTGAACTATATACCCCCCCCTATCATCTAATATTAATCATGAAGGTATATCAATAGATTTATCAATTTTTTC…
163	RRMPG974-15|Compsobata	0.216409017180311	0.17206097306327	0.153162034431841	0.137709596860507	0.138728875375795	0.137701680999766	0.106811353457117	0.0688490205025978	0.0558081583740358	0.164246474122145	0.175376480359489	0.161158444821007	0.178188079642324	0.20820208039845	0.196157278906227	0.184634862578909	0.177768853243248	0.160509723050941	0.157966898655652	0.143169330439237	0.163796108914098	0.157498687510937	0.161004614446598	0.184887651756262	0.207292732943283	0.213102730858173	0.225791677045584	0.0696745724368252	0.0629018553510964	0.0807992715240282	0.0841581758109316	0.0931976029028312	0.09801308208083	0.106962044326673	0.10170061108802	0.0868662370909321	AATAATATATTTCCTATTTGCATTATGATCAGGAATAATTGGAACTTCATTAAGAATAATTATTCGTATAGAATTAGGATCAGTTTCCCAATTAATTGGAGATGATCAAATTTATAATACTATTATTACTAGTCATGCCTTTATTATAATTTTTTTTATAGTAATACCATTTATAATTGGAGGATTTGGAAACTGATTAGTTCCATTAATACTAGGAGCACCAGATATAGCATTTCCTCGAATAAATAATATAAGATTTTGATTATTAATTCCATCATTAAGACTATTAATTTTTAGAAGAATTACAGATACAGGAACAGGAACAGGATGAACAGTTTATCCACCCCTTTCTTCATCACTTTACACAAGAGGTTATTCAGTTGATCTCTCAATTTTTTC…
72	RRSSC4125-15|Atalantycha	0.382750173789268	0.377114220087701	0.393905674187966	0.373885123082412	0.395053480492743	0.344975909422894	0.294550327478367	0.176525686288638	0.12113398716845	0.246168920872554	0.251483254855116	0.283508514142839	0.339881891042863	0.353943536677365	0.507066565972597	0.590580356357845	0.682726891525564	0.740438331117601	0.330491957159899	0.363543229030392	0.439402659933285	0.433544774223656	0.50662106001498	0.600032065386098	0.618454702001719	0.782998181423579	0.808551156680139	0.210529032147074	0.213561944377513	0.224014911526935	0.240179814505683	0.282505233799207	0.277020238266112	0.281171676584156	0.266367165736622	0.261708316491111	AACTTTATATTTTATTTTTGGAGCTTGAGCAGGAATAGTAGGAACTTCTCTTAGTATATTAATTCGAGCAGAATTAGGACACCCGGGTTCATTAATTGGAGATGATCAAATTTATAATGTTATTGTAACTGCTCATGCATTTGTAATAATTTTTTTTATAGTTATACCTATTATAATTGGAGGATTCGGAAATTGATTAGTTCCATTAATATTAGGAGCGCCAGATATAGCTTTTCCTCGAATAAATAATATAAGATTCTGAATATTACCTCCATCCCTTACATTACTATTAACTTCTTCAATAGTAGACGCAGGGGCTGGTACTGGATGAACAGTATACCCTCCTTTAGCAGCTGGAATTGCTCATAGAGGAGCATCAGTAGATTTAGCAATTTTTTC…
63	RRSSA2273-15|Ellychnia	0.559849713661492	0.594278555021925	0.644803702967197	0.62575811630396	0.62717722528615	0.677538459761952	0.553060014219671	0.427504383120782	0.238807003274944	0.342146689369358	0.385497357771329	0.387787507850549	0.452342810873222	0.533754424294208	0.640780444427008	0.805359686296576	0.714028383957099	0.754744632519968	0.239883708549986	0.243590546770491	0.285921167449546	0.326287603517283	0.387735796183104	0.403716855818332	0.469703764819462	0.547069697128445	0.56186772303959	0.246011453295457	0.266064702674597	0.292630165916388	0.326762299907876	0.328590077881673	0.392257376612192	0.423676490710488	0.428557531593516	0.429417219487838	AACTTTATATTTTATTTTCGGAGCATGATCTGGAATAATTGGAACTTCATTAAGTATTTTAATTCGAACTGAATTAGGACATCCTGGCTCATTAATTGGTGATGATCAAATTTATAATGTAATTGTTACAGCTCATGCATTTATTATAATTTTTTTTATAGTAATACCTATTATAATTGGAGGATTTGGAAATTGATTAGTACCTTTAATATTAGGGGCTCCAGATATAGCTTTCCCACGAATAAATAATATAAGTTTTTGATTACTTCCTCCTTCATTAACACTTTTATTAGCAAGTAGTATAGTAGAAAATGGAACTGGGACAGGATGAACAGTTTACCCACCTTTATCTTCAGTGATTGCTCATGGAGGGTCTTCTGTTGATTTATCAATTTTTTC…
68	RRSSA3894-15|Athous	0.160134397033996	0.20839423679265	0.206049477260515	0.289332857652515	0.283593180129389	0.364317654972128	0.309621868150231	0.211350481542859	0.121999229933939	0.974234587335754	1.0198307782414	1.02146014290962	1.00690010221448	1.06859041783724	1.17857831742825	1.32811499109482	1.16169878514774	1.10507454978767	0.295074344393913	0.30163216721883	0.369056975878238	0.441824275120288	0.462803348488374	0.470747157608195	0.425540655736582	0.433128026283294	0.358976625338487	0.141069504686905	0.170951010107415	0.156040921197197	0.122254469387896	0.116668322751522	0.105189772191351	0.0730879491654958	0.0403265031792495	0.0334466715806326	AACTTTATACTTCATTTTCGGGGCATGATCCGGAATAATTGGTACTTCATTAAGTATTTTAATTCGAACTGAATTAGGACATCCAGGTTCATTAATTGGTGATGATCAAATTTATAATGTAATTGTTACAGCGCATGCATTTATTATAATTTTTTTTATAGTAATACCAATTATAATTGGAGGATTCGGAAATTGATTAGTTCCTTTAATATTAGGAGCCCCAGATATAGCATTCCCACGAATAAACAATATAAGTTTTTGATTACTTCCACCTTCATTAACACTTTTATTAGCAAGTAGTATAGTAGAAAACGGAGCTGGGACAGGATGAACAGTTTACCCACCTTTATCTTCAGTGATTGCTCATGGAGGAGCTTCTGTTGATTTAGCAATTTTTTC…
79	RRGCO694-15|Choristoneura	0.095584097454401	0.0998120693255377	0.128622260959336	0.114163396361042	0.14520516194125	0.166569957938921	0.215260917856827	0.250978696832144	0.264331664856867	0.273877983744016	0.275307984262443	0.276398582753676	0.263658378713397	0.244975434858436	0.275274048065072	0.193929406681521	0.144990875319659	0.118288687204933	0.510622024540277	0.559779183879539	0.52233217603337	0.498087247122403	0.51188597884182	0.480639670340541	0.446595161229583	0.403940997298329	0.375047207334614	0.539332801455424	0.529846676727582	0.529897868010756	0.503217405157546	0.481578054705622	0.438393241608399	0.372948781700646	0.343305888907559	0.320517393061797	AACTTTATATTTTATCTTTGGAGCTTGATCAGGAATAATTGGAACTTCATTAAGTATTTTAATTCGAACTGAATTAGGACATCCTGGAGCTTTAATTGGTGACGATCAAATTTATAATGTAATTGTAACAGCTCATGCTTTTGTAATAATTTTCTTTATAGTAATACCTATTATAATTGGTGGATTTGGAAATTGATTAGTACCTTTAATACTTGGAGCTCCAGATATAGCATTTCCTCGAATAAATAATATAAGATTCTGACTTTTACCTCCTGCTTTAATTTTATTACTAACTAGCAATATAGTTGAAAATGGAGCTGGAACAGGATGAACTGTTTATCCACCCCTATCTTCAAATATTGCTCATAGAGGAGCTTCTGTAGATTTAACAATTTTTTC…
117	RRMFD050-15|Chalcosyrphus	0.117100863980933	0.108582167467112	0.118044772393601	0.132358187656083	0.174518880079624	0.196592965955641	0.208052789709414	0.244173851782469	0.162233018529174	0.19075079512963	0.202179300942731	0.197596843190463	0.187434866383932	0.169806372065229	0.145156386390608	0.070085886611586	0.0342544634156425	0.015353103944003	0.299854635687482	0.314714564208773	0.275606551019187	0.278680473361647	0.314026932607341	0.328499646939632	0.31924107922314	0.334341158949566	0.323621344947007	0.247086678178741	0.261752881944885	0.268689641020379	0.260093786148188	0.243787112005016	0.255285119645677	0.221599991990362	0.22444882690556	0.203374785013989	AACTTTATATTTTATTTTTGGTGCATGATCAGGAATAGTAGGAACTTCCTTAAGTATATTAATTCGAGCTGAATTAGGAAATCCAGGATCATTAATTGGTGACGATCAAATTTATAATGTTATTGTTACTGCTCATGCATTTGTCATAATTTTTTTTATAGTAATACCAATTATAATTGGAGGATTTGGAAATTGATTAGTTCCTTTAATATTAGGAGCTCCTGATATAGCTTTTCCTCGAATAAATAATATAAGTTTTTGATTACTTCCTCCTTCTTTAACTCTTTTATTAATGAGAAGAATAGTGGAAAGTGGAGCAGGTACAGGATGAACAGTCTACCCACCCCTATCTTCTGGTATTGCACATGCTGGAGCATCTGTTGATTTAGCTATTTTTAG…
129	RRMFI4068-15|Compsilura	0.630192988844384	0.527876383378576	0.536913319596702	0.502318943988584	0.511967495858585	0.459871651640729	0.464268981131086	0.458726613348704	0.39152235138374	0.232515179747486	0.208135483294563	0.199374326037754	0.17194025076286	0.158449894952587	0.11507893695832	0.0612937502983046	0.0274626301521961	0.0174467090272762	0.145147026550172	0.159936909679868	0.140485075781487	0.135106400995045	0.123470838293963	0.136619012044987	0.159706127032273	0.16165123745519	0.149456412563981	0.186659039738161	0.151674635080466	0.162881071167485	0.17056749624232	0.205754266702758	0.192540343250836	0.231612039821252	0.226217533185352	0.290875082229672	AACTTTATATTTCATTTTTGGAGCTTGAGCCGGAATAGTAGGAACTTCTTTAAGTATACTAATTCGATTAGAATTAGGTCACCCTGGAGCTATAATTGGCAATGATCAAACTTATAATGTAATTGTTACAGCTCATGCTTTTATTATAATTTTTTTTATAGTAATACCAATTATAATTGGTGGATTTGGAAATTGATTAGTTCCTTTAATATTAGGTGCCCCTGATATAGCATTTCCTCGAATAAATAATATAAGTTTTTGATTACTTCCACCTTCTTTAATTTTACTATTGATAAGTAGTATAGTTGAAAACGGAGCTGGAACAGGATGAACAGTTTACCCACCACTTTCAGCTAATATTGCTCATAGAGGAACTTCTGTTGATTTAGCAATTTTTTC…
52	RRSSC7787-15|Microdon	0.231305240160217	0.228440175401963	0.283053594019065	0.32929004637888	0.382782621737145	0.459294286101945	0.63791934104603	0.834594231092538	1.04218491103141	0.599559867639027	0.630693531255067	0.639893825024589	0.643276461429653	0.646508018484019	0.583567904746025	0.456437476606637	0.343725822550068	0.258560227784233	0.691403949824324	0.613214326514518	0.718928765196009	0.715988657083772	0.714840107811951	0.741597333797258	0.779359052923837	0.804514260483008	0.851941728069682	0.168595261698984	0.175262830837127	0.195585538212925	0.196542241862978	0.214148903728932	0.216120896471119	0.207916859954812	0.179169946142894	0.178487925117499	TATATTATATTTTATCTTTGCTATATGATCTGGTATAATTGGAGCTTCTCTAAGTATAATTATTCGAATAGAATTAAGATGCCCTGGTGCATGAATTAATAATGATCAAATTTATAATACAATTATTACTTCACACGCCTTCATTATAATTTTTTTTATAGTTATACCATTTATAATTGGAGGTTTTGGAAATTGATTAGTTCCATTAATAATTGGAGCTCCTGATATAGCTTTCCCACGTATAAATAATATAAGATTTTGATTATTACCCCCTTCACTTCTTATATTATTAATAAGTGGAATTTTAGGAGCTGGTTCAGGTACTGGATGAACTATTTATCCACCTTTATCATCCTTTATTTATCACTCTTCTTCCTCAATAGATTTTACTATTTTTTC…
69	RRSSC4805-15|Coenonympha	0.409232347975769	0.394236792649822	0.408291058637366	0.466642882625758	0.543667214310548	0.580252366477002	0.743747767937591	0.990705382232149	1.15336860639674	0.290342789218363	0.262072023480594	0.299505859768453	0.399361221975364	0.490491654341284	0.71695485440226	0.983714451508856	1.23050300907743	1.52868064496994	0.262046877274712	0.267544231399964	0.277875766633866	0.331932717764986	0.340011854559165	0.424013562976077	0.430162376454558	0.436682856736591	0.471872463861279	0.170315621512239	0.158522820945303	0.175065088302061	0.173684465716799	0.168749336138398	0.16875474174168	0.168035536095101	0.148925068758457	0.142822043100237	AACTTTATACTTCATTTTTGGTATTTGAGCAGGAATAGTCGGTACTTCCTTAAGTTTATTAATTCGAGCAGAATTAGGAAATCCAGGACAATTAATTGGAGATGATCAAATTTATAATACTATTGTTACAGCTCACGCTTTTATTATAATTTTTTTCATAGTTATACCTATTATAATCGGAGGATTTGGAAATTGATTAGTACCTTTAATATTAGGAGCTCCAGATATAGCATTTCCACGAATAAATAATATAAGATTTTGACTTTTACCTCCTTCATTAACTTTATTGATTTCTAGAAGAATTGTAGAAAATGGAGCTGGAACAGGATGAACTGTTTACCCACCTTTATCATCTAATATTGCTCACGGAGGTAGTTCAGTTGATTTAGCTATTTTTTC…
77	RRGCO183-15|Amphipoea	0.358750703432752	0.377949467529756	0.310978163832605	0.312522297538352	0.365739762354369	0.320726556794005	0.439040532615142	0.489548558573704	0.649797316882184	0.24657050149388	0.246519769561923	0.259512495704416	0.243415413143932	0.274718589201072	0.31090928706637	0.424283378089494	0.486944915279262	0.500022680721736	0.45934253611836	0.465991295599524	0.447654353077572	0.43053404662488	0.439705640086752	0.444139709569471	0.499317012382788	0.546134215430209	0.525307148998401	0.393532307282068	0.346721113971567	0.346068837559263	0.347888426346011	0.316083781903904	0.273944513933031	0.259645773747743	0.210652917923185	0.190693582518962	AATATTGTATTTTTTTTTTGGAATATGGGCTGGTATAGTAGGTTTATCAATAAGATTAATTATTCGTTTAGAATTGGGTTTACCTGGTAGAATATTGGGTAATGATCAAATTTATAATAGAATAGTAACTTCACATGCTTTTGTTATAATTTTTTTTATAGTAATACCAATTATATTAGGGGGTTTTGGAAATTGATTAATTCCTTTAATATTAGGGGCTCCTGATATAGCTTTCCCTCGAATAAATAATATAAGATTTTGATTATTATTTCCTTCATTAATTTTATTAATTTTAAGTGGATTTGTTAATGTTGGGGTTGGAACTGGATGAACAGTTTATCCTCCTTTATCTTCTATTATAGGTCATTCAGGTATTTCTGTTGATTTAGTTATTTTTTC…
71	RRGCO550-15|Ypsolopha	0.544125922738257	0.498225099185634	0.45398580924134	0.530503032465216	0.559687502130357	0.60969800895494	0.766682721133904	1.04434357262371	1.26628278729304	0.262232145725576	0.259424831324225	0.292099681238076	0.316639967611255	0.309328805163412	0.327582655773399	0.311241625490162	0.285256997064747	0.271470792464417	0.322452376347988	0.343458985764141	0.317690186055051	0.304647998901084	0.318442670978239	0.287223990366739	0.389593939041215	0.406373249713743	0.447766590867088	0.466647599345403	0.409369332809151	0.403568848246998	0.374209501908278	0.35565849931301	0.339559966372081	0.350922276472689	0.358163021657808	0.357134365266186	AACACTATATTTTATTTTTGGAATTTGAAGAGGAATAGTAGGAACATCCTTAAGATTATTAATTCGCGCTGAATTAGGAAACCCAGGATCATTAATTGGCGATGATCAAATTTATAATACTATTGTTACAGCTCATGCATTTATTATAATTTTTTTTATAGTTATACCTATTATAATTGGGGGATTTGGAAATTGATTAGTCCCCTTAATATTAGGAGCCCCAGATATAGCATTCCCTCGAATAAATAACATAAGATTTTGATTATTACCCCCCTCTTTAACTTTACTGATTTCTAGAAGAATTGTAGAAAATGGAGCTGGAACAGGATGAACGGTTTACCCCCCCCTTTCATCTAATATTGCTCACAGAGGAGGATCTGTTGATTTAACTATTTTCTC…
80	RRGCO601-15|Eudeilinia	0.436955874077262	0.436416788473585	0.407867959094736	0.462718515875847	0.470042061776957	0.501730653202502	0.60089577374341	0.774951765657148	0.980320053298954	0.199585568798792	0.184310753887236	0.225740321605896	0.201180089918753	0.215773065140212	0.155291179134096	0.183127639210918	0.128158940710249	0.116544016302205	0.236189847095864	0.24856554280892	0.222589422567143	0.248196856424046	0.243714790855345	0.256693649347947	0.306402966117652	0.34014114547863	0.427075716547075	0.488582186964404	0.489011198052072	0.460427594875018	0.451787408828643	0.418532617447825	0.434702372408702	0.462389742323262	0.499482653413161	0.450658233667007	AACTCTTTATTTTATTTTCGGAATTTGATCTGGATTAGTAGGATCCTCTTTAAGATTCCTTATTCGAATTGAACTTAGAACTCCTGGGTCTTTAATTGGAAATGACCAAATTTATAATGTAATTGTCACTTCTCATGCATTTATTATAATTTTCTTTATAGTTATACCCATTATAATTGGAGGATTTGGAAATTGATTAGTTCCTTTAATATTAGGATCCCCAGATATAGCTTTCCCTCGAATAAATAATTTAAGATTTTGATTTTTACCTCCTTCATTACTCCTTCTAATTTTAAGAAGAATAATAAATTCAGGGGCTGGCACAGGTTGAACTGTTTACCCTCCTCTATCATCAAATCTATCTCACCTTGGGAGATCAGTAGATTTAACTATTTTCTC…
45	RRMFI4172-15|Banchus	0.844946870138038	0.802672791814575	0.825890307212578	0.872279700321085	0.794197247237352	0.907618626967012	1.26994112269872	1.68079672726982	1.85594573197375	0.288334886111736	0.238578193092814	0.244700138643662	0.231669494850539	0.243623473297407	0.230484802714817	0.17835476521228	0.133178991383231	0.112356806135659	0.232495985641743	0.24230073298275	0.217225822023356	0.216207875687057	0.237091183298998	0.252259074674826	0.383260469909175	0.430321581188586	0.514459506151015	0.513742449233257	0.469227549998098	0.44653354024787	0.499234610829045	0.502650306832549	0.565523180709057	0.804801778139695	1.04548228198484	1.16635359948007	AACATTATACTTTATTTTTGGGGCTTGAGCAGGAATAGTAGGAACTTCTTTAAGAATTTTAATTCGGGCTGAATTAGGACATCCTGGAGCATTAATTGGTGATGATCAGATTTATAATGTAATTGTCACAGCTCATGCTTTTATTATAATTTTCTTCATAGTAATACCTATTATAATTGGAGGATTTGGAAATTGATTAGTTCCATTAATATTAGGAGCCCCTGATATAGCTTTCCCACGAATAAATAATATAAGATTTTGAATACTACCTCCTTCTATTACTCTATTAGTATCTAGTAGTTTAGTCGAAACAGGAGCAGGAACAGGTTGAACAGTATACCCCCCACTTTCATCTGGAATTGCTCATGCTGGAGCATCTGTAGATTTAGCAATTTTCTC…
58	RRGCO365-15|Epinotia	0.365371246979377	0.397995406139069	0.356672914436579	0.363895825900821	0.364717190791402	0.408486118689034	0.532746198531508	0.619240899520459	0.714690524293854	0.304398110964757	0.300125410728408	0.298617118344808	0.312391443973219	0.355836282862806	0.450507883887968	0.890769010482739	1.30521317497534	1.49762550290139	0.524745612453093	0.427665400192366	0.42516848925939	0.421501863828554	0.414909570773247	0.425719168619585	0.450532182581933	0.507966562142178	0.567291544463283	0.395252667095323	0.405564785106464	0.400148773261854	0.373343677054256	0.353945308083179	0.34755684963809	0.30720300094447	0.297496396260955	0.294996473040556	AACACTTTATTTTATTTTTGGAATTTGAGCAGGAATATTAGGAACTTCTTTAAGATTATTAATTCGAGCTGAATTAGGTAATCCAGGATCTTTAATTGGAGATGATCAAATTTATAATACTATTGTAACAGCACATGCTTTTATTATAATTTTTTTTATAGTAATACCAATTATAATTGGAGGATTTGGAAATTGATTAGTACCATTAATATTAGGGGCTCCTGATATAGCATTCCCACGAATAAATAATATAAGATTTTGATTATTACCCCCCTCTATTACTTTACTAATTTCTAGAAGAATTGTAGAAAATGGAGTAGGTACTGGATGAACAGTTTACCCCCCACTATCATCTAATATCGCTCATGGAGGAAGATCCGTTGATTTAGCAATTTTTTC…
139	RRMFG2635-15|Dryomyza	0.03351650170479	0.0463562330340363	0.0541567414565625	0.0602925437031752	0.0681714375311032	0.0889142929725953	0.122210536317498	0.177726541297404	0.202466807124409	0.176293892761911	0.17173659114448	0.211816705968787	0.191933303177146	0.259847012029754	0.287043484799446	0.222064242884022	0.206412671789087	0.18633085241131	0.0738772290824231	0.0801527139524685	0.108716057175982	0.135859082894739	0.1638918279968	0.210301175844531	0.19274287142373	0.172689921494376	0.171553462808656	0.180852825368426	0.197582844026226	0.187035350750065	0.212992914089395	0.263317492025095	0.269638499866719	0.247130713959131	0.290244700513809	0.304348859880638	AACATTATATTTCATCTTTGGAATTTGAGCAGGATTACTAGGCACCTCACTTAGTGTACTTATTCGAATAGAATTAAGAACCCCAGGAACTTTTATTGGAAATGACCAACTTTATAACGTAATAGTTACATCACATGCTTTTTTAATAATTTTCTTTATAATTATACCTATCATAATTGGGGGATTTGGAAATTGATTAGTTCCTCTTATAATTGGAGCTCCAGATATAGCATTCCCCCGAATAAACAATATAAGATTTTGACTCTTACCCCCATCTATTACTCTTCTACTAATTAGATCAATAGTAGAAAAAGGAGCTGGAACTGGATGAACAGTATACCCCCCATTATCAGCTAACATTGCTCATTCAGGAAAATGCGTTGATTTAACCATTTTCTC…
116	RRMFC2065-15|Ferdinandea	0.112549240292628	0.129045729797452	0.135391853641406	0.170174812700678	0.202810026655032	0.233544360437759	0.246059283577591	0.193337656411365	0.17348117448053	0.409612233752048	0.379872074439043	0.359940276576331	0.330885017456434	0.319603713027231	0.282466481624967	0.16428734711103	0.122548295840445	0.0767655197200152	0.289642195196676	0.294077543604919	0.285921167449546	0.265132199167157	0.279720042187285	0.276819795941341	0.35895364242945	0.425457076357758	0.486536869932745	0.112038432838228	0.0925773274320571	0.110724927644039	0.128834738278463	0.146820488396556	0.149480202587709	0.161861439932719	0.15882982392529	0.165489692560097	AACTTTATATTTTATTTTTGGAGCATGATCAGGAATGGTGGGAACCTCATTAAGTATTTTAATTCGAGCTGAATTGGGGCACCCTGGAGCATTAATTGGAGATGATCAAATTTATAATGTAATTGTAACAGCTCATGCTTTTATTATAATTTTCTTTATAGTAATACCTATTATAATTGGAGGGTTCGGAAATTGACTAGTTCCTTTAATATTAGGTGCCCCAGATATAGCCTTCCCTCGAATAAATAATATGAGTTTTTGACTTCTACCCCCCGCATTAACTTTATTGTTGGTAAGAAGTATAGTAGAAAATGGAGCTGGGACAGGATGAACTGTTTACCCTCCCTTATCTTCTAATATTGCCCATGGTGGAGCTTCTGTTGATTTAGCAATTTTTTC…
113	RRMFC1694-15|Brachypalpus	0.0918600417094243	0.0776780121110879	0.115929274680454	0.114163396361042	0.145546019128905	0.161373668089873	0.249008063274259	0.252980121846755	0.288991083673302	0.206412439361326	0.194568623493169	0.172712083328396	0.20167991622911	0.161694602699056	0.122271370518215	0.0715931099795771	0.0481334270409459	0.0296594053463695	0.266175310664613	0.318031228234392	0.269830365818186	0.279244984786417	0.271907581992619	0.281083810050111	0.301438895716863	0.278212257055403	0.256526665113177	0.298912517553046	0.307407454377132	0.32426585952897	0.315506576805591	0.350518925623516	0.34755684963809	0.30086203731824	0.287237899838163	0.261549801459923	AATTTTATATATTATATTTGCTATATGATCAGGTATAATCGGAGCATCAATAAGATTAATTATTCGAATAGAATTAAGAACCCCAGGAAATTGAATTAATAATGATCAAATTTATAACTCATTAGTTACTGCTCATGCCTTTTTAATAATTTTTTTTATAGTTATACCATTTATAATTGGGGGATTTGGAAATTGATTAATCCCTCTAATATTAGGATCACCAGATATATCTTTTCCTCGTTTAAATAATATTAGTTTTTGATTATTACCCCCATCATTACTACTATTATTATTAAGAAATTTATTTTCAATAAGACCAGGAACAGGATGAACTGTTTATCCACCTTTATCATCATATTTATTTCACCCATCCCCATCAGTAGACTTAGCTATTTTTTC…
122	RRGCO486-15|Feltia	0.0831705783044788	0.0952182083942368	0.090120202580061	0.117374241883696	0.118277444116464	0.115473107756617	0.115330050358604	0.0832592806077927	0.0631627218806917	0.207215600603977	0.207473685255471	0.177452037587837	0.138451887968931	0.108697709506723	0.0591741124700451	0.026125205045179	0.0109259926411963	0.00453614434709181	0.304417641013161	0.340879358188659	0.308613323596335	0.299567396078151	0.282097747463923	0.263516071921979	0.244780023211308	0.217967235689001	0.196261982627701	0.410305815461304	0.366251125512029	0.343290026633834	0.353256540440947	0.339897139998561	0.299575550042035	0.304199386595203	0.245496431635081	0.245222753247577	AACATTATATTTTATTTTTGGTATTTGAGCTGGAATAGTAGGAACTTCTTTAAGTTTATTAATTCGAGCTGAATTAGGAAATCCAGGATCTTTAATTGGAGATGATCAAATTTATAACACTATTGTTACAGCACATGCTTTTATTATAATTTTTTTCATAGTAATACCTATTATAATTGGAGGATTTGGTAATTGACTTGTTCCTTTAATATTAGGAGCTCCAGATATAGCATTTCCTCGAATAAATAATATAAGTTTTTGACTTCTTCCCCCCTCATTAACTTTATTAATTTCGAGAAGAATTGTAGAAAATGGAGCAGGAACAGGATGAACAGTTTACCCCCCACTTTCATCTAATATTGCTCATGGAGGAAGATCAGTAGATTTAGCTATTTTTTC…
96	RRGCO534-15|Limnaecia	0.292959051938164	0.284819377740656	0.302516172980017	0.30467356403853	0.258710605430537	0.271650485997442	0.253595053913522	0.311421732273379	0.335714193009704	0.182317602081794	0.177361874476766	0.191375653224946	0.194432434728932	0.189274618544046	0.187330201355447	0.151475948483105	0.121071810348392	0.0875824793169264	0.205335239655558	0.225164635517049	0.237648762555467	0.244997958350347	0.271907581992619	0.267950646595099	0.269429200373846	0.246031686636083	0.222175796096456	0.375253484266234	0.37969386072819	0.395659924843852	0.393084483725956	0.385810664958044	0.350017429104554	0.407824081644913	0.390530346577996	0.376790229133478	TACACTTTACTTTATTTTCGGAATATGATCAGGTATAGTAGGTACCGCAATAAGATGAATCATCCGAGTAGAGCTCGGACAACCGGGCACTTTCATTGGAGATGATCAAATCTATAATGTAATTGTTACAGCTCACGCATTTATTATAATTTTCTTCATAGTAATACCAATCATAATTGGAGGATTCGGTAATTGACTAGTACCCTTAATAATTGGAGCCCCAGATATAGCCTTTCCCCGAATAAATAATATAAGATTCTGATTATTACCCCCCTCACTAACATTATTATTAATAAGTAGCCTAGTAGAAATAGGAGCAGGAACAGGATGAACAGTTTATCCTCCACTATCAAGAAATCTATCACATAGAGGTGCATCCGTAGATTTAGCAATCTTCTC…
40	RRSSA4311-15|Serica	0.231719024131881	0.231363541449154	0.272899204995959	0.286835533357117	0.317678898894941	0.37413286913144	0.466234834262199	0.580813539239939	0.663208579747263	0.965399813666592	0.998653240990447	0.93347474196874	0.997153489162516	1.05588197916357	1.0994615482694	1.1110748261041	1.05686831521193	0.926420249348365	0.486285996136655	0.419373740128318	0.503765866458724	0.483409950078373	0.510697126203501	0.506564876121862	0.475523709427283	0.516198801086656	0.471470699311376	0.518258393743051	0.463393910187311	0.469191537024449	0.499754105741458	0.51686979404015	0.505033935491808	0.552998775192815	0.554135677458723	0.607905144605337	AATATTATATTTCATTTTTGCTATATGAGCAGGGATAATTGGAACATCGTTAAGAATAATTATTCGAATAGAATTAAGAATACCTGGAATATGAATTAATAATGATCAAATATATAATACTATTGTTACATCACATGCATTTATTATAATTTTCTTTATAGTTATACCATTTATAATTGGAGGATTCGGAAATTGATTAATTCCTATTATAATTGGAGCTCCAGATATAGCTTTTCCACGAATAAATAATATAAGATTTTGATTATTACCACCATCTTTAATATTATTATTAATAAGAAGAAGTTTATACTCAGGATCAGGTACTGGATGAACAATTTATCCTCCATTATCATCTTCTATATACCATCCTTCATTATCTGTAGACTTTACAATCTTTTC…
91	RRSSC1986-15|Dolichopus	0.468403455923731	0.434328669868449	0.429869135311465	0.452015697467	0.448227201767004	0.443128051016019	0.475408815540724	0.381071322781821	0.351721184171249	0.43370707103158	0.416270966589126	0.426003389067296	0.428601061131257	0.483731846536139	0.596645056673107	0.757128538520861	0.92221283833665	0.907577803598907	0.124504859600672	0.141695257538962	0.136152936880736	0.161826608434177	0.159476089625902	0.139006859945898	0.149949161072102	0.113754574505504	0.11008348667347	0.14967130375318	0.13671008078323	0.134665452540047	0.163987227351753	0.167892740523483	0.175521335274457	0.183887945160677	0.225510050673435	0.20622805557537	AACTCTGTACTTTATCTTTGGCGCATGGGCAGGTATACTAGGAACATCCCTAAGCCTATTAATCCGCGCCGAATTAGGAAACCCTGGATCTCTAATCGGTAATGATCAAATTTACAACGTCATTGTTACTGCACACGCATTCATCATAATTTTCTTCATAGTTATACCAATCATAATCGGAGGATTTGGAAATTGATTAGTACCATTAATGCTAGGAGCCCCAGACATAGCTTTCCCTCGAATGAATAACATAAGATTTTGACTCCTACCACCCTCATTAAGACTTCTTCTGATAAGAAGAATCGTAGAAAATGGAGCAGGAACAGGATGAACTGTTTACCCCCCACTTTCATCCAACATTGCCCATAGAGGTTCCTCAGTAGACCTGGCTATTTTTAG…
101	RRMPE026-15|Phormia	0.471713727697044	0.419294215911464	0.449331714272417	0.389939350695683	0.370511762981546	0.454386679022289	0.447559229516629	0.703701035137018	0.833228783165837	0.299177562887525	0.344796778367146	0.319946912512294	0.335883280560005	0.336097644071784	0.309274643075485	0.315763295594135	0.300317149083693	0.249836873270595	0.132979012348362	0.128981378774087	0.139453614138451	0.1315311619715	0.142832152689439	0.153675068480067	0.170318967199477	0.182606027495678	0.183807281580702	0.202357323034113	0.186930110458702	0.209693347526645	0.240872474388901	0.24618557972678	0.253439685045828	0.270325291434026	0.274326343995684	0.316396002250913	AACATTATATTTTATTTTTGGAATTTGAGCTGGAATAGTAGGAACCTCATTAAGATTATTAATTCGAGCTGAATTAGGAAATCCTGGATCATTAATTGGAGATGATCAAATTTATAATACAATTGTAACAGCCCATGCTTTTATTATAATTTTTTTTATAGTTATACCTATTATAATTGGAGGATTTGGTAATTGATTAGTACCTTTAATATTAGGAGCTCCAGATATAGCATTTCCTCGAATAAATAATATAAGTTTTTGACTTCTTCCCCCATCTTTAACTTTATTAATTTCAAGAAGAATTGTAGAAAATGGAGCAGGAACAGGATGAACAGTGTACCCCCCACTTTCTTCTAATATTGCTCATGGAGGTAGATCTGTAGATCTTGCTATTTTTTC…
76	RRSSA5999-15|Helius	0.467575887980403	0.474838170808102	0.452293411070823	0.464502318943989	0.41277805425083	0.362296875586387	0.196585313111257	0.0884629856457798	0.0575386439050137	0.311224981527291	0.307736088177971	0.357866546587825	0.399861048285721	0.463722815432912	0.643722803610602	0.895541884481377	1.10677352484335	1.04017279220621	0.323756092155325	0.313977527758635	0.299330168809013	0.30276629415185	0.311479391239515	0.33463982725626	0.350908424883344	0.397205529071029	0.44676217949233	0.330094039168292	0.324147464268956	0.341793743827833	0.336979033185335	0.335956800169949	0.281121204043552	0.269824689042481	0.213659718598831	0.215421927384264	AACTTTATATTTTATTTTTGGAATTTGAGCCGGAATAATTGGAACTTCATTAAGATTGCTAATTCGAGCTGAATTAGGTACCCCAGGATCTTTAATTGGAGATGATCAAATTTATAATACTATTGTAACTGCCCATGCTTTTATTATAATTTTCTTTATAGTTATACCAATTATAATTGGTGGGTTTGGTAATTGATTAGTCCCTTTAATATTAGGAGCCCCTGATATAGCTTTCCCACGAATAAATAATATAAGTTTCTGACTCTTACCCCCCTCTTTGACTTTACTGATTTCAAGTAGAGTTGTAGAAAATGGAGCTGGAACAGGATGAACAGTTTACCCCCCACTTTCATCTAATATTACACACAGTGGAAGATCTGTAGATTTAGCTATTTTTTC…
100	RRMFG2303-15|Podabrus	0.100135721142706	0.11526414700355	0.129045360501965	0.12058508740635	0.127480588183163	0.126154370224104	0.157923534866043	0.184531386347079	0.183864087666397	0.351383043659845	0.322295645038004	0.347201649504082	0.260159594540897	0.276070550762101	0.238658022669243	0.170316240582994	0.136427259465748	0.104680254163657	0.349178550398394	0.372940443769647	0.36451854464888	0.375776438422153	0.360222349410584	0.370798666898629	0.292708978805131	0.249773613429027	0.18099492973138	0.22859281018625	0.280014710917784	0.2857900159461	0.327628124761898	0.357029052296875	0.342020545838545	0.311207820076826	0.284584840418476	0.281681210420778	AACATTATATTTCATTTTTGGAGCATGAGCTGGCATACTAGGTACATCATTTAGATTACTGATTCGGGCAGAATTAGGAAACCCCGGGTCATTAATTGGAAATGATCATATTTTCAATGTAATTGTAACTAGTCACGCTTTTATTATAATTTTTTTCATAGTTATACCTATTATAATTGGGGGATTTGGAAATTGACTAGTTCCTTTAATATTAGGGGCACCTGATATAGCATTTCCCCGTATAAACAATATAAGATTCTGATTACTTCCTCCTTCCCTATCTCTATTAATTATAAGAAGTATAGTCGAAAGAGGGGCAGGAACAGGTTGAACTGTTTACCCTCCCCTTTCAGCTAACATTGCTCATAGAGGGCCCTCAGTAGATTTAGCAATTTTTAG…
86	RRGCO061-15|Calophasia	0.336820152934556	0.357903528920443	0.349903321754509	0.394933999286479	0.345629188282693	0.38712359375406	0.415122652853272	0.491149698585393	0.540344107047835	0.19075079512963	0.174714682320396	0.181895744706064	0.200180437298039	0.173862256748316	0.147444887977847	0.128867597963239	0.095085665688249	0.0767655197200152	0.269434600182955	0.285601624428336	0.244868994056718	0.233895900329863	0.257641350332794	0.225822187200453	0.223725517718308	0.235928484295133	0.225992559320536	0.40987572550799	0.402013873917289	0.420027959113004	0.405032866711459	0.400030152165645	0.442904303963583	0.495095765237502	0.515931621815223	0.466034191692227	AATTCTATATTTTATCTTTGCTATTTGATCGGGAATAATTGGCTCCTCTATAAGAATAATCATTCGACTAGAGTTAGGATCTCCTGATTCACTAATTCTTAATGATCAAACTTTCAATACCATCGTTACAAGTCATGCTTTTATTATAATTTTTTTTATAGTTATACCTTTTATAATTGGGGGATTTGGTAATTTTTTAATTCCACTTATACTAGGATCTCCTGATATAGCTTACCCTCGTTTAAATAACATAAGATTTTGATTACTTCCCCCATCGATCTCCTTATTAATCCTAAGAAATTTTATTAATGAAGGATCTGGAACTGGTTGAACTATCTACCCCCCTCTATCATCAAATACCTTCCATAGTGGCCCCTCTATTGACCTGACTATCTTTTC…
84	RRMPG961-15|Podabrus	0.692674368565659	0.684485278763834	0.67738236774966	0.660363895825901	0.688531519064142	0.552250137846022	0.365976324575458	0.136096900993507	0.0895526262281039	0.354194108009124	0.311706876412525	0.34068421239735	0.339631977887684	0.333664113261932	0.31973636461715	0.376303434208444	0.309176062036014	0.268330384839508	0.295943488265471	0.322453446935218	0.336669080286911	0.3424702643607	0.367185629149308	0.366364092225508	0.411846668424062	0.393276505938438	0.404576901752497	0.17160589137218	0.173741011756052	0.196654311645783	0.218361028184331	0.220145073033342	0.216120896471119	0.243626497218319	0.216312778018518	0.207179145762497	AACTTTATATTTTATTTTTGGAATTTGATCAGGAATACTAGGAACATCTTTAAGTATGTTAATTCGAGCAGAATTAGGAAATCCTGGATCTTTAATCGGAGATGATCAGATTTATAATACAATTGTAACTGCTCATGCTTTCATTATAATTTTTTTTATAGTTATGCCAATTATAATTGGAGGATTTGGAAATTGATTAGTACCATTAATATTAGGAGCACCTGATATGGCCTTCCCACGACTTAATAATATAAGTTTTTGACTTTTACCACCTTCTTTAGCCTTACTAATTTCTAGTAGAATTGTGGAAAATGGAGCAGGAACAGGATGAACAGTGTACCCCCCACTCTCATCCAATATTGCCCATAGAGGAAGTTCTGTAGATCTAACAATTTTCTC…
105	RRSSC4131-15|Coleomegilla	0.310751762719719	0.268949676341616	0.351172620382397	0.336782019265073	0.408346910811308	0.443705416554802	0.496377915605925	0.432708088158769	0.481940220377332	0.121678928261638	0.119785445075726	0.127386270722488	0.150697632572681	0.1543940102695	0.187657130153624	0.184132454789579	0.151192114386284	0.118637621385478	0.291815054875571	0.278784037264563	0.237648762555467	0.279433155261341	0.280739058734415	0.26163990571412	0.338926185984889	0.300850914152716	0.350941334340423	0.240205238925721	0.270376523404309	0.265483320721807	0.255418331936469	0.258863194827533	0.255695216223421	0.229609630255074	0.219496449322143	0.191961702768465	AACTCTTTATTTTATTTTTGGAGCTTGAGCAGGAATAGTTGGAACATCTATAAGATTACTAATTCGAACTGAATTAGGAAACCCCGGATCTTTAATTGGAGATGATCAAATTTATAATGTAATTGTTACAGCTCATGCTTTTGTCATAATTTTTTTTATAGTTATACCCATTATAATTGGAGGATTCGGAAATTGATTAGTTCCCCTTATATTAGGAGCCCCTGATATAGCTTTTCCCCGAATAAATAATATAAGATTTTGACTACTTCCACCTTCATTAACTCTTTTATTAATAAGAAGAATTGTAGAAAAAGGAGCAGGAACAGGATGAACGGTTTATCCCCCCCTTTCATCAAATATTGCTCATGGTGGTTCTTCTGTTGATTTAGCTATTTTTAG…
59	RRSSA229-15|Hydrophoria	0.137790062564137	0.143244936312383	0.163316423454946	0.19621833749554	0.239963460109483	0.316973680791915	0.412501515345122	0.638454579660718	0.89941985472574	0.399974298840235	0.445390080309192	0.441111993269265	0.503824920840008	0.53618795510406	0.631299509279874	0.576010530467264	0.487830806574495	0.458150579056273	0.30050649359115	0.280995146614976	0.329242556457053	0.372013028923684	0.377715466802988	0.404740219204437	0.512839824853902	0.523121365653602	0.600437119830295	0.531161092342463	0.56231215045718	0.493987080666744	0.507027034515242	0.494769627175325	0.507904611536017	0.517456005393156	0.495237758341661	0.509308795206506	AACTCTTTATTTTATATTTGGGGCTTGAGCTGGAATAGTGGGAACTTCTTTAAGAATTCTAATTCGAGCCGAATTAGGGCATCCAGGAGCCTTAATTGGGGATGACCAAATTTATAATGTTATTGTAACAGCTCATGCTTTTGTTATAATTTTTTTTATAGTTATACCTATTATAATTGGAGGATTTGGTAATTGATTGGTCCCCTTAATATTAGGAGCCCCTGATATAGCATTTCCTCGAATAAATAATATAAGTTTTTGAATACTTCCCCCATCATTAACCCTTTTATTAGCAAGCAGTATAGTAGAAAATGGGGCAGGGACAGGATGAACAGTTTACCCTCCACTATCTGCAGCAATTGCTCATGGAGGAGCTTCTGTTGACTTAGCTATCTTTTC…
109	RRMFB1224-15|Tachinomyia	0.398060180740839	0.40091877218626	0.407021760009477	0.391009632536568	0.417209197690352	0.388567007601017	0.372529168345833	0.350649662559743	0.369458660863772	0.243357856523276	0.255784942109216	0.22129661448767	0.217424445005361	0.19603442634919	0.166733687070293	0.13087722912056	0.0806161078661241	0.0607145474149211	0.229019410155512	0.235483145818976	0.267767442532115	0.261933301093459	0.282097747463923	0.299674911564347	0.320096953430173	0.289999326453177	0.262151368811822	0.200421918244201	0.169175554512828	0.22615245839265	0.178186754957713	0.18519597194478	0.223707683159384	0.213757221189498	0.214544071738727	0.213044201916447	AACATTATATTTTTTATTTGGAACATGAGCTGGAATAGTGGGGACATCCTTAAGAATTTTAATTCGTGCAGAATTAGGACACCCTGGAGCATTAATTGGAGATGATCAAATTTATAATGTAATTGTTACTGCTCATGCTTTTGTAATAATTTTTTTTATAGTAATACCTATTATAATTGGAGGATTTGGAAATTGATTAGTTCCTTTAATATTAGGTGCTCCTGATATAGCATTTCCTCGAATAAATAATATAAGTTTTTGATTATTACCTCCTTCTTTAACTTTATTATTAGTAAGTAGTATAGTAGAAAATGGAGCTGGAACTGGATGAACAGTTTATCCTCCTCTTTCAGCAAGTATTGCTCATGGAGGAGCTTCTGTTGATTTAGCTATTTTTTC…
104	RRMFI4226-15|Gaurotes	0.0190340626965474	0.0204635623303404	0.0126929862788818	0.0231894398858366	0.0272685750124413	0.029734325247329	0.0344024297944701	0.0436310653185068	0.0415316527434685	0.114048896456453	0.126072526447104	0.129460000710993	0.117709096089109	0.125191640551276	0.112790435371081	0.110278509758015	0.0649653616503564	0.058620942331648	0.22967126805918	0.239352587182199	0.257452826101756	0.270400972465014	0.255263645056156	0.244583849279041	0.244095323845682	0.191773748138391	0.165125230010205	0.470733453901884	0.395165688052452	0.368085570276128	0.415595929930526	0.476095842770162	0.432651889519982	0.529136727862528	0.646462145263847	0.802878632966371	AGTTTTATATTTTATTTTTGGAATATGAGCAGGAATAATTGGTTCTTCTATAAGATTAATTATTCGTATAGAATTAGGAAATCCAGGATTTTTAATTAATAATGATCAAATTTATAATTCTTTTGTTACAGCCCATGCATTTATTATAATTTTTTTTATAGTTATACCAATTATAATTGGAGGATTCGGAAATTGATTAATCCCTTTAATATTAGGATCTCCTGATATAGCCTTTCCTCGAATAAATAATATAAGATTTTGACTTCTTCCCCCTTCAATTATATTATTAATTTTTAGATCTTTAACAAATACAGGAGTTGGAACTGGATGAACAGTTTATCCTCCATTATCATTAAATATTAATCATGAAGGAATATCAGTAGATATAGCAATTTTTTC…
102	RRSSA3965-15|Trachysida	0.0442748849680559	0.0480267279181458	0.0660035286501855	0.0706386014983946	0.0715800094076584	0.0808311754296321	0.0845316846378407	0.0616438904500004	0.0501840803983578	0.237735727824718	0.252145052894208	0.244403891502447	0.222672621264111	0.227129542252855	0.237350307476535	0.175591522370963	0.113098788691302	0.0910718211223817	0.256832014045365	0.256304425535365	0.296854660865726	0.288277167582743	0.272247254174996	0.262833829664576	0.246320596783967	0.200193083422516	0.162111995885931	0.418907614527578	0.386034773566003	0.381552115530133	0.368495057871733	0.449370059584791	0.417888412721196	0.43535721317986	0.488339803850474	0.52214851273272	AGTATTATACTTTATATTTGGAATATGAGCAGGAATAATTGGTTCATCTATAAGTATTATTATTCGTATAGAATTAGGTAATCCAGGTATATTTATCAATAACGACCAAATTTATAATTCTATTGTTACAGCTCATGCCTTTATTATAATTTTTTTTATAGTTATACCAATTATAATTGGAGGATTTGGAAATTGATTAATCCCATTAATACTTGGAGCCCCAGATATATCTTTCCCTCGAATAAATAACATAAGATTTTGATTATTACCCCCTTCATTACTTTTTCTTATTAATAGAAGAATAATTAATCAAGGTGTTGGAACCGGTTGAACTGTCTATCCACCTTTATCTTTAAATATTAATCATGAAGGTATATCAGTAGATATCGCAATTTTTTC…
83	RRSSC1966-15|Eustalomyia	0.645089211824291	0.693255376905408	0.71926922246997	0.806635747413486	0.883160973215442	0.907618626967012	1.13921188947974	1.37698041005196	1.66775543047991	0.215247213030488	0.243541678386007	0.270473639929375	0.23866706319554	0.227670326877266	0.192234133328102	0.142181404380494	0.0826831875549991	0.0729272437340145	0.237710848871091	0.293340507154781	0.279113520605509	0.294298622780294	0.301289225768211	0.32815852581093	0.352277823614596	0.356044334348643	0.328844284095749	0.101716273958698	0.0961282386212319	0.106236079226037	0.10580379716148	0.129174618729292	0.116467428079313	0.123148188319945	0.122571345189561	0.13457926147847	TACTTTATATTTTATTTTTGGAGCCTGAGCTGGCATAGTAGGAACATCCCTTAGTGTTTTAATTCGAGCTGAATTGGGTCATCCAGGAGCTCTAATTGGTGACGATCAAATTTATAATGTAATTGTTACTGCTCATGCTTTTATTATAATTTTTTTTATAGTTATACCAATTATAATTGGAGGATTTGGAAATTGATTAGTTCCTTTAATACTTGGTGCACCAGATATAGCTTTCCCTCGAATAAATAATATAAGTTTTTGAATATTACCCCCATCTCTTACCCTTCTTCTTGCTAGAAGCTTAGTTGAAAATGGAGCTGGAACAGGATGAACAGTTTATCCTCCTTTATCAGCGGGAATTGCCCATGCAGGAGCTTCTGTCGATTTAGCTATTTTTTC…
103	RRMFE3112-15|Phaonia	0.061653811777947	0.0705784088536229	0.0736193204175146	0.099179450588655	0.0947582981682335	0.126154370224104	0.086825179957472	0.0560399004090913	0.035474953385046	0.196774504449513	0.206811887216378	0.157307231985211	0.138201974813752	0.10058594014055	0.0529624653046813	0.0218547388358709	0.00974480424755346	0.00314040762490971	0.159487900430878	0.155330431866508	0.178649156573814	0.197578998669635	0.227580362192448	0.214906311082002	0.188463500388567	0.130406148734106	0.12776112686921	0.44557319163303	0.482163012187235	0.452946180845015	0.513780468376613	0.555416596711358	0.569419098197626	0.613571664569699	0.63514242507318	0.661166195084449	AACTTTATATTTTATTTTTGGAATTTGAAGAGGCATAATAGGAACATCTCTAAGATTATTAATTCGTACTGAATTAAGTACCCCTAGATCTTTAATTGGAGATGATCAAATTTATAATACTATTGTCACAGCTCATGCTTTTATTATAATTTTTTTTATAGTAATACCAATTATAATTGGAGGATTTGGTAATTGATTAATTCCTTTAATACTTGGAGCTCCAGATATAGCATTTCCCCGAATAAATAATATAAGTTTCTGACTTCTTCCACCTTCTTTAATTCTTTTAATTTCAAGAAGTATTGTAGAAAATGGAGCCGGAACAGGATGAACAATTTATCCCCCTCTTTCATCTAATATTGCTCACAGAGGCAGATCTGTAGATTTAACTATTTTTTC…
99	RRGCO646-15|Costaconvexa	0.570608096924758	0.496136980580497	0.525066532403078	0.528719229397075	0.540940356809304	0.628751071734781	0.80206807749393	1.06876095780196	1.24941055336601	0.266649532560157	0.22666582838915	0.246181374349738	0.263408465558219	0.264173289025046	0.292274345570278	0.294159760652929	0.297364178099586	0.30008339526915	0.1796954954446	0.213372052314847	0.166271616857384	0.159192221785249	0.18087543711564	0.182499803855351	0.197193417300299	0.215909175952882	0.229206675719761	0.127736716134179	0.134934625188642	0.129107830689188	0.143900090738445	0.141509595584078	0.137177305255388	0.137498790210887	0.125755016493186	0.121898058983443	AACTTTATATTTTATTTTTGGAATTTGAGCAGGTATAGTAGGGACATCTCTTAGCTTAATTATTCGAATAGAATTAGGTAATCCAGGATTTTTAATTGGAGATGATCAAATTTATAATACTATCGTTACAGCTCATGCTTTTATTATAATTTTTTTTATAGTAATACCAATTATAATTGGAGGATTTGGTAATTGATTAGTTCCATTAATATTAGGAGCTCCTGATATAGCTTTTCCTCGTATAAATAATATAAGATTTTGATTATTACCTCCTTCATTAATTTTATTAATTTCAAGAAGTATTGTAGAAAATGGAGCTGGTACAGGATGAACAGTTTACCCACCCCTTTCATCTAATATCGCCCATAGAGGATCTTCAGTAGATCTAGCAATTTTCTC…
111	RRGCO580-15|Chrysoteuchia	0.0397232612797511	0.0517853414073919	0.0499257460302685	0.0581519800214056	0.0804422962867018	0.073325423425452	0.0432487688844766	0.0212151051548703	0.0138438842478228	0.269862177530761	0.287220348966106	0.259512495704416	0.280152646955183	0.228211111501678	0.206619000447892	0.138915753749846	0.0809114049645348	0.0589698765121935	0.466947544994492	0.40150060621248	0.431563551446212	0.458571447388476	0.420174489600087	0.375062681007399	0.385314568006053	0.391031349862671	0.379064852833645	0.238054789159153	0.276210163215096	0.262704509796377	0.263383920593471	0.24070336779132	0.229859131825545	0.171539752835913	0.138135960451728	0.109058341457229	AACACTATACTTCATATTCGGAATATGGTCAGGAATAATTGGAATAATATTAAGAATAATTATTCGAGTTGAATTAGGTCAACCCGGGCCATTTATTAATAATGATCAAATCTATAATACAATCATTACATCACATGCATTTATTATAATCTTCTTTATAGTAATACCAATTATAATTGGGGGGTTTGGGAACTGGCTTATACCAATTATAATTGGAGCCCCTGATATAGCATTTCCACGAATAAACAATATAAGATTTTGATTATTACCGCCATCAATTACAATATTACTAATTAGATCTATAGTTGAATCAGGAGTAGGAACTGGATGAACAGTATACCCCCCACTATCAAGAAACATAGGTCACTCTGGTCCTAGAGTTGAATTTGCAATCTTTTC…
106	RRSSA4461-15|Cyrtolobus	0.374060710384323	0.339528085195239	0.371481398428608	0.357117374241884	0.417209197690352	0.372978138053874	0.358112912051007	0.370663912705847	0.420940605410363	0.230105696019533	0.21971694897868	0.228702793018047	0.211926355591432	0.230374249999324	0.219696152374974	0.214025718254736	0.15768865055132	0.148297026731848	0.383944305260711	0.361147860567444	0.359361236433701	0.344351969109935	0.36480792387267	0.311443590504552	0.319069904381734	0.290373519132472	0.264762838386192	0.121285366834473	0.0956209655942069	0.126329019763758	0.130220058044898	0.142366191198994	0.169985031474912	0.205580715460938	0.23081616951281	0.259806136116857	AACTCTTTACTTTATTTTTGGGGCTTGAGCAGGTATAATAGGAACATCTTTAAGAATTCTTATTCGAGCTGAACTAGGACATGCAGGATCTCTAATTGGTGATGATCAAATCTATAATGTTATTGTTACTGCTCACGCATTCGTCATAATTTTCTTTATAGTTATACCTATTATAATTGGAGGATTTGGAAATTGACTTGTCCCATTAATATTAGGAGCCCCTGATATAGCCTTTCCCCGAATAAATAATATAAGTTTCTGGCTTCTACCTCCATCATTAACCCTTCTTCTAGCAAGAAGTATAGTTGATAACGGAGCAGGGACAGGATGAACAGTTTATCCACCCCTATCAGCAGGAATTGCTCATGGAGGAGCATCTGTAGATTTAGCAATCTTTTC…
108	RRSSA3974-15|Macrorchis	0.499851037770201	0.464815201503445	0.490372369907468	0.432750624331074	0.416527483315041	0.383659400521361	0.244421072634997	0.1268903459263	0.0545102942258024	0.384312654608539	0.326597332292104	0.331500551019683	0.309392486111076	0.312032728285469	0.25663910656898	0.276073080237036	0.219110447020748	0.189122325855674	0.280081612609539	0.260358126011122	0.22939706941118	0.237282968878485	0.218748885450652	0.22309321817084	0.186409402291689	0.168947994701432	0.13921141654145	0.181067870345083	0.205191939431601	0.221022345914934	0.240872474388901	0.217403967065612	0.260411326867477	0.229109027863529	0.220911414345977	0.196558638672912	GACCCTATATTTTATATTTGGTATTTGAGCTGGAATGCTTGGAACATCCCTTAGATGACTAATTCGTATTGAATTAGGACACCCCGGATCTTTTATTGGGGATGATCAAATTTATAATGTAATTGTTACTGCACATGCTTTTATTATAATTTTCTTTATGGTTATACCTATTATAATTGGAGGATTTGGTAACTGACTAGTCCCATTAATAATTGGGGCACCAGATATAGCATTCCCTCGTATAAATAATATAAGTTTCTGACTACTACCTCCTTCAATTACATTATTAATTATTAGAAGAATTGTAGAAAAGGGGGTAGGAACAGGATGAACAGTTTATCCTCCTCTATCAGCTAACGTAGCCCATAATGGTGCATCAGTGGATCTAGCCATTTTCAG…
124	RRSSC1967-15|Ravinia	0.072825979012877	0.0743370223428691	0.0994283925179077	0.102747056724938	0.104302299422588	0.138856412077332	0.172995075537907	0.1577122911513	0.13670835694725	0.322870819545732	0.347443970523515	0.341869200962211	0.360374769767506	0.330149013203257	0.307639999084599	0.302198285282215	0.292934721623425	0.218083862840952	0.10842569797685	0.126033232973537	0.141516537424523	0.139434321918285	0.156079367802134	0.149581614935648	0.15936377734946	0.148554493679886	0.136399064692128	0.269236310774398	0.241969233890911	0.280232394095241	0.300094894404001	0.280963361692359	0.30921281961902	0.315713241600726	0.345428336443309	0.358561000546877	AACCTTATATTTCATTTTCGGTGCATGATCAGGAATAGTAGGAACTTCCCTCAGTCTACTAATTCGAGCCGAACTTGGAAACCCCGGAACCTTGATTGGCGATGATCAAATTTACAATGTAATCGTCACAGCTCATGCATTTGTTATAATTTTCTTCATAGTAATACCCATTGTAATTGGGGGATTTGGAAATTGATTAGTTCCGTTGATACTTGGAGCACCTGACATAGCTTTCCCTCGGATAAATAACATAAGATTTTGGTTATTGCCTCCTTCTCTTACCCTCCTTTTAATGAGAAGAATAGCTGAAAGAGGGGCTGGAACTGGATGAACTGTTTATCCACCTCTTTCAGCTAATGTAGCCCACAGAGGAGCTTCTGTTGATTTAGCCATTTTCAG…
95	RRSSA2285-15|Enoclerus	0.132824654904168	0.149509292127793	0.1540082335171	0.201569746699964	0.230419458855129	0.248267181676727	0.277185291486873	0.364659637662015	0.421805848175852	0.250987888328461	0.293176531317938	0.275213594188816	0.242915586833575	0.222532872945356	0.183733984575499	0.0942014604994436	0.0593547167805529	0.0205871166521859	0.277691466962755	0.302921981006571	0.340588634530448	0.318760784520344	0.335086607914702	0.315366483484621	0.29767304920592	0.289438037434236	0.264361073836289	0.389661497702244	0.337336562971605	0.386254718634706	0.376980141441148	0.34366616070419	0.311058254218869	0.322054205226956	0.284054228534538	0.302605194537572	AATCTTATATTTTATTTTTGGTATATGATCTGGAATAATTGGATCTTCAATAAGTATTATTATTCGAATAGAATTAGGGAATCCCGGATTTTTAATTAATAATGACCAAATCTATAATTCTATTGTTACAGCTCATGCATTTATTATAATTTTTTTTATAGTTATACCAATTATAATTGGAGGATTTGGAAATTGATTAATCCCATTAATATTAGGTGCACCTGATATAGCATTTCCACGAATAAATAATATAAGATTCTGATTACTACCCCCATCTATCTTATTATTAATTTTAAGAAGAATTTTTAATCAAGGAGTAGGAACTGGGTGAACTGTTTATCCTCCTTTATCATTAAATTTAAATCATGAAGGATTATCTGTAGATTTAGCCATTTTTTC…
201	RRSSC4130-15|Acropteroxys	0.283028236618226	0.319899770306953	0.313516761088381	0.250445950767035	0.223602315102019	0.191685358875985	0.145145489513812	0.0920655506720785	0.0601343722014804	0.245365759629903	0.264388316617418	0.23640521868964	0.210176963505182	0.181703633802284	0.183733984575499	0.152480764061766	0.0865220498343383	0.0725783095534689	0.0586672113301595	0.0744406814639018	0.0765344539132623	0.0827950089663231	0.0889941117827185	0.0864742061258532	0.072235783073547	0.0450902178549779	0.0329446930920603	0.0397833206815205	0.0593509441619215	0.0487360685383027	0.0467545421171842	0.0397460365320898	0.0282966638643401	0.0188560234148425	0.0137959089823748	0.00935238684008211	AACTTTATATTTTATTTTTGGAATCTGATCTGGTATAATTGGTACTTCTTTAAGTCTTTTAATTCGAACTGAATTAGGTAATCCTGGGTCACTCATTGGAGATGATCAAATTTATAATACAATTGTTACTGCTCACGCTTTTATTATAATTTTTTTTATAGTTATACCAATTATAATTGGAGGATTTGGTAATTGATTAATCCCCCTTATATTAGGAGCCCCTGATATAGCATTCCCCCGAATAAATAATATAAGATTTTGACTTTTACCTCCTTCTCTAATTCTTCTTATTTCTAGAAGTATTGTTGAAAATGGGGCAGGAACTGGTTGGACAGTATACCCCCCTTTATCTTCTAATATCGCCCATAGAGGAAGTTCTGTAGATTTAGCTATTTTTTC…
147	RRMFG2353-15|Campaea	0.211857393492006	0.246397995406139	0.220857961252544	0.246878344630753	0.248484889800871	0.285507258928236	0.330590968215431	0.335839117451626	0.363834582888094	0.122482089504289	0.100593301942046	0.127386270722488	0.145449456313931	0.162505779635673	0.263504611330698	0.41925930019619	0.592070682313476	0.7327617791456	0.0606227850411648	0.0687286489753351	0.0614751139249385	0.0669886890727523	0.0779547658554729	0.0801634652448738	0.106470751354849	0.124606162205043	0.149858177113884	0.0855879007094334	0.0890264162428823	0.0831505730763147	0.101994167803783	0.0993650913302245	0.0963726957698538	0.11447108019984	0.0953332684807697	0.0927312932448819	AACTATTTATTTTATCTTCGGAATTTGAGCAGGAATAATTGGAACTTCATTAAGAATAATTATTCGAACTGAACTCGGCACTACTGAATCATTAATTAAAAATGACCAAATTTATAACGTATTAGTAACAGCCCATGCTTTCATTATAATTTTCTTTATAGTAATACCAATTATAATTGGAGGATTTGGCAACTGACTTGTACCCCTCATAATTGGAGCACCTGATATAGCTTTCCCACGTATAAATAACATAAGATTTTGACTTCTGCCCCCATCCCTGAATCTTCTTTTAATTAGAGCCCTAATTGAAAGAGGAACAGGAACTGGTTGAACTGTATACCCGCCCCTTTCCAGTAACCTAGCCCATGCAGGAAGATCAGTTGATATCTCTATTTTCTC…
130	RRMFB1097-15|Xylophagus	0.089791121851104	0.0914595949049906	0.0990052929752783	0.096325365679629	0.133616017560962	0.160218937012307	0.184790194324582	0.199742216458118	0.180403116604441	0.240948372795322	0.226334929369604	0.20204055030869	0.182186690125182	0.180351672241255	0.11507893695832	0.0492359633543758	0.024509659168089	0.0115148279580023	0.249444291137123	0.250960911271867	0.267767442532115	0.257605380170219	0.28447545274056	0.23383853372494	0.242383575431617	0.218341428368295	0.201886686326345	0.230313169999505	0.241715597377398	0.255436850452946	0.293687790484238	0.289700636964499	0.337714531772232	0.307036133480622	0.266190295108643	0.263610496865365	AACTTTATATTTTATTTTTGGAATTTGAGCAGGAATAGTAGGAACATCATTAAGTTTATTAATTCGAGCTGAATTAGGAAATCCAGGATCTTTAATCGGAGATGATCAAATTTATAATACTATTGTTACTGCACATGCTTTTATTATAATTTTTTTTATAGTTATACCAATTATAATTGGAGGATTTGGTAATTGATTAGTACCTTTAATACTTGGAGCTCCAGATATAGCATTCCCACGAATAAATAATATAAGATTTTGATTACTACCCCCTTCAATTACATTATTAATTTCTAGAAGAATTGTAGAAAATGGGGCAGGAACAGGATGAACAGTTTATCCTCCTCTATCTTCTAATATTGCTCATGGAGGAAGTTCTGTTGATTTAGCTATTTTTTC…
87	RRGCO709-15|Sitochroa	0.352957727829455	0.342033827521403	0.338902733646145	0.322511594719943	0.338471187341927	0.37413286913144	0.407914524705859	0.610434629456173	0.690463726860164	0.181112860217817	0.183648955848144	0.180710756141203	0.186185300608039	0.206850118837421	0.201715068475237	0.147205482273797	0.125796563922963	0.100841978177656	0.369820717347894	0.350829350265517	0.296442076208512	0.298814714178457	0.31827283488705	0.303256683415714	0.352962522980222	0.350618540498874	0.367413680886453	0.341706467907763	0.360671122214754	0.352481478156409	0.312735937272721	0.285760297135887	0.281326252332424	0.262482520633162	0.242666501587414	0.219067773101584	AACTTTATATTTTATTTTTGGAATTTGATCTGGTATAGTAGGAACCTCTCTTAGTTTATTAATTCGAGCAGAATTAGGTAACCCTGGATCTTTAATTGGAGATGATCAAATTTATAATACTATTGTAACAGCTCATGCTTTTATTATAATTTTTTTTATAGTTATACCAATTATAATTGGAGGATTTGGAAATTGACTTATTCCTTTAATATTAGGAGCCCCTGATATGGCTTTTCCACGAATAAATAATATAAGATTTTGATTATTACCCCCCTCCTTAACTTTATTAATCTCAAGAAGAATTGTAGAAACTGGAGCTGGAACTGGATGAACAGTATATCCCCCTTTATCATCAAATATTGCTCATGGTGGAAGTTCAGTAGATCTAGCAATTTTTTC…
121	RRSSA4301-15|Allognosta	0.455989936773809	0.44351639173105	0.389674678761672	0.375668926150553	0.32994975765054	0.289548817699718	0.197240597488295	0.133294905973053	0.0809001985732147	0.267452693802808	0.262733821519687	0.208261740274206	0.186435213763217	0.173051079811699	0.161175897501283	0.139669365433842	0.0844549701454634	0.0837442033309257	0.3800331578387	0.346222872452157	0.304281184695585	0.280562178110881	0.267661679712909	0.195632967310362	0.184355304194811	0.15229642047283	0.139412298816402	0.191390029224612	0.181096470647914	0.18489780388435	0.177320930103691	0.180741674747219	0.183108121962722	0.19723734226853	0.235945417724206	0.253307019838156	AACTTTATATTTTATTTTCGGAGCATGAGCCGGAATAGTAGGAACTTCTTTAAGAATTCTTATTCGAGCTGAATTAGGTCACCCAGGAGCATTAATTGGAGATGATCAAATTTATAATGTAATTGTTACAGCTCATGCTTTTATTATAATTTTTTTTATAGTAATACCTATTATAATTGGAGGGTTTGGAAATTGACTGGTTCCTTTAATACTAGGAGCTCCTGATATAGCTTTCCCTCGAATAAATAATATAAGTTTTTGACTTTTACCTCCTGCATTAACTTTATTATTAGTAAGCAGTATAGTAGAAAACGGAGCTGGAACAGGATGAACTGTTTACCCACCCCTATCTTCAAATATTGCTCATGGGGGAGCTTCTGTTGATTTAGCAATTTTTTC…
88	RRMFG2629-15|Hemipenthes	0.269787149524976	0.253079974942577	0.250051829693972	0.221905101676775	0.215762599785942	0.214202614888525	0.260147897683897	0.353451657580197	0.412720799138218	0.241349953416648	0.230636616623705	0.241145172949081	0.262408812937504	0.234159742370205	0.403103208152296	0.485828332282464	0.703692985512724	0.8730333197249	0.300071921655371	0.286154401765939	0.261991257331114	0.247256004049429	0.250168562320504	0.27664923537699	0.2761050191887	0.290186422792824	0.362592506287615	0.266440726077859	0.252621967458435	0.214609705317789	0.221651162629614	0.198730182660449	0.230064180114417	0.271159628753266	0.336938546300309	0.383606375474554	AACACTATATTTCATTTTTGGAGCTTGGGCAGGAATACTAGGAACTTCATTTAGTTTGTTAATTCGAGCAGAATTAGGAAGCCCAGGTTCACTCATTGGAAATGATCACATTTTTAATGTTATTGTAACAAGACATGCATTTATTATAATTTTCTTTATAGTGATACCTATCATAATTGGAGGTTTTGGTAACTGATTAGTACCCTTAATATTAGGAGCACCAGATATAGCATTTCCACGAATAAATAATATAAGATTCTGATTACTCCCTCCATCCCTATCTTTATTAATTATAAGAAGAATGATTGAAAGTGGGGCTGGAACAGGTTGGACAGTATATCCCCCTTTATCAGCAAATATTGCTCATAGAGGACCTTCAGTCGATCTGGCAATCTTTAG…
120	RRGCO473-15|Anania	0.574745936641398	0.60137815827939	0.57964637340227	0.510167677488405	0.514012638984518	0.464779258720385	0.35221535265767	0.181729391326625	0.103829131858671	0.34013878626273	0.292845632298392	0.332093045302113	0.28939943369679	0.245245827170642	0.191907204529925	0.0984719267087517	0.0493146154345887	0.0261700635409143	0.282471758256324	0.292234952479575	0.269830365818186	0.252712947822209	0.268850532351228	0.243048804199883	0.257618136316797	0.258754237732093	0.246281669090646	0.126446446274238	0.120984616945455	0.121626416659185	0.104418477395045	0.108616323971314	0.100268613258422	0.0757578285870664	0.0647346498403743	0.0581750164459345	AACGTTATATTTTATTTTTGGAATTTGAGCAGGGATAGTTGGAACTTCTTTAAGTTTATTAATTCGTGCAGAATTAGGAAACCCAGGATTTTTAATTGGAGATGATCAAATTTACAATACTATTGTTACAGCTCATGCCTTTATTATAATTTTTTTTATAGTTATACCAATTATAATTGGAGGATTTGGAAATTGATTAGTACCTTTAATATTAGGGGCTCCTGATATAGCTTTCCCACGAATAAATAATATAAGATTTTGATTATTACCCCCCTCTTTAATATTATTAATTTCAAGAAGAATTGTAGAAAATGGAGCTGGAACAGGATGAACAGTTTACCCTCCCCTCTCATCTAACATTGCTCATGGGGGAAGATCAGTTGACTTAGCAATTTTCTC…
247	RRSSC1824-15|Atrichomelina	0.148134661855738	0.148674044685738	0.152315835346582	0.1287905815198	0.142478304440006	0.0915124378971192	0.038661778245214	0.0164116851198053	0.00995029180312266	0.0879461560702927	0.0969534127270381	0.0939103437651827	0.08946890955393	0.078413770539676	0.0503470349192649	0.0170818648372324	0.00620123906662493	0.00104680254163657	0.0819168098943338	0.0902869651418611	0.0806603004854058	0.0980368174351235	0.0896734561474721	0.0878386906406596	0.0843891968134091	0.0679159712919376	0.0554435078866381	0.0245151273388829	0.025110014837736	0.032276957672297	0.0327281794820289	0.0359770158264606	0.0321925813529086	0.0347084324804181	0.0403265031792495	0.0351903369236988	AACTTTATATTTCATTTTTGGAGCTTGATCAGGAATAGTTGGAACTTCTCTAAGAATTCTAATTCGAGCAGAATTAGGGCATCCGGGAGCATTAATCGGTGATGACCAAATTTATAATGTAATTGTTACAGCTCATGCTTTTATTATAATTTTCTTTATAGTAATGCCAATTATAATTGGAGGATTTGGTAATTGATTAGTACCAATTATACTTGGAGCTCCAGATATAGCCTTCCCTCGAATAAATAATATAAGATTCTGACTACTTCCTCCAGCATTAACACTTCTTCTAGTTAGTAGTATAGTAGAAAACGGAGCTGGAACAGGATGAACTGTTTATCCACCCTTATCTTCTAATATCGCTCATGGAGGAGCTTCTGTTGATTTAGCAATTTTCTC…
126	RRGCO812-15|Parapsyche	0.175030620013903	0.17999582376279	0.164162622540205	0.155190866928291	0.162588878511681	0.127309101301671	0.119589398809348	0.0828589956048707	0.0605669935842249	0.250987888328461	0.23890909211236	0.244107644361232	0.272905165455004	0.263632504400635	0.281812624028613	0.309483198227505	0.292344127426604	0.268679319020053	0.142322308967609	0.141879516651496	0.172872971372814	0.173681348354355	0.237770527663752	0.277331477634393	0.209518005881568	0.206180166291227	0.157089939012141	0.206013087637279	0.244759235539548	0.230641306810652	0.273946983812539	0.342124288597342	0.324181344706678	0.289348182312716	0.261591658781185	0.202423694826862	AACTTTATATTTTATTTTTGGTATTTGAGCAGGCATAGTAGGAACTTCATTAAGATTACTAATTCGAGCAGAATTAGGAACCCCCGGATCTTTAATTGGAGATGACCAAATCTATAATACTATTGTTACAGCTCATGCTTTTATTATAATTTTTTTTATAGTTATACCTATTATAATTGGAGGATTTGGAAATTGATTAGTACCATTAATATTAGGAGCCCCAGATATAGCTTTCCCACGAATAAATAATATAAGTTTCTGACTTTTACCCCCCTCCCTTACTCTTTTAATTTCAAGAAGAATTGTAGAAAATGGAGCAGGAACTGGATGAACAGTTTATCCCCCACTTTCATCTAATATTGCCCATGGAGGAAGTTCAGTAGACTTAGCTATCTTTTC…
67	RRMPE002-15|Hippodamia	0.289234996193187	0.323240760075172	0.394751873273225	0.402425972172672	0.441410058013893	0.476615252265438	0.693946155282739	0.782557180712667	0.895958883663784	0.101198316574035	0.0996006048834077	0.1001315337307	0.10871222250268	0.122758109741424	0.130117661674464	0.135901307013864	0.102172796050106	0.0802548615254705	0.443263374494539	0.512424591958195	0.440227829247714	0.47889385868021	0.482504335066228	0.515604586032454	0.526020287642204	0.552495490978214	0.544390965118802	0.458475890232442	0.491547563187196	0.445892276188155	0.504429559953176	0.598589015703111	0.471611064405668	0.518624077640094	0.469060905400745	0.456047744727394	AACTTTATATTTTATTTTTGGAGCATGAGCAGGAATAGTAGGAACATCCCTCAGAGTTTTAATTCGATCAGAATTAGGTAATCCAGGATCATTAATTGGAGATGATCAAATTTATAATGTTATTGTCACAGCCCATGCATTTATTATAATTTTTTTCATAGTTATACCTATTATAATTGGAGGATTCGGAAATTGACTTGTACCCTTAATACTGGGGGCCCCCGACATGGCATTTCCTCGAATAAACAATATAAGATTCTGATTATTACCCCCCTCTTTAACTCTTCTAATTATAAGAAGAATTGTAGAAAGAGGAGCTGGTACAGGATGAACTGTTTATCCCCCTCTTTCAGCTAATGTAGCTCATAGAGGATCTTCTGTAGATTTAGCTATTTTTAG…
118	RRGCO336-15|Cabera	0.359992055347744	0.430570056379202	0.410406556350513	0.406350338922583	0.450954059268248	0.384814131598927	0.440351101369217	0.431106948147081	0.299373996859169	0.177498634625887	0.175045581339942	0.18693194610672	0.195931913660003	0.171428725938464	0.136002380041651	0.0836508969235059	0.0540393690091601	0.0310551420685516	0.256180156141697	0.2907608795793	0.257452826101756	0.259487084919454	0.2326754449281	0.253964680318334	0.240843001858959	0.226947859992067	0.211729917798973	0.195905973734407	0.172726465702002	0.212899667825217	0.1776672600453	0.188622354404443	0.184543459984826	0.155019873914944	0.146802621222707	0.139810257507668	AACAATTTATTTTATTTTTGGAATTTGAGCTGGAATAGTGGGTACTTCACTAAGAATAATTATTCGAACAGAACTCGGAACATCTGAATCATTAATTAAAAACGATCAAATCTATAATGTTTTAGTAACAGCTCATGCTTTTATTATAATTTTTTTTATGGTTATACCAATTATAATTGGAGGATTTGGAAACTGATTAGTTCCTCTAATAATTGGAGCTCCTGATATAGCCTTCCCTCGTATAAATAATATAAGTTTTTGATTATTACCTCCCTCTTTAAATTTTCTTCTAATTAGATCTATTGTTGAAAATGGAACTGGAACTGGATGAACAGTTTATCCACCTCTTTCTGCGAATATTGCTCATGCTGGCAGATCAGTTGATATCTCAATTTTTTC…
90	RRMFG2721-15|Camponotus	0	0.00167049488410942	0	0.00285408490902604	0.00272685750124413	0.0020207793857408	0.00131056875407505	0	0	0.14215953994924	0.137984891150768	0.145161099195393	0.124206838123752	0.096800447769669	0.0630972580481697	0.0381829919891078	0.0147648549205356	0.00907228869418362	0.487155140008213	0.503764413669078	0.471584263196005	0.47945837010498	0.462973184579562	0.481833594290997	0.464568519577267	0.504411731688881	0.489148339507115	0.417187254714324	0.52249121783572	0.438410862158153	0.479147474215736	0.46513141889924	0.382210010457463	0.365773480755175	0.298734490656809	0.243479087904511	TACTTTATATTTCTTATTCGGAATTTGGGCTGGAATAGTAGGAACTTCTTTAAGTTTATTAATTCGTGCAGAATTAGGTCATCCTGGTGCATTAATTGGTGATGATCAAATTTATAATGTTATTGTTACTGCTCATGCCTTTGTTATAATTTTCTTTATAGTAATACCAATTATAATTGGAGGTTTTGGTAATTGATTAGTTCCTTTAATATTAGGAGCTCCAGATATAGCATTTCCTCGAATAAATAATATAAGTTTTTGACTTTTACCACCTTCTTTAACTTTACTTTTAGTAAGAAGAATAGTAGAAAATGGAGCTGGAACCGGATGAACTGTTTACCCTCCTCTTTCTTCTGTAATTGCACATGGAGGTGCTTCAGTAGATTTAGCAATTTTTTC…
155	RRMFD017-15|Chrysops	0.03351650170479	0.0346627688452704	0.046117850146604	0.0595790224759187	0.0801014390990463	0.0848727342011137	0.107466637834154	0.141700891034416	0.14536078460214	0.159427506666238	0.143279275463507	0.149901053454834	0.155695895676252	0.183325987675518	0.164118256684877	0.146200666695136	0.100696310558052	0.0865356767752899	0.139932163320825	0.136720261500533	0.148736768925774	0.150536379938769	0.182743634118712	0.204672677220954	0.202328662542494	0.252767154863382	0.208716683674699	0.204722817777338	0.162073732134478	0.19772308507864	0.179225744782539	0.169263293507348	0.169164838319424	0.13633071796395	0.138312831079707	0.129665295511647	AACTCTATATTTCATTTTCGGTTCGTGAGCTGGAATAGTAGGAACTTCCCTCAGCCTACTTATTCGAGCAGAACTTGGAAATCCAGGATCCTTGATTGGTGACGATCAAATTTACAACGTAATCGTAACTGCTCATGCTTTCATCATAATTTTCTTCATGGTTATACCTATCGTAATTGGTGGATTTGGAAATTGGCTTATCCCATTGATACTAGGAGCTCCAGATATGGCTTTCCCTCGAATAAACAACATAAGATTTTGGTTACTTCCACCCTCTCTCACTCTTTTGCTGATAAGAAGAATAGTTGAAAGAGGAGCAGGAACAGGTTGAACAGTATACCCTCCCTTATCTTCAAATATCGCTCATGGAGGAGCTTCTGTTGATTTAGCAATTTTTAG…
123	RRGCO269-15|Dyspyralis	0.344268264424509	0.359991647525579	0.373596896141755	0.416339636104174	0.434592914260783	0.424363671005569	0.289308052462067	0.133294905973053	0.0713825281528365	0.182317602081794	0.214753463685487	0.247958857197028	0.276903775937862	0.280126435445187	0.240292666660128	0.234624437617281	0.191647816868551	0.140271540579301	0.180347353348268	0.191445217923252	0.216400652708928	0.216019705212134	0.225202656915811	0.213712387131547	0.223725517718308	0.193270518855569	0.200480510401684	0.175476700952004	0.17957465156684	0.180836464839492	0.184074363965062	0.199244140029398	0.190694908650987	0.194901197774656	0.199333197732519	0.198777849109542	TACTTTATATTTCATCTTTGGAGCTTGATCAGGAATAATTGGAACTTCACTAAGAATCCTAATTCGAGCAGAACTAGGACACCCTGGAGCATTAATCGGAGATGACCAAATTTATAACGTAATTGTAACAGCTCATGCTTTTATTATGATTTTTTTTATAGTAATACCAATTATAATTGGTGGATTTGGTAATTGATTAGTTCCTCTTATATTAGGAGCCCCAGATATAGCTTTCCCCCGAATGAATAATATAAGTTTTTGACTACTACCTCCTGCATTAACCTTATTACTAGTAAGTAGTATAGTAGAAAACGGAGCTGGAACAGGATGAACTGTTTACCCCCCTCTATCATCTAATATTGCTCATGGAGGAGCATCAGTTGATCTAGCTATTTTCTC…
98	RRGCO747-15|Synchlora	0.41543910755073	0.363750261014826	0.330440742793557	0.401355690331787	0.389258908302599	0.394051980219457	0.55076651890004	0.791363450776953	0.926242380455896	0.192758698236258	0.170082096046749	0.189894417518871	0.193432782108217	0.170887941314053	0.19027256053904	0.170316240582994	0.128454237808659	0.115846147941114	0.303113925205824	0.303474758344174	0.24548787104254	0.260616107768994	0.264604630071518	0.259934300070612	0.311195861677034	0.386728134050785	0.437521594844557	0.226657405396339	0.193271023296514	0.205632008481786	0.201910355957914	0.180912993870202	0.199306936783613	0.168202403558949	0.165374037160519	0.162160876905153	TATTTTATATTTTTTATTTGCTTTATGAGCTGGTATATTAGGAACATCTTTGAGAATAATTATTCGAATAGAGTTAGGAATAGCTGGTCAGTTAATTGGTAATGATCAAATTTATAATTCAATTGTTACTGCTCATGCTTTTGTTATAATTTTTTTTATAGTGATACCTTTTATAATTGGTGGATTTGGAAATTGGTTAGTTCCTTTAATATTAGGGGCTCCAGATATGGCTTTTCCCCGTATAAATAATATAAGATTTTGATTATTGCCTCCTTCTATTATTATATTATTATTAAGAAGATTTATAGATACTGGGGTTGGAACAGGTTGAACTGTTTATCCTCCTTTATCTTCAAATGCAGGTCATATGGGAATATCTGTAGATTTAGCTATTTTTTC…
178	RRSSA2341-15|Chlaenius	0.0599986758912907	0.0651493004802673	0.0647342300222973	0.0742062076346771	0.095099155355889	0.0851614169705053	0.117295903489717	0.158112576154222	0.182998844900908	0.156214861695634	0.149235457815339	0.162047186244653	0.159944419314288	0.134655371478478	0.129136875279933	0.111283325336676	0.0877032382279812	0.0645528234009219	0.144712454614393	0.122348050722849	0.121712473878234	0.122122638225327	0.139265594774483	0.131672755678814	0.124786459385345	0.100283638050905	0.0867811427790857	0.149886348729837	0.149899179485879	0.162239807107771	0.152038844366251	0.159840741743275	0.148249912854477	0.130490356729264	0.106829859299415	0.0903535677770645	AACCTTATATTTTATTTTTGGAATTTGAGCAGGATTAGTAGGAACCTCTCTCAGTCTATTAATTCGAGCAGAATTAGGTAATCCAGGATCTTTAATTGGAGATGATCAAATTTATAATACTATTGTAACAGCTCATGCTTTCATTATAATTTTTTTTATAGTTATACCAATTATAATTGGAGGATTTGGTAATTGATTAATTCCTTTAATATTAGGAGCCCCCGATATAGCTTTCCCCCGAATAAATAACATAAGATTCTGACTACTTCCCCCCTCTATTATACTGTTAATTTCAAGAACAATCGTCGAAAATGGAGCTGGAACTGGTTGAACTGTATACCCTCCTTTATCATCTAATATTGCACACAGAGGAACTTCAGTTGATTTAACTATTTTTTC…
137	RRMFC2036-15|Phorocera	0.318199874209673	0.365003132177908	0.364288706203909	0.395647520513735	0.36335376204078	0.359987413431255	0.408569809082897	0.389477307843184	0.340905649602637	0.17910495711119	0.201517502903639	0.199670573178969	0.185185647987324	0.193871287851544	0.145483315188785	0.103998412391386	0.0504958038282316	0.0310551420685516	0.0888699608667972	0.0904712242543955	0.109128641833196	0.123439831549791	0.125339035297035	0.108988200620158	0.0960290860290518	0.0860643162377171	0.0658893861841207	0.200636963220858	0.202148301269451	0.210548366272931	0.224768132104093	0.202499203366078	0.240316594558018	0.250634930699942	0.250625679846476	0.264244556990117	AACATTATATTTTATTTTTGGTGCTTGATCTGGTATAGTAGGGACATCTTTAAGTATTTTAATTCGAGCTGAATTGGGTCATCCTGGAGCTTTAATTGGTGATGATCAAATTTATAATGTAATTGTTACAGCTCATGCTTTTATTATAATTTTTTTTATAGTAATGCCTATTATAATTGGTGGATTTGGTAATTGATTAGTACCTCTAATATTAGGAGCTCCTGATATAGCATTCCCTCGAATAAATAATATAAGATTTTGATTATTACCTCCAGCTTTAACTTTATTACTAGTAAGAAGTATAGTAGAAAATGGAGCTGGTACTGGTTGAACTGTTTACCCTCCACTTTCATCTAACATTGCTCATAGAGGAGCTTCAGTTGATTTAGCAATTTTCTC…
146	RRSSC243-15|Euodynerus	0.148134661855738	0.144497807475465	0.154854432602358	0.166250445950767	0.175882308830246	0.206696862884345	0.241472292938328	0.307018597241236	0.332253221947748	0.179506537732515	0.153537145069439	0.125905035016412	0.115459877692502	0.103560255574814	0.0673473324244713	0.0394390114624337	0.0215566881839819	0.015353103944003	0.157097754784094	0.169518383531658	0.165652739871562	0.158815880835402	0.12907542930318	0.094149431521639	0.0474154310696031	0.023948331474843	0.0140617592466111	0.282999189280438	0.346213840944542	0.344572554753263	0.369707212667364	0.368850071782713	0.253029588468084	0.178881921245232	0.0815373594983949	0.065308192849387	AACATTATATTTTATTTTTGGAACTTGATCAGGGATAGTGGGAACTTCATTAAGAATCTTAATTCGAGCAGAATTAGGAAATCCCGGTTCTTTAATTGGAGATGATCAAATCTACAATGTAATTGTAACTGCTCATGCTTTTATTATAATTTTTTTTATAGTTATACCTATAATAATTGGGGGATTTGGTAATTGACTAGTACCTCTTATATTAGGAGCACCAGATATAGCTTTTCCACGCCTTAATAATATAAGATTCTGACTACTCCCTCCTTCTCTATCATTCCTATTAATAAGAAGAATTGTAGATAAAGGGGCCGGCACAGGTTGGACTGTATATCCCCCCCTATCAGCCAATATTGCCCATGAAGGCTCTTCAGTAGATTTAGCTATCTTCAG…
156	RRGCO618-15|Epirrhoe	0.534195107418319	0.453956984756734	0.39136707693219	0.376025686764181	0.349037760159248	0.346996688808635	0.403327534066597	0.492350553594159	0.547698670554491	0.196372923828188	0.167104004870834	0.150493547737264	0.141200932675895	0.129517917546568	0.1239060145091	0.141678996591163	0.158869838944963	0.135386462051663	0.131675296541025	0.127138787648743	0.0858176087005852	0.0683058823972166	0.0708216500255603	0.0706120736412293	0.0852450710204417	0.0924255917857223	0.116712601746872	0.0636533130904329	0.0806564112969703	0.0570725013145913	0.0687464934093412	0.0572205870763706	0.0512620722180073	0.0774265032255481	0.0804761357305199	0.0783064254067892	AACTTTATATTTTATTTTTGGAATTTGAGCTGGAATAGTAGGAACTTCATTAAGATTATTAATTCGAGCAGAATTAGGAAATCCTGGATCACTAATCGGAGATGACCAAATTTACAATACTATTGTAACAGCCCATGCATTTATCATAATTTTTTTTATAGTAATACCAATTATAATTGGGGGATTTGGAAATTGATTAGTACCTTTAATACTCGGGGCCCCTGATATAGCATTCCCACGAATAAATAATATAAGATTTTGACTTTTACCTCCTTCTATTACTCTTTTAATTTCTAGAAGAATCGTAGAAAATGGGGCTGGAACTGGATGAACAGTTTACCCACCTTTATCATCTAATATTGCTCATGGGGGTAGATCAGTAGATTTAGCTATTTTTTC…
144	RRMFE3000-15|Palthis	0.208960905690357	0.255168093547714	0.275014702709106	0.265429896539422	0.280866322628145	0.242204843519505	0.184462552136063	0.134495760981819	0.0912831117590818	0.148584829890449	0.152544448010801	0.150493547737264	0.151447372038217	0.160342641138027	0.158560467115867	0.138413345960516	0.10364928154216	0.145156619106938	0.151665605586857	0.166938755956176	0.185869388075066	0.193815589171166	0.180705601024451	0.172095609429952	0.165183721957282	0.130593245073753	0.118520542221437	0.14967130375318	0.16435646075609	0.168011183645201	0.171606486067146	0.169434612630331	0.164858824253112	0.182886740377588	0.152639351946019	0.145833828692806	AACTTTATATTTTATTTTAGGAGCTTGGGCAGGAATAGTAGGAACTTCATTAAGAATTTTAATTCGAGCAGAACTTGGTCATCCGGGAGCTTTAATTGGGGATGACCAAATTTATAATGTTATTGTAACAGCTCATGCATTTGTAATAATTTTCTTTATAGTAATACCTATTATAATTGGGGGATTTGGAAATTGATTAGTTCCATTAATACTTGGGGCTCCTGATATAGCCTTTCCCCGAATAAATAATATAAGTTTTTGGTTATTACCTCCTTCACTTACTCTTTTATTGGCAAGTAGTATAGTAGAAAATGGGGCTGGAACTGGATGAACAGTTTACCCCCCTCTTTCTGCTGGTCTTGCTCACACAGGAGCTTCAGTTGATTTAGCAATTTTTTC…
153	RRSSC7820-15|Tricyphona	0.0417921811380714	0.0563792023386928	0.0668497277354443	0.0945415626114877	0.0814648678496683	0.0554270917231763	0.0209691000652008	0.00360256502629872	0.00302834967921124	0.171474925306004	0.187950643102244	0.183376980412139	0.199680610987682	0.186029910797576	0.194849563713519	0.223320262357348	0.22413049769373	0.184586181508582	0.236624419031643	0.255198870860158	0.244250117070896	0.233331388905092	0.249659054046939	0.238443668962412	0.22167141962143	0.223580125878417	0.226595206145391	0.100426004098757	0.0991718767833817	0.117778832300898	0.119310664884222	0.119066790473286	0.11113617256864	0.0921108400441865	0.0799455238465824	0.0668933431612653	AACATTGTATTTTATATTCGGGATATGGGCAGGAATAATTGGATCATCTCTTAGATGAATTATTCGTATAGAATTAGGTCAAATAGGAACACTTATTGGAGATGATCAAATTTATAATGTAATTGTAACAGCCCACGCCTTTATTATAATTTTCTTTATAGTTATACCTATTATAATTGGGGGATTTGGCAATTGACTAATTCCTTTAATAATTGGAGCACCAGATATAGCATTTCCCCGACTTAATAATATAAGTTTTTGACTTCTACCCCCATCTCTTTCTTTATTATTTATAAGCAGACTTAGAGAATCAGGAGCAGGAACAGGATGAACAGTTTATCCACCTCTGTCAAATAGACTATTTCATAGAGGAGCTCCTGTAGACCTAGCAATTTTTTC…
127	RRMFE2992-15|Trichodezia	0.295441755768149	0.278972645646273	0.298285177553723	0.270781305743846	0.314270327018386	0.25635029921969	0.189704827152363	0.0908646956633123	0.0609996149669694	0.163443312879494	0.146919164678515	0.174193319034471	0.171440424452503	0.197656780222425	0.211849861218725	0.284111604866322	0.262814417585533	0.284730291325147	0.178609065605152	0.214293347877519	0.168128247814849	0.170294279805733	0.180196092750886	0.169537200964691	0.206779208419063	0.176993137306262	0.185213457505364	0.220421101073289	0.225482860512599	0.213968441258075	0.205546820344806	0.201813926874146	0.239701449691402	0.285677098108057	0.334285486880621	0.359353575702816	AATTTTATATTTTATTTTTGGAATATGAGCAGGTATAATTGGATCATCAATAAGAATAATTATTCGATTAGAATTAGGTAACCCTGGTTACTTTATTAATAATGACCAAATTTATAATTCTATAGTTACTTCCCATGCTTTTATTATAATTTTCTTTATAGTTATACCTATTATAATTGGAGGATTTGGTAATTGATTAATCCCCCTAATACTTGGGGCCCCTGATATAGCATTCCCACGAATAAATAATATAAGATTTTGACTTTTACCCCCATCCTTAACTTTATTAATTCTTAGTAATTTAATAAATCAAGGAGTTGGAACAGGCTGAACAGTTTACCCCCCCCTTTCCTTAAATATAAGTCATGAAGGAATAGCAGTTGATCATTCAATTTTTTC…
145	RRMFG2651-15|Ctenophora	0.182892515475521	0.196283148882857	0.166701219795981	0.17374241883696	0.190198310711778	0.192262724414768	0.176271497423094	0.113280655826949	0.0705172853873476	0.211231406817233	0.199532108786362	0.194338124637097	0.19118356371161	0.157638718015969	0.165099043079408	0.1298724135419	0.0998104192628203	0.0603656132343756	0.244446713875665	0.243590546770491	0.196184004505424	0.216772387111828	0.1946321605019	0.168002155885533	0.157480854093989	0.15566415458648	0.142425532940675	0.185798859831534	0.177799195972252	0.157750958689769	0.148748709920968	0.165665591924702	0.141688367610572	0.145508428475599	0.134067936008207	0.128397175262144	AATTCTTTATTTTATATTTGGTATTTGGTCAGGAATAATTGGAATAATAATAAGAATTATTATTCGAATTGAACTTGGTCAACCAGGATCACTAATTAATAATGATCAATTATATAATGTTATTGTAACGTCACATGCTTTTATTATAATTTTCTTTATAGTTATACCAATTATAATTGGAGGATTTGGTAATTGATTATTACCATTAATAATTGGGGCTCCAGATATAGCATTCCCTCGATTAAATAATATAAGATTCTGAATACTACCACCATCTTTAACGTTATTATTGTCAAGATCATTAATTGAAATAGGTGTAGGAACAGGTTGAACTGTCTACCCTCCATTATCTTCTAATATTGCACATTCAGGTCCTAGAGTAGATATATCTATTTTTTC…
119	RRMFI4058-15|Maliattha	0.441507497765567	0.49571935685947	0.390520877846931	0.405636817695326	0.38994062267791	0.427539181468876	0.52946977664632	0.594022944336367	0.761846255013	0.147380088026472	0.138977588209406	0.132126224981929	0.152197111503752	0.128436348297745	0.109848076187487	0.0911870137634614	0.0711666007169814	0.0582720081511025	0.27160745986185	0.298684021418279	0.217432114351964	0.19513278249563	0.192594127407639	0.178918032003984	0.216193824696421	0.205244684592991	0.227398735245197	0.194400658897808	0.254651059566535	0.199219367884641	0.196542241862978	0.162410528588022	0.158912423875823	0.147343970577929	0.138135960451728	0.103034770272091	AACATTATATTTTATTTTTGGAGCATGAGCTGGAATAATTGGTACTTCATTAAGTATCTTAATTCGAGCTGAATTAGGACACCCTGGATCATTAATTGGGGATGACCAAATTTATAATGTAATTGTAACAGCACATGCTTTTGTAATAATTTTCTTTATAGTAATACCTATTATAATTGGAGGGTTTGGAAATTGATTAGTTCCTTTAATACTAGGAGCTCCTGATATAGCATTCCCTCGAATAAATAATATAAGTTTCTGATTATTACCACCATCATTAACTCTTTTATTAGCCAGTAGTATAGTAGAAAATGGAGCTGGAACTGGTTGAACAGTATACCCACCTCTATCTGCTGCAATTGCTCATGGAGGAGGATCAGTTGATTTAGCAATTTTTTC…
166	RRMFE2528-15|Panzeria	0.380681253930948	0.363332637293798	0.347787824041362	0.290759900107028	0.314611184206041	0.245669036752203	0.180858488062357	0.114481510835715	0.0644605860289251	0.14215953994924	0.148904558795792	0.11998009219211	0.105713264640537	0.0976116247062864	0.0532893941028583	0.0248691855718531	0.00620123906662493	0.00523401270818286	0.10864298394474	0.118847127584695	0.118618088949126	0.106692659281603	0.108525262269384	0.10080129353132	0.104759002940784	0.0843804491808922	0.0685008557584913	0.149241213799866	0.116165523188718	0.140223074390906	0.140436791322357	0.157613593144494	0.159117472164695	0.169370475805886	0.160775400833061	0.164855632435346	GACCCTATATTTTATATTTGGTATTTGAGCTGGAATACTTGGAACATCCCTTAGATGACTAATTCGTATTGAACTAGGACACCCTGGATCTTTTATTGGGGACGATCAAATTTATAATGTAGTTGTTACTGCACATGCTTTTATTATAATCTTCTTTATGGTTATACCCATTATAATTGGAGGATTTGGTAACTGACTAGTGCCATTAATAATTGGGGCACCAGATATAGCATTCCCTCGTATAAATAATATAAGTTTCTGACTACTACCCCCTTCAATTACATTATTAATTGTAAGAAGAATTGTAGAAAAGGGTGTAGGAACAGGATGAACAGTTTATCCTCCTCTATCAGCTAACGTAGCCCATAATGGTGCATCAGTAGATCTAGCCATTTTCAG…
154	RRMPG975-15|Allograpta	0.0492402926280248	0.0680726665274588	0.0774272163011792	0.0913307170888334	0.104643156610243	0.109410769599395	0.124831673825648	0.120485785879546	0.111616316748072	0.152600636103704	0.144271972522145	0.157307231985211	0.135952756417145	0.108156924882312	0.0693089052135335	0.0324053024118086	0.0126977752316606	0.0059318810692739	0.194470941261084	0.192366513485924	0.204641989978319	0.201342408168104	0.192424291316451	0.190004468686786	0.163643148384623	0.12610293292222	0.123944363645129	0.218055606330064	0.191749204215439	0.223587402153792	0.208490624848481	0.216890009696662	0.21017449609383	0.192565053280781	0.167673355324248	0.162002361873965	AACTCTTTATTTTATTTTTGGAATTTGAGCAGGAATAATTGGATCTTCTTTAAGAATTATAATTCGAGCTGAATTAGGGAACCCAGGATCATTAATTGGAGATGATCAAATTTATAATACAATTGTAACAGCTCATGCATTTATTATAATTTTTTTTATAGTAATACCTATTATAATTGGAGGATTTGGAAATTGACTTGTTCCTTTAATACTTGGAGCCCCAGATATAGCTTTCCCACGTCTTAATAATATAAGATTTTGATTATTACCCCCTTCTATTTTACTATTAATCTCGAGAAGAATTGTAGAAAATGGAGCAGGTACGGGATGAACTGTTTATCCTCCTTTATCTTCTAATATTGCTCATGGTGGAAGTTCTGTAGATCTTGCTATTTTTTC…
161	RRSSA4469-15|Platypalpus	0.0422059651097355	0.0555439548966381	0.0609263341386328	0.0702818408847663	0.0896454403534007	0.0946879483604262	0.0996032253097038	0.0636453154646108	0.0372054389160239	0.215648793651814	0.248174264659654	0.239367690101791	0.250163068333754	0.231996603872559	0.239638809063774	0.233870825933285	0.211432722462069	0.141667277301483	0.193384511421637	0.207475760713746	0.191232988618852	0.197390828194711	0.222485279456796	0.221046491398631	0.20695038326047	0.221896258821592	0.211127270974118	0.0531161092342463	0.0525027582970845	0.0681877450163095	0.0623393894895789	0.0683563300702751	0.0803789292378355	0.0739222864847366	0.0642040379564368	0.0661007680053261	AATATTATATTTTATTTTTGGATTATGAAGAGGAATAATTGGATCCTCATTAAGAATAATTATTCGATTAGAATTAGGTATACCAGGAAAATTAATTGGTAATGATCAAATTTATAATACTATTGTTACCTCTCACGCTTTTATTATAATTTTTTTTATAGTAATACCATTCATAATTGGAGGATTTGGAAATTGATTAGTTCCTCTAATAATTTCAGCACCTGATATAGCATTTCCTCGAATAAATAATATAAGTTTTTGATTATTACCCCCATCTTTATTTTTACTATTATTAAGAAATTTTATTGGTAATGGTGTTGGAACAGGTTGAACTCTATATCCACCCCTATCTTCTATTACAGGTCATAATTCTCCTTCTGTAGATATTGGAATTTTTTC…
141	RRGCO081-15|Adelphocoris	0.184133867390513	0.203800375861349	0.234397146616684	0.215840171245095	0.205196026968621	0.170322833941011	0.169718653652719	0.153309156119157	0.0908504903763373	0.16464805474347	0.159824226440817	0.160862197679792	0.192183216332325	0.180892456865666	0.178503123804667	0.130626025225895	0.0779584339804277	0.0498975878180099	0.134500014123588	0.10779158083263	0.116967750320269	0.112337773529307	0.116507558555238	0.133378361322322	0.0849027213376287	0.0755869212174733	0.0534346851371222	0.229237945116221	0.228272862161237	0.230000042750937	0.231175236023855	0.247727451833629	0.251389202157108	0.302864446884418	0.306870539543851	0.350001188862734	AACACTTTACTTTATTTTTGGGGCTTGAGCTGGAATAATTGGAACATCATTAAGTATTTTAATTCGTGCTGAATTAGGTCATCCAGGTGCTTTAATTGGTGATGATCAAATTTATAATGTAATTGTAACTGCTCATGCATTTGTTATAATTTTCTTTATAGTTATACCTATTATAATTGGGGGATTCGGAAATTGACTTGTTCCATTAATGTTAGGAGCTCCTGACATAGCATTCCCTCGAATAAATAATATAAGTTTTTGACTACTTCCTCCTTCATTAACACTTTTATTAGTTAGAAGTATAGTTGAAAATGGGGCTGGAACTGGTTGAACTGTATACCCACCATTATCTGCAGCTATTGCTCATGGAGGAGGATCAGTTGATTTAGCAATTTTTTC…
110	RRGCO234-15|Dyspteris	0.127445463272535	0.136145333054918	0.129468460044595	0.143417766678559	0.124412873494263	0.131639342842544	0.147111342644924	0.206547061507794	0.241402731571411	0.117663122048382	0.118461848997541	0.131533730699499	0.134203364330895	0.155205187206117	0.190926418135394	0.249696671297192	0.241553026499962	0.228551888257318	0.283558188095771	0.299605316980951	0.268592611846543	0.276422427662565	0.238110199846128	0.252429635239177	0.245293547735528	0.269792921771279	0.271793718009498	0.344502052604302	0.350272025160742	0.38817851081385	0.341827652367858	0.348977053516668	0.298345260308803	0.300194567462847	0.279278721579101	0.253465534869344	AACATTATACTTTATTTTTGGAATTTGAGCAGGTATAGTAGGAACTTCATTAAGATTACTAATTCGAGCTGAATTAGGAAATCCTGGTTCTTTAATTGGAGACGATCAAATTTACAATACTATCGTAACAGCTCATGCTTTTATTATAATTTTTTTTATAGTTATACCCATTATAATTGGGGGATTTGGAAATTGATTAGTTCCTTTAATATTAGGAGCTCCTGATATAGCATTTCCTCGAATAAATAATATAAGATTTTGACTTTTACCTCCTTCTCTAACTCTTTTAATTTCAAGAAGAATTGTAGAAAATGGAGCAGGAACTGGATGAACTGTTTACCCTCCTTTATCTTCTAATATTGCTCATGGAGGAAGTTCAGTAGATTTAGCAATTTTCTC…
168	RRMFG2646-15|Mydaea	0.148134661855738	0.164543746084778	0.184894500129045	0.224759186585801	0.199401454778477	0.228348070588711	0.187738974021251	0.116883220853248	0.059701750818736	0.300783885372827	0.284573156809736	0.25566128286862	0.234418539557504	0.208742865022862	0.113117364169258	0.0648106048236172	0.0372074343997496	0.0209360508327314	0.176870777862036	0.191076699698184	0.186900849718102	0.188734986348232	0.197009865778537	0.190516150379838	0.166553120688534	0.172877017834023	0.148452001189223	0.0464497149578834	0.0504736661889846	0.0545074450757333	0.0580102652194693	0.0442003337296516	0.0383440300190695	0.0343746975527218	0.0226394403813331	0.0164855632435346	AACTTTATATTTTATTTTTGGAGCTTGAGCTGGAATAGTGGGGACCTCCTTAAGAATTTTGATTCGAGCTGAATTAGGACATCCTGGAGCTTTAATTGGAAATGATCAAATTTATAACGTTATTGTAACAGCCCATGCTTTTATTATAATTTTTTTTATAGTTATACCTATTATAATTGGAGGATTTGGTAATTGACTTGTCCCTTTAATATTAGGAAGACCTGATATAGCTTTTCCTCGAATAAATAATATAAGTTTCTGAATACTACCCCCATCCTTAACCCTTTTATTAGCTAGAAGCATAGTTGAAAATGGAGCAGGGACAGGATGAACAGTATATCCCCCCCTATCTTCCGGAATTGCTCATGCTGGGGCTTCAGTAGACTTAGCTATTTTTTC…
169	RRSSC1988-15|Toxomerus	0.0422059651097355	0.0513677176863646	0.0710807231617383	0.0556546557260078	0.0702165806570363	0.0848727342011137	0.0756853455478341	0.0452322053301951	0.0294182540266235	0.153403797346355	0.161809620558094	0.118498856486035	0.136952409037859	0.116539086560691	0.0908862058932185	0.0391878075677685	0.0212613910855712	0.00907228869418362	0.186431360449174	0.180021152946119	0.167715663157634	0.161638437959254	0.176120026562365	0.16305589951936	0.151660909486167	0.130593245073753	0.127158480044355	0.192035164154583	0.185154654864114	0.179981446093206	0.161562917760492	0.171661761229112	0.174496093830097	0.147844572969473	0.133006712240332	0.134420746447282	AACCCTTTACTTCCTTTTTGGAGCCTGAGCAGGAATGCTTGGAACTTCATTAAGACTACTAATCCGAGCAGAACTAGGAAACCCTGGATCTCTAATTGGAAATGATCAAATTTACAATGTTATTGTCACAGCTCATGCTTTCATTATAATTTTCTTTATAGTAATGCCTATTATAATTGGAGGATTCGGAAACTGACTAGTCCCCCTTATACTAGGAGCACCAGATATAGCCTTCCCTCGAATAAACAACATAAGATTCTGGTTCTTACCACCATCACTATCACTTCTTCTAATAAGAAGAATCGTAGAAAACGGAGCAGGAACTGGATGAACCGTCTACCCACCCTTATCAGCCAATATTGCCCATAGAGGATCATCTGTCGATCTAGCTATTTTCAG…
140	RRMPC926-15|Protocalliphora	0.299993379456453	0.29358947588223	0.276707100879624	0.236532286835533	0.226670029790918	0.178983317022757	0.0763406299248716	0.029621090216234	0.0168722339270341	0.222074083593022	0.20317199800137	0.204706774579625	0.202929482005003	0.178458926055814	0.209888288429663	0.251203894665183	0.212318613757301	0.168186275022942	0.198382088683095	0.179099857383447	0.184219049446208	0.178950121652212	0.172043960373843	0.167490474192481	0.145498615195533	0.141070640093997	0.134792006492515	0.21074407712373	0.195300115404614	0.192592972600924	0.214205068885025	0.189992907388309	0.187004039451291	0.171706620299761	0.165727778416477	0.154710670439324	AACATTATATTTTTTATTTGGAACTTGAGCAGGTATAGTAGGAACCTCTTTAAGTGTATTAATTCGTGCAGAACTTGGACATCCAGGTGCTTTAATTGGAGATGACCAAATTTATAATGTTATTGTAACTGCACATGCTTTTGTAATAATTTTTTTTATAGTAATACCAATTATAATTGGAGGATTTGGAAATTGATTAGTTCCTTTAATATTAGGAGCTCCTGATATAGCATTTCCTCGAATAAATAATATAAGTTTTTGATTATTACCTCCTTCTTTAACACTTTTATTAGTAAGAAGAATAGTTGAAAACGGAGCTGGAACAGGTTGAACAGTTTACCCTCCTCTTTCTGCTAGTATTGCACATGGAGGAGCTTCTGTTGATTTAGCTATTTTTTC…
159	RRSSC1828-15|Chloropidae	0.459300208547122	0.453956984756734	0.416753049489954	0.44987513378523	0.43254777113485	0.443416733785411	0.43412589978736	0.29621090216234	0.230154575620055	0.170671764063353	0.134014102916213	0.149012312031189	0.145449456313931	0.127354779048922	0.0866361315169169	0.0474775360917196	0.0203754997903391	0.0136084330412754	0.0606227850411648	0.0724138312260233	0.0653946681684748	0.0626607681495127	0.0725200109374443	0.0566261073644641	0.0405684374133427	0.0233870424559014	0.0136599946967079	0.133327885527258	0.137217353810255	0.159888505555484	0.163121402497732	0.168064059646466	0.162398244786647	0.14901264521641	0.107006729927395	0.0979622892740804	AACTTTATATTTTATCTTTGGGGCCTGAGCAGGTATAGTAGGAACTTCTTTAAGAATTCTTATTCGAGCTGAACTAGGTCATCCAGGAGCTTTAATTGGGGACGATCAAATTTATAACGTAATTGTTACAGCTCACGCTTTCATTATAATTTTTTTTATGGTTATACCCATCATAATTGGAGGATTTGGAAATTGACTAGTCCCTATTATACTAGGAGCCCCTGATATAGCATTTCCCCGAATAAACAATATAAGATTTTGATTGCTTCCCCCAGCATTAACTTTACTATTGGTAAGTAGTATAGTAGAAAATGGAGCTGGAACAGGTTGAACTGTTTACCCCCCCCTATCCTCTAACATTGCTCATGGAGGAGCCTCAGTAGATTTAGCAATTTTCTC…
165	RRMFC2068-15|Suillia	0.0177927107815552	0.0275631655878054	0.0431561533481982	0.0299678915447735	0.0391985765803844	0.0450345120250808	0.0638902267611587	0.0928661206779227	0.131949521737061	0.0875445754489671	0.0866955431211057	0.0894666366469564	0.08771951746768	0.0811176936617338	0.118675153738267	0.142683812169824	0.163003998322712	0.178305366258763	0.138628447513488	0.14206377576403	0.134708890580486	0.14244504951706	0.139775103048048	0.154868992430522	0.152174434010387	0.168012513003196	0.14805023663932	0.215260021633525	0.190988294674901	0.188745388242637	0.165199382147384	0.169263293507348	0.181057639074002	0.179716258564473	0.197210750196769	0.199253394203105	AACGTTGTATTTTTTATTTGGAATCTGAGCCGGTATATTAGGAACATCTTTAAGATTATTAATTCGTGCTGAATTAGGAAATCCTGGTTCATTAATTGGAGATGACCAAATTTATAACACAATTGTAACTGCCCATGCTTTTATTATAATTTTTTTTATAGTTATACCAATTGTTATTGGGGGATTTGGTAATTGATTAATTCCTTTAATGTTAGGAGCCCCTGATATAGCTTTCCCTCGAATAAATAACATAAGATTCTGATTACTACCCCCTTCATTAACTCTTTTAATTTCAAGAAGAATTGTTGAAAATGGAGCAGGAACTGGATGAACAGTTTACCCCCCACTTTCATCTAATATTGCCCATAGAGGAAGATCAGTCGATTTAGCTATTTTTTC…
92	RRSSA4405-15|Smilia	0.447714257340528	0.434746293589476	0.473871487744922	0.433820906171959	0.507536352419063	0.492781487351364	0.542575464187071	0.583215249257471	0.62124430562105	0.371863655347448	0.379872074439043	0.472217943096849	0.44034697942465	0.458585361501002	0.388391412234329	0.354448695372573	0.28259932317905	0.251232609992777	0.0756155168255389	0.089365669579189	0.0967511021167656	0.0986013288598939	0.132811823309324	0.120586318996012	0.112461870804077	0.124044873186101	0.114502896722405	0.239130014042437	0.207728304566725	0.254795586393232	0.267886209834385	0.255608131490853	0.270253644733335	0.33807348175638	0.386462322134475	0.413724231400243	AACATTATATTTCATCTTTGGAGCCTGAGCAGGTATAGTAGGAACTTCACTCAGTCTATTAATTCGAGCAGAACTTGGTCAACCAGGTTATCTAATTGGCGACGATCAAATTTATAATGTTATTGTCACTGCTCACGCATTCGTAATAATTTTCTTTATAGTTATACCTATTATAATTGGAGGATTCGGAAATTGACTTGTCCCTTTGATATTAGGGGCTCCAGATATAGCTTTCCCTCGAATAAATAATATAAGATTTTGATTATTACCCCCCTCATTAACCCTTCTTCTTAGAAGAAGTCTTGTGGAAAGTGGTGCTGGTACAGGATGAACGGTTTACCCTCCTCTTTCTTCAGGTATCGCTCATGCAGGTGCTTCAGTTGATCTGGCTATTTTTTC…
94	RRSSA2295-15|Glischrochilus	0.0173789268098911	0.0250574232616413	0.0317324656972046	0.0353193007491973	0.0405620053310064	0.0493647535659539	0.0560268142367084	0.0584416104266238	0.0506167017811022	0.142561120570566	0.139308487228952	0.161158444821007	0.168691379745538	0.201712664905511	0.199426566887997	0.176345134054958	0.167138157700462	0.146901290009665	0.401327182691869	0.333508993687283	0.391130255039206	0.386878496442637	0.365317432146236	0.364829047146351	0.416639563983444	0.413670006959984	0.471671581586327	0.393102217328754	0.404550239052414	0.392026095172137	0.372824182141843	0.37416096459519	0.382620107035207	0.347918662123422	0.316421553454726	0.335734836055829	TACTTTATATTTTATCTTTGGAGCTTGAGCAGGAATATTGGGAACTTCTTTAAGAATACTAATTCGAGCAGAATTAGGACATCCAGGATCTTTATTAGGTAATGATCAAATTTATAATGTAATTGTAACTGCACATGCTTTCATTATAATTTTTTTTATAGTAATACCTATTATAATTGGAGGATTCGGAAATTGATTGGTTCCTTTAATATTAGGAGCTCCTGATATAGCTTTTCCTCGAATAAATAATATAAGATTTTGAATACTGCCACCTTCATTAACTTTATTATTAATAAGAAGAATAGTTGAAAATGGAGCAGGAACAGGATGAACTGTTTACCCTCCCTTATCAAGAACTTTATCTCATAGAGGAGGATCTGTTGATTTAGCAATTTTTTC…
143	RRMFG2623-15|Blaesoxipha	0.142755470224105	0.157444142827313	0.158662328486023	0.140920442383161	0.175200594454935	0.176385172098233	0.192981249037551	0.293809192144807	0.356047397998693	0.168663860956726	0.163133216636279	0.169749611916245	0.170440771831788	0.205227764964187	0.330198086158816	0.492108429649093	0.899179664660615	1.24464822200588	0.0591017832659385	0.0611740253614243	0.0682827607689753	0.0790315994678539	0.0855973899589506	0.0810162680666278	0.106128401672036	0.109451358693619	0.128966420518919	0.095910059588963	0.0953673290806945	0.0882806855540308	0.0931627542927596	0.101934878174972	0.0758678668826509	0.0810975874302077	0.083836677662124	0.0706977039097732	AACTCTTTATTTTATTTTTGGAGCCTGAGCAGGCATAGTAGGAACTTCATTAAGAATCCTTGTGCGAGCAGAATTAGGTCACCCAGGGTCATTAATTGGAGATGATCAAATCTATAATGTAATTGTAACAGCTCATGCTTTTATTATAATTTTCTTTATAGTAATACCAATTATAATTGGAGGATTCGGAAATTGACTTGTACCTTTAATATTAGGTGCTCCTGATATAGCTTTCCCCCGAATAAATAATATAAGATTCTGAATATTACCTCCATCCCTTACTCTACTGTTAGCAAGTTCAATAGTTGAAAGTGGAGCAGGAACCGGATGAACTGTATATCCACCATTATCTTCAAGTATCGCCCATGGAGGTGCCTCAGTTGATCTAGCTATTTTCTC…
148	RRGCO249-15|Scopula	0.115031944122612	0.114846523282522	0.121429568734636	0.145558330360328	0.146568590691872	0.170900199479794	0.234919449167953	0.268991521963638	0.28596273399409	0.209223503710605	0.166111307812195	0.147234829183898	0.126705969675538	0.120054186619366	0.0774821251679597	0.0414486426197552	0.0200802026919283	0.014655235582912	0.111902273463082	0.124374900960727	0.0864364856864068	0.0794079404177008	0.0733691913933862	0.0905676596702723	0.112633045645483	0.126851318280809	0.155482880812529	0.209238762287132	0.238164686188224	0.197509330392069	0.219573182979961	0.200614693013264	0.206688675183006	0.259478906283895	0.290775312397747	0.306726585348456	AACATTATATTTTATTTTTGGAATTTGAGCAGGAATAGTAGGAACATCTTTAAGATTACTCATTCGTGCTGAATTAGGAAATCATGGATTTCTAATTGGAGATGATCAAATCTACAATACTATTGTTACAGCTCATGCATTTATTATAATTTTTTTTATAGTTATGCCAATTATAATTGGAGGTTTCGGAAATTGATTAGTACCTTTAATACTTGGTGCCCCAGACATAGCTTTCCCACGAATAAATAACATAAGATTTTGACTATTACCCCCCTCTTTAACTTTACTAATTTCTAGAAGAATTGTAGAAAATGGAGCTGGAACAGGATGAACAGTGTACCCCCCACTTTCATCTAATATTGCTCATAGTGGAAGATCTGTTGATTTAACTATTTTTTC…
183	RRSSC7832-15|Epiphragma	0.0467575887980403	0.0405095009396534	0.0490795469450098	0.0513735283624688	0.062717722528615	0.0470552914108216	0.0307983657207637	0.00880627006428577	0.00605669935842249	0.138143733735985	0.150559053893523	0.140717392077166	0.146199195779467	0.133573802229655	0.108540360994779	0.0783756151355371	0.0442945647616067	0.0341955496934613	0.128198721054793	0.136167484162929	0.131408213322771	0.124192513449485	0.121262969108513	0.125020893669133	0.113488919852516	0.0875610869548948	0.0678982089336365	0.145370404220043	0.132144623540005	0.138085527525191	0.156021638694752	0.160354699112224	0.173675900674609	0.192398185816933	0.180584911166727	0.215263412353076	AACTTTGTATTTTATTTTAGGAGCTTGGGCAGGAATAGTAGGAACTTCTTTAAGAATTTTAATTCGAGCAGAACTTGGTCATCCGGGGGCCTTAATTGGGGATGACCAAATTTATAATGTTATTGTAACAGCTCATGCATTTGTAATAATTTTTTTTATAGTAATACCTATTATAATTGGAGGATTTGGAAATTGATTAGTTCCTTTAATATTAGGGGCTCCTGATATAGCCTTTCCTCGAATAAATAATATAAGTTTTTGATTATTACCACCTTCTCTTACACTTTTATTAGCAAGTAGTATAGTTGAAAATGGAGCAGGGACTGGTTGAACAGTATACCCCCCCCTTTCTGCTGGAATTGCCCATACTGGAGCATCAGTTGATTTAGCAATTTTTTC…
158	RRGCO126-15|Cochylis	0.275993909099937	0.30152432658175	0.311824362917864	0.368890474491616	0.363694619228436	0.383948083290753	0.415122652853272	0.495953118620458	0.485833812822033	0.108426767757895	0.101255099981139	0.125905035016412	0.109961788278573	0.114375948063045	0.136656237638005	0.115302587651319	0.127273049415016	0.081301664067107	0.151448319618967	0.163437832818022	0.169366001786492	0.174057689304202	0.179346912294944	0.16510262629157	0.13830927185646	0.129657763375517	0.119725835871146	0.047094849887854	0.0603654902159715	0.0545074450757333	0.0587029251026868	0.0501965030340617	0.0483913961737989	0.0353759023358108	0.0337822899440204	0.0206069540544182	AACATTATATTTTATTTTTGGAATTTGAGCAGGAATAGTTGGAACTTCTCTAAGATTATTAATTCGAGCTGAATTAGGTAACCCAGGATCATTAATTGGAGATGATCAAATTTATAATACTATTGTTACAGCTCATGCTTTTATTATAATTTTTTTTATAGTTATACCTATTATAATTGGAGGATTTGGAAATTGATTAGTACCTTTAATATTAGGAGCACCAGATATAGCTTTTCCACGAATAAATAATATAAGTTTTTGATTATTACCCCCCTCCCTTACTCTTTTAATTTCAAGAAGAATTGTAGAAAATGGAGCAGGAACAGGATGAACAGTTTACCCCCCACTTTCATCTAATATTGCTCATGGAGGTAGATCAGTAGATTTAGCAATTTTTTC…
131	RRSSC4840-15|Cantharis	0.218891721010295	0.201294633535185	0.177701807904346	0.172315376382447	0.157135163509193	0.129618563456803	0.118606472243792	0.137698041005196	0.160069911615452	0.140151636842613	0.125079829388466	0.125312540733982	0.115959704002859	0.106804963321283	0.105598001811186	0.0798828385035282	0.0540393690091601	0.0394295624016442	0.176436205926257	0.172650788444743	0.167096786171813	0.169353427431116	0.162533139267293	0.1608386121828	0.169120743309631	0.144438374207647	0.137001711516983	0.265795591147889	0.297769266863658	0.270399678512951	0.26650089006795	0.288158764857651	0.330537841661711	0.42083974382507	0.562271726345764	0.569385992026694	AACTTTATATTTTTTATTTGGTATATGGGCAGGAATGGTTGGAACATCATTAAGAATCTTAATTCGGCTAGAATTAGGAACAACAAATAGATTAATTGGAAACGACCAAATTTATAATGTAATTGTAACAGCTCATGCTTTTATTATAATTTTTTTTATAGTTATACCAATTATAATTGGAGGGTTTGGAAATTGATTAGTGCCATTAATGATTGGGGCACCTGATATAGCTTTCCCTCGTTTAAATAATATAAGATTCTGACTTCTACCTCCTGCTCTAACTTTACTAATTTTTAGTAGATTAGTTGAAATAGGAGCAGGTACAGGATGAACAGTATACCCCCCTCTATCAGCTAATATAGCTCATAGAGGATCATCTGTCGACTTAGTAATTTTTAG…
164	RRSSC3243-15|Neottiglossa	0.209374689662021	0.220087700981416	0.245820834267678	0.22689975026757	0.233487173544029	0.257793713066648	0.237540586676103	0.161715141180521	0.133247385885295	0.1493879911331	0.153206246049893	0.151678536302125	0.157195374607324	0.192789718602721	0.160522039904929	0.138162142065851	0.0891797237200347	0.0753697829978331	0.126677719279567	0.141326739313893	0.150180815226024	0.171987814080044	0.169156746823641	0.168854958707287	0.148237412658037	0.178489908023439	0.172959638733317	0.0692444824835114	0.0608727632429965	0.0795167434045991	0.0819070311904745	0.0978232192233762	0.0949373577477496	0.0864373462733489	0.100639387320145	0.10018149971071	TACTTTATATTTTATTTTCGGAGCATGATCAGGAATAGTAGGTACCTCTTTAAGAATATTAGTTCGAGCAGAATTAGGGCATCCTGGAGCATTAATCGGTGATGATCAAATTTATAATGTAATTGTAACAGCCCATGCCTTTGTTATAATTTTTTTTATAGTTATACCTATTATAATTGGAGGATTTGGAAATTGACTTGTTCCTTTAATATTAGGAGCACCTGATATAGCATTCCCTCGAATGAATAATATAAGTTTTTGACTCTTACCTCCTGCACTTACATTATTATTGGTGAGCAGTATAGTGGAAAACGGAGCTGGGACAGGATGAACTGTTTACCCACCTCTATCTTCTAATATTGCTCATGGAGGGGCTTCTGTTGATTTAGCTATTTTTTC…
132	RRMFE3090-15|Bombylius	0.232546592075209	0.194612653998747	0.228896852562502	0.255083838744203	0.258028891055226	0.242782209058288	0.37056331521472	0.532379053886367	0.590528187446193	0.172278086548656	0.163133216636279	0.172415836187181	0.200180437298039	0.211717180457125	0.258600679358043	0.399916600306971	0.57317166801519	0.6860045989525	0.0932156802245868	0.101711030118995	0.131201920994164	0.126450559148566	0.127886576664861	0.129114347213552	0.104587828099377	0.0999094453716108	0.0662911507340238	0.211819302007015	0.214069217404538	0.210120856899788	0.206239480228024	0.203869756349943	0.195821115872788	0.223268666628843	0.18836721879781	0.195290518423409	AACTCTGTACTTTATCTTTGGCGCATGGGCAGGTATACTAGGTACATCCCTAAGACTTTTAATTCGTGCCGAACTAGGAAATCCAGGATCTCTAATTGGTAACGATCAAATTTACAACGTTATTGTTACTGCACACGCATTCATTATAATTTTCTTCATAGTTATACCAATCATAATCGGAGGATTTGGAAATTGATTAGTCCCATTAATGCTAGGAGCCCCAGACATAGCTTTCCCCCGAATAAACAACATAAGATTCTGACTCTTACCACCCTCATTAAGACTTCTACTAATAAGAAGAATTGTAGAAAATGGAGCAGGAACAGGATGAACTGTTTACCCACCACTATCATCCAATATTGCTCATAGAGGTTCCTCAGTAGACCTTGCTATTTTTAG…
171	RRSSA3893-15|Myzia	0.022758118441524	0.0246397995406139	0.0338479634103516	0.0403139493399929	0.0351082903285182	0.0502308018741285	0.0907568862196972	0.084460135616559	0.0986376752657377	0.146175346162496	0.141624780365776	0.120868833615756	0.172939903383574	0.167102448943172	0.140579383216129	0.11630740322998	0.0862267527359276	0.0572252056094659	0.154273037201531	0.118847127584695	0.121506181549627	0.11741837635224	0.156249203893323	0.126385378183939	0.155084406314298	0.152857709491772	0.175169343757784	0.0834374509428647	0.0745691349726707	0.0927695339720323	0.0864093204313886	0.107931047479382	0.147019623121245	0.211421076695624	0.276625662159413	0.295154988071744	AACTCTATATTTTATGTTCGGAGCATGAGCCCGAATAGTAGGAACTTCTTTGAGAATTCTTGTTCGAGCCGAATTAGGACATCCTGGGGCATTGATTGGAGATGATCAAATTTATAACGTAATTGTTACTGCCCATGCATTTGTAATAATTTTTTTTATGGTTATACCTATTATAATTGGAGGATTTGGTAACTGATTGGTTCCTTTAATGCTTGGAGCCCCAGATATGGCATTTCCACGAATAAATAATATAAGATTTTGACTACTACCTCCTTCATTAACACTATTACTAGTAAGTAGAATAGTGGAAAACGGAGCTGGGACAGGTTGAACGGTATACCCCCCTCTTTCATCTGTAATTGCACATGGAGGAGCATCTGTAGATTTAGTAATTTTTTC…
142	RRMPE019-15|Macrophya	0.0703432751828925	0.108164543746085	0.111275179711531	0.114876917588298	0.113846300676942	0.109410769599395	0.0881357487115471	0.0260185251899352	0.0147091270133118	0.238940469688695	0.27464618622335	0.243515150078802	0.226921144902147	0.211446788144919	0.122271370518215	0.0447142932504026	0.0218519852823926	0.00907228869418362	0.236407133063754	0.272150709213324	0.213718852437034	0.235589434604174	0.229958067469086	0.204672677220954	0.197193417300299	0.15566415458648	0.154679351712722	0.266870816031173	0.274434707620509	0.270613433199523	0.259574291235775	0.202841841612044	0.238266111669298	0.159692162902693	0.126816240261061	0.0947919886503238	GACTCTATATTTTATTTTTGGTGCATGAGCTGGAATAGTAGGAACTTCATTAAGTCTACTAATTCGGTCAGAACTAGGTACACCTGGAACATTAATTGGTAATGACCAAATTTATAATGTTATTGTTACTGCTCATGCTTTTATCATAATTTTCTTTATAGTTATACCAATTATAATTGGGGGATTTGGAAATTGATTAGTACCCTTAATATTAGGAGCACCCGATATAGCATTTCCACGAATAAATAATATAAGATTTTGACTTTTACCCCCGTCTCTATCTTTACTTTTAATAAGAAGGATAGTAGAAAGAGGAGCAGGAACAGGGTGGACTGTTTATCCCCCTTTATCTTCAAATATTGCCCATGGGGGTTCTTCTGTTGATTTGGCAATTTTTAG…
160	RRSSC3245-15|Eurosta	0.0525505644013373	0.058884944664857	0.0609263341386328	0.0638601498394577	0.0848734397262235	0.0661083541906634	0.0907568862196972	0.113680940829871	0.095176704203782	0.143364281813217	0.127065223505743	0.130052494993423	0.131204406468752	0.108156924882312	0.0882707755078022	0.056269672405001	0.0307108982347139	0.0195403141105493	0.131892582508914	0.13579896593786	0.120681012235198	0.124757024874255	0.120753460834948	0.122974166896923	0.0898667917384175	0.0718449944245291	0.0705096785080072	0.236979564275868	0.21838103813425	0.265055811348664	0.230828906082246	0.247042175341696	0.256310361090037	0.258477701500806	0.245319561007101	0.264878617114868	AACTTTATATTTTATTTTTGGAATTTGATCAGGAATAGTGGGAACTTCTTTAAGAATATTGATTCGAGTTGAATTAGGAAACCCAGGATCTTTAATCGGAAATGATCAAATTTATAATACAATTGTTACAGCCCATGCTTTTATTATAATTTTTTTTATAGTTATACCAATTATAATTGGAGGTTTTGGAAATTGATTGGTTCCTTTAATGTTAGGAGCTCCTGATATAGCTTTTCCTCGTCTTAACAACATAAGATTCTGACTTTTACCACCTTCTTTAATTCTTTTAATTTCAAGAAGAATCGTAGAAAACGGAGCTGGAACTGGATGAACAGTTTATCCACCTCTTTCTTCTAATATTGCCCATAGAGGAAGATCTGTTGACTTAGCTATTTTTTC…
151	RRGCO725-15|Agriphila	0.164272236750637	0.161620380037586	0.178971106532234	0.163396361041741	0.167360879138858	0.178694634253365	0.194291817791626	0.208948771525326	0.236211274978477	0.0722845118385967	0.0833865529256437	0.102205263719205	0.0902186490194657	0.0889590707157014	0.105271073013009	0.0758635761888852	0.049019318336178	0.0327998129712792	0.206856241430785	0.147223030914994	0.190614111633031	0.177256587377901	0.185800683760103	0.164079262905465	0.187949975864347	0.190651170100508	0.224787265670826	0.16407931718919	0.217620128593712	0.19622680227264	0.188922983147585	0.177829249656505	0.18085259078513	0.143672886373269	0.148748198130477	0.123800239357697	AATATTATATATTATTTTTGCTTTATGATCAGGAATAATTGGAACTTCTATGAGATTTATTATTCGTATAGAATTAAGTAATCCTGGTGAATGAATTATAAATGATCAAATTTATAATTCTTTAGTAACAGCTCATGCTTTTTTAATAATTTTTTTTATAGTAATACCTTTTATAATTGGGGGATTTGGTAATTGATTAGTTCCTTTAATATTAGGATGTCCTGATATAGCTTTCCCTCGTATAAACAATATTAGATTTTGATTATTACCCCCATCTTTAATTTTATTATTATTAAGAAATTTATTTAATATTACTCCAGGAACAGGATGAACAGTTTATCCTCCATTATCTTCATCAATATTTCATAGATCTCCTTCAGTTGATTTAGCAATTTTTTC…
239	RRMFI4018-15|Metalimnobia	0.107997616604323	0.0952182083942368	0.0968897952621313	0.0902604352479486	0.117936586928809	0.0816972237378068	0.0966544456130349	0.0936666906837668	0.0982050538829932	0.0610402544414817	0.0595618235183169	0.0559907096896515	0.0607288967083938	0.0757098474176182	0.0699627628098876	0.0540088373530143	0.0342544634156425	0.0443146409292815	0.0821340958622233	0.08439067354076	0.080866592814013	0.0705639280962981	0.0818609959528059	0.0772639356509103	0.0655599642586931	0.0722191871038235	0.0695052671332492	0.0713949322500801	0.0651845839727087	0.0735316121805971	0.0715171329422114	0.0657865432255279	0.0633599212614571	0.0575692750276166	0.0610203666528118	0.0545291707286143	GACTTTATATTTTATCTTCGGAACTTGATCTGGAATAATTGGGACCTCTCTAAGACTCTTGATTCGATCAGAATTAGGAAACCCCGGGTCACTAATTGGAGATGACCAAATTTATAATGTTATTGTTACTGCTCATGCTTTTATTATAATTTTTTTTATAGTTATACCTTTTATAATTGGAGGTTTTGGAAACTGACTAATACCATTAATACTAGGAGCCCCTGATATAGCATTCCCTCGATTAAATAATATAAGATTTTGACTTCTCCCCCCGTCAATTTCTTTATTATTAATAAGAAGAATTGTTGAAAGTGGAGCCGGTACTGGGTGAACAGTTTATCCCCCCCTATCTTCTAATATTGCCCACGGTGGGTCATCTGTAGATTTAGCTATTTTTAG…
136	RRGCO298-15|Microcrambus	0.299993379456453	0.263938191689288	0.271206806825442	0.293970745629682	0.282229751378767	0.323036018949137	0.36532104019842	0.474738013465587	0.662775958364518	0.147380088026472	0.149897255854431	0.141309886359597	0.155695895676252	0.178188533743609	0.173926120630188	0.161524104269713	0.141742607237141	0.121429094829842	0.22119711531149	0.20637020603854	0.243218655427861	0.235965775554021	0.233524625384042	0.235544139368448	0.253167590440227	0.241354278144902	0.253312548713952	0.0769861016431587	0.0811636843239953	0.0942658167780329	0.0954138989132167	0.0938828793947638	0.104984723902479	0.0987855385981131	0.101877481715999	0.0914631729953793	AATATTATATTTCTTATTTGCTATATGAGCAGGAATAATTGGAACATCAATAAGAATAATTATTCGAATAGAATTAAGAACACCAGGTATATGAATTAATAATGACCAAATTTATAATACAATAATTACCGCCCACGCATTTATTATAATTTTTTTTATAGTTATACCTTTCATAATTGGAGGATTTGGTAATTGACTAATCCCTATTATAATTGGAGCTCCCGATATAGCTTTCCCACGAATAAACAATATAAGATTTTGATTATTACCTCCCTCACTAACATTACTCTTAATAAGAAGTGTAGCTTACTCAGGATCAGGAACAGGTTGAACAGTTTACCCACCTTTATCATCTATCTTATACCATCCATCATTATCAGTAGATTTTACAATTTTTTC…
213	RRGCO202-15|Tricholita	0.022758118441524	0.0309041553560242	0.0228473753019873	0.0346057795219408	0.0351082903285182	0.0274248630921966	0.0203138156881633	0.00560399004090913	0.00173048553097785	0.0710797699746201	0.0823938558670051	0.067840595338255	0.0514821099667865	0.0462370853871883	0.0326928798177045	0.0188402920998887	0.00767772455867849	0.00209360508327314	0.135803729930925	0.137273038838136	0.128107536065056	0.125886047723796	0.123980346567528	0.112911093600227	0.108696024293133	0.0879352796341892	0.0835670263798603	0.136123470223797	0.135441898215667	0.146635714988051	0.148575544950163	0.13996772347723	0.153991264942894	0.152850596884918	0.127523722772978	0.152015914909131	AACTATTTATTTTATCTTCGGAATTTGAGCAGGAATAATTGGAACTTCTCTTAGAATAATTATTCGAACTGAATTAGGAACTACTGACTCATTAATTAAAAATGATCAAATCTATAACGTATTAGTAACTGCCCATGCTTTTATTATAATTTTCTTTATAGTAATACCTATTATAATTGGAGGATTTGGAAATTGACTTATCCCCCTAATAATCGGAGCCCCAGATATAGCTTTCCCCCGAATAAATAATATAAGATTTTGATTACTTCCCCCCTCTCTTAATCTTTTATTAATTAGAGCTTTAATTGAAAGAGGAACAGGAACAGGATGAACTGTTTACCCCCCTCTTTCAAGAAATTTAGCCCATGCAGGAAGATCCGTTGATATTTCAATTTTTTC…
162	RRMFI4245-15|Diplazon	0.281786884703234	0.304447692628941	0.31436296017364	0.356403853014627	0.349378617346904	0.320437874024613	0.303069024379855	0.383072747796431	0.255679237201978	0.151797474861053	0.147580962717607	0.146346087760253	0.150197806262324	0.137900079224947	0.121617512921861	0.0828972852395103	0.0634888761583029	0.0355912864156434	0.106687410233735	0.116636018234282	0.118824381277733	0.133601037195658	0.119904280379006	0.122974166896923	0.140534544794744	0.139760965716467	0.13157789009329	0.0735453820166488	0.0646773109456837	0.0769516871657411	0.0893531249350631	0.0983371765923256	0.0834546535709159	0.0951144543934535	0.0940951740849156	0.108899826426041	AACTTTATATTTTATTTTTGGTGCCTGATCCGGAATAGTGGGAACTTCTTTAAGAATACTTATTCGAGCCGAATTAGGAAATCCAGGTTCTTTAATTGGAGACGACCAAATTTATAACGTAATTGTAACTGCTCATGCATTTATTATAATTTTCTTTATAGTAATACCAATTATAATCGGAGGATTCGGAAATTGATTAGTCCCTCTTATATTAGGAGCACCTGATATAGCATTTCCACGATTAAATAATATAAGATTTTGATTATTGCCTCCTTCTTTGTCCCTCCTTTTAATAAGAAGAATTGTTGACAAAGGAGCTGGAACTGGTTGAACTGTTTATCCCCCCTTATCGGCCAATATTGCACATGAAGGATCTTCAGTAGATTTAGCAATTTTTAG…
195	RRSSC5038-15|Actina	0.14730709391241	0.147838797243683	0.137930450897183	0.134855511951481	0.155430877570915	0.146362164081512	0.117623545678236	0.122086925891235	0.128488550675106	0.0915603816622225	0.0982770088052229	0.111388925096873	0.11745918293393	0.108697709506723	0.117694367343736	0.100481557866073	0.0688042239296957	0.0662974943036495	0.12124557008233	0.137825816175739	0.111604149776482	0.113090455429	0.0996937855275873	0.111034927392368	0.117254766363459	0.104025564843849	0.109882604398518	0.101501228982042	0.104751880080656	0.0989684198826059	0.0912579396139114	0.102620154666904	0.084069798437532	0.0809307199663595	0.0686258036559159	0.0680029483795801	AACTCTTTACTTTGTATTTGGGGCTTGAGCTAGGATAGTCGGAACATCTTTAAGGCTTTTAATTCGATCAGAATTAGGAAACCCTGGTTCATTAATTGGTGATGATCAAATTTATAATGTAATTGTGACTGCTCATGCATTTGTCATAATTTTCTTCATAGTTATACCCATTATAATCGGCGGATTTGGCAATTGACTAGTACCTTTAATATTGGGGGCACCTGATATAGCTTTCCCTCGAATAAATAACATAAGATTTTGATTGCTGCCACCTTCACTAACTTTGCTGATTATGAGAAGAGTTGTAGAAAGAGGGGCAGGAACAGGGTGAACTGTCTACCCCCCCCTTTCATCTAATATTGCCCACGGAGGATCTTCTGTTGATCTGGCAATCTTCAG…
196	RRMFE2990-15|Euplexia	0.0525505644013373	0.0509500939653372	0.0664266281928149	0.0602925437031752	0.0674897231557922	0.0539836778762186	0.0176926781800132	0.00240171001753248	0.00216310691372232	0.138143733735985	0.136992194092129	0.122053822180616	0.113460572451073	0.0905814245889361	0.0421738149648388	0.0251203894665183	0.0079730216570892	0.00348934180545524	0.102341690875945	0.121795273385245	0.114079657719768	0.124192513449485	0.124150182658716	0.102336338610477	0.101164331271247	0.0776449809535926	0.0658893861841207	0.141929684593533	0.179321015053327	0.162667316480914	0.170913826183929	0.156414359283612	0.166909307141832	0.169871078197431	0.163959072136686	0.140285802601232	TACTTTATATTTTATTTTCGGAGCTTGATCTGGAATAATTGGAACTTCATTAAGAATTCTAATTCGAGCTGAACTAGGGCACCCTGGAGCTCTAATTGGAGATGACCAAATTTATAACGTAATTGTAACAGCTCATGCTTTTATTATAATTTTCTTTATAGTTATACCAATTATAATTGGAGGATTTGGAAATTGATTAGTTCCTTTAATATTAGGGGCTCCTGATATAGCTTTCCCACGAATAAACAATATAAGTTTTTGACTTTTACCTCCTGCATTAACTCTATTGTTAGTTAGTAGTATAGTAGAAAATGGGGCTGGAACAGGATGAACTGTTTACCCACCTTTATCATCTAATATTGCTCATGGAGGAGCATCTGTTGATCTAGCTATTTTCTC…
193	RRGCO774-15|Pycnopsyche	0.263166605978351	0.263938191689288	0.225512056221467	0.172315376382447	0.254961176366326	0.217666808121224	0.263424319569085	0.371464482711691	0.347827591726549	0.156214861695634	0.132028708798936	0.171527094763536	0.144199890538038	0.158990679576998	0.154310392739565	0.187649309314892	0.177473556144837	0.138875803857118	0.0367213285733221	0.0442221870082585	0.0495101588657223	0.0489243234801	0.04653508898562	0.0494625636617306	0.0522083266289854	0.0507031080443942	0.0514258623876064	0.0664488977869721	0.0859827780807325	0.0658364434640229	0.0779242368619737	0.0764083288504829	0.0773032049047551	0.0495596367629047	0.0486394226942703	0.0416894532023999	TACATTATATTTTATTTTTGGAATTTGAGCAGGTATAGTAGGAACATCATTAAGATTACTAATTCGAGCTGAATTAGGAAATCCAGGATCATTAATTGGAGATGATCAAATTTATAATACTATTGTTACAGCTCATGCTTTTATTATAATTTTTTTTATAGTTATACCTATTATAATCGGAGGATTTGGAAATTGATTAGTTCCTTTAATATTAGGAGCACCTGATATAGCTTTCCCACGTATAAATAATATAAGATTTTGACTTCTTCCACCCTCTATTATATTATTAATTTCAAGAAGAATCGTAGAAAATGGAGCAGGTACAGGATGAACAGTATACCCCCCACTTTCATCTAATATCGCTCATAGAGGAAGATCAGTAGATTTAGCTATTTTTTC…
112	RRMFI4046-15|Phyciodes	0.360819623291072	0.310712048444352	0.305477869778423	0.306100606493043	0.349378617346904	0.342955130037153	0.434781184164398	0.487947418562016	0.584038866705026	0.226893051048929	0.201186603884093	0.218334143075519	0.249913155178575	0.25308720422461	0.33739051971871	0.496378895858401	0.603587269151493	0.703451307979776	0.199903090458321	0.186654480997358	0.164208693571312	0.171046961705427	0.181045273206828	0.165614307984622	0.202499837383901	0.177928619004498	0.193248748503427	0.137198695107082	0.164610097269603	0.175920107048347	0.174550290570821	0.140652999969163	0.187824232606779	0.176212041823661	0.176163145467248	0.13822510719579	AACTCTATATTTTCTGCTAGGTGCTTGAGCAGGGGTTGTTGGAACCTCCTTAAGATGAATAATTCGAATTGAATTAGGTACTCCAGGTACTTTTATTGGAAATGATCAAATTTATAATGTATTTGTTACTGCACACGCATTTATTATGATTTTCTTTATAGTTATGCCTATTATAATTGGAGGATTTGGGAATTGATTAGTACCCCTTATAATTGGAGCTCCTGATATAGCCTTCCCCCGAATAAATAATATAAGATTTTGACTTCTTCCCCCTTCCCTAACCTTGTTATTAATTAGAAGAATTGCTGAAGGAGGGGCAGGAACAGGATGGACCGTTTATCCCCCCTTATCTAGTAATATGGCCCATAGAGGTGCAGCAGTAGATTTAGCAATTTTCTC…
254	RRMFG2330-15|Anticlea	0.170892780297262	0.16412612236375	0.136238052726665	0.137352836246878	0.113505443489287	0.113741011140268	0.115657692547123	0.0996709657275981	0.070949906770092	0.0622449963054583	0.0579073284205859	0.0503620140065648	0.0477334126391079	0.0405588468308669	0.0425007437630159	0.0319028946224782	0.026576738856964	0.0233785900965501	0.0499757726145803	0.0613582844739587	0.0406395887356137	0.0383867768843862	0.0380432844262003	0.0460513523747147	0.0724069579149535	0.0985997709940803	0.128564655969016	0.0378479158916087	0.043371843810635	0.0363382967171555	0.0380962935769649	0.0320366759978482	0.028091615575468	0.0423843358174336	0.0387346675274371	0.0370925172979528	AATTTTATATTTTATATTTGGTATATGATCAGGAATAATTGGTTCTTCGATAAGTATTATTATCCGCCTAGAATTAGGAACCCCCGGATTTTTAATTAATAATGATCAAATTTATAACTCAATTGTAACAGCACACGCTTTTATTATAATTTTCTTTATAGTTATACCAATTATAATTGGAGGATTTGGTAATTGATTAATCCCTTTAATACTAGGATCTCCAGATATAGCTTTCCCTCGAATAAATAATATAAGTTTTTGACTACTCCCCCCATCAATTTTTATATTAATCAATAGAAGAATTATTAATCAAGGTGTAGGGACAGGATGAACTATTTACCCTCCTCTTTCTTCAAATATTAATCATGAAGGTTTATCAATTGATATATCAATTTTTTC…
189	RRGCO351-15|Fumibotys	0.230063888245225	0.199624138651075	0.221281060795173	0.210845522654299	0.242008603235416	0.187932482873895	0.164804020824938	0.0780555755698057	0.0692194212391142	0.131316863173451	0.137653992131221	0.124720046451552	0.125456403899645	0.109508886443341	0.094482422673166	0.0602889347196439	0.0507911009266423	0.0310551420685516	0.155576753008867	0.137641557063205	0.143992045367809	0.120052763001169	0.122791493929209	0.156233476945329	0.14909328686507	0.15360609485036	0.167736699584575	0.0492452996544227	0.0469227549998098	0.0658364434640229	0.0536811409493596	0.0609896077819998	0.062744776394841	0.0527301185760198	0.060136013512916	0.0600771968201885	AACTATTTATTTTATTTTTGGTATCTGAGCTGGAATAGTTGGTACTTCTCTAAGTATAATTATTCGAACTGAACTTGGAACTACTGAATCATTAATTAAAAACGATCAAATTTATAATGTTTTAGTTACTGCTCATGCTTTTATTATAATTTTCTTCATAGTTATACCCATCATAATTGGGGGATTTGGAAATTGACTTGTTCCCTTAATAATCGGAGCCCCTGATATAGCCTTCCCTCGAATAAATAATATAAGTTTTTGACTTCTTCCCCCTTCTCTAAATTTTCTATTAATTAGCTCAATTGTTGAGAATGGAACTGGAACAGGATGAACTGTCTATCCCCCCCTTTCAAGTAATATTGCTCATGCTGGAAGATCAGTTGATATCTCTATTTTCTC…
115	RRSSC5002-15|Agapostemon	0.224270912641928	0.205470870745458	0.235666445244573	0.213699607563325	0.178950023519146	0.177251220406408	0.239506439807215	0.244173851782469	0.254813994436489	0.175892312140585	0.162471418597187	0.165009657656804	0.177438340176789	0.187922656983017	0.212176790016902	0.240150923299915	0.283485214474283	0.256117688520414	0.23401698741697	0.243406287657956	0.215781775723106	0.211879954763818	0.224862984733434	0.189833908122435	0.229374287484723	0.238547833050194	0.219363444247133	0.314825845825654	0.329473831052718	0.29156139248353	0.320874690900527	0.289700636964499	0.263487051200558	0.25447288236845	0.224271956277581	0.195607548485785	AACCCTTTATTTTATTTTCGGTGCTTGAGCTGGAATAGTGGGAACTTCTTTGAGAATTTTAATTCGAGCCGAACTAGGACACCCTGGGGCTTTAATTGGAGATGATCAAATCTATAATGTTATTGTAACTGCTCACGCATTTGTAATAATTTTTTTTATAGTAATACCTATTATAATTGGGGGATTTGGAAATTGACTGGTGCCTTTAATACTAGGAGCACCTGATATAGCTTTCCCTCGAATAAATAATATAAGATTTTGACTCTTACCACCTTCATTAACCCTATTATTAGTCAGTAGTATAGTAGAAAATGGAGCTGGTACAGGCTGAACTGTCTACCCACCGCTCTCTTCCGGAATTGCCCATGGAGGTGCCTCAGTAGACTTAGCTATTTTTAG…
199	RRMPC919-15|Polistes	0.190754410937138	0.215493840050115	0.241589838841384	0.286478772743489	0.308134897640587	0.299652714628422	0.36532104019842	0.35785479261234	0.373784874691216	0.125293153853568	0.125741627427558	0.139828650653521	0.15094754572786	0.166020879694349	0.186349414960916	0.21276969878141	0.208775048576373	0.231692295882228	0.0189038792063847	0.0272703486550927	0.0268180027189329	0.0282255712385192	0.0332878738729252	0.0243901607021637	0.017459833823464	0.010664491359891	0.00924058464777302	0.0451594450979422	0.04286457078361	0.0530111622697328	0.0602614098399263	0.0577345444453201	0.0553630379954479	0.0500602391544492	0.0383809262714787	0.0337637016430083	AACATTATATTTCATTTTTGGTGCCTGAGCAGGAATAATCGGAACATCTTTAAGAATTTTAGTTCGAGCAGAATTAGGTCATCCTGGTGCACTAATTGGAGATGATCAAATTTATAATGTAATCGTCACAGCCCATGCATTTGTAATAATTTTTTTCATAGTCATACCAATTATAATTGGAGGATTTGGAAATTGATTAGTACCACTAATATTAGGAGCTCCTGATATAGCTTTTCCTCGAATAAATAATATAAGTTTTTGATTATTACCTCCTGCATTAACTTTACTACTCGTAAGTAGTATAGTAGAAAATGGAGCTGGAACAGGATGAACTGTTTATCCTCCTTTATCATCTAATATTGCTCACGGAGGTGCTTCTGTTGATTTAGCAATTTTTTC…
170	RRGCO251-15|Drepana	0.238753351650171	0.242639381916893	0.242012938384014	0.225829468426686	0.216785171348908	0.207851593961911	0.215588560045346	0.185331956352923	0.147956512898607	0.0871429948276416	0.0718050872415265	0.0749505267274171	0.0769732517950012	0.0546192470655674	0.0572125396809829	0.0419510504090855	0.0200802026919283	0.0115148279580023	0.110598557655745	0.107975839945164	0.0915937939015862	0.0827950089663231	0.081011815496864	0.0776050567796119	0.110921297231418	0.104961046542085	0.145037002515046	0.122575636694415	0.137724626837279	0.1222676807189	0.131951707752942	0.101078282560056	0.146404478254629	0.176545776751357	0.244258337239226	0.282790815639093	AACATTATACTTTATTTTTGGAATTTGAGCTGGAATAGTTGGAACTTCATTAAGATTGCTAATTCGAGCTGAATTAGGAAACCCCGGATCTTTAATTGGAGATGATCAAATTTATAATACTATTGTTACAGCACATGCTTTTATTATAATTTTTTTTATAGTTATACCTATTATAATTGGAGGATTTGGTAATTGACTTGTCCCATTAATATTAGGAGCCCCTGATATAGCATTCCCCCGGATAAATAATATAAGTTTTTGACTTTTACCACCCTCTTTAACCTTATTAATTTCAAGAAGAATTGTAGAAAATGGAGCAGGAACAGGATGAACAGTATACCCACCACTTTCATCCAATATTGCTCATGGAGGAAGATCTGTTGATTTAGCTATTTTCTC…
152	RRSSA2279-15|Xylotrechus	0.0198616306398755	0.0279807893088327	0.030040067526687	0.0299678915447735	0.0235191459482306	0.0213625249349742	0.0321089344748387	0.0288205202103898	0.0359075747677905	0.158624345423587	0.180339965652682	0.18515446325943	0.174939208625003	0.16656166431876	0.139925525619775	0.127611578489913	0.114575274183356	0.107471727608021	0.29246691277924	0.285785883540871	0.278288351291081	0.25384197067175	0.28022955046085	0.254135240882685	0.232113084947227	0.214599501575351	0.187824927079734	0.123005726647728	0.13265189656703	0.119702624480042	0.137319821847878	0.13397155417282	0.135331870655539	0.137165055283191	0.130530523448624	0.123166179232946	AACTCTTTATTTCATTTTCGGGGCTTGAGCTGGAATAGTAGGGACTTCTTTAAGATTACTAATTCGAGCAGAATTAGGAAATCCTGGAAGATTAATTGGTGATGACCAAATCTATAATGTAATTGTCACTGCTCATGCTTTTATTATAATTTTCTTTATGGTTATACCTGTAGTTATTGGAGGTTTCGGAAATTGATTGGTTCCTTTAATACTAGGAGCCCCTGATATAGCCTTCCCTCGAATAAACAATATGAGATTTTGACTACTTCCCCCTTCTTTAACACTTCTTTTAATAAGAAGAATAGTAGAAAGAGGAGCTGGGACAGGATGAACTGTTTATCCTCCCCTATCATCTAATATTGCTCATGGTGGAGCTTCAGTAGATTTAGCAATTTTTAG…
244	RRSSA2263-15|Cymatodera	0.127445463272535	0.139486322823136	0.135814953184036	0.135569033178737	0.11861830130412	0.0946879483604262	0.039972346999289	0.0132094050964287	0.0103829131858671	0.0995919940887332	0.101585999000685	0.109907689390797	0.123956924968573	0.114105555750839	0.124232943307277	0.100481557866073	0.0980386366723561	0.0673442968452861	0.0443263374494538	0.0539879199725822	0.0583807289958308	0.0726338033204562	0.0738786996669514	0.0683947863046689	0.0489560046422617	0.0396644240052088	0.035556162666431	0.066663942763629	0.0672136760808086	0.0754554043597406	0.0671880086721017	0.0654439049795616	0.0526974102401115	0.0355427697996589	0.0203401222176039	0.0136322926821536	AACATTATATTTTATATTCGGAATATGATCAGGAATAATTGGAATAATATTAAGAATGATTATCCGAGTTGAATTAGGGCAACCTGGACCATTCATTAATAATGATCAAATTTACAATACAATTATTACATCACATGCATTCATTATAATTTTCTTTATAGTAATACCTATTATAATTGGAGGATTTGGTAACTGATTACTACCAATTATAATTGGGGCACCAGACATGGCATTCCCACGAATAAATAATATAAGATTCTGACTCTTACCACCATCAATTAAACTACTATTAATTAGATCATTAGTTGAATCAGGAGTAGGAACAGGATGAACAGTATACCCCCCACTTTCTAGAAATATTGGGCATTCAGGACCAAATGTTGAATTTGCAATTTTTTC…
150	RRMFI4040-15|Sehirus	0.0761362507861895	0.086030486531635	0.0812351121848437	0.0695683196575098	0.0514694353359829	0.023383304320715	0.00458699063926267	0	0	0.0819224467504096	0.100924200961593	0.11998009219211	0.136452582727502	0.140333610034799	0.176868479813781	0.249445467402527	0.394221626378299	0.41941888501572	0.198599374650984	0.221295194153827	0.212068513808177	0.168600745531422	0.1829134702099	0.212006781488039	0.172201890454948	0.216283368632176	0.166933170484769	0.152466888449719	0.155479182783153	0.162453561794342	0.172472310921168	0.156585678406595	0.166294162275216	0.152183127029526	0.143088338035144	0.126653509919078	TACTTTATATTTTATTTTTGGTGCTTGAGCTGGAATAATTGGTACTTCTTTAAGAATTCTTATTCGAGCTGAATTAGGGCATCCAGGAGCTTTAATTGGCGACGATCAAATTTATAATGTAATTGTAACTGCTCATGCATTTATTATAATTTTTTTTATAGTTATACCAATTATAATTGGAGGATTTGGTAACTGATTAGTCCCTTTAATATTAGGAGCCCCAGATATAGCTTTCCCACGAATAAATAATATAAGATTTTGAATATTACCCCCTTCATTAACTTTATTATTAGCTAGAAGAATAGTTGATAATGGGGCTGGAACTGGTTGAACAGTATACCCCCCTCTATCTTCTGGAATTGCTCATAGAGGAGCTTCTGTAGATTTAGCTATTTTTTC…
222	RRMFB1069-15|Cyrtophleba	0.268959581581648	0.253497598663604	0.243705336554531	0.230824117017481	0.24780317542556	0.23383304320715	0.191670680283476	0.180128251314936	0.170020203418574	0.11244257397115	0.114160161743441	0.104871487990141	0.0882193437780371	0.0659757241782102	0.0591741124700451	0.0341637296744649	0.0197849055935176	0.00907228869418362	0.0947366819998131	0.102263807456598	0.119443258263555	0.0959669422109654	0.102920671260167	0.0951727949077438	0.0715510837079209	0.0542579384976912	0.0520285092124611	0.0316116115685596	0.0253636513512485	0.034414504538012	0.0422522528762702	0.0474553970663313	0.0356784022637331	0.0395475889320149	0.0325441955481663	0.0256794350524288	TACTTTATATTTTATTTTTGGAGCTTGAGCAGGAATAGTAGGAACTTCTTTAAGTATCCTAATTCGAGCAGAATTAGGGCACCCCGGTGCTTTAATCGGAAATGACCAAATTTATAATGTTATTGTAACAGCTCATGCTTTTATTATAATTTTTTTTATAGTAATGCCTATTATAATTGGGGGGTTTGGAAATTGATTAGTTCCACTAATATTAGGAGCTCCTGATATAGCTTTCCCACGAATAAATAATATAAGTTTTTGACTTTTACCTCCCGCATTAACTTTATTATTAGTAAGTAGTATAGTAGAAAACGGGGCTGGAACAGGATGAACTGTTTATCCTCCTTTATCTTCAAATATTGCTCACGGAGGGGCTTCGGTTGATTTAGCTATTTTTTC…
194	RRMFI4208-15|Parancistrocerus	0.339716640736204	0.338275214032157	0.257244521918672	0.320014270424545	0.308134897640587	0.344687226653503	0.452473862344411	0.491549983588315	0.650229938264929	0.0999935747100588	0.0933135235120298	0.111981419379303	0.0962165647437516	0.121406148180395	0.0967709242604053	0.0736027411368986	0.055220557402803	0.0408252991238263	0.0380250443806589	0.0550934746477887	0.0552863440667232	0.0600263815005843	0.0638583702868362	0.0726588004134388	0.0664158384657257	0.0553805165355745	0.0542382142369286	0.0225797225489711	0.0230809227296362	0.0271468451945809	0.0401742732266175	0.0452282484675504	0.0375238368635814	0.0357096372635071	0.0237006641492081	0.0228261644910479	AACCTTATATTTTATATTTGGTATATGAGCAGGAATAATAGGATCAGCAATAAGTTTAATTATTCGTATTGAATTAGGGCAACCTGGTAGATTTATTGGAGATGATCAAATTTATAATGTAATAGTAACAGCACATGCCTTTATTATAATTTTTTTTATAGTAATACCAGTTATAATTGGAGGATTTGGTAATTGATTAGTACCTTTAATAATTGGAGCCCCTGATATAGCATTCCCACGAATAAATAATATAAGATTCTGATTATTACCACCATCCTTAACCTTATTAATAATAAGAAGATTAACAGAAGCTGGGGCTGGAACAGGTTGAACTGTTTACCCTCCTTTATCTAGAAATTTATCACATAGAGGACCATCTGTAGATTTAGCAATCTTTTC…
172	RRMFA194-15|Muscina	0.0277235261014929	0.027145541866778	0.0359634611234985	0.0410274705672494	0.0351082903285182	0.0242493526288896	0.00720812814741277	0.00160114001168832	0	0.0967809297394545	0.0962916146879457	0.101020275154345	0.0944671726575015	0.0876071091546725	0.0585202548736911	0.0399414192517641	0.0230331736760355	0.0209360508327314	0.114944277013535	0.110555467520646	0.131201920994164	0.114407648753465	0.129584937576745	0.117004547144646	0.115200668266581	0.0978513856354914	0.098834079276181	0.253538027478447	0.232331046377437	0.222946138094078	0.216802543447091	0.243273154636067	0.240726691135762	0.237619268519785	0.256639281197768	0.253941079962907	AACATTATATTTTATTTTTGGAATTTGAGCAGGTATAGTAGGAACTTCCTTAAGATTATTAATTCGAGCTGAATTAGGAAACCCCGGATCTTTAATTGGAGATGATCAAATTTATAATACCATTGTTACTGCCCATGCTTTTATTATAATTTTTTTTATAGTTATACCTATTATAATTGGAGGTTTTGGTAATTGATTAATTCCTCTTATATTAGGAGCACCTGATATAGCTTTCCCTCGAATAAATAACATAAGTTTTTGATTACTCCCCCCATCTTTAACTTTATTAATTTCAAGAAGAATTGTAGAAAACGGAGCAGGAACAGGATGAACAGTTTACCCCCCACTTTCATCTAATATTGCTCACGGAGGAAGATCTGTAGATTTAGCTATTTTTTC…
202	RRMFI4075-15|Pollenia	0.0351716375914463	0.045938609313009	0.0528874428286743	0.062789867998573	0.0766928672224911	0.0987295071319078	0.110087775342304	0.139699466019806	0.16569398959113	0.134529508144055	0.133352304877121	0.167083387645309	0.162943377176431	0.163587348884496	0.154637321537742	0.132635656383217	0.105125767034213	0.0704847044701958	0.0293336056650798	0.0326138629185906	0.0344508188773984	0.0442200616070135	0.0429685310706637	0.0612312426019355	0.0932902885665476	0.0763353065760621	0.079348498605877	0.114188882604797	0.107541881729294	0.0985409105094629	0.105284302249067	0.126947470130511	0.140663126166212	0.139501199777065	0.155292411365707	0.17991456039819	AATACTATATTTTATTTTTGCTATGTGATCAGGAATGTTAGGGACTTCATTAAGAATATTAATTCGTCTTGAATTGGGAACCCCTAGCCAGATAATTAAAGATGACCAAATTTATAATTCTATTGTCACAGCCCATGCATTTATTATAATTTTCTTTATAGTTATACCATTCATAATTGGAGGATTTGGAAATTGATTAATCCCTCTAATAATTGGAGCCCCCGACATAGCTTACCCCCGAATAAACAACATAAGATTTTGGTTGCTCCCCCCCTCAATTTCTTTACTTTTATCAAGAAATTTTATTTCAAGTGGAGTTGGGACTGGCTGAACAGTCTACCCTCCCTTATCCTCAAACTTGATCCATAACAGCCCCGCCGTTGACTTCTCAATTTTTTC…
125	RRSSC7812-15|Ischnura	0.00827567943328147	0.00960534558362915	0.0126929862788818	0.0124866214769889	0.020451431259331	0.0219398904737573	0.0334195032289138	0.0504359103681822	0.0873895193143816	0.0582291900922029	0.0718050872415265	0.0672481010558248	0.0739742939328583	0.0940965246476112	0.128156088885402	0.207996824782771	0.305041902658264	0.346840575462251	0.101689832972276	0.103000843906735	0.0876742396580498	0.0833595203910935	0.113450508913847	0.116322304887242	0.135228124711142	0.157909310662246	0.191239925753911	0.556321354611317	0.539992137268081	0.536310508607901	0.476376834682866	0.473354736802431	0.493961327892719	0.421340346216614	0.414761622611141	0.41467532158737	GACTTTATATTTTATTTTTGGAGCTTGAGCAGGTATAGTAGGAACTTCTTTAAGAATTCTTATTCGAGCTGAATTAGGTCACCCAGGAGCTTTAATTGGAGATGATCAAATTTATAATGTAATTGTTACAGCCCATGCTTTCATTATAATTTTTTTCATAGTTATACCTATTATAATTGGGGGGTTCGGAAATTGACTAGTTCCTATTATACTTGGAGCTCCTGATATAGCATTCCCTCGAATAAATAATATAAGATTCTGATTACTTCCTCCTGCACTAACTCTATTATTAGTAAGTAGTATAGTGGAAAATGGAGCTGGAACAGGTTGAACTGTTTACCCTCCTCTATCTTCTAATATTGCACATGGAGGGGCTTCAGTAGATTTAGCAATTTTTTC…
128	RRSSC4120-15|Nematus	0.363302327121057	0.387554813113385	0.349903321754509	0.362112022832679	0.303703754201065	0.253174788756383	0.185117836513101	0.0888632706487019	0.0484535948673799	0.23934205031002	0.233945606819167	0.229591534441693	0.236167931643754	0.239567588614321	0.269062400899708	0.240653331089245	0.239190649712676	0.237973111132047	0.119941854274993	0.124190641848193	0.102114702660552	0.103681931682827	0.105298376536804	0.122974166896923	0.144813915829907	0.155477058246832	0.174767579207881	0.275042525144134	0.285848350728571	0.282369940960956	0.264769240359906	0.257835280089634	0.252414443601468	0.291517459342742	0.311115434615351	0.302605194537572	AACTTTATATTTTATTTTTGGTGCATGATCAAGAATAATAGGAACTTCATTAAGAATCTTAATTCGTACTGAATTAAGAAATCCTGGAAGATTAATCGGAAATGATCAAATTTATAATGTAATTGTAACAGCCCATGCATTCATTATAATTTTTTTTATAGTTATACCAATTATAATTGGTGGTTTTGGTAATTGACTTGTCCCTCTTATACTAGGAGCACCAGATATAGCTTTCCCCCGATTAAATAATATGAGATTCTGATTACTTCCGCCTTCTTTAATCTTTTTAACAATAAGAAGAATTACAGAAAGAGGAGCTGGAACCGGTTGAACAGTTTATCCTCCTTTATCAAGAAATATTGCCCATAGTGGAACTTCTGTTGATTTAGCTATTTTTAG…
188	RRGCO430-15|Acleris	0.156824125260684	0.155356024222176	0.152738934889211	0.154120585087406	0.150999734131394	0.134814853305851	0.0986202987441475	0.0652464554762991	0.0389359244470017	0.0815208661290841	0.0827247548865513	0.0909478723530318	0.0899687358642872	0.0781433782274702	0.0771551963697826	0.0587817113516528	0.0351403547108746	0.0282636686241874	0.14601617042173	0.128612860549018	0.140072491124273	0.130966650546729	0.132641987218136	0.127067620441343	0.146183314561159	0.119928753713862	0.132582301468048	0.121070321857817	0.167146462404728	0.131886641614617	0.147709720096141	0.117524918366438	0.119953248990137	0.103958429977406	0.0948026565968322	0.084171481560739	AACATTATATTTTATTTTTGGAATTTGAGCAGGAATAGTAGGAACATCCCTAAGATTACTAATTCGTGCTGAATTAGGAACCCCCGGATCTTTAATTGGCGATGATCAAATTTATAATACTATTGTTACAGCTCATGCATTTATTATAATTTTTTTTATAGTAATACCAATTATAATTGGTGGATTTGGAAATTGATTAGTTCCATTAATACTAGGAGCACCTGATATAGCATTCCCACGAATAAATAATATAAGATTTTGATTATTGCCTCCCTCTTTAACCTTATTAATTTCTAGAAGAATTGTAGAAAATGGAGCTGGAACAGGATGAACAGTATACCCCCCCCTTTCATCTAATATTGCCCATAGAGGAAGATCTGTAGACTTAGCTATTTTTTC…
181	RRGCO532-15|Protodeltote	0.0446886689397199	0.0467738567550637	0.0363865606661279	0.0567249375668926	0.0552188644001936	0.0715933268091027	0.0982926565556287	0.165717991209741	0.200736321593431	0.0959777684968034	0.0929826244924836	0.110203936532012	0.107962483037145	0.0981524093306979	0.0928477786822808	0.104500820180716	0.0726430862090349	0.0690889677480137	0.135151872027256	0.141142480201358	0.130583044008342	0.126262388673643	0.132641987218136	0.114957820372436	0.132831676931451	0.144812566886941	0.150460823938739	0.125586266367611	0.126057347215705	0.120343888539756	0.135241842198225	0.122150534686983	0.139022739855236	0.154686138987248	0.157061117645498	0.148053039129435	AACTTTATATTTTATTTTTGGAATTTGAGCCGGTATAATCGGAACTTCATTAAGACTATTAATTCGAGCTGAATTAGGAAATCCAGGATCTTTAATTGGAGATGATCAAATTTATAATACTATTGTTACAGCTCATGCTTTTATTATAATTTTTTTCATAGTTATACCCATCATAATTGGAGGATTTGGAAATTGATTAGTACCTTTAATATTAGGAGCCCCTGATATAGCATTTCCACGAATAAATAACATAAGATTTTGATTACTCCCCCCCTCAATTACCCTTTTAATTTCAAGTAGAATTGTGGAAAATGGAGCTGGTACCGGATGAACTGTTTACCCCCCTCTTTCATCTAATATTGCCCATGGAGGAAGATCTGTCGATTTAGCTATTTTCTC…
220	RRMFG2783-15|Clepsis	0.114204376179284	0.115681770724577	0.130737758672483	0.135925793792365	0.131570874435029	0.130773294534369	0.172667433349388	0.172522836259417	0.183864087666397	0.0349375140553218	0.0400387813650908	0.0423633411937575	0.0419854100700007	0.0475890469482172	0.0447892453502552	0.0314004868331479	0.0206707968887498	0.0233785900965501	0.0832205257016707	0.0991314025435128	0.090149747601336	0.0846767137155578	0.0896734561474721	0.0840863582249421	0.0871279942759133	0.0772707882742982	0.0697061494082008	0.107307443351777	0.115404613648181	0.110297418270896	0.110998746285611	0.107074451864466	0.105804917057967	0.0891072256949196	0.0808298769864782	0.0732339444087786	AACCCTATATTTTATTTTTGGAGCTTGAGCTGGAATAATTGGAACTTCTTTAAGAATTTTAATTCGAGCAGAATTAGGACATCCAGGAGCTTTAATTGGAGATGACCAAATTTATAATGTAATTGTAACAGCACATGCTTTTGTTATAATTTTTTTTATAGTAATACCAATTATAATTGGAGGATTTGGAAATTGATTAGTTCCGTTAATACTCGGGGCCCCTGATATAGCTTTCCCACGAATAAATAACATAAGTTTTTGAATATTACCCCCTTCATTAACCCTTTTATTAGCTTCTAGTATAGTAGAAGCAGGAGCAGGAACAGGATGAACAGTTTATCCCCCACTATCGGCTAGAATTGCCCATGGAGGGGCTTCAGTAGATTTAGCTATTTTTTC…
184	RRMFC2001-15|Synstrophus	0.0115859512065941	0.0208811860513677	0.0262321716430225	0.0303246521584017	0.0453340059581836	0.0349306150963767	0.0249008063274259	0.0156111151139611	0.00562407797567803	0.085938252963665	0.108203979391609	0.102797758001635	0.0932176068816086	0.0835512244715858	0.0804244843515531	0.0434582737770766	0.0218519852823926	0.0139573672218209	0.142322308967609	0.161963759917747	0.158638800698918	0.140751515242749	0.137567233862599	0.109841003441912	0.0962002608704583	0.0914901100874863	0.0775405581313127	0.194185613921152	0.17450192129659	0.193875500720353	0.166411536943015	0.195817757569735	0.213660317004655	0.196736739876985	0.186952253773977	0.180707135554129	TACTTTATATTTCTTATTTGGAGCCTGAGCTGGAATAGTAGGTACTTCATTAAGTATTTTAATTCGAGCAGAATTAGGACATCCAGGAGCATTAATTGGTGATGATCAAATTTATAATGTAATTGTCACTGCTCATGCATTTGTTATAATTTTCTTTATAGTTATACCTATTATAATTGGTGGATTTGGAAATTGACTAGTACCCCTAATACTAGGTGCCCCAGATATAGCATTTCCACGAATAAATAATATAAGATTTTGAATATTACCTCCATCTTTAACATTACTATTAGTAAGTAGTATAGTTGAAAATGGGGCTGGTACAGGTTGAACTGTTTACCCACCTTTATCATCAACAATTGCACATGGTGGTGCATCAGTTGATTTAGCTATTTTTAG…
233	RRSSC6587-15|Diplocheila	0.0422059651097355	0.0425976195447901	0.0588108364254858	0.0495897252943275	0.0644220084668925	0.0681291335764042	0.0864975377689533	0.108877520794806	0.114212045044538	0.0815208661290841	0.0585691264596783	0.0788017395632132	0.0879694306228586	0.0738171012321778	0.0552509668919206	0.0361733608317863	0.0259861446601426	0.0150041697634575	0.0671413640778492	0.0795999366148653	0.0674575914545466	0.0754563604443081	0.0772754214907193	0.0854508427397485	0.0763439792673032	0.0830707748033617	0.0819599681802477	0.0744055619232762	0.0710182237834959	0.0771654418523126	0.0850240006649535	0.0798347113101459	0.097602985503086	0.100120478308898	0.0857822545698949	0.0939994134943846	AACATTATATTTTATTTTTGGAATTTGAGCCGGAATAGTGGGAACTTCTTTAAGTTTATTAATTCGAGCAGAATTAGGAAATCCCGGATCATTAATTGGAGATGATCAAATTTATAATACAATTGTAACAGCTCACGCTTTTATTATAATTTTTTTTATAGTTATACCTATTATAATTGGAGGATTTGGAAATTGATTAGTACCTTTAATATTAGGAGCTCCCGATATAGCTTTCCCTCGAATAAACAATATAAGATTTTGACTTCTTCCCCCCTCATTAACCCTTTTAATTTCAGGAAGAATTGTAGAAAATGGTACTGGAACTGGTTGAACAGTTTACCCCCCTTTATCATCTAATATTGCTCATAGAGGTAGATCTGTTGATTTATCAATTTTCTC…
200	RRMFD013-15|Xylophagus	0.0248270382998444	0.025892670703696	0.0283476693561694	0.0288976097038887	0.041584576893973	0.0409929532535991	0.038661778245214	0.0336239402454548	0.0294182540266235	0.0855366723423395	0.0830556539060975	0.077912998139568	0.0819715148985727	0.0705723934857084	0.0529624653046813	0.0341637296744649	0.0165366375109998	0.00942122287472914	0.12950243686213	0.135614706825326	0.134915182909093	0.130402139121959	0.119734444287818	0.112058290778473	0.100993156429841	0.0701611273677042	0.0610682115852826	0.19225020913124	0.206206485485651	0.164591108660057	0.159484938110839	0.146820488396556	0.16977998318604	0.151015054782588	0.158476082669331	0.130299355636398	AATTTTATATTTTTTAATCAGAATTTGATCAGGTATGTTAGGAGCATCATTAAGAATAATTATTCGAATTGAATTAGGAATTCCTGGGTCTTTAATTGGGAATGATCAGATTTATAATTCAATTGTTACGGCCCATGCATTTATTATAATTTTTTTTATGGTTATACCTTTTATAATTGGAGGATTTGGTAATTGATTAATTCCTTTAATAATTGGGGCCCCTGATATAGCCTTCCCTCGAATAAATAATATAAGTTTTTGGTTAATCCCTCCTTCATTAATAATTTTAATTTTAAGAAATATTTTGAATAATGGAGTTGGAACTGGTTGAACAGTTTATCCTCCATTATCTTTAAATATTAGTCATAATGGATCTTCAGTAGATATAGCAATTTTTTC…
270	RRGCO711-15|Speranza	0.0703432751828925	0.0760075172269785	0.0748886190454028	0.0856225472707813	0.0947582981682335	0.080253809890849	0.0966544456130349	0.11928493087078	0.0964745683520154	0.0473865133164134	0.0493039539123846	0.0476957897356291	0.0639777677257153	0.0646237626171813	0.0840207011315006	0.0861629358701577	0.079730216570892	0.0757187171783786	0.021294024853169	0.0245064619670766	0.0226921561467894	0.0242739912651266	0.0258150858606359	0.0301892198900908	0.035604367012554	0.0402257130241504	0.0451985118641072	0.0303213417086184	0.0296754720809608	0.0337732404782975	0.0420790879054658	0.0315227186288988	0.0424449957965101	0.0447204803113079	0.046163233902562	0.0386776676098311	AATATTATATTTTATTTTCGCTATATGATCTGGAATAATTGGTTCATCAATAAGAATATTAATTCGTATAGAATTAAGAATTCCTGGAAGATGAATTTCAAATGATCAATTATTTAATACTATTGTAACTTCTCATGCATTTATTATAATTTTTTTCATAGTTATACCTTTTATAATTGGAGGATTCGGAAATTGACTTATCCCATTAATAATTGGAGCTCCAGATATGGCCTTTCCACGAATAAATAACATAAGATTTTGACTTTTAGTCCCATCATTATTTTTATTACTATTAAGAAGAATATTAATACCAGGATCTGGGACAGGTTGAACAATTTACCCCCCATTATCATCCATCATTTACCATAATTCTAGATCTGTTGATTTAACAATTTTTTC…
177	RRSSA3960-15|Philonthus	0.0252408222715085	0.0346627688452704	0.0351172620382397	0.0367463432037103	0.0391985765803844	0.0464779258720385	0.0589755939333772	0.0904644106603902	0.112048938130816	0.184727085809747	0.187950643102244	0.179822014717558	0.245414718385361	0.186029910797576	0.185695557364562	0.211011271518754	0.223539903496908	0.194007404383311	0.113423275238308	0.12658601031114	0.149561938240203	0.120052763001169	0.126358051844165	0.140371344460705	0.155597930838517	0.13620613526317	0.14805023663932	0.0922542949857963	0.0928309639455696	0.0985409105094629	0.0905652797306938	0.0889146248282526	0.103549385880375	0.125317465349971	0.112666590022728	0.124909844576012	AATACTATATTTTATTTTTGCTATATGATCAGGAATAATTGGATCTTCACTTAGAATATTAATTCGTATAGAATTAAGAATCCCTGGAAGATGAATCTCCAATGACCAAATATTTAATACTATTGTTACTTCTCACGCATTTATTATAATTTTTTTTATAGTTATACCTTTTATAATTGGAGGTTTCGGAAATTGATTAGTACCATTAATAATTGGAGCACCAGATATAGCATTCCCACGAATAAATAATATAAGATTCTGACTTTTATCCCCTTCACTATTATTACTTCTATTAAGAAGAATATTAACATCAGGTTCAGGAACAGGATGAACCATTTATCCCCCATTATCATCTATTATATATCATAATTCAATATCGGTTGATTTAACAATTTTTTC…
210	RRGCO649-15|Rivula	0.0426197490813996	0.0480267279181458	0.0583877368828564	0.0674277559757403	0.0647628656545481	0.0516742157210863	0.013760971917788	0.00280199502045456	0	0.0939698653901757	0.091989927433845	0.0977615566009788	0.0934675200367872	0.0857143629692321	0.0555778956900977	0.0399414192517641	0.015355449117357	0.0125616304996389	0.103428120715392	0.116820277346816	0.104383918275231	0.103493761207904	0.105638048719181	0.103871383689634	0.102362555161093	0.0931739771443111	0.0833661441049088	0.129672120924091	0.145840995269679	0.145994450928337	0.140609956293161	0.117867556612404	0.142303512477188	0.152349994493374	0.162720977740831	0.134262231416094	AACATTATATTTTATTTTTGGTATTTGAGCAGGAATAATTGGTACATCATTAAGTTTATTAATCCGAGCAGAATTAGGAAATCCTGGATCATTAATTGGAGATGACCAAATTTATAATACTATTGTTACAGCTCATGCTTTTATTATAATTTTTTTTATAGTAATACCTATTATAATTGGAGGATTTGGAAATTGATTAGTCCCATTAATATTAGGAGCCCCTGATATAGCTTTCCCCCGTATAAATAATATAAGTTTTTGACTTCTCCCCCCATCAATTATACTTTTAATTTCAAGAAGAATTGTAGAAAATGGAGCAGGAACAGGATGAACAGTGTACCCCCCACTTTCATCAAATATTGCTCATAGTGGAAGATCAGTAGATTTAGCAATTTTTTC…
232	RRGCO623-15|Xanthorhoe	0.0885497699361118	0.091877218626018	0.0913895012079492	0.0948983232251159	0.0811240106620128	0.112874962832093	0.197240597488295	0.336239402454548	0.472422549956954	0.0935682847688502	0.0542674392055776	0.0607306639490929	0.0622283756394653	0.0497521854458634	0.0549240380937436	0.0665690320862735	0.0708713036185706	0.081301664067107	0.0612746429448333	0.050302737721894	0.0350696958632199	0.0325534921617589	0.0298911520491574	0.0330887494840543	0.0578570963954002	0.0740901505002956	0.123944363645129	0.0612878183472073	0.0748227714861831	0.0472397857323022	0.0514299963289026	0.0359770158264606	0.0377288851524534	0.0507277090098418	0.0748162756351866	0.0790990005627284	AACATTATATTTTATTTTTGGACTTTGAGCTGGAATAATTGGTACATCTTTAAGATTAATAATTCGATTAGAATTAGGAACACCATCTTCAATTATTAATAATGATCAATTTTATAATTCAATTATTACAGCCCATGCTTTAGTAATAATTTTTTTTATAGTTATACCATTTATAATTGGAGGTTTTGGAAATTGATTAATTCCTATAATACTTGGAGCCCCTGATATAGCTTTCCCACGAATAAATAATATAAGATTTTGACTTTTACCACCCTCATTATTTTTGCTTATTATAAGAAACATAATAAAAATAGGAGTAGGAACAGGATGAACTTTATACCCACCTTTATCTTCAAATATTGGACATAATTCACCTTCTGTTGATTTATCAATTTTTTC…
246	RRGCO425-15|Spilonota	0.117100863980933	0.129045729797452	0.121852668277266	0.103460577952194	0.095099155355889	0.083429320354156	0.0864975377689533	0.0404287852951301	0.0341770892368126	0.0698750281106435	0.0737904813588037	0.0613231582315231	0.0599791572428581	0.0602974856218888	0.0474046757356715	0.0376805841997774	0.0268720359553747	0.0184935115689128	0.0923465363530289	0.102816584794201	0.0872616550008355	0.0858057365650985	0.0915416531505444	0.0929555075711834	0.101335506112654	0.0883094723134837	0.0873837896039405	0.0286009818953634	0.0377918405133603	0.0440334654337296	0.0427717477886833	0.0472840779433482	0.0459308167073346	0.0460554200220933	0.032190454292208	0.0242527997717384	AACATTATATTTTATTTTTGGAATTTGAGCAGGAATAGTTGGTACTTCTTTAAGATTACTAATTCGAGCTGAATTAGGAAACCCAGGATCTTTAATTGGAGATGATCAAATTTACAATACTATTGTTACCGCTCATGCTTTTATTATAATTTTTTTCATAGTTATACCTATTATAATTGGAGGATTTGGTAATTGATTAGTTCCTCTTATATTAGGAGCCCCTGATATAGCTTTCCCACGAATAAATAATATAAGTTTTTGATTGTTACCCCCATCTCTAACATTATTAATTTCAAGAAGTATTGTAGAAAATGGAGCAGGAACAGGTTGAACAGTGTACCCCCCACTTTCATCTAATATTGCCCATGGAGGTAGTTCTGTTGATTTAGCTATTTTTTC…
176	RRMFD549-15|Coleocentrus	0.0703432751828925	0.0793485069951973	0.0935049989210962	0.109168747770246	0.117936586928809	0.168879420094053	0.220175550684608	0.273794941998703	0.314948366637969	0.103206219680663	0.114491060762987	0.110500183673228	0.116959356623573	0.128977132922157	0.0908862058932185	0.0630521775609609	0.0345497605140532	0.029310471165824	0.0458473392246802	0.0663332805123877	0.0676638837831538	0.0671768595476758	0.0750675523052702	0.0729999215421404	0.0751457553774576	0.0507031080443942	0.0504214510128484	0.195905973734407	0.159537366999353	0.157964713376341	0.175762445366452	0.187594439666544	0.190284812073243	0.194233727919263	0.211360400435102	0.243479087904511	AATTCTTTATTTCATTTTTGGTATATGATCAGGTATAATAGGATCATCTTTAAGATTATTAATTCGAATAGAACTAGGTAACCCTGGTTATTTAATTAATAATGATCAATTATATAATTCTATTATTACCTCCCATGCTTTTATTATAATTTTTTTTATAGTTATACCCATTATAATTGGAGGATTTGGAAATTGAATAATTCCTTTAATACTTGGGGCCCCTGATATAGCTTTCCCTCGAATAAATAATATAAGATTTTGACTTTTACCACCCTCTATTAATTTATTAATTTTAAGAAATATAACAAATCAAGGAGTTGGCACAGGATGAACAGTTTACCCGCCCCTTTCATTAAATTTAAATCATGAGGGAATAGCATTAGATATAGCAATTTTTTC…
192	RRGCO691-15|Horisme	0.078618954616174	0.0613906869910211	0.076157917673291	0.0856225472707813	0.0804422962867018	0.111142866215744	0.207069863143858	0.341042822489613	0.531691679392946	0.148986410511774	0.0996006048834077	0.109315195108367	0.116209617158038	0.127625171361128	0.130444590472641	0.170818648372324	0.172158208373445	0.181445773883672	0.0890872468346867	0.0819953050778126	0.0592058983102595	0.0617199157748954	0.0580839431864308	0.0736821637995436	0.114344794059548	0.156412539945069	0.191440808028863	0.0853728557327765	0.0963818751347444	0.0748141403000261	0.0777510718911693	0.0651012667335953	0.0578236174619123	0.0752572261955219	0.0804761357305199	0.0797330606874797	CACTTTATATTTCATCTTAGGAATATGAGCAGGAATATTAGGAACATCATTAAGATGAATTATTCGAATCGAATTAGGAATACCAGGATCATTCATTGGGGATGATCAAACATATAATGTAGTAGTCACCGCACATGCATTTATCATAATCTTTTTTATAGTAATACCAATCATAATTGGAGGATTTGGAAATTGACTAGTACCTTTAATAATTGGAGCCCCTGATATAGCATTCCCACGAATAAATAACATAAGATTCTGATTATTACCCCCCTCAATTACATTATTAATTATAAGAAGAATTGTAGAAAAAGGTGCAGGTACTGGATGAACAGTATATCCACCATTATCAGCAAACATCGCACATAATGGAGCATCAGTAGATTTAGCAATCTTCTC…
217	RRSSC6606-15|Tetrix	0.179582243702208	0.176654833994571	0.184894500129045	0.172672136996076	0.170769451015414	0.171766247787968	0.196912955299776	0.226561311653898	0.235346032212988	0.0224885147942301	0.0304427097982509	0.0139236156371091	0.0159944419314288	0.0246057004107259	0.014711795917967	0.00552648568263402	0.00147648549205356	0.00104680254163657	0.103862692651171	0.0797841957273997	0.107065718547124	0.127579581998107	0.0974859163421382	0.0936377498285866	0.0999661073814015	0.0774578846139454	0.057452330636154	0.084512675826149	0.0809100478104828	0.104739796420037	0.0879678051686281	0.113070621168876	0.107445303368943	0.0881060209118306	0.090204020269374	0.0800500907498553	AACACTGTATTTTATTTTTGGAGCTTGATCAGGAATAATTGGAACTTCTTTAAGAATTCTAATTCGAGCCGAACTAGGACATCCCGGTGCTTTAATTGGAGATGATCAAATTTATAACGTAATTGTTACAGCACATGCTTTTATTATAATTTTTTTTATAGTAATACCAATTATAATTGGAGGATTTGGAAACTGATTAGTTCCTTTAATACTTGGAGCTCCAGATATAGCCTTTCCACGAATAAATAATATAAGTTTTTGACTTCTTCCTCCTGCATTAACTCTTTTATTAGTCAGTAGTATAGTCGAAAACGGAGCTGGAACTGGTTGAACAGTTTACCCTCCTTTATCAGCTAATATCGCTCATGGAGGAGCTTCTGTTGATTTAGCTATCTTTTC…
242	RRMFE2511-15|Podisus	0.00413783971664074	0.00375861348924619	0.00634649313944092	0.00856225472707813	0.0102257156296655	0.0135680901614025	0.0219520266307571	0.0284202352074677	0.0462904879536576	0.042567545860507	0.0433477715605529	0.0450295654646933	0.0479833257942865	0.0570527778754194	0.0673473324244713	0.0984719267087517	0.144400281122838	0.174467090272762	0.0612746429448333	0.0654119849497157	0.0592058983102595	0.0645424728987473	0.0786341102202265	0.0729999215421404	0.102362555161093	0.102902986805966	0.0998384906509389	0.068384302576884	0.076851863594283	0.0927695339720323	0.100262518095739	0.0974805809774099	0.0998585166806783	0.0857698764179563	0.0795917825906241	0.0735509744711542	TACTTTATATTTTATTTTTGGTGCATGATCTGGTATAGTAGGAACTTCATTAAGAATTTTAATTCGAGCAGAATTAGGACACCCTGGTGCATTAATTGGTGACGACCAAATTTATAATGTAATTGTTACAGCTCATGCTTTTATTATAATTTTCTTTATAGTTATACCTATTATAATTGGAGGATTTGGTAATTGACTAGTTCCATTAATATTAGGAGCTCCAGATATAGCCTTTCCTCGAATAAATAATATAAGTTTCTGATTACTACCTCCTGCTTTAACCCTTCTTCTTGTAAGTAGTGTAGTTGAAAAGGGAGCTGGTACTGGATGAACTGTTTACCCACCCCTATCATCTAATATCGCTCATGGAGGAGCCTCAGTAGATTTAGCTATTTTTTC…
207	RRGCO271-15|Renia	0.0297924459598133	0.027145541866778	0.0355403615808691	0.0403139493399929	0.0473791490841167	0.0490760707965624	0.057992667367821	0.0832592806077927	0.0722477709183254	0.0863398335849905	0.0840483509647361	0.0885778952233111	0.0919680411057158	0.0908518169011419	0.0892515619023333	0.0856605280808274	0.0699854123233385	0.0645528234009219	0.14210502299972	0.150908213165682	0.133264844280236	0.146584799965377	0.132981659400513	0.127067620441343	0.137966922173647	0.126851318280809	0.161308466786125	0.089458710289257	0.0999327863239192	0.0976858917631769	0.0992235282709131	0.0907991351810672	0.0781233980602432	0.0914433701887939	0.0871972195937282	0.0732339444087786	AATATTATATATTATTTTTGCTTTATGATCAGGAATAATTGGAACTTCTATAAGATTTATTATTCGTATAGAATTAAGTAATCCTGGTGAATGAATTATAAATGATCAAATTTATAATTCTTTAGTTACAGCTCATGCTTTTTTAATAATTTTTTTTATAGTAATACCTTTTATAATTGGAGGATTTGGTAATTGATTAGTTCCTTTGATATTAGGATGTCCTGATATAGCTTTTCCTCGTATAAATAATATTAGATTTTGATTATTACCTCCATCTTTAATTTTATTATTATTAAGAAATTTATTTAATATTACTCCAGGAACAGGATGAACAGTTTATCCTCCATTATCTTCATCAATATTTCATAGATCTCCTTCAGTTGATTTAGCAATTTTTTC…
179	RRSSC6594-15|Ophonus	0.0711708431262207	0.0751722697849238	0.0816582117274731	0.0841955048162683	0.11861830130412	0.129618563456803	0.19593002873422	0.250978696832144	0.302834967921124	0.132120024416102	0.139308487228952	0.139236156371091	0.126955882830716	0.133033017605243	0.122598299316392	0.0957086838674347	0.06644184714241	0.0725783095534689	0.0812649519906654	0.0882601149039826	0.0928315478732292	0.0910745098629554	0.110053787090079	0.0994368090165137	0.0902091414212305	0.0896191466910141	0.0672955621087818	0.154187248262974	0.155225546269641	0.184684049197779	0.165718877059797	0.172175718598061	0.176546576718817	0.141169874415547	0.121333250793707	0.127921630168581	AACTTTATATTTTATTTTTGGTGCTTGAGCAGGAATAGTTGGAACTTCTTTAAGAATTTTAATTCGCGCTGAATTAGGTCATCCAGGAGCATTAATTGGAAATGATCAAATTTATAATGTTATTGTAACAGCTCATGCTTTTATTATAATTTTTTTTATAGTTATACCTATCATAATTGGAGGATTTGGAAATTGATTAGTCCCGTTGATATTAGGGGCCCCCGACATAGCTTTTCCACGAATAAATAATATAAGTTTTTGAATACTTCCCCCCTCTTTAACTCTTTTACTAGCTTCTTCTATAGTAGAAGCTGGAGCAGGGACTGGTTGAACAGTTTATCCCCCTTTGTCAGCTAGAATTGCGCATGGAGGAGCATCAGTAGATTTAGCAATTTTTTC…
191	RRSSA219-15|Delia	0.0215167665265318	0.0288160367508874	0.0410406556350513	0.0588655012486621	0.0494242922100498	0.0551384089537848	0.0301430813437261	0.00920655506720785	0.00648932074116695	0.19075079512963	0.1482427607567	0.163528421950728	0.15794511407286	0.161964995011262	0.140252454417952	0.11630740322998	0.095085665688249	0.0676932310258316	0.12124557008233	0.105580471482217	0.126250905107592	0.120052763001169	0.119904280379006	0.143100313490317	0.158336728301021	0.124606162205043	0.136599946967079	0.0987056442855023	0.0986646037563568	0.108801135464895	0.113942550789286	0.108616323971314	0.122003731878857	0.124983730422275	0.11638087321029	0.129506780480459	AACTATATATTTTATTTTTGGTATTTGATCTGGTATAATTGGGACTACTTTGAGATTATTAATTCGTATTGAATTAGGTAATCCAGGGTCATTTATTGGTGATGATCAAATTTATAATGTAGTTGTTACAGCTCACGCATTTATTATAATTTTTTTTATGGTTATACCAATTATAATTGGAGGGTTTGGAAATTGACTTGTTCCCCTAATAATTGGTGCACCTGATATAGCTTTTCCTCGTATAAATAATATAAGATTTTGAATATTACCCCCTTCTTTAACTCTTTTATTAGTAAGAAGAATAGTTGATAATGGTGTAGGAACTGGTTGAACAGTTTACCCTCCTTTATCAAGTGGTTTAGCTCATGCAGGTTCTTGCGTCGATTTAGCAATTTTTTC…
180	RRSSC6090-15|Publilia	0.115445728094277	0.0680726665274588	0.0795427140143262	0.0742062076346771	0.0804422962867018	0.0580252366477002	0.0491463282778144	0.0236168151724028	0.00995029180312266	0.0650560606547371	0.062870813713779	0.0545094739835761	0.0664768992775011	0.057593562499831	0.0447892453502552	0.0256227972558487	0.0171272317078212	0.00628081524981943	0.122114713953888	0.125848973861002	0.126663489764806	0.111020580204842	0.109204606634137	0.0927849470068327	0.0855874207032547	0.0808256187275952	0.0787458517810223	0.221711370933231	0.233091955917974	0.198791858511498	0.219400018009157	0.175259462811758	0.200127129939101	0.24629637663989	0.250979421102435	0.245222753247577	AATCTTATATTTCATTTTTGGAATATGATCAGGAATAATTGGATCTTCTATAAGTATAATTATTCGATTGGAATTAGGAAATCCTGGTTATTTAATTAATAATGATCAAATTTATAACTCTATAGTAACTTCACATGCTTTTATTATAATTTTTTTTATAGTAATACCAATTATAATTGGAGGATTTGGCAACTGATTAATCCCTTTAATATTAGGAGCCCCCGATATAGCCTTTCCTCGTATAAATAATATAAGATTTTGACTCCTCCCACCTTCTCTTATATTATTACTTTTTAGAAATATCTCAAATCAAGGTGTTGGAACAGGATGAACAGTTTATCCTCCTTTATCTTTAAATATAAGACATGAAGGATTAGCTGTTGATCAATCAATTTTTTC…
215	RRMFB1229-15|Gonia	0.0215167665265318	0.0225516809354771	0.0317324656972046	0.0385301462718516	0.0501060065853609	0.0516742157210863	0.0429211266959579	0.0408290702980522	0.0402337885952351	0.0638513187907604	0.0545983382251238	0.0660631124909645	0.0492328915701794	0.0473186546360114	0.02876973423958	0.0153234375745762	0.00590594196821422	0.00383827598600076	0.114726991045645	0.111661022195853	0.11758662730609	0.108574364030837	0.0990144411628337	0.0944905526503406	0.0972273099188974	0.063799851819699	0.0554435078866381	0.201282098150828	0.160805549566916	0.158178468062912	0.162775072556123	0.170633846491213	0.139227788144108	0.131992163903898	0.139550925475561	0.137908077133414	AACTTTATATTTTATTTTTGGAATCTGATCAGGTATAGTAGGAACATCTATAAGTCTTTTAATTCGAGCTGAATTAGGAACCCCTGGATCTTTAATTGGAGATGATCAAATTTATAATACTATTGTTACAGGTCATGCTTTCATTATAATTTTTTTTATAGTTATACCTATTATAATTGGAGGTTTTGGAAATTGATTAGTCCCATTAATATTAGGAGCTCCAGATATAGCTTTCCCACGAATAAATAATATAAGTTTTTGACTTTTACCCCCCTCTCTTACTTTATTAATTTCAAGAAGAATTGTAGAAAATGGAGCAGGAACTGGTTGAACAGTATACCCTCCTTTATCTTCTAATATTGCTCATGGAGGAAGTTCTGTTGATCTAGCTATTTTTTC…
223	RRGCO629-15|Scoparia	0.0215167665265318	0.0204635623303404	0.0262321716430225	0.0288976097038887	0.0255642890741637	0.0285795941697628	0.0307983657207637	0.0468333453418834	0.0372054389160239	0.0574260288495518	0.0509584490101156	0.0568794511132968	0.0504824573460722	0.0405588468308669	0.0326928798177045	0.0198451076785494	0.0115165868380177	0.00453614434709181	0.114726991045645	0.115161945334006	0.109128641833196	0.109138875455608	0.101901654713036	0.095002234343393	0.081308049668092	0.061180503064638	0.0678982089336365	0.154402293239631	0.194285569350564	0.142360621256621	0.156887463548774	0.136883979263533	0.121798683589985	0.108964453892851	0.121510121421686	0.116508547923057	AACATTATATTTTATTTTTGGTATTTGAGCTGGAATAGTAGGAACTTCATTAAGATTATTAATTCGAGCCGAATTAGGAAATCCTGGTTCTTTAATTGGTGATGATCAAATTTATAATACTATTGTTACAGCACATGCTTTTATTATAATTTTTTTTATAGTTATACCTATTATAATCGGAGGATTTGGTAATTGACTTGTTCCTCTTATATTAGGAGCCCCAGATATAGCTTTCCCTCGAATAAATAATATAAGTTTTTGACTTCTTCCCCCCTCTTTAACTCTTTTAATTTCGAGTAGAATTGTAGAAAATGGAGCAGGTACAGGATGAACAGTATATCCCCCACTTTCATCTAATATTGCTCATGGGGGTAGATCTGTAGATTTAGCTATTTTCTC…
167	RRMFI4230-15|Brachicoma	0.119583567810917	0.152432658174984	0.134545654556147	0.139850160542276	0.153044877257327	0.153579233316301	0.127452811333799	0.0876624156399356	0.0510493231638467	0.146978507405147	0.142948376443961	0.152863524866985	0.174939208625003	0.181433241490078	0.261543038541636	0.333849976010028	0.439992676631959	0.431980515515358	0.0795266642475495	0.0814425277402094	0.098401440745623	0.083547690866017	0.0932400140624284	0.103189141432231	0.100993156429841	0.112819092807268	0.120730247245904	0.106662308421806	0.123267345567068	0.119275115106899	0.10424531242424	0.101592239929005	0.110315979413152	0.104459032368951	0.102054352343978	0.0959015938686386	AACTTTATATTTTATTTTTGGCCTATGGGCAGGAATATTGGGAACATCTTTAAGAATTTTAATTCGAGCCGAATTAGGAAACCCTGGAACTTTAATTGGAAATGACCAAATTTATAATGTAATTGTAACTGCCCATGCATTCGTTATAATTTTTTTTATGGTAATACCAATTATAATTGGGGGTTTTGGAAATTGATTAGTTCCCTTAATACTAGGGGCTCCAGATATAGCCTTTCCTCGAATAAATAATATGAGATTTTGATTATTGCCACCTTCTCTTTTATTTTTAGTGATAAGAAGAATTGTTGAAAATGGAGTAGGAACTGGATGAACAGTTTATCCACCTTTATCAGCTAATACCGCCCATAGGGGATCTTCTGTAGATTTAGCAATTTTTAG…
221	RRMFB1276-15|Dasyphora	0.0438611009963918	0.0492795990812278	0.0499257460302685	0.0585087406350339	0.0579457219014377	0.0646649403437057	0.0589755939333772	0.0332236552425327	0.0259572829646678	0.132120024416102	0.144602871541692	0.1001315337307	0.114960051382145	0.119243009682749	0.0892515619023333	0.0713419060849119	0.0543346661075708	0.0390806282210987	0.0927811082888078	0.0961832567429622	0.086642778015014	0.0807251337421651	0.0871259147796462	0.0926143864424819	0.0838756722891896	0.0810127150672424	0.0803529099806349	0.109027803165032	0.126310983729218	0.112221210450039	0.121734974475483	0.102620154666904	0.109495786257664	0.10629457447128	0.100639387320145	0.084171481560739	AACCCTTTATTTTATTTTCGGAGCATGAGCCGGAATACTAGGTACCTCCTTAAGACTACTAATCCGAGCAGAATTAGGCAATCCAGGTTCACTGATTGGTAATGACCAAATCTACAATGTTATTGTAACAGCTCACGCTTTCATCATAATTTTCTTTATAGTTATACCAATCATAATTGGAGGATTCGGAAACTGACTAGTCCCCCTAATACTTGGGGCCCCAGACATGGCATTCCCTCGAATAAACAACATAAGATTCTGATTGCTTCCACCGTCACTAAGACTTTTATTAATAAGAAGAATTGTAGAAAACGGAGCAGGGACAGGATGAACTGTCTACCCCCCTCTCTCAGCAAATATTGCCCACAGAGGATCTTCAGTTGATTTAGCAATTTTTAG…
219	RRMFG2616-15|Exorista	0.320268794067993	0.280225516809355	0.254705924662895	0.239743132358188	0.23416888791934	0.204964766267996	0.19593002873422	0.147705166078248	0.115509909192772	0.107222025893918	0.0976152107661305	0.0841341881050848	0.0782228175708941	0.0538080701289501	0.0398853133775995	0.0208499232572102	0.00738242746026778	0.00418721016654628	0.03759047244488	0.0436694096706553	0.0369263268206845	0.0393276292590035	0.0451764002561128	0.036670521335421	0.0332079192328628	0.0280644509470817	0.0212935211448683	0.0599975484872661	0.0593509441619215	0.0739591215537401	0.0782705668035824	0.0808626260480447	0.105394820480223	0.128321079699238	0.151754998806123	0.128555690293332	TGTATTATACTTTATTTTTGGTATATGAGCTGGAATATTAGGATCATCTATAAGAATTATTATTCGAATAGAATTAGGTAATCCTGGTATATTTATCAATAATGACCAAATTTATAATTCCATCGTAACAGCCCATGCCTTCATTATAATTTTTTTTATAGTTATACCAATTATAATTGGTGGATTTGGAAATTGATTAATCCCTTTAATATTAGGAGCCCCAGATATATCATTCCCACGTATAAACAATATAAGATTTTGATTATTACCCCCATCTTTATTTCTATTAATTAATAGAAGAATTATTAATCAAGGAGTTGGGACAGGTTGAACTGTTTACCCACCACTATCATTAAATATAAATCATGAAGGTATATCTGTAGATTTAGCCATCTTTTC…
235	RRMFD562-15|Platydracus	0.0902049058227681	0.145333054917519	0.132007057300371	0.130217623974313	0.13838801818814	0.158775523165349	0.171356864595313	0.184531386347079	0.199871078827942	0.193160278857583	0.208135483294563	0.176563296164192	0.173439729693931	0.172510295187287	0.179483910199198	0.0984719267087517	0.0764819484883742	0.0669953626647405	0.021294024853169	0.0169518383531658	0.0253739564186827	0.0201342408168104	0.0181724617571582	0.0267780086030749	0.0237933029555048	0.0183354412854267	0.0206908743200135	0.0365576460316675	0.0281536529998859	0.0299256561200104	0.0330745094236377	0.0395747174091066	0.034858209108245	0.0438861429920671	0.0539455415336452	0.0589675916018736	AACATTATATTTTATTTTTGGAATTTGAGCAGGTATAGTTGGAACTTCTTTAAGATTATTAATTCGAGCTGAATTAGGAAATCCTGGATCTTTAATTGGAGATGATCAAATTTATAATACTATTGTAACAGCTCATGCCTTTATTATAATTTTCTTTATAGTTATACCTATTATAATTGGAGGATTTGGTAATTGATTAGTTCCTCTAATATTAGGAGCCCCTGATATAGCTTTTCCTCGAATAAATAATATAAGTTTTTGACTCCTCCCCCCCTCACTAACTTTATTAATTTCAAGAAGAATTGTAGAAAATGGAGCTGGTACAGGATGAACAGTATACCCCCCACTTTCATCTAATATTGCCCATAGAGGAAGCTCAGTAGACTTAGCTATTTTTTC…
229	RRMPA009-15|Phorocera	0.133652222847496	0.122363750261015	0.119314071021489	0.0845522654298965	0.0848734397262235	0.086604830817463	0.0406276313763265	0.0132094050964287	0.00519145659293356	0.0967809297394545	0.0612163186160479	0.0859116709523753	0.0874696043125014	0.0630014087439466	0.0519816789101502	0.0258740011505138	0.0156507462157677	0.00872335451363809	0.026291602114627	0.0355620087191412	0.0373389114778989	0.0400803111586973	0.0320990212346065	0.0393994903650337	0.0299555972461392	0.0243225241541374	0.0206908743200135	0.134188065433886	0.121238253458968	0.120771397912899	0.118964334942613	0.107074451864466	0.129795566855995	0.146676500722536	0.189074701309727	0.206386570606558	TACTCTTTATTTCATTTTTGGAGCATGATCAGGGATAGTAGGAACTTCTTTAAGAGTTCTTATTCGTTCCGAATTAGGAAACCCTGGATCATTAATCGGAGATGACCAAATTTATAACGTTATCGTTACAGCTCATGCTTTCATTATAATTTTCTTTATAGTTATGCCTATTATAATTGGAGGATTCGGAAATTGATTAGTTCCTCTAATACTAGGAGCACCAGACATAGCATTTCCTCGAATAAATAATATAAGATTCTGACTTTTACCCCCTTCTTTAACCCTCTTAATTATAAGAAGAATTGTAGAAAGAGGAGCAGGGACAGGATGAACTGTATACCCACCTCTTTCTGCAAATGTTGCCCATAGAGGTTCATCTGTTGATCTAGCTATCTTCAG…
186	RRSSA270-15|Cladius	0.152686285544043	0.184172060973063	0.169239817051758	0.165180164109882	0.173155451329002	0.196015600416858	0.213295064725714	0.233766441706495	0.28206914154939	0.0787098017798053	0.0767685725347196	0.0758392681510623	0.0792224701916084	0.0827400475349685	0.0735589795898351	0.0469751283023892	0.0242143620696783	0.0139573672218209	0.100603403132829	0.0902869651418611	0.101289533346123	0.110832409729919	0.0991842772540221	0.118539592223803	0.0956867363462388	0.0914901100874863	0.0789467340559738	0.128811941017464	0.132144623540005	0.13231415098776	0.132124872723746	0.143051467690927	0.134101580922307	0.121646381145312	0.110721013114957	0.101449619960213	AACATTATATTTTATTTTTGGATTTTGATCAGGAATACTAGGAATATCATTTAGAATATTAATCCGAACAGAATTAGGAATACCAGGATCTTTAATTGGAAATGATCAAATTTATAATGTAATTGTAACATCTCACGCATTTCTAATAATTTTTTTTATAGTTATACCAATTATAATCGGAGGATTTGGAAACTGATTAGTACCCCTAATATTAGGAGCTCCTGATATAGCATTCCCACGATTAAATAATATAAGATTTTGATTTCTACCCCCATCAATAATCCTATTATTATCAAGAAGTATAGTAAATTCAGGATCAGGAACAGGATGAACAGTTTATCCTCCTTTATCAAGAAGAATTTCACATGCAGGAGCATCTGTAGATTTAACTATTTTTTC…
209	RRSSC7829-15|Dicranomyia	0.0239994703565163	0.020045938609313	0.0215780766740991	0.0317516946129147	0.0371534334544513	0.036662711712726	0.0209691000652008	0.0124088350905845	0.00562407797567803	0.111237832107174	0.105887686254786	0.101020275154345	0.10171465415768	0.0754394551054124	0.0804244843515531	0.0406950309357596	0.039865108285446	0.0174467090272762	0.205769811591337	0.222216489716499	0.185044218760637	0.171046961705427	0.180026256659698	0.150604978321752	0.167922519419786	0.159967370398366	0.181798458831187	0.111608342884914	0.100186422837432	0.104953551106608	0.0820801961612789	0.0620175225198987	0.0615144866616088	0.0462222874859414	0.0353741255958329	0.0244113148029262	TACTTTATACTTTATTTTTGGAGCCTGATCAGGAATAGTAGGAACTTCCCTAAGTATCCTAGTACGTGCTGAATTAGGACACCCTGGTGCTTTAATTGGAGATGATCAAATTTATAACGTAATTGTAACAGCTCATGCATTTATTATAATTTTTTTTATAGTTATACCAATTATAATTGGAGGATTTGGTAATTGATTAGTTCCTTTAATACTAGGAGCCCCAGATATAGCCTTTCCTCGAATAAATAATATAAGTTTTTGACTTCTACCTCCTGCACTAACTCTACTTCTAGTAAGTAGTATAGTTGAAAAGGGAGCTGGTACTGGCTGAACTGTTTACCCTCCCTTATCTTCTAATATTGCTCATAGAGGAGCTTCAGTAGATTTAGCAATTTTTTC…
157	RRMPB104-15|Scathophaga	0.0608262438346188	0.0593025683858843	0.0706576236191089	0.0756332500891902	0.0947582981682335	0.114607059448443	0.15628532392345	0.312622587282145	0.403635750100584	0.221672502971697	0.215746160744126	0.215075424522153	0.247913849937147	0.297431543426357	0.313197788653609	0.30194708138755	0.309766656232836	0.291708974936058	0.0860452432842339	0.0989471434309784	0.0965448097881584	0.0937088965118839	0.103090507351355	0.129455468342254	0.176652436331518	0.186160857948975	0.218359032872375	0.0866631255927177	0.0755836810267206	0.0775929512254556	0.0729024527086465	0.103134112035854	0.097602985503086	0.107963249109762	0.106122376787499	0.103668830396842	TATACTATATTTTATCTTTGCTATATGATCAGCTTCTTTTGGTGCCTCATTAAGAATAATTATCCGCATAGAATTAAGAGTCCCAGGTGGATGAATTAATAACGATCAAATTTATAATTCAATTGTAACCTCACACGCATTTATTATAATTTTTTTTATAGTTATACCTTTCATAATTGGGGGATTTGGAAACTGATTAGTTCCCTTAATAATTGGAGCCCCAGATATAGCATTCCCACGAATAAATAATATAAGATTCTGATTATTAATTCCTTCACTATTTATATTAATCTTAAATATAATTTTTAATTCAGGATCAGGTACAGGATGAACTGTTTACCCTCCTCTTTCATCTATTGAATATCACCCCACATCATCAGTTGATTTCACCATTTTTTC…
204	RRSSA2287-15|Schizotus	0.240822271508491	0.219252453539361	0.214088368570474	0.232251159471994	0.236554888232928	0.198902428110773	0.279151144617986	0.289005772109742	0.353884291084971	0.0839303498570373	0.10290959507887	0.0823567052577943	0.0652273335016082	0.0803065167251165	0.072905121993481	0.0396902153570989	0.0233284707744462	0.0129105646801844	0.151882891554746	0.160489687017471	0.16070172398499	0.151853573263234	0.150304940701729	0.143441434619019	0.144471566147094	0.12142552443104	0.128564655969016	0.00430089953313735	0.00405818421619976	0.00363382967171555	0.00277063953287017	0.00239846772176404	0.00102524144436015	0	0	0	AACATTATATTTCTTATTTGGAACTTGAGCCGGAATAGTAGGAACCTCTTTAAGTGTATTAATTCGTGCAGAACTTGGTCATCCTGGTGCTTTAATTGGAGATGATCAAATTTATAATGTTATTGTTACTGCTCATGCTTTTGTAATAATTTTTTTTATAGTAATACCAATTATAATTGGAGGATTTGGAAATTGATTAGTTCCTTTAATATTAGGAGCACCTGATATAGCCTTTCCTCGAATAAATAATATAAGTTTTTGATTATTACCTCCTTCTTTAACACTTTTATTAGTAAGAAGAATAGTTGAAAATGGAGCTGGGACAGGTTGAACAGTTTATCCACCTTTATCTGCAAGAATTGCTCATGGTGGAGCTTCTGTAGATTTAGCCATTTTTTC…
182	RRGCO478-15|Cochylis	0.156824125260684	0.121946126539987	0.16077782619917	0.174099179450589	0.152704020069671	0.181870144716672	0.220503192873127	0.222958746627599	0.16093515438094	0.0722845118385967	0.0555910352837625	0.0770242567159227	0.0742242070880369	0.0905814245889361	0.121617512921861	0.14444223943248	0.178064150341659	0.211803047591133	0.101255261036498	0.115346204446541	0.118205504291912	0.113843137328694	0.118205919467122	0.121268561253415	0.130092879468947	0.129657763375517	0.153875822612916	0.0965551945189336	0.102215514945532	0.0927695339720323	0.109786591489981	0.0873727527214043	0.0963726957698538	0.0907759003334012	0.0799455238465824	0.0687955235355193	AACATTATACTTTATTTTTGGAATTTGATCTGGTATAGTAGGAACATCATTAAGATTATTAATTCGAGCAGAATTAGGTAATCCAGGATCCTTAATTGGAGATGATCAAATTTATAATACTATTGTAACTGCTCATGCATTTATTATAATTTTTTTTATAGTTATACCTATTATAATTGGAGGATTTGGAAATTGATTAGTACCTTTAATATTAGGAGCACCTGATATAGCTTTCCCACGAATAAATAATATAAGATTTTGATTACTTCCTCCTTCATTAATATTATTAATTTCAAGAAGAATTGTTGAAAATGGAGCAGGAACAGGATGAACAGTATACCCCCCACTTTCATCTAATATTGCTCATAGAGGAAGTTCTGTAGATATAGCTATTTTTTC…
227	RRGCO124-15|Aethes	0.112549240292628	0.115681770724577	0.121006469192007	0.117374241883696	0.13532030349924	0.11980334929749	0.169718653652719	0.158913146160066	0.10469437462416	0.0477880939377389	0.0459949637169225	0.0545094739835761	0.0639777677257153	0.0754394551054124	0.100367141040353	0.191417367734869	0.227083468677837	0.324857722087883	0.0438917655136749	0.0447749643458617	0.0453843122935787	0.05870918817612	0.0618203371925754	0.0765816933935071	0.0912361904696695	0.084193352841245	0.103253489325116	0.0266655771054516	0.0370309309728228	0.0427509373143006	0.0469277070879886	0.0404313130240224	0.0516721687957514	0.043719275528219	0.0504081289740619	0.0434331185454661	TACTTTATATTTTATTTTTGGAATTTGAGCAGGAATAGTAGGAACTTCTTTAAGACTTTTAATTCGAACTGAATTAGGAAATCCCGGATCTTTAATTGGAGATGACCAAATTTATAATACTATTGTTACAGCTCATGCTTTTATTATAATTTTTTTTATAGTTATACCTATTATAATTGGAGGATTTGGAAATTGATTAGTACCTTTAATATTAGGAGCTCCTGATATAGCTTTCCCCCGAATAAATAATATAAGTTTTTGATTACTACCCCCATCATTAATTTTATTAATTTCTAGTAGAATTGTAGAAAATGGAGCAGGAACAGGATGAACAGTTTACCCACCCCTCTCATCTAATATTGCCCATAGAGGAGCTTCAGTAGACTTAGCAATTTTTTC…
208	RRMFG2647-15|Athrycia	0.0372405574497666	0.0396742534975987	0.0325786647824634	0.0374598644309668	0.0460157203334947	0.0401269049454245	0.0366959251141014	0.0204145351490261	0.0108155345686116	0.0831271886143862	0.0770994715542658	0.0642856296436739	0.0804720359675013	0.0570527778754194	0.0317120934231734	0.0140674181012502	0.00561064486980351	0.00314040762490971	0.0923465363530289	0.0998684389936504	0.0953070558165154	0.0918271917626493	0.0828800124999363	0.0878386906406596	0.0686411114040103	0.0454644105342723	0.0351543981165278	0.202357323034113	0.197836480539738	0.168224938331773	0.184593858877475	0.163095805079955	0.190284812073243	0.164698186818138	0.184476064982269	0.196241608610536	GACTCTATATTTTATTTTTGGTGCATGAGCTGGAATAGTAGGAACTTCATTAAGTCTACTAATTCGATCAGAGCTGGGTACACCCGGAACATTAATTGGTAATGACCAAATTTATAATGTTATTGTTACTGCTCATGCTTTTATCATAATTTTCTTTATAGTTATACCAATTATAATTGGAGGATTTGGAAATTGATTAGTACCCCTAATATTAGGAGCACCTGATATAGCATTTCCACGAATAAATAATATAAGATTTTGACTTTTACCTCCGTCCCTATCTTTACTTTTAATAAGAAGAATAGTAGAAAGAGGGGCAGGAACAGGATGAACTGTTTATCCTCCTTTATCTTCAAATATTGCTCATGGGGGTTCTTCTGTTGATTTAGCAATCTTCAG…
224	RRMFC2016-15|Helina	0.0413783971664074	0.0526205888494466	0.0486564474023804	0.0513735283624688	0.0657854372175146	0.0658196714212719	0.0802723361870968	0.0640456004675329	0.0571060225222692	0.106017284029942	0.122432637232096	0.103390252284065	0.0844706464503585	0.0797657321007049	0.0454431029466093	0.0243667777825227	0.0118118839364284	0.00558294688872838	0.069748795692523	0.0801527139524685	0.0724086073411188	0.0728219737953797	0.0694629612960532	0.0656658172750562	0.0672717126727582	0.0572514799320466	0.0403773372652691	0.123650861577699	0.117433705756281	0.1237639635249	0.130393223015703	0.14870499874937	0.143738850499293	0.133827706006227	0.121156380165728	0.120946968796316	TATATTATATTTTTTATTTGGTATATGAGCTGGAATAGTAGGATTATCAATAAGTTTAATTATTCGTATAGAGTTAGGGATGCCTGGGAGATTACTTGGAAATGATCAAATTTATAATAGAATAGTTACAGCACATGCTTTTGTAATAATTTTTTTTATGGTTATACCAATTATAGTAGGTGGATTTGGAAATTGATTATTACCTTTAATATTAGGGGCGCCTGATATAGCTTTCCCTCGAATAAATAATATAAGATTTTGATTACTTATTCCTTCTTTGATTTTATTATTATTAAGAGGTATTTTAAATGTTGGTGTAGGTACTGGATGAACTGTTTATCCTCCTTTATCTTCATCTTTAGGTCATAGAGGAATTTCAGTTGATTTAGCTATTTTTTC…
190	RRSSA2286-15|Emmesa	0.239167135621835	0.191271664230528	0.236512644329831	0.19835890117731	0.236895745420584	0.185911703488154	0.212639780348677	0.234967296715261	0.234913410830244	0.174687570276609	0.17703097545722	0.175674554740547	0.158195027228038	0.167643233567583	0.150714175959618	0.166548182163016	0.186332469097159	0.15667144706494	0.069314223756744	0.07812586371459	0.076121869256048	0.0854293956152516	0.0927305057888632	0.0726588004134388	0.0730916572805795	0.0746514395192372	0.0552426256116865	0.0509656594676777	0.0489518471079097	0.0596375575534494	0.0550664607157947	0.0651012667335953	0.0633599212614571	0.0604060219130354	0.0576598247212077	0.0554802609157413	AACATTATACTTTATTTTTGGTGCATGAGCTGGAATAGTAGGAACTTCATTAAGTATATTAATTCGAGCTGAATTAGGAAATCCTGGATCATTAATTGGAGATGACCAAATTTATAATGTTATTGTTACAGCACATGCATTTGTTATAATTTTTTTTATAGTAATACCAATTATAATTGGGGGATTTGGAAATTGATTAGTTCCATTAATATTAGGTGCACCTGATATAGCTTTTCCTCGAATAAATAATATAAGATTTTGACTTTTACCCCCATCTTTAACCCTTCTTTTGATAAGAAGATTAGTGGAAAGAGGAGCAGGTACCGGATGAACAGTATACCCTCCTTTATCATCTGGTATTGCCCATAGAGGAGCTTCTGTAGATTTAGCTATTTTTAG…
174	RRSSC4128-15|Phyllobius	0.0384819093647588	0.0221340572144498	0.030040067526687	0.0310381733856582	0.0391985765803844	0.0256927664758474	0.0389894204337327	0.0292208052133119	0.0203332049889898	0.0666623831400392	0.0615472176355941	0.0755430210098472	0.0587295914669652	0.0524561085679212	0.0542701804973895	0.0364245647264515	0.0215566881839819	0.0174467090272762	0.117986280563987	0.104659175919545	0.10376504128941	0.109138875455608	0.13535936467715	0.111376048521069	0.120335913508776	0.114315863524446	0.112494073972889	0.15311202337969	0.199611936134326	0.192165463227781	0.183901198994258	0.226312561460735	0.266972872111382	0.298859627752062	0.348435137118954	0.256477320461913	AACATTATACTTTATTTTTGGAATTTGAGCTGGAATATTAGGAACTTCTTTAAGTTTATTAATTCGAGCTGAATTAGGAAATCCTGGATCATTAATTGGTGATGATCAAATTTATAATACTATTGTAACTGCACATGCTTTTATTATAATTTTTTTTATAGTTATACCTATTATAATTGGAGGTTTTGGAAATTGATTAGTACCTTTAATATTAGGAGCTCCTGATATAGCTTTCCCCCGAATAAATAATATAAGATTTTGACTTCTCCCCCCATCATTAACTCTCCTAATTTCAAGAAGAATTGTAGAAAATGGTAGAGGTACTGGTTGAACAGTTTACCCCCCTTTATCATCTAATATTGCTCATAGAGGAAGATCAGTTGATTTATCTATTTTTTC…
173	RRSSA4293-15|Zaphne	0.219719288953623	0.227604927959908	0.213242169485215	0.222261862290403	0.21814860009953	0.236719870901066	0.246059283577591	0.292208052133119	0.329224872268537	0.146978507405147	0.145264669580784	0.15375226629063	0.156695548296967	0.186029910797576	0.21577300679685	0.340130073376658	0.396288706067174	0.465478196847729	0.0545387779402594	0.0609897662488898	0.0682827607689753	0.0654833252733647	0.0599521401895031	0.0704415130768785	0.0783980773641813	0.104025564843849	0.0926067287526818	0.0711798872734232	0.0720327698375458	0.0534386716428758	0.0644173691392316	0.0575632253223369	0.0586438106174004	0.0585704798107056	0.0445713982507495	0.0575409563211832	TATTTTATACTTTATTTTAGGTATATGATCAGGAATAATTGGTTCTTCATTGAGTATTATTATTCGTATAGAATTAGGGAATCCTGGTTATTTAATTAATAATGATCAAATTTATAACTCAATTATTACTATACATGCTTTCATTATAATTTTTTTTATAGTAATACCAATTATAATCGGAGGATTTGGAAATTGATTAATTCCCCTTATAATAGGAGCACCAGATATATCATTTCCACGAATAAATAATATAAGATTTTGATTACTACCACCATCTTTAATATTATTAATTAGAAGTAGTATTACAAATCAAGGAGTAGGGACCGGATGAACTATTTATCCACCATTATCATTAAATTTAAATCATGAAGGAATATCATTAGATATATCTATTTTTTC…
252	RRSSA2264-15|Cymatodera	0.0914462577377603	0.0998120693255377	0.0786965149290674	0.0884766321798073	0.095099155355889	0.0926671689746854	0.103534931571929	0.0856609906253252	0.0635953432634361	0.0449770295884602	0.0539365401860314	0.0482882840180592	0.0437348021562507	0.0651645472415928	0.0415199573684847	0.0223571466252013	0.0251002533649104	0.0143063014023665	0.0397633321237748	0.0447749643458617	0.0517793744804012	0.0553221196274977	0.0618203371925754	0.0595256369584276	0.0515236272633593	0.060245021366402	0.0594611533856699	0.083007360989551	0.0753300445132081	0.0773791965388841	0.0796558865700175	0.0825758172778762	0.0668457421722816	0.0755909611232183	0.055891118441416	0.0572239262588075	AACATTATATTTTATTTTTGGAGTATGAGCTGGAATAGTAGGAACTTCTTTAAGTTTATTAATTCGAGCTGAATTAGGAAATCCAGGTTCATTAATTGGGGATGATCAAATTTATAATACAATTGTAACTGCCCATGCATTTATTATAATTTTTTTTATAGTTATACCAATTATAATTGGAGGTTTTGGAAATTGATTAGTACCTTTAATATTAGGAGCTCCTGATATAGCTTTTCCCCGTATAAATAATATAAGTTTTTGATTATTACCTCCTTCTATTATATTATTAATTTCTAGAAGAATCGTAGAAAATGGAGCAGGAACTGGATGAACAGTTTACCCCCCACTTTCATCTAATATTGCTCATAGAGGAAGATCAGTAGATCTTGCAATTTTTTC…
225	RRGCO704-15|Crambus	0.137376278592472	0.145750678638547	0.133699455470889	0.127363539065287	0.131911731622685	0.130195928995586	0.125814600391205	0.142101176037339	0.0990702966484821	0.0666623831400392	0.0787539666519968	0.0770242567159227	0.0749739465535726	0.0675980780514448	0.0640780444427008	0.0595353230356483	0.0484287241393566	0.0505954561791009	0.063882074559507	0.0674388351875942	0.0660135451542963	0.0769617242436958	0.0718406665726907	0.0803340258092246	0.0905514911040435	0.0828836784637145	0.0761343822066516	0.0928994299157669	0.0986646037563568	0.0878531761808878	0.105976962132284	0.0789781156952301	0.0754577703049068	0.0789283104001816	0.0714557337035825	0.0640400725998843	TACATTATATTTTATATTTGGAATTTGAGCAGGTATAGTAGGAACATCATTAAGATTATTAATTCGAGCTGAACTAGGAAATCCTGGATCTTTAATTGGTGATGATCAAATTTATAATACTATTGTAACAGCTCATGCTTTTATTATAATTTTTTTTATAGTTATACCTATTATAATTGGAGGATTTGGAAATTGATTAGTTCCTTTAATATTAGGAGCCCCTGATATAGCTTTCCCTCGTATAAATAATATAAGATTTTGACTTTTACCCCCTTCTATTATACTTTTAATTTCAAGAAGAATTGTAGAAAATGGAGCTGGTACAGGATGAACAGTATACCCCCCACTTTCATCAAATATTGCTCATAGAGGAAGATCAGTAGATTTAGCAATTTTTTC…
216	RRMFG2779-15|Pegomya	0.0508954285146811	0.0517853414073919	0.0605032345960034	0.0774170531573314	0.0712391522200029	0.0981521415931247	0.104190215948966	0.158512861157144	0.200303700210687	0.154608539210332	0.154860741147624	0.147234829183898	0.144949630003574	0.155475579518323	0.109848076187487	0.0793804307141978	0.0481334270409459	0.029310471165824	0.0506276305182488	0.0602527297987522	0.0596184829674739	0.0741391671198439	0.0748977162140818	0.0760700117004547	0.090380316262637	0.0574385762716938	0.059862917935573	0.113758792651483	0.0900409622969323	0.0981134011363199	0.10580379716148	0.119066790473286	0.114006848612848	0.103124092658165	0.102584964227915	0.0970111990869534	AACATTATATTTTTTATTCGGATTTTGATCAGGAATATTAGGGTTATCTTTTAGAATATTAATCCGAACAGAACTAGGCATACCTGGATCAATAATTGGAGATGATCAAATTTATAATGTTATTGTTACATCACATGCATTCTTAATAATTTTTTTTATAGTTATACCTATTATAATTGGAGGATTTGGTAATTGATTAATCCCATTAATATTAGGAGCACCAGATATAGCATTTCCACGATTAAACAATATAAGATTTTGATTTTTACCCCCTTCAATTACTTTATTATTAGCTAGAAGAATAGTTAATTCAGGATCAGGAACAGGATGAACAGTTTATCCTCCTCTATCAAGAAGTATTTCTCATGCAGGACCATCAGTTGATTTAACTATTTTTTC…
257	RRGCO309-15|Orthonama	0.100963289086034	0.109417414909167	0.117621672850972	0.0924009989297182	0.073284295345936	0.0433024154087315	0.0104845500326004	0.00400285002922081	0.00173048553097785	0.0722845118385967	0.0665107029287872	0.0761355152922774	0.0779729044157155	0.0816584782861454	0.103309500223946	0.147707890063128	0.184560686506694	0.227505085715681	0.0640993605273965	0.0615425435864931	0.048066112565472	0.0553221196274977	0.0529888604507789	0.0559438651070609	0.0688122862454168	0.0825094857844201	0.0970261388016167	0.019569092875775	0.0213054671350488	0.0134665452540047	0.0141995276059596	0.00993650913302245	0.00779183497713712	0.00517289137929308	0.00318367130362496	0.00110960521831483	AACTTTATATTTTTTATTAGGAATTTGATCAGGAATAGTAGGAACATCTATAAGATTATTAATTCGAGCTGAATTAGGTACTCCCGGTTCCTTAATTGGTGATGATCAAATTTATAATACTATTGTCACTGGACATGCTTTTATTATAATTTTTTTTATAGTAATACCTATTATAATTGGAGGATTTGGAAATTGATTAGTACCTTTAATACTAGGAACTCCTGATATGGCTTTTCCTCGAATAAATAATATAAGATTTTGACTTTTACCTCCTTCTCTTACTTTATTAATTTCCAGAAGAATTGTAGAAAATGGAGCTGGAACAGGATGAACAGTATACCCCCCACTTTCATCTAATATCGCTCATGGTGGAAGATCAGTTGATTTAGCTATTTTCTC…
237	RRMFD001-15|Entylia	0.235856863848522	0.201294633535185	0.181086604245381	0.207634677131645	0.188153167585845	0.206985545653737	0.194619459980145	0.120085500876624	0.106424860155138	0.0823240273717352	0.0969534127270381	0.0838379409638697	0.081221775433037	0.0778729859152645	0.0712704780025958	0.0427046620930811	0.0248049562664997	0.0195403141105493	0.0866971011879024	0.089365669579189	0.0864364856864068	0.0916390212877258	0.0743882079405166	0.049974245354783	0.0380008147922451	0.0211418863801349	0.0220970502446746	0.0466647599345403	0.0400745691349727	0.0607063309863069	0.0521226562121202	0.0414592277619212	0.0285017121532121	0.0208584329810205	0.0084897901429999	0.00998644696483344	AACTTTATATTTTATCTTTGGAATCTGAAGAGGAATAGTAGGAACATCTTTAAGTTTACTTATTCGAGCTGAATTAGGAAATCCAGGATCTTTAATTGGAGATGATCAAATTTATAACACAATTGTTACAGCTCATGCATTTATTATAATTTTTTTTATAGTTATGCCAATTATAATTGGAGGATTTGGAAATTGATTAATCCCTCTTATATTAGGAGCCCCTGATATAGCATTTCCACGAATAAATAATATAAGATTTTGATTACTACCTCCTTCTTTAACTCTTTTAATTTCAAGAAGAATTGTAGAAAATGGAGCAGGAACTGGGTGAACTGTTTATCCCCCTCTTTCATCTAATATTGCCCATGGAGGAAGCTCAGTTGATTTAGCAATTTTCTC…
274	RRSSA2346-15|Platycerus	0.0215167665265318	0.0338275214032157	0.0232704748446167	0.0267570460221192	0.0299954325136854	0.0392608566372499	0.0242455219503884	0.0176125401285715	0.012113398716845	0.109229929000546	0.0747831784174424	0.0865041652348055	0.0917181279505372	0.0619198394951235	0.0683281188190024	0.028888447886496	0.0171272317078212	0.00872335451363809	0.0401979040595537	0.0396157091948982	0.0416710503786496	0.051746880603952	0.0455160724384896	0.0533854566417989	0.0580282712368067	0.0514514934029831	0.0490152750881873	0.0382780058449225	0.0319582007025731	0.031849448299154	0.0410400980806395	0.0519096942638931	0.0535176033955997	0.0515620463290827	0.0475781989263953	0.0447012387949687	AACTTTATATTTTATTTTTGGAATTTGAGCAGGAATAGTAGGAACTACCTTAAGTCTTTTAATTCGGGCTGAATTAGGAACTCCAGGATCTTTAATTGGTGATGATCAAATTTATAATACTATTGTTACTGCCCATGCTTTTATTATAATTTTTTTTATGGTAATACCTATTATAATTGGAGGATTTGGAAATTGATTAGTGCCTCTTATATTAGGGGCCCCAGATATAGCTTTCCCTCGTATAAATAATATAAGATTTTGACTTTTACCACCTTCTTTAATACTTTTAATTTCTAGAAGAATTGTAGAAAATGGAGCAGGAACAGGTTGAACTGTTTATCCCCCCCTCTCATCTAATATTGCACATGGAGGAAGATCTGTGGATTTGGCTATTTTTTC…
253	RRSSA244-15|Nephrocerus	0.151444933629051	0.141574441428273	0.130737758672483	0.108098465929361	0.146909447879527	0.111720231754527	0.146783700456406	0.105675240771429	0.0692194212391142	0.0686702862466669	0.05492923724467	0.0675443481970399	0.0732245544673226	0.0494817931336576	0.0451161741484322	0.0344149335691301	0.0109259926411963	0.00977015705527466	0.0395460461558853	0.0412740412077079	0.0462094816080074	0.0506178577544112	0.0470445972591852	0.0550910622853069	0.0790827767298074	0.0579998652906355	0.0733220303573294	0.0567718738374131	0.0590973076484091	0.0589962934937349	0.0502178415332719	0.0442003337296516	0.0567983760175521	0.0438861429920671	0.0348435137118954	0.0362999421420136	TACTTTATATTTTATTTTTGGAGCTTGATCAGGTATAATTGGTACTTCATTAAGAATTTTAATTCGGGCTGAATTAGGACATCCTGGTGCTTTAATTGGAGATGATCAAATCTATAATGTAATTGTAACAGCACATGCTTTTATTATAATTTTTTTTATAGTAATACCAATTATAATTGGAGGATTTGGAAATTGATTAGTTCCTTTAATATTAGGAGCTCCAGATATAGCATTTCCACGAATAAACAATATAAGTTTTTGATTACTACCTCCTGCTTTAACATTATTGTTAGTTAGTAGTATAGTTGAAAATGGAGCTGGAACTGGATGAACTGTTTACCCTCCGCTTTCTTCTAATATTGCTCATGAAGGAGCTTCTGTTGATTTAGCAATTTTTTC…
149	RRSSC1911-15|Ectemnius	0.223029560726936	0.189183545625392	0.185740699214304	0.19835890117731	0.162929735699337	0.186489069026937	0.302413740002818	0.461128323366237	0.570194982457203	0.0658592218973881	0.0522820450883004	0.0607306639490929	0.0622283756394653	0.0730059242955604	0.0892515619023333	0.175591522370963	0.254546098830033	0.318576906838063	0.175784348022589	0.19218225437339	0.139659906467058	0.126262388673643	0.13858625040973	0.146170403648632	0.170490142040883	0.195328578591688	0.194253159878185	0.12429599650767	0.128340075837318	0.132100396301189	0.122081304417092	0.104675984142702	0.125079456211938	0.112635538097511	0.118857062001999	0.0968526840557656	AACCTTATACTTTATTTTTGGTACTTGAGCCGGAATAGTGGGAACTTCATTAAGACTTATTATTCGAGCAGAACTTGGTCACCCAGGAACCTTAATTGGAGATGATCAAATTTATAATGTTATTGTAACAGCTCATGCTTTTGTAATAATTTTTTTCATGGTAATACCAATTATAATTGGAGGATTTGGTAACTGATTAGTTCCTCTTATACTAGGAGCTCCAGATATAGCTTTCCCACGAATAAATAATATAAGATTTTGGATATTACCTCCTTCTCTAACTTTATTATTAGCAAGTAGAATAGTGGAAACTGGGGCAGGTACTGGTTGAACCGTTTACCCCCCACTATCTTCAGGGATTGCTCATATAGGAGCTTCTGTTGATTTAGCAATTTTTTC…
248	RRGCO700-15|Idaea	0.0347578536197822	0.0467738567550637	0.0380789588366455	0.0371031038173386	0.0613542937779929	0.0661083541906634	0.103534931571929	0.132094050964287	0.163963504060152	0.0634497381694349	0.0761067744956272	0.0752467738686322	0.0744741202432155	0.0865255399058494	0.0702896916080647	0.043960681566407	0.0339591663172318	0.0247743268187322	0.107339268137403	0.0954462202928246	0.0802477158281915	0.0822304975415527	0.0672550921106041	0.0852802821753977	0.0950020369806127	0.0843804491808922	0.1012446665756	0.0490302546777659	0.0489518471079097	0.0406133904485856	0.0354988190148991	0.0267257831853707	0.034653160819373	0.0290349387095805	0.029006782988583	0.025520920021241	AACTTTATATTTTATTTTTGGAATTTGAGCTGGAATAGTTGGAACATCTTTAAGTTTATTAATTCGGGCAGAATTAGGAAATCCTGGATCTTTAATTGGAGATGATCAAATTTATAATACTATTGTCACAGCTCATGCCTTTATTATAATTTTTTTTATAGTAATACCTATTATAATTGGGGGATTTGGAAATTGATTAGTACCATTAATATTAGGGGCCCCAGATATAGCTTTCCCTCGAATAAATAATATAAGTTTTTGACTTTTACCCCCATCATTAACTCTTTTAATTTCAAGAAGAATTGTTGAAAATGGAGCTGGTACCGGATGAACAGTTTATCCCCCACTATCATCTAATATCGCACATGGAGGAAGATCTGTTGATCTAGCAATTTTTTC…
243	RRSSA2306-15|Pimpla	0.134479790790824	0.152850281896012	0.171355314764905	0.17588298251873	0.169746879452447	0.162528399167439	0.15628532392345	0.14050003602565	0.106424860155138	0.0417643846178559	0.0413623774432756	0.0459183068883385	0.0394862785182149	0.0300135466548415	0.0196157278906227	0.00828972852395104	0.00442945647616067	0.00244253926381867	0.0343311829265378	0.0550934746477887	0.0517793744804012	0.0511823691791816	0.0519698439036486	0.0585022735723228	0.0522083266289854	0.0402257130241504	0.0399755727153659	0.0692444824835114	0.0644236744321713	0.068829009076024	0.0786168967451912	0.0935402411487975	0.0818142672599397	0.0914433701887939	0.0769387231709366	0.078464940437977	AACATTATATTTTTTATTAGGATTTTGATCAGGAATATTAGGACTATCATTTAGAATACTAATTCGAACAGAACTAGGAATACCAGGATCTATAATTGGTGATGACCAAATTTATAATGTAATTGTTACATCACATGCATTCTTAATAATTTTCTTTATAGTAATACCTATTATAATTGGGGGATTCGGTAATTGATTAATTCCATTAATATTAGGAGCCCCAGATATAGCATTCCCACGATTAAATAACATAAGATTTTGATTTCTACCCCCCTCATTATTACTATTATTATCAAGAAGAATAGTAAACTCAGGATCAGGAACTGGATGAACTGTTTATCCACCTCTATCAAGAAGAATCTCCCATTCAGGAGCATCTGTAGATTTAACAATTTTTTC…
198	RRMFI4021-15|Eutettix	0.136548710649144	0.132386719565671	0.120160270106748	0.125936496610774	0.159862021010437	0.153001867777518	0.200517019373483	0.247376131805846	0.366430311184561	0.108426767757895	0.0906663313556602	0.0947990851888279	0.0982158699851801	0.138981648473771	0.168368331061178	0.263261681609112	0.338705771877086	0.343700167837341	0.043022621642117	0.04219533677038	0.0462094816080074	0.0509941987042581	0.0565554183657352	0.0463924735034163	0.0422801858274078	0.0318063777400259	0.0297305766928349	0.110748162978287	0.107795518242806	0.111366191703753	0.0988771983293044	0.0995364104532076	0.0842748467264041	0.064077106117695	0.0465169751585203	0.034080731705384	AATATTGTACTTCATTTTCGCCATATGAGCAGGGATAATTGGAGCCTCACTAAGATTTATTATTCGAATAGAACTAAGAAACCCAGGTGCTTGAATCAATAATGATCAAATTTATAATTCAATTGTAACTTCACACGCCTTCATTATAATTTTCTTCATAGTAATACCATTCATAATCGGAGGTTTCGGAAACTGACTCACACCGTTAATATTAGGAGCGCCCGACATGGCTTTCCCGCGAATAAACAACATAAGGTTCTGACTACTTCCTCCGTCAATCTTAATTATCCTAATAAGCATAATTTTAAATTCAGGATCAGGAACAGGATGAACAGTTTATCCCCCCCTATCATCATATTCCTTTCACCCATCATCATCAGTAGATTTAACAATTTTCTC…
214	RRBPA087-15|Fannia	0.0256546062431726	0.0187930674462309	0.0287707688987988	0.0342490189083125	0.0299954325136854	0.0536949951068271	0.0769959143019092	0.139699466019806	0.163530882677407	0.130112121309474	0.106880383313424	0.120572586474541	0.124206838123752	0.12492124823907	0.13502159364712	0.140422977117837	0.130521317497534	0.138177935496027	0.127112291215346	0.108528617282768	0.119649550592162	0.101988397408516	0.103090507351355	0.113081654164577	0.128552305896289	0.13620613526317	0.157089939012141	0.0673090776935996	0.060619126729484	0.068401499702881	0.061473564635557	0.0818905407859436	0.0750476737271627	0.0579030099553129	0.0603128841408951	0.0518344151984212	CACCTTATACTTTATATTTGGAGCATGAGCTGGAATAGTAGGAACTTCTATAAGAATAATTATTCGAGCAGAACTAGGACAACCAGGATCTCTAATTGGAGATGACCAAATCTATAATGTAATTATTACAGCCCACGCATTTGTAATAATTTTCTTTATAGTAATGCCTATTATAATTGGAGGATTTGGTAATTGACTTGTACCATTAATAATTGGAGCACCAGATATAGCTTTTCCACGAATAAATAATATAAGTTTTTGACTTTTACCACCATCACTAACCCTTTTACTTTCCTCATCTATGGTTAATAATGGAGCTGGTACAGGATGAACAGTTTACCCCCCACTCGCTGGGGCGATTGCACATGGAGGAGTGTCAGTTGATTTAGCTATTTTCTC…
205	RRGCO562-15|Sparganothis	0.194478466682115	0.161620380037586	0.151046536718694	0.144131287905815	0.153044877257327	0.130195928995586	0.171356864595313	0.154109726125001	0.166126610973874	0.0678671250040158	0.0433477715605529	0.0548057211247911	0.0504824573460722	0.0521857162557154	0.0411930285703077	0.0391878075677685	0.0383886227933924	0.0369870231378255	0.14210502299972	0.154040618078767	0.116348873334447	0.103870102157751	0.0973160802509498	0.0880092512050104	0.0777133779985553	0.0783933663121815	0.070107913958104	0.108382668235061	0.104244607053631	0.107304852658895	0.0971455486212605	0.100906963437073	0.101908999569399	0.0994530084535057	0.0917958559211865	0.088926932496374	AACTTTATATTTTATTTTTGGAATCTGAGCAGGAATAGTAGGGACATCTTTAAGTTTATTAATTCGAGCTGAATTAGGTAATCCAGGATCATTAATTGGAGATGATCAAATTTATAATACTATTGTTACAGCTCATGCTTTTATTATAATTTTTTTTATAGTTATACCAATTATAATTGGTGGATTTGGAAATTGATTAGTACCATTAATACTGGGGGCACCTGATATGGCTTTCCCACGAATAAATAATATAAGATTTTGATTATTACCACCTTCCTTAACCCTTTTAATTTCAAGAAGAATTGTTGAAAATGGAGCTGGAACAGGATGAACAGTATACCCCCCACTCTCATCTAACATTGCTCATGGTGGTAGATCTGTAGATTTAGCAATTTTTTC…
262	RRGCO316-15|Argyrotaenia	0.0165513588665629	0.0175401962831489	0.0169239817051758	0.0210488762040671	0.0235191459482306	0.0254040837064558	0.0252284485159447	0.0164116851198053	0.0095176704203782	0.0582291900922029	0.0526129441078466	0.0616194053727381	0.0537313283633937	0.052726500880127	0.0503470349192649	0.031651690727813	0.0183084201014641	0.0143063014023665	0.0871316731236813	0.0937878882800149	0.0872616550008355	0.0846767137155578	0.0811816515880524	0.0793106624231198	0.0672717126727582	0.0563159982338106	0.0721167367076199	0.0578470987206974	0.0547854869186968	0.0549349544488763	0.0630320493727965	0.0515670560179268	0.0598741003506326	0.0485584319798157	0.0544761534175827	0.0545291707286143	AACATTATATTTTATTTTTGGTATTTGAGCTGGAATAGTAGGAACTTCATTAAGACTATTAATTCGAGCTGAATTAGGAAATCCCGGATCATTAATTGGAGATGATCAAATTTATAATACTATTGTCACTGCACATGCTTTCATTATAATTTTTTTTATGGTAATGCCTATTATAATTGGCGGATTTGGAAATTGATTAGTACCCTTAATATTAGGAGCCCCTGATATAGCTTTTCCACGAATAAATAATATAAGATTTTGATTATTACCTCCCTCTATTATATTATTAATTTCGAGTAGAATTGTAGAAAATGGAGCAGGAACTGGATGAACAGTTTATCCCCCACTTTCATCAAATATTGCCCATAGCGGAAGATCTGTAGATCTTGCTATTTTTTC…
212	RRGCO088-15|Acrobasis	0.0343440696481181	0.0446857381499269	0.0545798409991919	0.0581519800214056	0.0736251525335915	0.0750575200418013	0.107138995645635	0.180128251314936	0.197275350531475	0.0995919940887332	0.0820629568474589	0.0876891537996658	0.0874696043125014	0.0859847552814378	0.119982868930976	0.155997618587079	0.175997070652784	0.207964771605132	0.0790920923117706	0.100052698106185	0.0600310676246882	0.0496770053797939	0.0536682048155325	0.057478910186218	0.0977408344431169	0.134709364545992	0.169142875509237	0.110103028048316	0.111346429431981	0.0884944402406023	0.0931627542927596	0.0784641583262807	0.0736123357050585	0.0881060209118306	0.0923264678051239	0.0916216880265671	AACTTTATATTTTATTTTTGGAATTTGAGCAGGTATAGTAGGAACTTCTCTTAGATTATTAATTCGAGCAGAATTAGGAACTCCTGGATCATTAATTGGAGATGATCAAATTTATAATACTATTGTAACAGCTCATGCTTTTATTATAATTTTTTTTATAGTTATACCTATTATAATCGGAGGATTTGGTAATTGATTAGTTCCCTTAATATTAGGAGCCCCAGATATAGCCTTTCCTCGAATAAATAATATAAGTTTTTGACTTCTACCACCTTCACTTACTCTTTTAATTTCTAGAAGAATTGTAGAAAATGGAGCAGGAACAGGATGAACTGTTTATCCCCCCCTTTCATCAAATATTGCTCATAGAGGAAGATCAGTAGATTTAGCTATTTTTTC…
238	RRMPG971-15|Anthomyia	0.155168989374028	0.152850281896012	0.14639244174977	0.170174812700678	0.145546019128905	0.137124315460983	0.165786947390494	0.17132198125065	0.172183310332296	0.0630481575481094	0.0602236215574093	0.0598419225254476	0.061228723018751	0.0448851238261594	0.036289096597652	0.020598719362545	0.0118118839364284	0.00837442033309257	0.0506276305182488	0.0674388351875942	0.0680764684403681	0.0658596662232116	0.0626695176485174	0.0661774989681086	0.054775949250083	0.0572514799320466	0.0425870422897365	0.0576320537440406	0.0408354786755101	0.0645539153445939	0.0697854832341675	0.0724679890218706	0.070126514794234	0.0664132506115693	0.0606666253968535	0.0559558060093048	AACTTTATATTTTATATTTGGAATATGATCAGGAATAATTGGAATAATATTAAGAATAATTATTCGTGTAGAATTAGGTCAACCAGGGCCATTTATTAATAATGATCAAATTTACAACACAATTATTACATCTCATGCATTCATTATAATCTTCTTTATAGTAATACCAATTATAATTGGAGGATTCGGAAATTGATTATTACCAATTATAATTGGAGCTCCAGATATAGCATTCCCACGGATAAACAATATAAGATTCTGGCTTCTACCACCATCAATTAAAATACTTCTAATTAGATCAATAGTAGAATCAGGAGTTGGTACAGGATGAACAGCTTACCCACCATTATCTAGAAATCTAGGACACTCTGGACCTAGAGTTGAATTTGCAATCTTTTC…
203	RRGCO428-15|Metzneria	0.0215167665265318	0.0238045520985592	0.0308862666119458	0.0256867641812344	0.0313588612643075	0.0372400772515091	0.038661778245214	0.0340242252483768	0.023361554668201	0.0803161242651075	0.0665107029287872	0.0755430210098472	0.0687261176741082	0.0765210243542356	0.0696358340117106	0.0881725670274792	0.0773678397836063	0.0725783095534689	0.0919119644172499	0.0936036291674805	0.0635380372110102	0.0573919948516558	0.0565554183657352	0.0712943158986324	0.0989390583329625	0.118431982996685	0.137001711516983	0.154187248262974	0.223961041431524	0.154758393077768	0.16346773243934	0.147848403134455	0.130000615144867	0.166533728920468	0.175986274839269	0.178170895055124	AACGTTATATTTCATTTTTGGTATTTGAGCAGGTATAGTTGGAACTTCTTTAAGATTATTAATTCGAGCAGAACTAGGAAACCCCGGATCATTAATTGGTGATGATCAAATTTATAATACTATTGTAACAGCTCATGCATTTATTATAATTTTTTTTATAGTAATACCTATTATAATTGGAGGATTTGGTAATTGATTAGTACCTTTAATATTAGGAGCCCCAGATATAGCTTTCCCACGAATAAATAATATAAGTTTTTGATTACTACCCCCCTCTATTATACTTTTAATCTCAAGAAGAATTGTTGAAAATGGAGCAGGAACAGGATGAACGGTTTACCCCCCCCTTTCATCTAATATTGCCCATAGCGGAAGTTCTGTTGATTTAGCTATTTTCTC…
236	RRSSC2097-15|Lejops	0.00951703134827369	0.0100229693046565	0.011846787193623	0.0107028184088477	0.0139751446938762	0.0187643800104503	0.0183479625570507	0.010007125073052	0.0211984477544787	0.026905901628811	0.0218393352900495	0.0311059498275842	0.0339881891042863	0.0267688389083722	0.021577300679685	0.0102993596812725	0.00944950714914275	0.00488507852763733	0.0525832042292541	0.0713082765508168	0.0684890530975825	0.0724456328455327	0.0529888604507789	0.064983575017653	0.0624788171133759	0.0557547092148689	0.0464038055138167	0.137628785060395	0.115658250161693	0.134451697853475	0.135761337110639	0.152131381209033	0.13738235354426	0.167368066239708	0.172095121023727	0.173415444119489	TATTTTATATTTTTTGTTTGGGATATGAGCGGGGATAATTGGTATATCAATGAGTTTAATTATTCGTTTAGAGTTAGGAGTGTGTGGGAGAATGTTGGGGAATGAACAAATTTATAATGGTATAGTAACTTTACATGCGTTTGTAATAATTTTTTTTATAGTAATACCTATTATAATTGGGGGGTTTGGTAATTGATTAATCCCTTTAATATTAGGGGCTCCTGACATAGCTTTTCCTCGTATGAATAATATGAGGTTTTGATTATTGATTCCTTCATTGTTATTATTATTGATTAGAGGTTTAATTAATGTAGGGGTAGGGACTGGATGAACAATATATCCTCCTTTATCTTCTTTAATAGGGCATAGAGGTATATCAGTTGATTTATCTATTTTTTC…
175	RRSSA3962-15|Oxyporus	0.0252408222715085	0.0317394027980789	0.0355403615808691	0.0420977524081341	0.0293137181383744	0.0401269049454245	0.0412829157533641	0.034824795254221	0.0255246615819233	0.155010119831657	0.159824226440817	0.132718719264359	0.15969450615911	0.157638718015969	0.203022783667945	0.270295390659737	0.246868374271354	0.294849382560968	0.100603403132829	0.0829166006404847	0.104177625946624	0.0984131583849705	0.103939687807297	0.104553625947038	0.10544370230641	0.121612620770687	0.101445548850552	0.189884714388014	0.193017386783001	0.182760257018635	0.171260156125538	0.155043806299747	0.145994381676885	0.125150597886123	0.123809439585415	0.12142251388988	AACGTTATATTTTATTTTCGGAGCTTGATCAGGAATGGTCGGCACTTCTCTTAGATTACTAATTCGAGCTGAGTTGGGTAACCCCGGCTCATTAATCGGTGACGATCAAATTTATAATACCATCGTAACGGCCCACGCCTTCATTATAATTTTCTTTATGGTCATGCCTATTATAGTAGGAGGATTTGGCAATTGATTAGTGCCCTTAATACTTGGCGCCCCAGATATGGCCTTCCCCCGAATAAACAACATAAGATTTTGATTACTCCCCCCATCTCTCTCTCTCTTACTTATAAGAAGAGTGGTAGAAAGGGGGGCAGGAACTGGATGAACCGTTTATCCCCCCCTATCATCCAACATTGCCCATGGAGGATCCTCAGTCGATTTAGCTATTTTCAG…
265	RRSSC1944-15|Acrotomus	0.103859776887682	0.0964710795573188	0.105774885657349	0.10845522654299	0.108051728486799	0.0981521415931247	0.0674942908348651	0.0732521555347407	0.0510493231638467	0.0405596427538793	0.0575764294010397	0.0491770254417045	0.0497327178805365	0.0448851238261594	0.0300774494322881	0.0278836323078353	0.0115165868380177	0.00488507852763733	0.0560597797154858	0.0665175396249222	0.053842297766473	0.0573919948516558	0.0546872213626629	0.0532148960774481	0.0472442562281966	0.0402257130241504	0.0387702790656564	0.0513957494209914	0.0550391234322093	0.0553624638220193	0.047100872058793	0.0561926723384718	0.0473661547294388	0.0395475889320149	0.0344897724559371	0.0237772546781749	AACATTATATTTTATTTTCGGAGCATGAGCAGGAATAATTGGAACTTCATTAAGTATTTTAATTCGAGCTGAATTAGGACATCCAGGAGCACTTATCGGAAATGATCAAATTTATAATGTAATTGTAACAGCTCATGCATTTATTATAATTTTTTTTATAGTAATACCAATTATAATTGGAGGATTTGGAAATTGATTAGTTCCTTTAATATTAGGAGCTCCTGATATAGCTTTTCCACGAATAAATAATATAAGTTTTTGACTTTTACCTCCTGCTTTAACTCTATTATTAGTAAGTAGTATAGTAGAAAACGGAGCTGGAACAGGATGAACTGTTTATCCTCCATTATCTTCAAATATTGCTCATGGTGGAGCTTCTGTAGATTTAGCAATTTTTTC…
218	RRMFD011-15|Forficula	0.0401370452514151	0.0392566297765713	0.0372327597513867	0.0374598644309668	0.0361308618914847	0.0444571464862977	0.0288325125896511	0.0120085500876624	0.00692194212391142	0.126497895717544	0.157507933303994	0.161750939103438	0.147948587865717	0.186029910797576	0.22460008434763	0.37755945368177	0.420798365235263	0.51607365302683	0.0352003267980957	0.0368518225068821	0.0552863440667232	0.0487361530051766	0.04653508898562	0.0634485299384959	0.0623076422719694	0.0669804895937016	0.056447919261396	0.0479550297944815	0.0360163849187729	0.0504461060308747	0.0484861918252281	0.0740098611287189	0.0465459615739507	0.0579030099553129	0.0443945276227703	0.0618208621632546	AACATTATATTTTATATTTGGATCGTGGGCTGGAATAGTAGGAACTTCATTAAGATTATTAATTCGAGCCGAACTAGGTAACCCGGGAACTTTAATTGGGGATGATCAAATTTATAACGTTATTGTTACAGCTCATGCTTTCATTATAATTTTTTTTATGGTTATACCGATTTTAATTGGGGGATTTGGGAACTGATTGGTTCCTTTAATATTAGGGGCCCCTGATATAGCCTTCCCACGTATAAATAATATAAGATTTTGATTACTGCCTCCTTCTTTAACCTTATTATTAATAAGAAGAATAGTAGAAAGAGGGGCAGGAACCGGATGAACTGTTTATCCTCCTTTATCTTCTAATATTGCTCATAGGGGGGCTTCAGTTGATTTAGCTATTTTTAG…
268	RRMFC2013-15|Platycheirus	0.0252408222715085	0.0158697013990395	0.0291938684414282	0.0224759186585801	0.0374942906421068	0.0381061255596837	0.0461975485811455	0.0392279302863639	0.0216310691372232	0.0526070613936454	0.0615472176355941	0.054213226842361	0.0517320231219651	0.050292970070275	0.0369429541940061	0.0241155738878576	0.0150601520189463	0.0115148279580023	0.0497584866466908	0.0466175554712058	0.0451780199649716	0.0656714957482881	0.0572347627304888	0.072488239849088	0.0792539515712139	0.0884965686531309	0.0731211480823778	0.0563417838840994	0.0537709408646469	0.0489498232248742	0.0550664607157947	0.0567066297074212	0.0436752855297423	0.0485584319798157	0.0456326220186245	0.0458108440132836	TACTTTATACTTTATTTTTGGAGCTTGATCAGGAATGATCGGAACTTCATTAAGAATTTTAATTCGAGCCGAACTAGGACACCCTGGAGCATTAATTGGTGATGACCAAATCTATAATGTAATTGTTACAGCTCATGCTTTTATTATAATTTTTTTTATAGTAATACCAATTATAATTGGAGGATTTGGTAATTGATTAGTCCCTTTAATGTTAGGAGCCCCAGATATAGCTTTCCCTCGGATAAACAATATAAGTTTCTGACTTTTACCTCCTGCATTAACTTTACTATTAGTAAGTAGTATAGTGGAAAACGGAGCTGGAACAGGATGAACTGTTTACCCACCTTTATCATCTAATATCGCTCATGGAGGAGCTTCTGTTGATTTAGCTATTTTTTC…
230	RRSSC2088-15|Metrioptera	0.0119997351782581	0.0133639590728753	0.0110005881083643	0.0224759186585801	0.0262460034494747	0.0317551046330698	0.0439040532615142	0.0640456004675329	0.088687383462615	0.0839303498570373	0.0751140774369886	0.0856154238111602	0.100215175226609	0.0911222092133476	0.0961170666640512	0.111283325336676	0.0903609121136776	0.0830463349698346	0.0708352255319704	0.0849434508783632	0.0907686245871575	0.0818541565917058	0.0878052591443997	0.0943199920859898	0.109894248182979	0.123857776846454	0.115909072647066	0.0733303370399919	0.0804027747834578	0.0825093090166002	0.0858898255189754	0.0895999013201852	0.0740224322828026	0.0622415640153652	0.0557142478134369	0.048188569481101	AACTTTATATTTTATATTTGGATCTTGATCTGGAATAGTAGGAACATCTCTAAGAATTTTAATTCGATCAGAATTAGGTCATCCTGGAGCTTTAATTGGCGATGATCAAATTTATAATGTAATTGTAACAGCTCATGCCTTTGTAATAATTTTTTTTATAGTAATGCCTATTATAATTGGAGGATTTGGTAACTGATTAGTTCCATTAATATTAGGAGCTCCAGATATAGCATTTCCACGAATAAATAATATAAGTTTTTGATTATTACCCCCATCATTGACCCTATTAATAGCAAGAATAATAGTTGAAAACGGATCTGGTACAGGATGAACGATTTACCCACCTTTATCTTCAGCTATTGCACATGGCGGATCTTCTGTAGATCTTACAATTTTCTC…
261	RRGCO802-15|Phryganea	0.0128273031215863	0.0162873251200668	0.0148084839920288	0.0164109882268998	0.0156794306321537	0.0213625249349742	0.0226073110077946	0.0112079800818183	0.0168722339270341	0.0357406752979728	0.0479803578341997	0.040585858346467	0.0459840205528579	0.0535376778167443	0.051000892515619	0.0509943906170321	0.0366168402029282	0.0380338256794621	0.085176099412676	0.0783101228271244	0.0986077330742302	0.0827950089663231	0.0667455838370389	0.0793106624231198	0.0691546359282298	0.083257871143009	0.0670946798338302	0.0784914164797567	0.0844609589996576	0.0686152543894525	0.0775779069203649	0.0582485018142695	0.048596444462671	0.0435524080643708	0.0318367130362496	0.0382021225162676	TACTTTATATTTTATTTTTGGAGCTTGATCAGGAATAATTGGTACTTCATTAAGTATTTTAATTCGTACTGAATTAGGCCATCCTGGTTCATTAATTGGAAATGATCAAATCTATAATGTTATTGTAACAGCTCACGCTTTTATTATAATTTTTTTTATAGTAATACCTATTATAATTGGAGGATTTGGAAATTGATTAGTGCCACTAATATTAGGAGCCCCAGATATAGCATTTCCACGAATAAATAATATAAGTTTTTGACTTCTCCCTCCCTCATTAACTCTTCTATTAATAAGTAGTATAGTAGAAAACGGAACTGGTACAGGTTGAACAGTTTACCCACCCCTGTCATCTATCATTGCTCATAGAGGTGCTTCTGTTGATTTAGCAATTTTTTC…
269	RRSSC4775-15|Cuerna	0.0297924459598133	0.0375861348924619	0.0372327597513867	0.0445950767035319	0.0432888628322505	0.0695725474233619	0.0573373829907834	0.0292208052133119	0.0112481559513561	0.0714813505959456	0.0814011588083664	0.0699143253267606	0.0599791572428581	0.0567823855632137	0.0333467374140586	0.0243667777825227	0.00767772455867849	0.00383827598600076	0.114075133141977	0.122348050722849	0.100876948688909	0.0989776698097408	0.100373129892341	0.0909087807989739	0.0890109175313849	0.0843804491808922	0.0831652618299572	0.00903188901958845	0.00938455099996195	0.0104739796420037	0.0116020530438939	0.00890859439512357	0.00820193155488117	0.00634096362623023	0.00583673072331243	0.00364584571732015	AACTTTATATTTTATTTTTGGAGCATGATCAGGAATAATTGGTACTTCCTTAAGAATTTTGATTCGTACTGAATTAGGTCATTCTGGTTCTTTAATTGGAAATGATCAAATTTATAATGTAATTGTTACAGCTCATGCTTTTGTAATAATTTTTTTTATAGTAATACCTATTATAATTGGAGGATTTGGAAATTGATTAGTTCCATTAATATTAGGAGCTCCAGATATAGCTTTTCCACGAATAAATAATATAAGTTTTTGATTACTTCCTCCTGCTTTAATTCTTTTATCTTCGAGAGGAATAATAGATAATGGAGCTGGTACTGGTTGAACTGTTTACCCTCCTTTATCTTCTCTTATTTCTCATGATGGATCTTCTGTAGATTTAGCAATTTTTTC…
206	RRSSC1835-15|Hylemya	0.142341686252441	0.119022760492796	0.132007057300371	0.171958615768819	0.154749163195604	0.171477565018577	0.231315385094246	0.263787816925651	0.219339041051443	0.181112860217817	0.203833796040462	0.213594188816078	0.183686169056253	0.186029910797576	0.173599191832011	0.17157226005632	0.131111911694356	0.0872335451363809	0.0541042060044804	0.0692814263129383	0.0519856668090084	0.0570156539018089	0.063348862013271	0.0765816933935071	0.0706952095008884	0.0853159308791283	0.0691035025833461	0.045589535051256	0.0415963882160476	0.0555762185085908	0.0495251816500544	0.0512244177719605	0.0455207201295905	0.0433855406005226	0.0355509962238121	0.0370925172979528	AACTTTATACTTTATTTTCGGAGCTTGAGCAGGTATAGTGGGAACTTCATTAAGAATTCTTATTCGAGCAGAATTAGGTCACCCTGGTGCATTAATTGGAGATGATCAAATTTATAATGTAATTGTTACAGCCCATGCTTTTATTATAATTTTCTTTATAGTAATACCAATTATAATTGGAGGGTTTGGAAATTGACTAGTACCAATTATATTAGGAGCTCCTGATATAGCTTTCCCCCGAATAAATAATATAAGTTTTTGACTTTTACCTCCAGCATTAACATTACTACTAGTAAGTAGTATAGTAGAAAACGGAGCTGGAACAGGATGAACTGTTTACCCTCCTTTATCATCTAATATTGCCCATGGAGGAGCTTCTGTTGATTTAGCTATTTTCTC…
187	RRMPC946-15|Cheumatopsyche	0.0273097421298289	0.020045938609313	0.0266552711856518	0.0267570460221192	0.0276094322000968	0.0251154009370643	0.0147438984833443	0.00560399004090913	0.00129786414823339	0.0839303498570373	0.0780921686129044	0.08502292952873	0.0699756834500011	0.0562416009388021	0.0467508181393174	0.0321540985171434	0.0236237678728569	0.0125616304996389	0.0701833676283019	0.074072163238833	0.070345684055047	0.068870393821987	0.0704819778431836	0.0678831046116165	0.0539200750430505	0.0557547092148689	0.0600638002105246	0.209453807263789	0.254904696080048	0.207769555347501	0.248491733104294	0.228711029182499	0.246878139801923	0.279169267017978	0.304040609496184	0.256952865555476	AACTCTTTATTTTTTATTTGGGATCTGATCAGGTATAGTAGGTATAATATTAAGAATAATTATTCGAATTGAATTAGCTCAGCCAGGACCATTTTTAATAAATGATCAACTTTATAATGTAATTGTAACTTCACATGCTTTTATTATGATTTTTTTTATGGTTATACCAATCATAATTGGTGGATTTGGGAATTGATTATTACCTTTAATAATTGGTGCACCAGATATAGCATTTCCTCGTATAAATAATATAAGATTTTGATTACTACCTCCATCACTATGTTTATTATTAGTTAGATCTATAGTTGAAATAGGAGTTGGAACCGGTTGAACAGTTTATCCTCCTTTATCGTCAAATGTTGCACATTCTGGTCCTAGAGTTGATTTAGCAATTTTTTC…
185	RRSSC6176-15|Agapostemon	0.407577212089113	0.407600751722698	0.37740479202542	0.338922582946843	0.299613467949199	0.293013010932416	0.297826749363555	0.193337656411365	0.137140978329995	0.143765862434542	0.108534878411155	0.10309400514285	0.0954668252782158	0.0938261323354054	0.0732320507916581	0.0552648568263402	0.0380933256949817	0.0254721951798232	0.0627956447200596	0.0657805031747845	0.0453843122935787	0.0472307892057889	0.044836728073736	0.0492920030973798	0.0693258107696363	0.0759611138967677	0.0781432049561675	0.100641049075414	0.095113692567182	0.0863568933748873	0.0850240006649535	0.0945681558866964	0.077098156615883	0.116139754838322	0.118149579490082	0.140285802601232	AACTTTATATTTTTTATTTGGAACATGAGCAGGAATAGTAGGAACATCTCTAAGAATTTTAATTCGAGCAGAATTAGGTCATCCTGGAGCCCTAATTGGTGACGATCAAATTTATAATGTAATTGTTACTGCTCATGCCTTCGTAATAATTTTTTTTATAGTAATACCAATTATAATTGGAGGATTTGGAAATTGATTAGTTCCATTAATATTAGGAGCCCCTGATATAGCTTTTCCTCGAATAAATAATATAAGTTTCTGATTATTACCTCCTTCTTTAACTTTATTATTAGTAAGAAGAATAGTAGAAAATGGAGCTGGGACAGGATGAACAGTTTATCCACCTTTATCTGCTAATATTGCTCATAGTGGAGCTTCTGTTGATTTAGCAATTTTTTC…
271	RRMFG2636-15|Tetanocera	0.00951703134827369	0.0125287116308206	0.0156546830772876	0.013913663931502	0.0187471453210534	0.0150115040083603	0.00163821094259381	0	0.00259572829646678	0.0634497381694349	0.080739360769274	0.0776167509983529	0.0649774203464296	0.0927445630865823	0.0689819764153565	0.0504919828277018	0.037798028596571	0.0223317875549135	0.0710525114998598	0.070018462763076	0.0777722078849054	0.0711284395210685	0.0606314845542567	0.080845707502277	0.0645329152102541	0.0753998248778261	0.0835670263798603	0.0176336880858632	0.0243491052971986	0.0224442420900078	0.0232041060877877	0.032893271612764	0.0389591748856856	0.0425512032812818	0.0645577792123951	0.0594431366954371	AACTTTATATTTCATTTTTGGTATTTGGGCAGGAATAGTAGGAACTTCTTTAAGATTATTAATTCGAGCTGAATTAGGAAATCCGGGATATTTAATTGGGGATGATCAAATTTATAATACTATTGTTACAGCTCATGCTTTTATCATAATTTTTTTTATAGTTATACCTATTATAATTGGGGGATTTGGTAATTGATTAGTACCTCTAATATTAGGAGCCCCAGATATGGCTTTCCCACGAATAAATAATATAAGATTTTGATTATTACCCCCCTCCCTTTCCCTTTTAATTTCAAGAAGAATTGTTGAAAATGGGGCAGGAACTGGATGAACAGTATATCCACCCCTCTCCTCTAACATCGCTCATGGGGGAAGATCAGTTGATTTAGCTATTTTCTC…
275	RRMPE028-15|Cryptomeigenia	0.0736535469562051	0.0613906869910211	0.0791196144716968	0.080984659293614	0.0876002972274676	0.0557157744925679	0.0697877861544964	0.0536381903915588	0.0406664099779796	0.0401580621325537	0.0407005794041832	0.0426595883349726	0.0359874943457149	0.0332582544013109	0.0235388734687472	0.00929454410261177	0.0053153477713928	0.00139573672218209	0.032158323247643	0.025612016642283	0.0358948651776486	0.0289782531382131	0.0348163986936208	0.0361588396423686	0.0258474010523829	0.0323676667589675	0.0305341057926413	0.073115292063335	0.0573218520538217	0.0577137653743058	0.0597419149275131	0.0690416065622077	0.0606942935061207	0.0609066243045798	0.0551836359294994	0.0608697719761276	AACACTATATTTTCTTTTTGGGGCCTGAGCTGGAATACTTGGAACTTCTTTAAGATTATTAATTCGAGCCGAATTAGGAAATCCTGGTTCTCTAATTGGCAATGATCAAATTTACAACGTTATTGTTACAGCACATGCTTTCATTATAATTTTCTTCATAGTTATACCAATTATAATTGGGGGATTTGGTAATTGACTTGTCCCCCTTATATTAGGAGCACCTGATATAGCTTTTCCACGAATAAACAATATAAGATTTTGATTTTTACCCCCATCTCTTTCTCTTTTATTAATAAGAAGAATTGTAGAAAATGGGGCAGGTACAGGTTGAACAGTATATCCTCCTCTTTCAGCTAATATTGCCCATAGAGGATCATCTGTTGATTTAGCAATTTTTAG…
266	RRGCO600-15|Scopula	0.0165513588665629	0.0225516809354771	0.0173470812478052	0.0242597217267214	0.0279502893877523	0.0372400772515091	0.0357129985485451	0.0188133951373378	0.0147091270133118	0.0437722877244836	0.0400387813650908	0.0506582611477799	0.0404859311389292	0.0337990390257224	0.0183080126979145	0.011052971365268	0.00118118839364284	0.00139573672218209	0.0586672113301595	0.057488843110736	0.0554926363953304	0.0592736996008904	0.0675947642929808	0.0648130144533022	0.0441631090828794	0.0523869751012191	0.0333464576419635	0.0823622260595804	0.0869973241347824	0.0936245527183183	0.0919505994971289	0.0873727527214043	0.0797637843712194	0.0727542142377995	0.0587210484890827	0.0524684753231725	AACATTATATTTTATTTTTGGAATTTGAGCTGGTATAGTTGGTACTTCATTAAGACTATTAATTCGAGCTGAATTAGGAAATCCAGGATCTTTAATTGGAGATGACCAAATTTATAATACTATTGTCACAGCTCATGCTTTTATTATAATTTTTTTTATAGTTATACCTATTATAATTGGAGGATTTGGTAATTGACTTGTACCTTTAATATTAGGAGCCCCAGATATAGCATTTCCTCGAATAAATAATATAAGTTTTTGACTTCTCCCACCCTCATTAACTTTATTAATTTCAAGAAGAATTGTAGAAAGTGGAGCAGGAACAGGATGAACAGTTTATCCACCCCTTTCATCTAATATTGCCCATGGAGGAAGATCTGTTGATTTAGCTATTTTTTC…
245	RRMPE003-15|Neoclytus	0.0322751497897977	0.0292336604719148	0.0499257460302685	0.0431680342490189	0.0487425778347388	0.066397036960055	0.0822381893182094	0.0900641256574681	0.0973398111175043	0.0791113824011308	0.0658489048896948	0.095095332330043	0.0809718622778584	0.0821992629105569	0.0987324970494676	0.0831484891341755	0.0741195717010885	0.0579230739705569	0.0319410372797535	0.0320610855809874	0.0404332964070065	0.0502415168045643	0.0779547658554729	0.0915910230563771	0.100821981588434	0.0950449405407833	0.0859776136792794	0.0466647599345403	0.0535173043511344	0.0564312372548768	0.061473564635557	0.0743524993746852	0.0740224322828026	0.0779271056170926	0.0753468875191241	0.0699051287538341	TACTTTATATTTTATCTTAGGTGCTTGATCTGGAATAATTGGTACTTCATTAAGTATTTTAATTCGAGCTGAATTAGGACATCCTGGAGCATTAATTGGAGATGATCAAATTTATAATGTAATTGTAACAGCTCATGCTTTTATTATAATTTTTTTTATAGTTATACCAATTATAATTGGTGGATTTGGAAACTGATTAGTCCCATTAATATTAGGAGCACCAGATATAGCTTTTCCACGAATAAATAATATAAGTTTCTGATTATTACCTCCTGCATTAACTTTATTATTAGTGAGTAGTATAGTAGAAAATGGTTCTGGTACAGGATGAACAGTTTATCCTCCTTTATCTTCTAATATTGCTCATGGAGGAGCTTCTGTAGATTTAGCTATTTTTTC…
276	RRSSC7811-15|Nehalennia	0.11379059220762	0.125704740029234	0.0960435961768725	0.10845522654299	0.0882820116027787	0.124999639146538	0.118606472243792	0.0900641256574681	0.102098646327693	0.0546149645002731	0.0648562078310562	0.0432520826174027	0.0424852363803578	0.0378549237088091	0.0241927310651013	0.0140674181012502	0.0026576738856964	0.00279147344436419	0.0288990337293008	0.0353777496066068	0.0303249723052549	0.0338706854862231	0.0363449235143163	0.0254135240882685	0.0217392048586267	0.0151548035114241	0.0110485251223373	0.0283859369187065	0.0322118372160856	0.0367658060902985	0.0380962935769649	0.0476267161893145	0.0434702372408702	0.0467228898774859	0.047224457670437	0.0492981746994159	AACATTATATTTTTTATTTGGAACTTGAGCTGGGATAGTAGGAACTTCTTTAAGAATTTTAATTCGTGCAGAACTTGGTCATCCAGGAGCTTTAATTGGAGATGATCAAATTTATAATGTAATTGTTACAGCTCATGCTTTTGTTATAATTTTTTTTATAGTAATACCAATTATAATTGGAGGATTTGGAAATTGATTAGTTCCCCTAATACTAGGAGCTCCAGATATAGCATTTCCTCGAATAAATAATATAAGTTTTTGACTATTACCTCCTTCTTTAACTTTATTACTAATAAGTAGTATAGTTGAAAATGGGGCTGGAACAGGATGAACAGTTTATCCTCCTCTTTCTTCTAGAATTGCTCATAGAGGAGCTTCTGTTGATTTAGCAATTTTTTC…
255	RRGCO746-15|Thyraylia	0.0165513588665629	0.0187930674462309	0.0190394794183227	0.0203353549768106	0.0299954325136854	0.0404155877148161	0.06618372208079	0.0968689707071435	0.0977724325002488	0.0550165451215986	0.0569146313619473	0.0551019682660062	0.0607288967083938	0.0859847552814378	0.0673473324244713	0.0718443138742423	0.0744148687994992	0.0523401270818286	0.0610573569769438	0.0619110618115619	0.0763281615846551	0.0681177119222931	0.0691232891136764	0.0695887102551245	0.0821639238751245	0.0813869077465369	0.0968252565266651	0.0430089953313736	0.0441327533511724	0.0498048419711602	0.0422522528762702	0.0450569293445673	0.0430601406631262	0.0525632511121717	0.0507618702300203	0.0450182688573444	AACGTTATATTTTATTTTTGGTGTTTGAGCTGGAATAATTGGTACTTCCTTAAGATTATTAATTCGAGCAGAATTAGGAAATCCTGGCTCATTAATTGGAGATGATCAAATTTATAATACTATTGTAACTGCCCATGCTTTTATTATAATTTTTTTTATAGTTATACCCATTATAATTGGTGGTTTTGGTAATTGATTAGTACCATTAATATTAGGAGCTCCTGATATAGCTTTCCCACGAATAAATAACATAAGATTTTGATTATTACCCCCCTCCATCATATTATTAATCTCAAGCAGAATTGTAGAAAATGGAGCAGGAACAGGATGAACAGTTTATCCCCCACTTTCATCAAATATTGCCCATAGTGGCAGATCTGTAGATCTTGCTATTTTTTC…
298	RRSSA263-15|Hydropsyche	0.0173789268098911	0.0233869283775318	0.0211549771314697	0.0299678915447735	0.0388577193927288	0.033487201249419	0.0366959251141014	0.0212151051548703	0.0138438842478228	0.0477880939377389	0.0380533872478136	0.0459183068883385	0.0459840205528579	0.0443443392017478	0.0415199573684847	0.0298932634651568	0.028643818545839	0.0247743268187322	0.0234668845320638	0.0237694255169389	0.0266117103903257	0.0289782531382131	0.0266642663165779	0.028313053682232	0.0289285481977001	0.0316192814003787	0.0275208716683675	0.0359125111016969	0.0362700214322854	0.0395446170157281	0.0448497274383359	0.0479693544352808	0.0379339334413254	0.0367108420465961	0.0351972549678538	0.0435916335766539	TACTTTATATTTTATTTTCGGAGCATGAGCTGGAATGGTGGGTACTTCATTAAGAATGCTAATTCGAGCTGAACTAGGGCATCCAGGAGCTTTAATTGGAGATGATCAAATTTATAATGTAATTGTTACAGCACATGCCTTTGTAATAATTTTTTTTATAGTAATACCCATTATAATTGGAGGATTTGGTAACTGATTAGTTCCTTTAATGTTAGGGGCCCCAGATATAGCATTTCCACGAATAAATAATATAAGATTTTGATTACTACCCCCATCTTTAACCCTATTATTAGCAAGAAGTATAGTAGAAAATGGAGCAGGAACTGGTTGAACAGTATACCCCCCGCTATCTGCCAGAATTGCGCATGCTGGAGCTTCTGTTGACTTAGCAATTTTTTC…
250	RRMFG2308-15|Pedilus	0.125790327385878	0.134892461891835	0.121429568734636	0.119158044951837	0.133275160373307	0.114607059448443	0.124831673825648	0.176525686288638	0.252218266140022	0.0461817714524368	0.0569146313619473	0.034068421239735	0.0449843679321436	0.0446147315139536	0.029096663037757	0.0158258453639065	0.00974480424755346	0.00488507852763733	0.0610573569769438	0.0665175396249222	0.0728211919983332	0.0699994166715277	0.0844085373206319	0.0793106624231198	0.0686411114040103	0.091303013747839	0.057452330636154	0.0223646775723143	0.0309436546485232	0.0410408998217286	0.0382694585477693	0.034092505473646	0.0303471467530603	0.0378789142935332	0.0323673249201871	0.0294837958009368	AACGTTGTACTTTTTATTTGGAAGATGAGCTGGAATAGTAGGAACCTCACTAAGAATTTTAATTCGGGCCGAATTAGGAAATCCAGGTAGATTAATTGGTGATGATCAAATTTATAATGTTATTGTTACAGCCCATGCATTCGTAATGATTTTTTTCATAGTAATGCCTATTTTAATTGGAGGCTTTGGAAATTGACTAGTACCCCTCATACTAGGAGCTCCTGACATAGCCTTCCCTCGAATAAACAACATAAGATTCTGATTATTACCTCCTTCTCTAACATTACTTCTAAGCAGAAGATTAGTAGAAAGAGGAGCAGGAACTGGTTGAACAGTTTATCCCCCTCTTTCAGCAAATATTGCCCATAGAGGAGCATCAGTTGATTTGGCCATTTTCAG…
278	RRGCO243-15|Aglossa	0.117928431924261	0.106911672583003	0.10450558702946	0.0934712807706029	0.0858960112891901	0.0889142929725953	0.0747024189822778	0.0724515855288966	0.0423968955089574	0.0441738683458091	0.0496348529319308	0.0376233869343161	0.0489829784150008	0.0462370853871883	0.0827129859387924	0.0972159072354258	0.168909940290927	0.217734928660407	0.0286817477614113	0.0289286806679024	0.018772601903253	0.0163708313183412	0.0156249203893323	0.0218317522369018	0.0347484928055214	0.0490192409875693	0.057452330636154	0.00838675408961784	0.0129354621891367	0.00897769683600313	0.0157580123431991	0.010621785624955	0.00922717299924132	0.0135162645717013	0.00919727265491656	0.0126812024950266	AACTTTATATTTTATTTTTGGAATTTGAGCTGGAATAATTGGAACATCTTTAAGATTACTAATTCGAGCTGAATTAGGAAATCCCGGATCTTTAATTGGAGATGATCAAATTTATAATACTATTGTAACAGCACATGCCTTTATTATAATTTTTTTTATAGTTATACCTATTATAATTGGAGGATTTGGAAATTGATTAGTCCCATTAATATTAGGAGCCCCAGATATAGCATTTCCCCGAATAAATAATATAAGATTTTGATTACTCCCCCCTTCAATCACTCTTTTAATTTCAAGAAGAATTGTAGAAAATGGAGCTGGGACTGGTTGGACAGTTTACCCCCCTTTATCCTCTAATATTGCCCACGGAGGAAGATCTGTAGATTTAGCTATTTTCTC…
279	RRSSA262-15|Cheumatopsyche	0.0252408222715085	0.0275631655878054	0.0266552711856518	0.0353193007491973	0.0313588612643075	0.0199191110880165	0.00851869690148782	0.0020014250146104	0.00129786414823339	0.0522054807723199	0.0542674392055776	0.0447333183234782	0.0439847153114293	0.0394772775820438	0.0346544526067668	0.0321540985171434	0.0271673330537854	0.0209360508327314	0.027160745986185	0.0316925673559186	0.018772601903253	0.0114783989703312	0.0146059038422019	0.0139859662767652	0.0157480854093989	0.0190838266440155	0.0190838161204008	0.133327885527258	0.185408291377627	0.0955483448974619	0.119656994825831	0.0803486686790953	0.0424449957965101	0.0572355400999202	0.044040786366812	0.0345562767989475	AACTTTATATTTCATTTTTGGTGCTTGATCAGGAATAATTGGAACTTCAATAAGAATTTTAATTCGTTCAGAATTAGGAAATCCAGGTTCACTAATTGGAGATGATCAAATTTATAATGTAATTGTTACAGCTCACGCTTTTATTATAATTTTTTTTATAGTTATACCTATTATAATAGGAGGATTTGGAAATTGATTAGTACCTCTTATACTAGGAGCTCCAGATATAGCTTTCCCTCGAATAAATAATATAAGATTTTGACTACTCCCCCCTTCACTTTCTTTATTATTAATAAGAAGATTTGTTGAAAATGGGGCAGGAACTGGATGAACTGTTTACCCCCCTTTATCATCTAATATTGCTCATAATGGACCTTCAGTAGATTTAACTATTTTTAG…
273	RRSSC3242-15|Chilacis	0.0736535469562051	0.0555439548966381	0.0702345240764795	0.0563681769532644	0.0637402940915815	0.0557157744925679	0.0232625953848321	0.0128091200935066	0.00432621382744464	0.0489928358017156	0.0436786705800991	0.0426595883349726	0.046483846863215	0.0543488547533617	0.0758474811770744	0.0793804307141978	0.0688042239296957	0.0788591248032884	0.05844992536227	0.0801527139524685	0.0788036695279413	0.0730101442703031	0.0805023072232988	0.0573083496218672	0.063163516479002	0.0789546553311231	0.0514258623876064	0.0225797225489711	0.0213054671350488	0.0232992608362938	0.015238517430786	0.0137055298386516	0.0116877524657057	0.00934457797549718	0.00530611883937494	0.00507248099801064	TACATTATATTTTCTATTTGGAGCTTGAGCTGGAATAGTAGGAACATCTTTAAGTATTTTAATTCGTGCAGAACTTGGTCATCCAGGAGCATTAATTGGTGATGATCAAATTTATAATGTAATTGTTACTGCTCATGCATTTGTAATAATTTTTTTTATAGTAATACCTATTATAATTGGTGGATTTGGTAATTGATTAGTTCCTTTAATATTAGGAGCTCCTGATATAGCATTTCCTCGAATAAATAATATAAGTTTTTGATTATTACCCCCTTCATTAACACTACTTTTAGTAAGTAGTATAGTTGAAAATGGGGCTGGAACTGGATGAACAGTTTATCCTCCTCTTTCTGCTAGAATTGCACATGGAGGAGCATCAGTTGATTTAGCAATTTTTTC…
211	RRSSC1952-15|Limnephilus	0.0397232612797511	0.0559615786176655	0.0452716510613452	0.0492329646806993	0.0473791490841167	0.0513855329516947	0.0216243844422383	0.0120085500876624	0.00432621382744464	0.0562212869855752	0.0519511460687542	0.0500657668653498	0.0699756834500011	0.068679647300268	0.0846745587278547	0.133138064172547	0.17452058516073	0.237973111132047	0.0556252077797068	0.064674948499578	0.0536360054378658	0.0509941987042581	0.0608013206454451	0.0694181496907737	0.0869568194345068	0.0860643162377171	0.100842902025697	0.159563372679396	0.152689181134516	0.128252811942902	0.127795748453637	0.14596389278164	0.123644118189834	0.161027102613478	0.161836624600936	0.178487925117499	TACTTTATATTTTATTTTTGGAATTTGAAGAGGAATAGTAGGAACATCTTTAAGACTTCTAATTCGTGCTGAATTAGGAAATCCAGGATCATTAATTGGAGATGATCAAATTTATAATACAATTGTAACAGCTCATGCATTTATTATAATTTTTTTTATAGTTATACCTATTATAATTGGAGGATTTGGAAATTGATTAGTCCCTCTTATATTAGGAGCTCCTGATATAGCATTCCCACGAATAAATAATATAAGATTTTGATTATTACCCCCATCATTAACTCTTTTAATTTCAAGAAGAATTGTTGAAAATGGAGCAGGAACTGGGTGAACAGTTTATCCCCCCCTTTCATCAAATATTGCTCATGGTGGTAGATCAGTTGATTTAGCAATTTTTTC…
258	RRSSA2278-15|Neoalosterna	0.00703432751828925	0.00626435581541031	0.00634649313944092	0.00820549411344988	0.00681714375311032	0.00750575200418013	0.0101569078440816	0.0136096900993507	0.00995029180312266	0.0473865133164134	0.0529438431273928	0.0391046226403915	0.054730980984108	0.047859439260423	0.0595010412682222	0.0459703127237285	0.035730948907696	0.0275658002630964	0.0462819111604592	0.0451434825709305	0.0583807289958308	0.0579565062764262	0.0636885341956478	0.0405934143154893	0.0438207594000664	0.040787002043092	0.0391720436155595	0.0974153744255611	0.117940978783306	0.103457268300608	0.0978382085044781	0.0947394750096795	0.0957575509032377	0.0959487917126943	0.085959125197874	0.0835374214359877	AACTTTATACTTCATTTTCGGAGCATGATCTGGAATAATTGGTACTTCACTAAGTATTTTAATTCGAACTGAATTAGGACATCCAGGTTCATTAATTGGTGATGATCAAATTTATAATGTAATTGTTACAGCACATGCATTTATTATAATTTTTTTTATAGTAATACCAATTATAATTGGAGGATTCGGAAATTGATTAGTTCCTTTAATATTAGGAGCTCCAGATATAGCATTCCCACGAATAAACAATATAAGTTTTTGACTACTTCCCCCTTCATTAACGCTTTTATTAGCAAGTAGTATAGTAGAAAACGGAGCTGGGACAGGATGAACAGTTTACCCACCTTTATCTTCAGTGATTGCTCATGGAGGAGCTTCTGTAGATTTAGCAATTTTTTC…
302	RRGCO574-15|Adaina	0.0492402926280248	0.0697431614115682	0.0660035286501855	0.051730288976097	0.0497651493977053	0.036662711712726	0.0104845500326004	0.00360256502629872	0	0.0514023195296688	0.042024175482368	0.0533244854187157	0.0507323705012508	0.0630014087439466	0.0627703292499927	0.0859117319754926	0.114575274183356	0.130850317704571	0.0219458827568374	0.0276388668801616	0.0251676640900755	0.0163708313183412	0.0237770527663752	0.0237079184447605	0.0195139319203421	0.0271289692488456	0.0271191071184643	0.011397383762814	0.0131890987026492	0.0111152437017182	0.0128142078395246	0.0125062959777696	0.0135331870655539	0.0105126502224343	0.00742856637512491	0.0063406012475133	AACTTTATATTTTATTTTCGGAATTTGAGCTGGTATAGTAGGAACATCATTAAGTTTAATAATTCGTGCTGAATTAGGTAACCCTGGATCACTAATTGGTGACGATCAAATTTATAATACTATTGTAACGGCTCATGCTTTCATTATAATTTTTTTTATGGTAATACCAATTATAATTGGAGGATTTGGTAATTGATTAGTTCCTTTAATGTTAGGAGCTCCTGATATAGCTTTCCCTCGAATAAATAATATAAGATTCTGATTACTTCCTCCATCAATTACATTATTAATTTCAAGAAGAATTGTTGAAAATGGAGCAGGAACTGGATGAACAGTTTACCCCCCCTTATCCTCAAATATTGCTCATGGAGGAAGATCTGTAGATTTAGCTATTTTCTC…
226	RRSSC4113-15|Sphecodes	0.245373895196796	0.241386510753811	0.287284589445359	0.242597217267214	0.253256890428048	0.271361803228051	0.356802343296932	0.396682437895782	0.438245460720142	0.0385517396472516	0.042024175482368	0.0450295654646933	0.051232196811608	0.0508337546946865	0.0398853133775995	0.0364245647264515	0.0298250069394818	0.0184935115689128	0.0343311829265378	0.0403527456450359	0.0404332964070065	0.0321771512119119	0.0366845956966931	0.0284836142465828	0.0234509532726918	0.0119741657374215	0.01265558332195	0.0468798049111972	0.0481909375673722	0.0632713872251649	0.0687464934093412	0.0664718197174605	0.0526974102401115	0.0548993956060459	0.0491700345782078	0.0394702427657703	AACATTATATTTTATCTTCGGGGCATGAGCCGGAATAGTAGGAACTTCTTTGAGAATTTTAGTTCGAGCTGAATTAGGGCACCCCGGAGCTTTAATTGGAGATGACCAAATCTATAATGTAATTGTTACTGCTCACGCATTTATTATAATTTTCTTTATAGTAATACCCATTATAATTGGGGGATTTGGTAATTGATTAGTCCCTCTAATATTAGGGGCCCCTGATATGGCTTTCCCACGAATAAATAATATAAGTTTTTGAATACTTCCCCCCTCTTTATCTCTTCTATTAACTAGTTCAATAGTTGAAAATGGAGCAGGAACAGGATGAACAGTTTACCCCCCTCTTTCAGCAAGAATTGCCCACGGTGGGGCATCTGTCGATTTAGCTATCTTCTC…
249	RRMFE3134-15|Bibio	0.0289648780164852	0.0275631655878054	0.0291938684414282	0.0396004281127364	0.0460157203334947	0.0603346988028326	0.073064208039684	0.0748532955464291	0.0778718488940034	0.0429691264818325	0.0469876607755611	0.0559907096896515	0.0587295914669652	0.0505633623824807	0.0359621677994749	0.020598719362545	0.0129930723300713	0.00697868361091047	0.0614919289127227	0.0724138312260233	0.0616814062535456	0.0600263815005843	0.0555364018186049	0.0615723637306371	0.0671005378313517	0.0572514799320466	0.0580549774610088	0.089458710289257	0.101708241918507	0.0788754793448846	0.0961065587964342	0.104675984142702	0.090836391970309	0.0820987922132967	0.0788843000787074	0.0730754293775907	AACTTTATATTTTATCTTCGGAATTTGATCAGGAATAATTGGAACTTCCTTAAGAATCCTAATTCGAACAGAACTAGGACATCCAGGAGCATTAATTGGAGATGATCAAATTTATAATGTAATTGTAACAGCTCATGCTTTTATTATAATTTTCTTTATAATTATACCAATTATAATTGGAGGATTTGGAAATTGATTAGTCCCTTTAATATTAGGAGCTCCAGATATAGCATTCCCCCGAATAAATAATATAAGTTTTTGATTGTTACCACCAGCATTAACTTTATTATTAGTGAGTAGTATAGTAGAAAACGGAGCTGGGACAGGATGAACTGTTTACCCTCCCCTATCCTCTAATATTGCTCATGGAGGAGCTTCTGTTGATTTAGCTATTTTTTC…
308	RRGCO736-15|Endothenia	0.0587573239762985	0.0597201921069117	0.0571184382549682	0.050303246521584	0.053514578461916	0.0464779258720385	0.0442316954500329	0.0288205202103898	0.0190353408407564	0.0200790310662769	0.0178685470554951	0.0177748284729052	0.0187434866383932	0.0137900079224947	0.00850014875260317	0.00753611683995549	0.00383886227933924	0.00244253926381867	0.0286817477614113	0.0274546077676271	0.0348634035346128	0.0383867768843862	0.0312498407786645	0.0320653860979495	0.0280726739906676	0.0291870289849649	0.0309358703425445	0.0234399024555986	0.0268854704323234	0.0220167327168648	0.0226846111753746	0.0161039975604157	0.00881707642149726	0.00550662630698941	0.0030068006756458	0.00206069540544182	AACATTATATTTTATTTTTGGTATTTGAGCTGGAATAGTAGGAACTTCTTTAAGATTATTAATTCGAGCTGAATTAGGAAATCCTGGCTCATTAATTGGAGATGACCAAATTTATAATACTATTGTAACGGCTCATGCTTTTATTATAATTTTTTTTATAGTTATACCTATTATAATTGGAGGATTCGGAAATTGATTAGTACCTTTAATATTAGGAGCTCCTGATATAGCTTTCCCACGAATAAATAATATAAGTTTTTGACTTTTACCACCTTCTTTAACATTATTAATTTCAAGAAGAATTGTAGAAAATGGAGCAGGAACAGGATGAACAGTTTACCCCCCACTTTCATCTAATATTGCACATGGTGGTAGATCAGTTGATTTAGCAATTTTTTC…
294	RRGCO742-15|Etainia	0.0719984110695488	0.0664021716433493	0.101966989773684	0.0763467713164467	0.0722617237829694	0.0519628984904778	0.0445593376385517	0.0208148201519482	0.00865242765488927	0.0405596427538793	0.0486421558732921	0.0414745997701122	0.0492328915701794	0.0419108083918958	0.0487123909283797	0.04119743872509	0.0301203040378925	0.0307062078880061	0.0284644617935218	0.0331666402561939	0.0307375569624692	0.0348115378608404	0.0363449235143163	0.0318948255335987	0.0525506763117984	0.0624901774421685	0.0674964443837334	0.0152681933426376	0.0086236414594245	0.0111152437017182	0.0133337027519377	0.0125062959777696	0.0149685250876581	0.0113469875416751	0.013972779610354	0.0137908077133414	AACATTATATTTTATTTTTGGGATTTGAGCTGGAATAGTAGGAACTTCTCTAAGATTATTAATTCGAGCTGAATTAGGAAACCCTGGATCATTAATTGGAGATGATCAAATTTATAATACTATTGTTACTGCTCATGCTTTTATTATAATTTTTTTTATAGTAATACCAATTATAATTGGAGGATTTGGAAATTGATTAGTACCATTAATATTAGGAGCCCCAGATATAGCTTTTCCACGTATAAATAATATAAGATTTTGATTACTTCCCCCCTCTATTATATTATTAATTTCAAGAAGAATTGTAGAAAATGGAGCAGGAACAGGATGAACAGTTTACCCCCCACTTTCATCTAATATTGCTCATAGAGGAAGATCAGTAGATTTAGCTATTTTTTC…
234	RRSSC4823-15|Boettcheria	0.00993081531993777	0.0171225725621215	0.0232704748446167	0.0242597217267214	0.031018004076652	0.0383948083290753	0.0615967314415273	0.0972692557100656	0.142332434922928	0.0622449963054583	0.0681651980265183	0.0802829752692887	0.0909683884850015	0.0970708400818748	0.110501933783841	0.0894285865008051	0.100696310558052	0.0889782160391085	0.074746372953981	0.064674948499578	0.0804540081567987	0.0767735537687723	0.0755770605788354	0.10080129353132	0.112633045645483	0.151548035114241	0.175370226032736	0.0765560116898449	0.0634091283781213	0.0557899731951623	0.047100872058793	0.0525949707558257	0.0650003075724333	0.0515620463290827	0.0426258213429787	0.0353488519548866	AACATTATATTTTTTATTTGGAACTTGAGCCGGAATAGTAGGAACTTCTTTAAGAGTTTTAATTCGTGCAGAACTTGGTCATCCAGGAGCTTTAATTGGTGATGATCAAATTTATAATGTAATTGTTACTGCTCATGCTTTTGTTATAATTTTTTTTATAGTAATACCAATTATAATTGGAGGATTTGGTAATTGATTAGTGCCCTTAATATTAGGAGCTCCAGATATAGCTTTTCCTCGAATAAATAATATAAGTTTTTGATTATTACCTCCTTCTTTAACATTATTATTAATAAGCAGAATAGTAGAAAATGGGGCTGGAACAGGATGAACAGTTTACCCTCCCCTTTCTGCAAGAATTGCTCATAGAGGAGCTTCTGTTGATTTAGCAATTTTTTC…
240	RRSSC6131-15|Coccinella	0.0231719024131881	0.0158697013990395	0.0283476693561694	0.0274705672493757	0.0354491475161737	0.033487201249419	0.0511121814089269	0.0536381903915588	0.0631627218806917	0.053811803257622	0.0486421558732921	0.0586569339605873	0.0507323705012508	0.0559712086265963	0.0467508181393174	0.0484823516703803	0.0262814417585533	0.0282636686241874	0.0532350621329225	0.0718610538884201	0.0523982514662227	0.0645424728987473	0.0495921386270111	0.0547499411566053	0.0481001304352291	0.0409740983827392	0.0331455753670119	0.11741455725465	0.0958746021077194	0.10666358859918	0.0976650435336737	0.108102366602365	0.133281387766819	0.135329513180861	0.146272009338769	0.161685331811589	AACATTATACTTCATTTTTGGTATTTGAGCTGGAATAGTTGGAACTTCTCTAAGTTTATTAATTCGAGCTGAATTAGGTAATCCAGGATCATTAATTGGGGATGACCAAATTTATAATACAATTGTAACAGCACATGCTTTTATTATAATTTTTTTTATGGTTATACCAATTATAATTGGGGGATTTGGTAATTGATTGGTTCCACTAATATTGGGAGCACCTGATATAGCTTTTCCCCGTATAAATAATATAAGATTTTGATTATTACCACCATCAATCACTCTTTTAATTTCTAGAAGAATTGTAGAAAATGGAGCAGGAACAGGATGAACTGTTTACCCTCCTTTATCTTCAAATATTGCTCATGGGGGAAGTTCGGTAGATTTAGCTATTTTTTC…
309	RRMFE3104-15|Cryptomeigenia	0.061653811777947	0.0563792023386928	0.0753117185880322	0.0742062076346771	0.0763520100348356	0.0496534363353454	0.045542264204108	0.0360256502629872	0.0315813609403458	0.0325280303273685	0.0347443970523515	0.040585858346467	0.0284900996903576	0.0251464850351375	0.0179810838997375	0.00628009736662957	0.00354356518092853	0.00139573672218209	0.0310718934081956	0.0355620087191412	0.0259928334045042	0.036693242610075	0.0370242678790699	0.0380350058502274	0.0325232198672368	0.0280644509470817	0.0249094020939968	0.00150531483659807	0.00126818256756243	0.00192379217914353	0.00103898982482632	0.00171319122983146	0.00102524144436015	0	0.00106122376787499	0	AACATTATATTTTATTTTTGGAGCTTGAGCCGGAATAGTTGGAACTTCTCTAAGTATACTAATTCGAGCTGAATTAGGTCATCCTGGTGCCTTAATTGGTGATGATCAAATTTATAATGTTATTGTAACAGCTCATGCTTTTGTTATAATTTTTTTTATAGTAATACCTATTATAATTGGAGGATTTGGAAATTGATTAGTTCCTTTAATATTAGGAGCCCCAGATATAGCCTTTCCTCGAATAAATAATATAAGATTTTGACTACTGCCCCCTTCTTTAACATTATTACTAGCTAGAAGTCTGGTAGAAAACGGAGCTGGGACTGGGTGAACTGTTTATCCTCCTTTATCGGCTGGAATTGCACATGCGGGAGCATCAGTTGATTTAGCTATTTTTTC…
259	RRSSC4998-15|Lasioglossum	0.0173789268098911	0.0217164334934224	0.0291938684414282	0.0271138066357474	0.0357900047038292	0.0352192978657683	0.0452146220155892	0.0868618456340915	0.111183695365327	0.109229929000546	0.0780921686129044	0.0722843024564813	0.0919680411057158	0.0865255399058494	0.119982868930976	0.143186219959154	0.22442579479214	0.227156151535136	0.0445436234173433	0.0560147702104608	0.0422899273644711	0.0412093340082381	0.0387226287909539	0.0373527635928242	0.0340637934398954	0.0241354278144902	0.0226996970695294	0.034192151288442	0.0408354786755101	0.0371933154634415	0.0431180777302921	0.0424871424998201	0.0354733539748611	0.0372114444381406	0.0272380767087914	0.0286912206449977	AACATTATATTTTATTTTTGGTATTTGAGCCGGAATAGTAGGAACCTCTTTAAGATTACTTATTCGAGCTGAATTAGGTAATCCTGGTTCCTTAATTGGAGATGATCAAATTTATAATACTATTGTCACAGCTCATGCTTTCATTATAATTTTTTTTATAGTTATACCTATTATAATTGGAGGATTTGGAAATTGACTTGTACCTTTAATATTAGGGGCCCCAGATATAGCTTTTCCTCGAATAAATAATATAAGTTTTTGACTTCTTCCCCCCTCTTTAACTTTATTAATTTCAAGTAGAATTGTAGAAAATGGGGCAGGAACAGGATGAACAGTTTATCCCCCACTTTCTTCTAACATTGCTCATGGCGGAAGATCTGTTGATTTAGCTATTTTTTC…
228	RRSSC1991-15|Megisto	0.0479989407130325	0.0371685111714345	0.0351172620382397	0.050303246521584	0.0494242922100498	0.0655309886518803	0.118606472243792	0.184131101344157	0.277310306339201	0.0497959970443666	0.0509584490101156	0.0551019682660062	0.0637278545705367	0.0594863086852715	0.0637511156445238	0.0844045086075015	0.0871126440311597	0.0914207553029272	0.0521486322934751	0.0563832884355296	0.0441465583219357	0.0532522444033397	0.0589331236423727	0.0537265777705005	0.0751457553774576	0.0733417651417068	0.0978296679014231	0.105802128515179	0.12960825840488	0.11799258698747	0.11290356096446	0.0866874762294717	0.103549385880375	0.0921108400441865	0.0948026565968322	0.0640400725998843	TACTTTATATTTTATTTTTGGTGCATGATCAGGAATAGTAGGGACTTCATTAAGTATATTAATTCGAGCTGAATTAGGAAATCCTGGATCATTAATTGGTGACGATCAAATTTATAATGTTATTGTTACTGCTCATGCATTTGTTATAATTTTCTTTATAGTAATACCTATTATAATTGGAGGGTTTGGGAATTGACTAGTTCCATTAATATTAGGAGCTCCTGATATGGCTTTTCCTCGAATAAATAATATAAGATTTTGACTTTTACCTCCATCTTTATCATTACTGTTAATAAGTTCTTTAGTTGAAAGAGGTGCTGGTACTGGATGAACAGTGTACCCTCCTTTATCTTCAGGTATTGCCCATAGAGGAGCTTCTGTAGATCTAGCAATTTTTAG…
231	RRGCO738-15|Eucosma	0.0115859512065941	0.0167049488410942	0.0173470812478052	0.0178380306814128	0.0224965743852641	0.0213625249349742	0.0176926781800132	0.0192136801402599	0.00995029180312266	0.0510007389083432	0.0509584490101156	0.050954508288995	0.0384866258975006	0.046507477699394	0.0330198086158815	0.0236131660985272	0.0242143620696783	0.0191913799300038	0.0740945150503126	0.0792314183897965	0.0587933136530452	0.0528759034534927	0.0557062379097933	0.0494625636617306	0.0516948021047658	0.0415353874016809	0.0498188041879937	0.161498777469308	0.160044640026378	0.141505602510335	0.150999854541425	0.141166957338112	0.145379236810269	0.148512042824866	0.153877446341873	0.176110199649682	AACATTATACTTTATTTTTGGAATTTGAGCAGGTATAGTAGGAACTTCCCTAAGATTATTAATTCGAGCTGAATTAGGAAATCCTGGATCATTAATTGGAAGAGATCAAATTTATAATACAATTGTAACTGCACATGCTTTTATTATAATTTTTTTTATAGTCATACCTATTATAATCGGAGGATTTGGAAATTGACTAGTACCATTAATATTAGGAGCTCCTGATATAGCTTTTCCCCGAATAAATAATATAAGATTTTGATTATTACCCCCATCACTAATTCTTCTAATTTCAAGAAGTATTGTAGATAATGGAGCCGGTACTGGATGAACGGTTTACCCCCCCCTTTCTTCCAATATTGCTCATAGAGGTAGATCAGTTGATTTAGCAATTTTCTC…
289	RRSSC6593-15|Quedius	0.00372405574497666	0.00793485069951973	0.0177701807904346	0.018194791295041	0.032381432827274	0.029734325247329	0.0632349423841212	0.0848604206194811	0.116375151958261	0.0244964179008578	0.0215084362705033	0.0331796798160898	0.0432349758458936	0.0508337546946865	0.0552509668919206	0.0319028946224782	0.0327779779235889	0.0212849850132769	0.0180347353348268	0.0219268343915948	0.0313564339482908	0.0477953006305593	0.0434780393442289	0.0605490003445323	0.0612805932235304	0.0954191332200777	0.098834079276181	0.0202142278057456	0.0218127401620737	0.0239405248960083	0.0254552507082447	0.0265544640623876	0.0256310361090037	0.0206915655171723	0.0155646152621665	0.0228261644910479	AACTTTATATTTCATTTTTGGAGCTTGATCCGGAATAATTGGAACTTCATTAAGAATTTTAATTCGAACTGAATTAGGACACCCAGGAGCTTTAATTGGAGATGACCAAATTTATAATGTAATTGTAACAGCTCATGCTTTTATTATAATTTTTTTTATAGTTATACCTATTATAATTGGTGGATTTGGAAATTGATTAGTACCCCTAATACTAGGAGCTCCAGATATAGCATTCCCTCGAATAAATAATATAAGATTTTGACTTTTACCCCCCGCTTTAATTCTATTATTATTTAGTAGAATAGTAGAAAATGGGGCTGGAACAGGATGAACTGTTTATCCACCTCTATCTTCTAATATTGCTCATAGAGGAGCTTCCGTTGATTTAGCTATTTTTTC…
263	RRSSA4300-15|Botanophila	0.0422059651097355	0.0480267279181458	0.0427330538055688	0.0492329646806993	0.0541962928372271	0.0689951818845789	0.0701154283430152	0.0808575705902603	0.0921483545245707	0.0638513187907604	0.080739360769274	0.0859116709523753	0.0704755097603583	0.0716539627345315	0.0598279700663992	0.0364245647264515	0.0236237678728569	0.0104680254163657	0.0488893427751329	0.0447749643458617	0.0466220662652218	0.0500533463296408	0.0460255807120548	0.0491214425330291	0.0542624247258635	0.0475224702703916	0.0401764549903175	0.0376328709149519	0.0322118372160856	0.0412546545083001	0.0434644076719009	0.0572205870763706	0.0567983760175521	0.0652451783646321	0.0564217303253535	0.0616623471320668	TCTACTTTATTTTATCTTTGGATTATGATCAGGAATAATTGGATCTGCTTTAAGAATAATTATTCGATTAGAACTTGGAATACCAGGAAAACTTATTAATAATGATCAAATTTATAATACTATTGTAACCTCCCATGCATTTATTATAATTTTTTTTATAGTTATGCCATTTATAATTGGAGGATTTGGTAATTGATTAATTCCCCTAATACTTGCAGCTCCTGATATAGCTTTTCCACGTATAAATAATATAAGATTTTGACTTTTACCTCCTTCTTTATTTATACTATTGATAAGTAATATCATTGGTAGAGGAGTAGGTACTGGATGAACCTTATACCCTCCTTTATCTTCAATTTTAGGTCATAATTCTCCATCAGTTGATTTAAGTATCTTTTC…
260	RRSSC6174-15|Eumenes	0.00993081531993777	0.0179578200041762	0.0190394794183227	0.0178380306814128	0.0286320037630634	0.033487201249419	0.0340747876059513	0.0256182401870132	0.0207658263717342	0.0208821923089279	0.0201848401923185	0.0251810070032824	0.0222422708108932	0.0175755002933757	0.0114425079361966	0.00577768957729921	0.00177178259046427	0.00174467090272762	0.02085945291739	0.0252434984172142	0.0189788942318602	0.0246503322149735	0.0213993474897377	0.020808388850797	0.0143786866781468	0.00767094992553566	0.00542382142369286	0.127091581204209	0.133920079134592	0.148131997794052	0.14095628623477	0.118552833104337	0.150300395743198	0.141503609343243	0.129823040936707	0.121898058983443	TACATTATATTTTATTTTTGGAATTTGAGCAGGTATAGTAGGAACATCTTTAAGATTACTAATTCGTGCTGAATTAGGAAATCCTGGATCATTAATTGGCGATGATCAAATTTATAATACTATTGTAACAGCTCATGCTTTCATTATAATTTTTTTCATAGTTATACCTATTATAATTGGAGGATTTGGAAATTGATTAGTTCCTCTTATATTAGGAGCCCCAGATATAGCTTTCCCTCGAATAAATAATATAAGATTTTGACTTCTTCCTCCTTCTATTATACTTTTAATTTCAAGTAGAATTGTAGAAAATGGAGCAGGTACAGGATGAACAGTTTACCCCCCACTTTCATCTAATATTGCTCATAGAGGAAGATCAGTAGATTTAGCAATCTTTTC…
264	RRMFG2653-15|Synanthedon	0.00868946340494555	0.00626435581541031	0.0105774885657349	0.0135569033178737	0.0180654309457424	0.0219398904737573	0.0209691000652008	0.0192136801402599	0.0151417483960562	0.0397564815112282	0.0363988921500826	0.0530282382775006	0.032988536483572	0.052726500880127	0.0431546013593699	0.0650618087182824	0.0469522386473031	0.0390806282210987	0.0677932219815177	0.0759147543641771	0.0750904076130121	0.073762826169997	0.074558044031705	0.0859625244328008	0.0965426105532713	0.105709431900674	0.0785449695060707	0.0789215064330705	0.0806564112969703	0.0731041028074541	0.0673611736429061	0.0515670560179268	0.0356784022637331	0.0243626497218319	0.016095227146104	0.0131567475885901	AACCTTATACTTTATTTTTGGCGCTTGGGCCGGAATAATTGGAACCTCTTTAAGAATTTTAATCCGAGCTGAATTGGGACACCCAGGAGCCTTGATTGGAAATGATCAAATCTATAATGTTATTGTAACAGCTCATGCCTTTGTAATAATTTTTTTTATAGTAATACCAATCATAATTGGAGGATTTGGAAATTGACTAGTTCCTCTAATATTAGGGGCCCCTGATATAGCATTCCCACGAATAAATAACATAAGCTTTTGACTTCTGCCCCCCTCATTAACTCTTTTACTAGCAAGTAGCTTAATCGAAAACGGGGCAGGAACAGGATGAACTGTTTACCCTCCCCTATCTTCTGGAATTGCCCACGCTGGAGCTTCTGTTGATTTAGCTATTTTTTC…
292	RRSSA4315-15|Donacia	0.0500678605713529	0.0563792023386928	0.0486564474023804	0.0406707099536211	0.0449931487705281	0.0228059387819319	0.0304707235322449	0.0104074100759741	0.00778718488940034	0.0228900954155556	0.0228320323486881	0.0287359726978635	0.0224921839660718	0.020820208039845	0.0310582358268193	0.0195939037838843	0.0174225288062319	0.0115148279580023	0.026291602114627	0.031876826468453	0.025786541075897	0.0191933884421931	0.0292118076844038	0.0173971775637811	0.017459833823464	0.0123483584167159	0.0142626415215627	0.0627931331838054	0.061126399756509	0.0566449919414483	0.0467545421171842	0.0664718197174605	0.0541327482622158	0.0694168649608362	0.060136013512916	0.0656252229117626	TACTTTATATTTTATTTTTGGGGCATGAGCAGGAATAGTTGGGACTTCTCTTAGATTACTAATTCGAGCCGAACTAGGACATCCTGGGGCTTTAATTGGAGATGATCAAATTTATAATGTTATTGTTACAGCTCATGCTTTTGTAATAATTTTTTTTATAGTAATACCCATTATAATTGGGGGATTTGGAAATTGACTTGTGCCTTTAATACTAGGAGCCCCAGATATAGCCTTCCCTCGAATAAATAATATAAGATTTTGATTATTACCCCCTTCATTAACTTTACTACTAGCAAGTAGTATAGTTGAAGCCGGGGCAGGAACTGGATGAACTGTTTACCCTCCTTTATCTGCTAATATTGCTCATGCTGGGGCATCAGTTGATTTAGCTATTTTTTC…
280	RRMFE2524-15|Cyrtolobus	0.0062067595749611	0.0137815827939027	0.01396228490677	0.018194791295041	0.0170428593827758	0.0190530627798419	0.0157268250489006	0.00320228002337664	0.00173048553097785	0.032126449706043	0.0294500127396123	0.030513455545154	0.0254911418282147	0.0297431543426357	0.0235388734687472	0.012308990838594	0.00413415937774995	0.00348934180545524	0.00934329661924763	0.00866017828911729	0.0193914788890746	0.017123513218035	0.0197009865778537	0.0168854958707287	0.0135228124711142	0.00991610600130219	0.00723176189825714	0.0819321361062666	0.0826855034050702	0.0865706480614587	0.107189116927915	0.101420920806022	0.119748200701265	0.121980116073008	0.0942720447128948	0.0960601088998264	AATTTTATATTTTATTTTTGGCATATGAGCAGGTATAATTGGATCATCAATAAGAATTATCATTCGAATAGAATTAGGTAATCCTGGATTCTTAATTAATAATGATCAAATTTATAATTCTATTGTCACAGCCCATGCATTTATTATAATCTTCTTCATAGTAATACCCATTATAATTGGTGGTTTTGGTAATTGATTAATTCCTTTAATAATTGGCGCACCTGATATAGCTTTCCCACGAATAAATAATATAAGATTCTGACTATTACCCCCATCTTTATTATTATTATTACTTAGAAGAATTATTAATCAAGGAATTGGTACAGGATGAACTGCCTATCCACCATTATCATTAAATATAAATCATGAAGGAATATCAATAGATATAGGAATTTTTTC…
267	RRSSC1975-15|Odontomyia	0.0297924459598133	0.0346627688452704	0.0334248638677222	0.0531573314306101	0.0511285781483274	0.0612007471110072	0.0914121705967347	0.145303456060715	0.16569398959113	0.0405596427538793	0.037060690189175	0.0376233869343161	0.0432349758458936	0.0535376778167443	0.0477316045338486	0.0351685452531256	0.0327779779235889	0.0383827598600076	0.0432399076100065	0.0416425594327767	0.0412584657214352	0.0447845730317839	0.0404209897028378	0.0404228537511385	0.0487848298008552	0.0639869481593462	0.0689026203083945	0.0415036804947755	0.0360163849187729	0.0440334654337296	0.0368841387813342	0.0419731851308707	0.0508519756402633	0.0543987932145015	0.0620815904206868	0.0638815575686965	AACATTATACTTTATTTTTGGGGCTTGAGCAGGAATAGTAGGAACTTCTTTAAGAATTTTAATTCGAGCAGAATTAGGGCACCCTGGAGCATTAATTGGTGACGATCAAATTTATAATGTGATTGTTACAGCTCATGCATTTATTATAATTTTTTTTATAGTTATACCTATTATAATTGGAGGGTTTGGAAATTGATTAGTTCCTTTAATATTAGGAGCTCCTGATATAGCCTTTCCTCGAATAAATAATATGAGATTCTGAATATTACCTCCATCTATTACTTTATTGGTATCTAGAAGTTTAGTTGAAACAGGAGCAGGAACAGGTTGAACAGTATATCCCCCACTTTCATCTGGAATTGCTCATGCTGGAGCATCTGTAGATTTAGCAATTTTCTC…
287	RRSSC7818-15|Pseudolimnophila	0.00951703134827369	0.00960534558362915	0.0186163798756934	0.0149839457723867	0.021133145634642	0.0337758840188106	0.0334195032289138	0.0556396154061692	0.0363401961505349	0.04859125518039	0.0407005794041832	0.0465108011707687	0.0434848890010721	0.0529968931923328	0.0500201061210879	0.0434582737770766	0.0295297098410711	0.0265189977214598	0.0299854635687482	0.0364833042818133	0.0307375569624692	0.0365050721351516	0.0339672182376788	0.0347943551275622	0.0516948021047658	0.044341832496389	0.0433905713895429	0.0301062967319615	0.0382991135403853	0.034842013911155	0.0415595929930526	0.0375188879333089	0.0451106235518465	0.0589042147384019	0.0463401045305411	0.0554802609157413	AACTCTATATTTCATTTTTGGAGCCTGATCAGGAATAGTAGGAACTTCTTTAAGACTATTAATTCGATCTGAGTTAGGTACACCAGGAACATTAATTGGTAACGACCAAATTTATAATGTAATTGTTACTGCTCATGCATTTATTATAATTTTTTTTATAGTTATACCTATTATAATTGGAGGATTTGGTAATTGACTTGTTCCTTTAATATTAGGAGCTCCTGATATAGCTTTTCCTCGAATAAATAATATAAGATTTTGATTATTACCTCCTTCACTAACTTTACTTTTAATAAGAAGAATAGTAGAAAGAGGAGCTGGCACAGGATGAACTGTTTATCCCCCATTATCTTCTAATATTGCTCATGGAGGATCATCCGTAGATTTAGCTATTTTCAG…
283	RRSSC7841-15|Rhipidia	0.0438611009963918	0.0451033618709543	0.0507719451155273	0.0317516946129147	0.0494242922100498	0.0415703187923822	0.0265390172700198	0.0132094050964287	0.00865242765488927	0.0325280303273685	0.0360679931305364	0.030513455545154	0.0279902733800004	0.0240649157863144	0.02876973423958	0.0243667777825227	0.0177178259046427	0.0104680254163657	0.0384596163164379	0.0304027535681777	0.0408458810642209	0.0408329930583912	0.0360052513319395	0.0296775381970384	0.0290997230391066	0.0439676398170946	0.0319402817173024	0.047094849887854	0.0443863898646849	0.0491635779114457	0.0398279432850088	0.0464274823284325	0.0471611064405668	0.0594048171299464	0.0774693350548741	0.0840129665295512	AACCTTATATTTTATTTTTGGTGCTTGATCTGGTATAGTAGGAACATCCCTGAGACTATTAATTCGAGCTGAATTAGGTCAACCAGGTGCTTTAATTGGTGACGATCAAATTTTTAATGTTATTGTAACAGCTCATGCTTTTGTCATAATTTTCTTTATAGTTATGCCAATTTTAATTGGAGGATTTGGAAATTGATTAGTGCCCCTAATATTGGGAGCTCCTGATATAGCTTTTCCTCGAATAAATAATATGAGATTCTGACTTTTACCTCCTTCTTTAACTTTATTACTTACTAGCTCTTTAGTTGAAAACGGAGCTGGGACAGGTTGAACTGTCTACCCCCCTCTATCTTCAACTATTGCTCATGCTGGGGCTTCAGTAGACTTAGCTATTTTTTC…
251	RRSSC4778-15|Draeculacephala	0.0951703134827369	0.0676550428064314	0.0676959268207031	0.08383874420264	0.0719208665953139	0.0655309886518803	0.0737194924167215	0.0460327753360393	0.0398011672124906	0.0493944164230411	0.0416932764628218	0.0432520826174027	0.044734454776965	0.0481298315726287	0.0457700317447863	0.0339125257797997	0.022442579479214	0.0286126028047329	0.0180347353348268	0.0241379437420078	0.0198040635462889	0.0208869227165042	0.0302308242315341	0.0339415523058083	0.0302979469289522	0.0278773546074345	0.0315385171673992	0.0752657418299037	0.0745691349726707	0.0863568933748873	0.0874483102562149	0.0971379427314436	0.12323402161209	0.111300598386725	0.156176764505602	0.162002361873965	GATCCTGTACATAATTTTTGCACTATGATCAGGAATAGTGGGATCAAGAATATCTATGATTATTCGTATAGAATTAAGTGTACCAGGTGCATGAATTAAAAATGATCAAATTTATAATTCAATTGTTACATCTCATGCATTTTTAATAATTTTTTTTTTAGTTATACCATTTATAATTGGGGGTTTTGGAAACTGATTAATACCATTAATAATTGGTGCACCTGATATAGCTTTCCCTCGAATAAATAATGTAAGATTTTGATTACTCCCTCCATCATTAATCTTACTATTATCAAGAAATTTAATCAACCCAAGACCAGGAACTGGTTGAACTGTATACCCTCCATTATCATTATATATATTTCACCCCTCACCTTCTGTTGATATAACAATTTTTTC…
291	RRSSC1990-15|Solva	0.0078618954616174	0.00417623721027354	0.00676959268207031	0.00606493043168034	0.0132934303185651	0.0086604830817463	0.00425934845074391	0.00360256502629872	0.00173048553097785	0.0208821923089279	0.0191921431336799	0.0195523113201958	0.0122457446037502	0.0091933386149965	0.00555778956900977	0.00401926231464293	0.00147648549205356	0	0.0345484688944273	0.0396157091948982	0.022279571489575	0.0223922865158919	0.0312498407786645	0.0237079184447605	0.0201986312859681	0.0196451156629572	0.0140617592466111	0.0681692576002271	0.0613800362700214	0.0733178574940256	0.0746341024166903	0.0743524993746852	0.0969878406364699	0.0924445749718828	0.090204020269374	0.0830618763424242	TATATTATATTTTATTTTTGCAATATGAGCTGGGATAATTGGAAGATCTATAAGTATAATTATTCGTACAGAATTAGGAACTCCTAATTCATTTATTAATAATGACCAAATTTACAATTCTTTAGTTACAACCCATGCATTTATCATAATTTTTTTTATAGTTATACCCTTTATAATTGGTGGATTTGGAAATTGATTAGTACCCCTTATATTAGGAGCCCCTGATATAGCGTTTCCGCGAATAAATAATATAAGATTTTGATTATTACCCCCCTCAATTTCTATAATATTAATTAGAAATTTAATTTATGATGGAATCGGAACAGGCTGAACAATTTACCCCCCCCTATCTTCAAACTTATTTCATAATGGACCTACTGTTGATCTTACAATTTTCTC…
272	RRGCO757-15|Phyllonorycter	0.0819292263894866	0.0697431614115682	0.0905433021226904	0.0770602925437032	0.106006585360866	0.0958426794379924	0.0878081065230283	0.0656467404792212	0.0462904879536576	0.0257011597648344	0.0340825990132591	0.034068421239735	0.0442346284666079	0.0378549237088091	0.051000892515619	0.059032915246318	0.0747101658979099	0.107122793427476	0.0345484688944273	0.0346407131564692	0.0307375569624692	0.0329298331116058	0.034476726511244	0.0320653860979495	0.0436495845586599	0.0527611677805135	0.0488143928132357	0.0301062967319615	0.0299291085944733	0.034842013911155	0.0358451489565079	0.0380328453022583	0.0356784022637331	0.0398813238597112	0.0378503143875412	0.0435916335766539	AACATTATATTTTATTTTTGGAATTTGAGCAGGTATAGTAGGAACTTCTCTAAGATTGTTAATTCGAGCAGAATTAGGAAATCCTGGATCTTTAATTGGAGATGATCAAATTTATAATACTATTGTTACAGCACATGCTTTTATTATAATTTTTTTTATAGTTATACCAATTATAATTGGAGGATTTGGAAATTGATTAGTTCCATTAATATTAGGAGCTCCAGATATAGCATTTCCTCGAATAAATAATATAAGATTTTGACTTCTACCCCCATCATTAACTTTATTAATTTCGAGAAGAATTGTAGAAAATGGAGCAGGAACCGGATGAACAGTATATCCTCCACTATCTTCTAATATTGCTCACGGTGGAAGTTCAGTAGATTTAGCAATTTTTTC…
197	RRMPE009-15|Ophion	0.0306200139031414	0.0321570265191063	0.0291938684414282	0.0331787370674278	0.0245417175111972	0.010103896928704	0.00819105471296906	0.00280199502045456	0.00129786414823339	0.0554181257429242	0.0542674392055776	0.0625081467963834	0.0657271598119653	0.0857143629692321	0.1239060145091	0.302700693071545	0.601224892364208	1.19126129238242	0.032158323247643	0.0374045998444853	0.0356885728490415	0.0302954464626773	0.0334577099641136	0.0382055664145782	0.0474154310696031	0.0598708286871076	0.0600638002105246	0.0941896997757081	0.0958746021077194	0.107732362032038	0.0995698582125219	0.0779502009573313	0.112776558879616	0.117641562012956	0.140081537359498	0.145358283599242	AACTTTATATTTTATCTTTGGGGCCTGGGCCGGAATAGTCGGAACATCCCTAAGATTATTAATCCGATCTGAATTGGGAACTCCAGGATCTTTAATTGGAGATGACCAAATTTACAATGTAATTGTAACTGCTCATGCTTTTGTAATAATTTTCTTTATAGTAATACCCATTATAATTGGGGGATTTGGCAACTGATTAGTCCCCCTTATGCTAGGAGCCCCAGACATGGCATTCCCTCGAATAAATAACATAAGATTTTGATTGCTGCCCCCTTCCCTAACTTTACTAATTATAAGAAGAATTGTTGAAAGTGGGGCAGGAACAGGTTGAACAGTTTACCCTCCCCTTTCCTCAAATATTGCCCATGGTGGATCTTCAGTTGATTTAGCAATTTTCAG…
241	RRGCO442-15|Rhopobota	0.0682743553245721	0.0668197953643767	0.0562722391697095	0.0695683196575098	0.0780562959731132	0.0715933268091027	0.0701154283430152	0.0468333453418834	0.0510493231638467	0.04859125518039	0.0469876607755611	0.0468070483119838	0.0559805467600009	0.0592159163730657	0.0761744099752515	0.191668571629535	0.3198067575788	0.501069483263372	0.0478029129356855	0.0409055229826391	0.0490975742085079	0.036693242610075	0.0478937777151271	0.0506564876121862	0.0535777253602375	0.0750256321985317	0.0789467340559738	0.0567718738374131	0.0535173043511344	0.0500185966577317	0.0552396256865991	0.0445429719756179	0.0405995611966618	0.0392138540043185	0.0413877269471245	0.0336051866118205	CACCTTATATTTTATCTTTGGAGCATGGGCTGGTATAGTAGGAACTTCTATAAGAATAATTATTCGAGCAGAATTAGGTCAACCAGGATCTCTAATTGGGGATGATCAAATTTACAATGTAATTATTACAGCACACGCATTTGTAATAATTTTTTTTATAGTTATACCTATTATAATTGGAGGATTTGGTAATTGACTTGTACCACTAATAATTGGAGCACCAGATATAGCATTTCCACGAATAAATAATATAAGTTTTTGACTTTTACCACCATCATTAACCCTTTTACTTTCATCTTCTATAGTAGATAGTGGAGCTGGCACAGGATGGACAATTTACCCTCCGCTTGCTGGAGCAATTGCGCACGGAGGTGCATCAGTTGATTTAGCTATTTTCTC…
282	RRGCO749-15|Dichomeris	0.067446787381244	0.0593025683858843	0.0452716510613452	0.0499464859079558	0.0589682934644043	0.0583139194170917	0.0481634017122581	0.0680484504967537	0.0558081583740358	0.021685353551579	0.0281264166614274	0.0331796798160898	0.0212426181901789	0.0148715771713179	0.0130771519270818	0.00828972852395104	0.00413415937774995	0.00383827598600076	0.0558424937475963	0.0582258795608737	0.0497164511943294	0.0417738454330085	0.045685908529678	0.0332593100484051	0.0388566889992776	0.0304967033624954	0.0331455753670119	0.0529010642575895	0.0555463964592343	0.0570725013145913	0.0464082121755754	0.0400886747780561	0.0440853821074863	0.0368777095104442	0.0364353493637079	0.0336051866118205	AACACTTTATTTTATTTTTGGGGCTTGAGCTGGAATAATTGGAACATCACTAAGTATTTTAATTCGTGCTGAACTAGGTCACCCAGGAGCTTTAATTGGTGATGATCAAATTTATAATGTAATCGTTACTGCTCATGCATTCGTTATAATTTTCTTTATAGTTATACCTATTATAATTGGGGGATTTGGAAACTGACTTGTACCATTAATATTAGGAGCACCTGATATAGCATTCCCTCGAATAAATAATATAAGTTTTTGATTACTACCCCCTTCATTAACCCTTTTATTAGTTAGAAGTATAGTTGAAAACGGGGCTGGAACTGGTTGAACTGTTTACCCTCCACTATCTGCAGCTATTGCACATGGAGGAGGTTCCGTTGATTTAGCAATTTTCTC…
286	RRMFE3097-15|Bibio	0.0206891985832037	0.0221340572144498	0.0207318775888403	0.0381733856582233	0.0419254340816285	0.0395495394066414	0.052422750163002	0.0692493055055199	0.088687383462615	0.0610402544414817	0.0536056411664852	0.0559907096896515	0.0469836731735722	0.047859439260423	0.0323659510195275	0.0311492829384827	0.0121071810348392	0.00942122287472914	0.031723751311864	0.0320610855809874	0.0301186799766477	0.0327416626366823	0.0397416453380842	0.0392289298006829	0.0325232198672368	0.0379805569483839	0.0331455753670119	0.0275257570120791	0.0299291085944733	0.0346282592245835	0.0431180777302921	0.0370049305643595	0.0547478931288318	0.0468897573413341	0.0518230939978952	0.0489811446370402	AATTTTATATTTTATTTTTGGAATATGATCAGGAATAATTGGATCATCAATAAGTATTATTATTCGAATAGAATTAAGAAATCCAGGATTTCTTATTAATAATGATCAAATTTATAATTCAATTATTACAACTCATGCCTTTATTATAATTTTTTTTATAGTTATACCAATTATAATTGGTGGATTTGGAAACTGATTAATTCCTTTAATAATAGGAGCCCCTGATATAGCATTTCCCCGAATAAATAATATAAGATTTTGACTTTTAATTCCTTCTATTATATTATTAATATTAAGATCAATTTCAAATCAAGGAACAGGAACAGGATGAACTATATATCCCCCCTTATCTTTAAATTTAAACCATGAAGGAATTTCAATTGATATATCAATTTTTTC…
284	RRGCO589-15|Coleophora	0.0198616306398755	0.0212988097723951	0.0211549771314697	0.013913663931502	0.0228374315729196	0.0314664218636782	0.0380064938681764	0.0420299253068185	0.0359075747677905	0.0457801908311113	0.0493039539123846	0.0447333183234782	0.0474834994839293	0.0484002238848345	0.0490393197265568	0.0602889347196439	0.0708713036185706	0.0537358638040106	0.0493239147109119	0.0536194017475134	0.04455914297915	0.0397039702088504	0.0373639400614467	0.0341121128701591	0.0429648851930339	0.050516011704747	0.0474082168885746	0.0337620613351282	0.0421036612430725	0.033986995164869	0.02961121000755	0.0287816126611685	0.0381389817301975	0.0287012037818842	0.0357278668517913	0.0345562767989475	AACATTATATTTCATTTTTGGAATTTGAGCAGGAATAGTAGGAACCTCATTAAGTTTACTAATTCGAGCAGAATTAGGAACTCCAGGATCTTTAATTGGAGATGATCAAATTTATAATACTATTGTTACAGCTCATGCCTTTATTATAATTTTTTTTATAGTTATACCAATCATAATTGGAGGTTTTGGTAATTGATTAATTCCTTTAATATTAGGAGCCCCCGATATAGCTTTCCCCCGAATAAATAATATAAGTTTTTGACTTTTACCCCCATCTTTAACTTTATTAATCTCAAGAAGAATTGTAGAAAATGGAGCAGGAACTGGGTGAACTGTTTATCCCCCCCTTTCATCTAATATTGCTCATGGTGGTAGTTCTGTTGATTTAGCTATTTTTTC…
256	RRSSC4776-15|Neocoelidia	0.00496540765996888	0.00501148465232825	0.0110005881083643	0.00606493043168034	0.00749885812842135	0.0138567729307941	0.0108121922211192	0.0112079800818183	0.0103829131858671	0.0240948372795322	0.0281264166614274	0.0290322198390786	0.0254911418282147	0.023253738849697	0.0176541551015604	0.0128113986279243	0.00324826808251782	0.00314040762490971	0.0523659182613646	0.0536194017475134	0.0532234207806514	0.0594618700758139	0.0686137808401112	0.0677125440472657	0.0691546359282298	0.0634256591404046	0.0494170396380905	0.0941896997757081	0.0753300445132081	0.0872119121211733	0.0896994548766719	0.101249601683039	0.0916565851257971	0.123148188319945	0.120448897653811	0.149479674410126	TACATTATATTTTATTTTTGGAATTTGAGCTGGAATAGTAGGAACATCTTTAAGATTATTAATTCGAGCTGAATTAGGAAATCCTGGATCTTTAATTGGAGATGATCAAATTTATAATACTATTGTAACAGCTCACGCTTTTATTATAATTTTTTTTATAGTTATACCTATTATAATTGGAGGATTTGGAAATTGATTAGTACCTTTAATATTAGGAGCTCCAGATATAGCTTTCCCACGTATAAATAACATAAGATTTTGACTTTTACCTCCTTCTATTATACTTTTAATTTCAAGAAGAATTGTAGAAAATGGAGCAGGTACAGGATGAACAGTTTACCCCCCACTTTCATCAAATATTGCTCATAGAGGAAGATCTGTAGATCTAGCAATTTTTTC…
300	RRMFI4036-15|Paraphlepsius	0.0525505644013373	0.0446857381499269	0.0537336419139331	0.0531573314306101	0.064081151279237	0.043591098178123	0.0180203203685319	0.00960684007012993	0.0138438842478228	0.0265043210074855	0.0185303450945875	0.0331796798160898	0.0194932261039289	0.0224425619130797	0.0101347927434884	0.0102993596812725	0.00561064486980351	0.00488507852763733	0.032158323247643	0.0259805348673519	0.0299123876480405	0.0316126397871416	0.0300609881403458	0.0341121128701591	0.0332079192328628	0.0385418459673255	0.0403773372652691	0.0352673761717263	0.0357627484052604	0.0436059560605866	0.0344598291900728	0.0366622923183932	0.0424449957965101	0.0543987932145015	0.0334285486880621	0.0423235133271513	AACTTTATACTTTATTTTCGGTGCATGAGCAGGAACTGTAGGAACCTCGCTCAGAATTTTAATTCGTACAGAATTAGGAAACCCTGGATCTTTAATTGGAAACGATCAAATTTATAACGTGATTGTTACAGCACATGCTTTTGTCATAATTTTTTTTATAGTTATACCTATTATAATTGGTGGATTTGGAAATTGACTAGTGCCTCTAATATTGGGTGCTCCAGATATGGCTTTCCCTCGAATAAACAATATAAGATTTTGACTTTTACCACCGTCACTTTCACTACTTTTAATAAGTAGAATTGTTGAAAATGGAGCTGGGACAGGATGAACTGTCTATCCACCACTATCTGCAAATATCGCTCATAGTGGAGCTTCAGTCGATTTAGCTATTTTCAG…
323	RRSSA3940-15|Tiphiidae	0.0115859512065941	0.012946335351848	0.0126929862788818	0.00856225472707813	0.00511285781483274	0	0	0	0	0.0281106434927876	0.0238247294073268	0.0287359726978635	0.0254911418282147	0.0237945234741086	0.0228850158723932	0.0361733608317863	0.0431133763679638	0.0383827598600076	0.00977786855502658	0.00737036450137642	0.00618876985821528	0.00564511424770385	0.00696327973872416	0.00614018031662863	0.00496407040078877	0.00898062430306613	0.00843705554796667	0.00881684404293158	0.0240954687836861	0.0143215640002907	0.0148921874891772	0.0123349768547865	0.00963726957698538	0.0135162645717013	0.0159183565181248	0.0106205070895848	AACATTATATTTTATATTTGGAATTTGATCAGGAATAGTTGGTACATCACTAAGTTTACTAATTCGAATAGAATTAGGGAATCCAGGATCATTAATTGGTGATGATCAAATTTATAATACAATTGTAACTGCCCATGCTTTTATTATAATTTTTTTTATAGTAATACCAATTATAATTGGTGGATTTGGAAATTGATTAGTACCAATTATATTAGGAGCCCCAGATATAGCATTCCCACGATTAAATAATATAAGATTTTGATTACTACCCCCATCATTAACTTTATTAATTTCAAGAAGAATTGTAGAAACTGGAGTAGGAACAGGATGAACAGTTTACCCCCCTCTTTCTTCTAATATTGCCCACAGAGGAAGATCTGTAGATTTAGCAATTTTTTC…
290	RRMPA008-15|Cynomya	0.0322751497897977	0.0405095009396534	0.0389251579219043	0.0506600071352123	0.0487425778347388	0.0496534363353454	0.0324365766633575	0.0304216602220781	0.0289856326438791	0.0931667041475247	0.0943062205706685	0.0912441194942469	0.08597012538143	0.0797657321007049	0.0516547501119731	0.0560184685103358	0.0239190649712676	0.0307062078880061	0.0176001633990479	0.0180573930283722	0.0177411402602171	0.0176880246428054	0.0195311504866653	0.0192733437716399	0.0212256803344072	0.0198322120026044	0.0170749933708849	0.0359125111016969	0.0314509276755482	0.0288568826871529	0.031862354628007	0.0280963361692359	0.034653160819373	0.04271807074513	0.0382040556434996	0.0450182688573444	TATTTTATATTTTATTTTTGGATTATGATCAGGAATAATTGGGTCTTCAATAAGAATAATTATTCGAATAGAATTAGGTAACCCAGGTTATTTAATTAATAATGACCAAATTTATAATTCTATTGTTACAGCTCACGCTTTTATCATAATTTTTTTTATAGTTATACCAATTATAATTGGAGGATTTGGAAATTGGTTAATTCCTTTAATATTAGGAGCTCCAGATATAGCATTTCCTCGAATAAATAATATAAGATTTTGATTATTACCACCATCAATTTTTTTACTGATTAATAGAAGAATTATCAACCAAGGTACAGGAACAGGATGAACAGTTTATCCACCTTTATCAAATAACTTAAATCATGAAGGTATATCAGTTGATTTATCAATTTTTTC…
296	RRSSA267-15|Hemichroa	0.113376808235956	0.0935477135101274	0.115929274680454	0.107384944702105	0.0974851556694776	0.0993068726706909	0.114019481604529	0.0772550055639615	0.0510493231638467	0.0176695473383236	0.025810123524604	0.0216260413087014	0.0204928787246432	0.0191978541666103	0.0199426566887997	0.0135650103119199	0.00944950714914275	0.00767655197200152	0.032158323247643	0.0355620087191412	0.0218669868323607	0.0225804569908154	0.0161344286628974	0.0197850254646923	0.0251627016867569	0.0207676937008404	0.0188829338454492	0.0225797225489711	0.026124560891786	0.0179553936720063	0.0245894258542228	0.0205582947579775	0.0198896840205868	0.0256975894326172	0.0254693704289997	0.0248868598964897	AACATTATATTTTTTATTTGGAACATGAGCTGGTATAGTAGGAACATCTTTAAGAATTTTAATTCGTGCAGAATTAGGTCATCCAGGTGCTTTAATTGGTGATGATCAAATTTATAATGTAATTGTTACTGCACATGCTTTTGTTATAATTTTTTTTATAGTAATACCAATTATAATTGGAGGTTTTGGAAATTGACTAGTCCCTTTAATATTAGGAGCTCCTGATATAGCATTTCCTCGAATAAATAATATAAGTTTTTGATTATTACCTCCTTCATTAACATTATTACTAGTAAGTAGTATAGTAGAAAATGGAGCTGGAACAGGATGAACAGTTTACCCCCCTCTTTCATCTAGAATTGCTCATGGAGGAGCTTCAGTAGATTTAGCTATTTTTTC…
301	RRMFI4399-15|Symmorphus	0.0976530173127214	0.0818542493213615	0.0905433021226904	0.0802711380663575	0.103279727859621	0.0767896166581505	0.0461975485811455	0.029621090216234	0.0207658263717342	0.0421659652391814	0.0383842862673598	0.0334759269573049	0.0292398391558933	0.0351510005867513	0.0212503718815079	0.017835476521228	0.0144695578221248	0.0101190912358202	0.0160791616238215	0.0243222028545422	0.0220732791609678	0.02446216174005	0.0268341024077663	0.0221728733656034	0.0207121558101876	0.0157160925303657	0.0108476428473857	0.0191390029224612	0.0279000164863734	0.0252230530154374	0.034979324102486	0.0344351437196123	0.028091615575468	0.0273662640710989	0.0265305941968747	0.0244113148029262	AACTTTATACTTTATTTTTGGGGTATGGGCAGGAATAGTAGGAACTTCCCTCAGACTACTTATTCGAGCTGAATTAGGAAACCCTGGAACTTTAATTGGAGACGACCAAATTTACAATGTAATTGTTACAGCTCATGCATTTGTTATAATTTTCTTTATAGTTATACCCATTGTAATTGGAGGATTTGGAAATTGACTAGTACCCTTAATACTAGGCGCACCAGATATGGCCTTTCCTCGAATAAATAACATAAGATTTTGACTTTTACCCCCCTCTTTAACTCTCCTGCTTATAAGAAGAATAGCAGAAAGAGGTGCGGGTACTGGATGAACTGTTTACCCTCCTCTTTCAGCCAATGTAGCCCATAGAGGAACTTCTGTAGATTTAGCAATTTTTAG…
288	RRGCO094-15|Plutella	0.0119997351782581	0.0112758404677386	0.01396228490677	0.016767748840528	0.0109074300049765	0.016454917855318	0.0278495860240948	0.0356253652600652	0.0272551471129012	0.0461817714524368	0.0357370941109902	0.0364383983694557	0.0404859311389292	0.0348806082745455	0.0418468861666618	0.0444630893557374	0.039865108285446	0.021982853374368	0.0369386145412115	0.0370360816194165	0.0309438492910764	0.0312362988372946	0.0366845956966931	0.0378644452858766	0.036973765743806	0.0499547226858054	0.0435914536644945	0.0591373685806386	0.0527563948105969	0.0566449919414483	0.0458887172631623	0.0555073958465392	0.0584387623285284	0.039714456395863	0.0378503143875412	0.0485055995434767	AACTTTATATTTTATTTTTGGTATTTGAGCTGGAACAGTTGGCACATCTCTAAGTCTATTAATTCGAGCTGAATTAGGAAATCCAGGATCTTTAATTGGTGATGATCAAATTTATAATACTATTGTAACAGCCCATGCTTTTATTATAATTTTTTTTATAGTAATACCTATTATAATTGGTGGATTTGGTAATTGATTAATTCCTTTAATACTAGGAGCTCCAGATATAGCATTCCCACGAATAAATAATATAAGATTTTGATTATTACCTCCTTCTTTAACCCTTTTAATTTCTAGAAGAATTGTAGAAAATGGAGCAGGAACTGGATGAACTGTGTACCCCCCACTTTCATCTAATATTGCTCACAGTGGGAGATCCGTTGATTTAGCTATTTTTTC…
299	RRSSC6279-15|Lebia	0.0107583832632659	0.0171225725621215	0.0203087780462109	0.0224759186585801	0.0201105740716754	0.0187643800104503	0.0150715406718631	0.00480342003506497	0.00173048553097785	0.0244964179008578	0.0271337196027888	0.0278472312742182	0.019993052414286	0.0137900079224947	0.0111155791380195	0.00452167010397329	0.00236237678728569	0.00104680254163657	0.0386769022843274	0.0445907052333273	0.0447654353077572	0.0421501863828554	0.0365147596055047	0.036670521335421	0.0321808701844238	0.0304967033624954	0.0253111666439	0.0561267389074425	0.0459082089457598	0.0587825388071633	0.0562786155114254	0.0544794811086403	0.0594640037728885	0.0548993956060459	0.0442176569947912	0.0359829120796379	TACTTTATATTTTATTTTTGGAATCTGAGCAGGAATAGTTGGAACTTCATTAAGTTTACTAATTCGAGCAGAATTAGGAAATCCTGGATCTTTAATTGGTGATGATCAAATTTATAATACTATTGTTACAGCTCATGCATTTATTATAATTTTTTTTATAGTAATACCTATTATAATTGGAGGATTTGGAAATTGATTAATCCCATTAATATTAGGAGCCCCAGATATAGCTTTCCCACGAATAAACAATATAAGTTTTTGACTTCTTCCCCCCTCTTTAACTCTACTTATTTCAAGTAGAATTGTAGAAAATGGAGCAGGAACAGGATGAACTGTGTACCCCCCACTTTCATCTAATATTGCCCATGGAGGTAGATCAGTAGATTTAGCTATTTTCTC…
295	RRMFE2517-15|Draeculacephala	0.0571021880896422	0.058884944664857	0.0516181442007861	0.0478059222261862	0.053514578461916	0.0473439741802131	0.0619243736300461	0.0712507305201303	0.0852264124006593	0.00682687056253413	0.00827247548865513	0.00651743710673192	0.00749739465535726	0.00378549237088091	0	0.0015072233679911	0	0	0.0173828774311584	0.0171360974657002	0.0179474325888243	0.0159944903684942	0.021569183580926	0.0204672677220954	0.0258474010523829	0.0207676937008404	0.0202891097701103	0.0307514316619321	0.0405818421619976	0.0493773325980172	0.047100872058793	0.0465988014514156	0.0650003075724333	0.0664132506115693	0.0734013106113533	0.0805256358434189	AACTCTATACTTTATTTTTGGAATTTGATCAGGCATAATTGGAACTTCATTAAGAATATTAATTCGATCAGAACTAGGAAACCCTGGAACATTAATTGGAAATGACCAAATTTATAATGTAATCGTAACAGCCCATGCATTCATTATAATTTTTTTCATAGTAATACCAATTATAATTGGGGGATTTGGAAATTGACTAGTCCCATTAATATTAGGAGCCCCTGATATAGCCTTTCCTCGTCTTAATAACATAAGATTTTGATTATTACCACCTTCTTTAACATTACTTTTAATGAGAAGAATAGTAGAAAGAGGGGCTGGAACTGGATGAACTGTTTATCCTCCCCTTTCATCTAATATTGCCCATGGAGGTTCTTCTGTAGATTTAGCTATTTTCAG…
285	RRMFE3036-15|Ophion	0.0306200139031414	0.0254750469826686	0.0317324656972046	0.0385301462718516	0.0354491475161737	0.0470552914108216	0.0753577033593154	0.0980698257159097	0.0912831117590818	0.0678671250040158	0.0605545205769555	0.0604344168078778	0.0637278545705367	0.07111317811012	0.0827129859387924	0.101235169550069	0.121071810348392	0.157020381245486	0.0156445896880425	0.0182416521409066	0.0138215860166808	0.0191933884421931	0.0181724617571582	0.0220023128012526	0.0326943947086433	0.0376063642690894	0.0411808663650754	0.0131177435760689	0.0126818256756243	0.0151765827465767	0.0181823219344605	0.0123349768547865	0.0164038631097623	0.0218596377641095	0.0318367130362496	0.0213995292103574	AACTTTATATTTTATTTTTGGGGTTTGATCAGGAATAGTAGGAACATCATTAAGTTTATTAATTCGAGCAGAATTAGGTAACCCAGGATCTTTAATTGGAGATGATCAAATTTATAATACTATTGTAACAGCTCATGCTTTTATTATAATTTTTTTTATAGTAATGCCTATTATAATCGGGGGATTCGGAAACTGATTAGTCCCTTTAATACTAGGAGCCCCTGATATAGCTTTCCCACGAATAAATAATATAAGATTTTGACTTTTACCCCCATCTCTTACTCTATTAATTTCCAGAAGAATTGTAGAAAATGGAGCCGGAACAGGTTGAACTGTTTACCCCCCCTTATCCTCTAATATTGCCCATAGAGGAAGCTCTGTTGACTTAGCAATTTTTTC…
303	RRMFA204-15|Calliphora	0.00662054354662518	0.00501148465232825	0.00888509039521728	0.0142704245451302	0.0129525731309096	0.0150115040083603	0.0147438984833443	0.00640456004675329	0.00735456350665588	0.0437722877244836	0.0357370941109902	0.0382158812167463	0.0499826310357151	0.0370437467721918	0.0470777469374945	0.0371781764104471	0.0342544634156425	0.0230296559160046	0.0245533143715112	0.0272703486550927	0.0216606945037535	0.0312362988372946	0.0278531189548966	0.0336004311771067	0.0316673456602042	0.0304967033624954	0.0335473399169151	0.0333319713818145	0.0291681990539358	0.0367658060902985	0.0374036336937474	0.041116589515955	0.0383440300190695	0.0412162635704965	0.0399727619232912	0.0526269903543604	AACTTTATATTTTATCTTTGGAATTTGATCTGGAATAATTGGAACTTCTTTAAGTTTATTAATTCGAGCAGAATTAGGTAATCCTGGATCTTTAATTGGAAATGATCAAATTTATAATACTATTGTTACAGCTCATGCTTTTATTATAATTTTTTTTATAGTTATACCCATTATAATTGGAGGATTTGGAAATTGATTAGTACCATTAATATTAGGAGCTCCAGATATAGCATTTCCACGAATAAATAATATAAGATTTTGAATACTTCCACCTTCTTTAACTCTATTAATTTCAAGAAGAATCGTAGAAAATGGAGCTGGAACTGGATGAACTGTGTACCCCCCCCTTTCATCTAATATTGCTCATGGAGGAAGCTCTGTAGATCTTGCTATTTTTTC…
311	RRGCO086-15|Triaenodes	0.00993081531993777	0.00960534558362915	0.00930818993784668	0.00927577595433464	0.0221557171976085	0.0181870144716672	0.0157268250489006	0.00480342003506497	0.00865242765488927	0.0309217078420664	0.0340825990132591	0.0281434784154333	0.0224921839660718	0.0283911927816068	0.0163464399088523	0.0072849129452903	0.00295297098410711	0.00383827598600076	0.0445436234173433	0.046249037246137	0.0373389114778989	0.0421501863828554	0.0414400062499682	0.0356471579493162	0.0241356526383178	0.0207676937008404	0.0283244007681738	0.0268806220821085	0.025617287864761	0.0164591108660057	0.025108920766636	0.0214148903728932	0.00922717299924132	0.00851024065625636	0.00336054193160413	0.00317030062375665	AACCTTATATTTTATTTTTGGGGCTTGATCTGGTATAGTAGGAACATCCCTGAGACTATTAATTCGAGCTGAATTAGGTCAACCAGGTGCTTTAATTGGTGACGATCAAATTTTTAATGTTATTGTAACAGCTCATGCTTTTGTCATAATTTTCTTTATAGTTATGCCAATTTTAATTGGAGGATTTGGAAATTGATTAGTACCCCTAATATTAGGGGCTCCTGATATAGCTTTTCCTCGAATAAATAATATGAGATTCTGACTTTTACCTCCTTCTTTAACTTTATTACTTACTAGTTCTTTAGTTGAAAACGGAGCTGGGACAGGTTGAACTGTCTACCCCCCTCTATCATCAACTATTGCTCATGCTGGTGCTTCAGTAGATTTAGCTATTTTTTC…
310	RRGCO721-15|Perispasta	0.0467575887980403	0.0354980162873251	0.0376558592940161	0.0346057795219408	0.0381760050174178	0.04676660864143	0.0163821094259381	0.0108076950788962	0.00519145659293356	0.0309217078420664	0.0297809117591585	0.030513455545154	0.024741402362679	0.0246057004107259	0.0333467374140586	0.0165794570479021	0.0183084201014641	0.0125616304996389	0.0249878863072902	0.0237694255169389	0.0212481098465391	0.0210750931914277	0.0193613143954769	0.0305303410187924	0.0212256803344072	0.02750316192814	0.021896167969723	0.0107522488328434	0.0111600065945494	0.0141078093137192	0.0154116824015903	0.0150760828225168	0.0192745391539708	0.0201909631256278	0.0237006641492081	0.0278986454890585	AATTTTATACTTTATTTTCGGCTTATGAGCTGGCATATTAGGCTCATCCATAAGAATTATTATTCGTATAGAATTAGGAAATCCCGGCCTATTTATTAATAATGATCAAATTTATAATTCTATTGTTACTGCCCATGCCTTTATTATAATTTTTTTTATAGTTATACCCATCATAATTGGAGGATTTGGTAATTGATTAATCCCACTTATATTAGGAGCACCAGATATATCATTTCCTCGTATAAACAACATAAGATTTTGATTATTACCCCCATCACTATTTTTATTAATTAATAGAAATTTAATTAATCAAGGAGTAGGAACGGGCTGAACTATTTATCCCCCCTTATCATTAAATATTAATCATGAAGGGATATCAATAGATTTAACTATTTTTTC…
281	RRGCO299-15|Athrips	0.0182064947532192	0.0212988097723951	0.0190394794183227	0.0228326792722083	0.0214740028222975	0.0178983317022757	0.0121227609751942	0.00880627006428577	0.0112481559513561	0.00923635429048736	0.00727977843001651	0.00592494282430175	0.0109961788278573	0.0105453001760254	0.00784629115624908	0.00326565063064738	0.00502005067298209	0.00104680254163657	0.0312891793760851	0.0243222028545422	0.0224858638181822	0.0193815589171165	0.0254754136782591	0.0211495099794986	0.0203698061273746	0.0159031888700129	0.0176776401957397	0.101501228982042	0.118701888323843	0.0855018746286012	0.0935090842343684	0.0827471364008593	0.0912464885480531	0.0871048161287416	0.0921495971771448	0.107314676114163	AATTTTATATTTTATATTTGGTCTTTGATCAGGTATAATTGGTTCAGCATTAAGAATAATTATTCGACTAGAATTAGGAACACCAGGAAAATTAATTGGTAATGATCAAATTTATAATACCTTAGTAACTGCTCATGCATTTATTATAATTTTCTTTATAGTTATACCTTTTATAATTGGAGGATTTGGAAATTGATTAGTTCCTTTAATATTAGCAGCTCCTGATATAGCTTTTCCTCGAATAAATAATATAAGATTTTGATTATTACCTCCATCTTTATTTTTTTTATTATTAAGAAATATTATTGGTACCGGAGTAGGAACTGGATGAACTCTATATCCACCTTTATCCTCTATTACAGGTCATAATTCTCCATCTGTTGATTTAGGAATTTTCTC…
293	RRMFD544-15|Augochlora	0.028137310073157	0.0246397995406139	0.0266552711856518	0.0239029611130931	0.0238600031358861	0.0158775523165349	0.0170373938029756	0.00640456004675329	0.00735456350665588	0.015661644231696	0.0115814656841172	0.010072402801313	0.0127455709141073	0.00973412323940806	0.0114425079361966	0.00904334020794658	0.00679183326344635	0.00837442033309257	0.0454127672889012	0.0510397741720317	0.0429088043502926	0.0355642197605343	0.0477239416239387	0.042469580523348	0.0427937103516274	0.0355483045329701	0.0512249801126548	0.0531161092342463	0.060111853702459	0.0707528012551675	0.0625125544603833	0.0546508002316235	0.0504418790625192	0.0445536128474598	0.0433333038548953	0.0358243970484501	AACATTATATTTTATTTTTGGAATTTGAGCTGGAATAGTAGGAACTTCCCTAAGATTATTAATTCGAGCTGAATTAGGAACTCCAGGATCATTAATTGGAGATGATCAAATTTATAATACAATTGTTACAGCCCATGCTTTTATTATAATTTTTTTTATAGTTATACCAATTATAATTGGAGGATTTGGAAATTGATTAGTACCTTTAATATTAGGAGCCCCAGACATAGCTTTCCCCCGAATAAATAATATAAGTTTTTGACTTCTCCCCCCATCATTAACTTTATTAATTTCAAGAAGAATTGTAGAAAATGGAGCAGGAACAGGATGAACAGTGTACCCCCCACTTTCATCTAACATTGCTCATGGAGGAAGTTCAGTTGATTTAGCTATTTTTTC…
305	RRBPA101-15|Bathythrix	0.00827567943328147	0.00918772186260179	0.00803889130995849	0.0132001427042455	0.0129525731309096	0.013279407392011	0.0101569078440816	0.00880627006428577	0.00346097106195571	0.0224885147942301	0.0165449509773103	0.0148123570607544	0.0154946156210717	0.0108156924882312	0.00523086077083272	0.00276324284131701	0.00147648549205356	0	0.010429726458695	0.0106870285269958	0.0111397857447875	0.0120429103951015	0.0122281985655644	0.0100630732966969	0.0111263646914231	0.00991610600130219	0.00682999734835397	0.0529010642575895	0.0486982105943972	0.0536524263294473	0.0510836663872938	0.0575632253223369	0.0619245832393529	0.0677481903223546	0.112843460650707	0.105095465677533	AACCTTATATTTCCTTTTTGGAGCTTGATCAGGTATACTAGGAACTTCCCTGAGTCTTCTAATTCGTGCAGAACTTGGAAGACCGGGATCCCTAATTGGGAATGACCAAATTTACAACGTAATTGTTACTGCCCACGCATTCATTATAATTTTTTTTATAGTTATGCCTATTATAATTGGGGGATTTGGAAACTGGCTAATTCCCTTAATGCTTGGAGCCCCTGACATAGCTTTCCCGCGTATAAACAACATAAGATTTTGATTTTTACCTCCCTCTTTAAGCCTACTTCTCATAAGAAGAATTGTAGAGAATGGAGCAGGAACAGGATGAACAGTCTACCCTCCTCTCTCAGCAAATATTGCTCATAGAGGTTCATCAGTAGACTTAGCAATTTTCAG…
318	RRMFG2315-15|Analeptura	0.00579297560329703	0.00626435581541031	0.00296169679840576	0.0064216910453086	0.00886228687904342	0.0115473107756617	0.0160544672374194	0.0280199502045456	0.035474953385046	0.0240948372795322	0.0198539411727723	0.0142198627783242	0.0299895786214291	0.0308247235914588	0.0346544526067668	0.0293908556758264	0.0301203040378925	0.0289615369852785	0.0123853001697003	0.017504615690769	0.0181537249174315	0.0201342408168104	0.0237770527663752	0.0288247353752844	0.0320096953430173	0.0312450887210843	0.0478099814384778	0.00709648422967664	0.00760909540537456	0.0068401499702881	0.00415595929930526	0.00308374421369662	0.00451106235518465	0.00367108420465961	0	0.00221921043662965	GACTTTATATTTTTTATTTGGAATATGAGCAGGAATAATTGGTACTTCTCTCAGTATTTTAATTCGATTAGAATTAGCTTCAACAGGAAGATTAATCGGAAACGACCAAATTTATAATGTAATTGTAACAGCCCATGCTTTTGTTATAATTTTCTTTATAGTTATACCTATTATAATTGGAGGATTTGGGAACTGACTTGTCCCTTTAATAATTGGGGCCCCTGATATAGCTTTCCCACGTTTAAATAATATAAGATTTTGGTTATTACCACCTTCTTTAACTCTTCTTTTATCTAGAATACTAGTTGAAATAGGAGCAGGAACTGGATGAACAGTTTATCCCCCCTTATCCTCTAATCTAGCTCATAATGGATCTTCTGTAGATTTAGTAATTTTTAG…
313	RRGCO735-15|Ancylis	0.0376543414214307	0.0438504907078722	0.0275014702709106	0.0346057795219408	0.021814860009953	0.0210738421655827	0.012450403163713	0.00760541505551953	0.00346097106195571	0.010441096154464	0.00992697058638615	0.00888741423645262	0.00849704727607157	0.00675980780514448	0.00392314557812454	0.00276324284131701	0.00177178259046427	0	0.0428053356742275	0.0405370047575703	0.0280557566905759	0.03424702643607	0.0237770527663752	0.0230256761873574	0.0203698061273746	0.0140322254735408	0.0210926388699167	0.0221496325956574	0.0238418322701736	0.0205204499108643	0.021991951292157	0.0193590608970955	0.028091615575468	0.0253638545049209	0.0254693704289997	0.0337637016430083	AACATTATATTTTATTTTTGGAATTTGAGCTGGAATAGTTGGAACTTCATTAAGACTTTTAATTCGAGCTGAATTAGGAAACCCAGGGTCTTTAATTGGAGATGATCAGATTTATAACACTATTGTTACTGCTCATGCATTTATTATAATTTTTTTTATAGTAATGCCTATTATAATTGGTGGATTTGGAAATTGATTAGTTCCATTAATATTAGGAGCCCCAGACATAGCATTCCCCCGAATAAATAATATAAGATTTTGATTATTACCTCCTTCTATTATACTATTAATTTCAAGTAGAATTGTAGAAAATGGAGCAGGTACTGGATGAACAGTTTATCCCCCACTTTCATCAAATATTGCTCATAGAGGCAGATCTGTAGATTTAGCTATTTTTTC…
306	RRGCO105-15|Leptocerus	0.00496540765996888	0.00334098976821883	0.00634649313944092	0.00142704245451302	0.00954400125435445	0.013279407392011	0.0219520266307571	0.030021375219156	0.0359075747677905	0.021685353551579	0.0211775372509571	0.0189598170377656	0.0139951366900002	0.0240649157863144	0.0248465886614554	0.0319028946224782	0.0395698111870353	0.0471061143736457	0.0360694706696536	0.0342721949314003	0.0270242950475401	0.0344351969109935	0.0337973821464904	0.0262663269100225	0.0374872902680256	0.0460256995532139	0.0359579272163341	0.0283859369187065	0.0322118372160856	0.0243680342691514	0.0221651162629614	0.0256978684474718	0.0241956980868995	0.029535541101125	0.0233469228932497	0.0313859761751908	AATTCTATACTTTATTTTTGGTATATGATCAGGCATAATAGGATCTTCATTAAGATTATTAATTCGAATAGAATTAGGTAATCCAGGTTATTTAATTAATAATGATCAACTATATAATTCTATTATTACATCGCATGCCTTTATTATAATTTTTTTCATGGTAATACCTATTATAATTGGCGGATTTGGAAATTGAATAATCCCATTAATACTTGGGGCCCCAGATATAGCCTTCCCCCGAATAAATAATATAAGATTTTGACTTTTACCTCCTTCTATTAATTTATTAATTTTAAGAAATATAACTAATCAAGGAGTAGGAACAGGATGAACAGTTTATCCACCTTTATCACTAAACTTAAATCATGAAGGAATAGCTTTAGATATAGCAATTTTCTC…
312	RRGCO652-15|Orgyia	0.0297924459598133	0.0296512841929422	0.0236935743872461	0.0260435247948626	0.0238600031358861	0.0216512077043658	0.020641457876682	0.0144102601051949	0.0108155345686116	0.0144569023677193	0.0168758499968565	0.0180710756141203	0.0174939208625003	0.018386677229993	0.0349813814049438	0.0447142932504026	0.0791396223740706	0.0743229804561965	0.00782229484402127	0.00626480982616995	0.00825169314428704	0.00790315994678539	0.0132472151126947	0.0143270874054668	0.0100993156429841	0.013283840114952	0.0148652883464175	0.0258053971988241	0.025110014837736	0.0239405248960083	0.0223382812337658	0.0210722521269269	0.0227603600647953	0.0293686736372769	0.0256462410569789	0.0256794350524288	AACATTATATTTTATCTTTGGAATTTGAGCTGGAATAGTCGGAACTTCCTTAAGTCTATTAATTCGAGCTGAATTAGGTACCCCTGGATCTTTAATTGGAGACGATCAAATTTATAATACTATTGTAACAGCTCATGCTTTTATTATAATTTTTTTTATAGTAATACCAATTATAATTGGAGGATTTGGAAATTGATTAGTTCCTTTAATGTTAGGAGCTCCTGATATAGCTTTCCCTCGAATAAATAATATAAGATTTTGATTACTACCTCCCTCTATTACATTATTAATTTCCAGTAGAATTGTTGAAAATGGAGCTGGAACTGGATGAACTGTATACCCCCCTTTATCTTCTAATATTGCCCATGGAGGAAGTTCTGTCGATCTAGCTATCTTCTC…
307	RRMFI4174-15|Austrozele	0	0.00167049488410942	0	0	0	0	0	0	0	0.0172679667169981	0.014559556860033	0.0124423799310337	0.00949669989678587	0.0108156924882312	0.00817321995442613	0.00351685452531256	0.00236237678728569	0.00244253926381867	0.0464991971283486	0.0552777337603231	0.0352759881918271	0.0334943445363762	0.0351560708759976	0.0387172481076305	0.0616229429063434	0.0703482237073514	0.0699070316831524	0.0221496325956574	0.0159791003512866	0.0235130155228653	0.017489662051243	0.0205582947579775	0.0291168570198282	0.0260313243603136	0.0387346675274371	0.0456523289820957	AACCCTTTATTTCATATTTGGGGCATGAGCTGGAATAGTCGGAACATCCCTAAGAATTCTAATTCGAGCCGAACTAGGACACCCTGGTGCTTTAATTGGAGACGACCAAATTTACAATGTAATTGTCACAGCCCATGCATTTGTAATAATTTTTTTTATAGTGATACCTATTATAATCGGAGGATTTGGGAATTGACTGGTTCCTTTAATATTAGGGGCTCCTGATATGGCCTTTCCTCGAATAAATAATATAAGTTTTTGACTTCTCCCTCCATCATTAACCCTTTTATTAGTCAGTAGCCTAGTTGAAAATGGGGCTGGTACGGGCTGAACTGTTTACCCCCCCTTGTCTTCTGGCATCGCACATGGAGGAGCTTCAGTTGATTTAGCAATTTTCTC…
338	RRMPG973-15|Strauzia	0.00496540765996888	0.00709960325746502	0.0071926922246997	0.00570816981805209	0.00749885812842135	0.00721706923478858	0.00425934845074391	0.00280199502045456	0.00129786414823339	0.0180711279596492	0.0122432637232096	0.010072402801313	0.0127455709141073	0.0064894154929387	0.0104617215416654	0.00778732073462067	0.00354356518092853	0.00453614434709181	0.00912601065135815	0.0108712876395302	0.00763281615846552	0.00922035327124962	0.00628393537397058	0.00989251273234613	0.00804521754610594	0.0104773950202438	0.00763352644816032	0.00559116939307856	0.00963818751347444	0.00961896089571764	0.00987040333585	0.0104504665019719	0.00820193155488117	0.00800963826471187	0.0090204020269374	0.00855981168414295	AACTTTATATTTCATTTTTGGAATCTGGTCAGGAATGTTAGGAATAATATTAAGTATAATTATTCGTATTGAGTTAGCCCAACCTGGATCATTTATTAATGATGATCAAACTTATAATGTAATTGTTACTTCACATGCTTTTATTATAATCTTCTTCATAGTAATACCAATCATGATTGGTGGATTCGGAAATTGACTATTACCTTTAATAATTGGAGCTCCTGACATAGCATTTCCCCGACTTAATAATATAAGATTTTGACTTTTACCTCCAGCACTTACACTTCTTCTTTCAAGTTCACTTGTTGAAATAGGTGTAGGTACTGGATGAACAGTGTACCCACCATTATCTAGAAATATTGCTCACTCAGGCCCAAGAGTTGACATATCAATTTTTTC…
314	RRGCO073-15|Oecetis	0.0277235261014929	0.0217164334934224	0.0291938684414282	0.0331787370674278	0.0269277178247858	0.0317551046330698	0.0363682829255826	0.0452322053301951	0.0514819445465912	0.016464805474347	0.0172067490164027	0.01688608704926	0.0149947893107145	0.0221721696008739	0.0245196598632784	0.0203475154678798	0.0271673330537854	0.0383827598600076	0.0223804546926164	0.0364833042818133	0.0259928334045042	0.0242739912651266	0.0287022994108386	0.0325770677910019	0.0248203520039439	0.0314321850607315	0.0277217539433191	0.00580621436973543	0.00659454935132462	0.00619888591057359	0.00502178415332719	0.00445429719756179	0.00225553117759232	0.00383795166850777	0.00512924821139577	0.00174366534306616	AACTTTATATTTTATTTTTGGAATTTGAGCAGGAACAGTAGGAACATCTTTAAGATTATTAATTCGAGCAGAATTAGGAAACCCAGGTTCTTTAATTGGAGATGATCAAATTTATAATACTATTGTTACAGCTCATGCTTTCATTATAATTTTTTTTATAGTTATACCAATTATAATTGGAGGTTTTGGAAATTGATTAGTTCCTTTAATATTAGGAGCTCCAGATATAGCTTTCCCTCGAATAAATAATATAAGATTTTGACTATTACCCCCGTCATTAACTTTACTAATCTCTAGAAGAATTGTAGAAAATGGAGCAGGAACAGGATGAACAGTTTACCCCCCACTTTCATCTAATATTGCCCATGGAGGAAGATCAGTAGATTTAGCAATTTTTTC…
317	RRSSC6586-15|Poecilus	0.00496540765996888	0.00751722697849238	0.0076157917673291	0.0107028184088477	0.00613542937779929	0.0150115040083603	0.0111398344096379	0.0316225152308444	0.0285530112611346	0.0172679667169981	0.00860337450820133	0.0186635698965505	0.0154946156210717	0.0129788309858774	0.0205965142851538	0.00653130126129476	0.00944950714914275	0.00767655197200152	0.010864298394474	0.0149249881152872	0.00990203177314445	0.01467729704403	0.0198708226690421	0.0104041944253985	0.0157480854093989	0.0134709364545992	0.0108476428473857	0.0277408019887359	0.0230809227296362	0.0250092983288659	0.0278795602995061	0.0232994007257078	0.0342430642416289	0.0250301195772246	0.0242312760331456	0.0228261644910479	AATACTATATTTTATCTTCGCAATATGATCAGGAATAATTGGAGCTTCATTAAGTATAATCATTCGTATAGAATTAAGAGCCCCCGGAAAATGAATTAATAATGATCAAATTTATAACACTATTGTTACATCCCACGCTTTCATTATAATCTTTTTTATAGTTATACCATTTATAATTGGAGGATTTGGTAACTGATTAATTCCACTAATAATTGGAGCCCCTGATATGGCATTCCCTCGAATAAATAATATAAGATTCTGATTATTAATCCCATCACTTATTATACTTCTATTAAGATCAACTTTAACAGATGGATCAGGGACAGGATGAACTATCTACCCTCCTCTATCATCAATTATATACCATTCCTCTAATTCTGTTGACTTCACAATTTTTTC…
327	RRSSA2350-15|Badister	0.00289648780164852	0.00584673209438296	0.00380789588366455	0.0032108455226543	0.00681714375311032	0.00461892431026469	0.0127780453522317	0.0144102601051949	0.0151417483960562	0.0144569023677193	0.0142286578404868	0.00977615566009788	0.0132453972244645	0.015953146420141	0.0137310095234359	0.00678250515595994	0.0079730216570892	0.00488507852763733	0.0119507282339214	0.0141879516651496	0.0115523704020019	0.0101612056458669	0.0198708226690421	0.0112569972471525	0.0114687143742361	0.0136580327942464	0.0146644060714659	0.014623058412667	0.0114136431080618	0.0198791858511498	0.0157580123431991	0.0114783812398708	0.0161988148208903	0.012181324860916	0.0109659789347082	0.0112545672143361	AACATTATATTTTATTCTAGGAGCATGATCAGGAATAGTAGGAACTTCATTAAGTATTTTAATTCGAGCTGAATTAGGACACCCTGGAGCACTAATTGGAGATGATCAAATTTATAATGTTATTGTAACAGCACATGCTTTTATTATAATTTTTTTTATAGTAATACCTATTATAATTGGAGGATTTGGAAATTGATTAGTTCCTTTAATATTAGGAGCTCCTGATATAGCCTTTCCTCGAATAAATAATATAAGTTTCTGACTCTTACCTCCTGCATTAACTTTATTGTTAGTAAGTAGTATAGTAGAAAACGGAGCTGGAACAGGATGAACTGTTTACCCTCCTTTATCTTCTAATATTGCTCATGGTGGAGCTTCTGTCGATTTAGCTATTTTTTC…
297	RRGCO806-15|Ptilostomis	0.00455162368830481	0.00542910837335561	0.0110005881083643	0.0132001427042455	0.0119300015679431	0.00433024154087315	0.0167097516144569	0.0276196652016236	0.0194679622235009	0.0096379349118129	0.0109196676450248	0.0192560641789807	0.0159944419314288	0.023253738849697	0.0156925823124982	0.0135650103119199	0.00915421005073204	0.00907228869418362	0.0199903090458321	0.0230323890668013	0.0212481098465391	0.0227686274657389	0.0302308242315341	0.0242196001378129	0.0267032752594155	0.0162773815493074	0.0192846983953524	0.0662338528103153	0.0720327698375458	0.0521561435234468	0.0722097928254289	0.0608182886590167	0.0617195349504808	0.0744228888762811	0.068802674283895	0.0748190947206569	AACATTATATTTTATTTTTGGAATTTGAAGAGGAATAGTTGGAACATCTTTAAGTTTATTAATTCGAGCTGAATTAGGTAATCCTGGATCCTTAATTGGAGATGATCAAATTTATAATACAATTGTTACAGCCCATGCATTTATTATAATTTTTTTTATAGTTATACCTATTATAATTGGGGGGTTTGGGAATTGATTAGTCCCTCTTATATTAGGAGCCCCTGATATAGCATTTCCACGAATAAATAACATAAGATTTTGATTACTTCCACCTTCTTTAACTCTTCTAATTTCAAGAAGTATTGTAGAAAATGGAGCAGGAACTGGATGAACTGTTTATCCCCCTCTTTCATCAAACATTGCTCATGGAGGAAGATCAGTAGATTTAGCAATCTTTTC…
315	RRMFB1016-15|Agonopterix	0.0119997351782581	0.0116934641887659	0.0148084839920288	0.0189083125222975	0.0184062881333979	0.0190530627798419	0.0190032469340882	0.0260185251899352	0.0181700980752675	0.0248979985221833	0.0211775372509571	0.0225147827323466	0.0204928787246432	0.0162235387323468	0.0186349414960916	0.0208499232572102	0.0129930723300713	0.0125616304996389	0.0156445896880425	0.018425911253441	0.015265632316931	0.0118547399201781	0.0117186902919992	0.0165443747420271	0.0155769105679924	0.0211418863801349	0.0301323412427381	0.0172035981325494	0.0215591036485612	0.0166728655525772	0.0235504360293965	0.0207296138809606	0.0215300703315631	0.0271993966072507	0.0373197025036037	0.0328126114558813	GACATTATACTTTATTTTTGGAATCTGATCAGGAATAATAGGAATAATATTAAGAATAATTATTCGAATTGAACTAGCTCAACCAGGACCATTTTTAATAAATGATCAATTATATAATGTAATTGTAACATCACATGCATTTATTATAATTTTTTTTATAGTAATACCAATTATAATTGGGGGATTTGGTAACTGATTATTGCCCTTAATAATTGGAGCACCAGATATAGCATTCCCACGAATAAATAATATAAGATTCTGACTTTTACCACCATCACTAACACTTCTATTAGTTAGATCTATAGTAGAAATAGGAGCGGGAACTGGTTGAACAGTATACCCACCATTATCATCTAATGCAGCACATTCAGGACCTAGAGTTGACCTAGCAATTTTCTC…
342	RRMFC2061-15|Sapyga	0.0256546062431726	0.0162873251200668	0.0194625789609521	0.0132001427042455	0.010566572817321	0.0158775523165349	0.0334195032289138	0.0652464554762991	0.122864472699428	0	0	0	0	0	0	0	0	0	0.00499757726145803	0.00460647781336026	0.00185663095746458	0.00263438664892846	0.00186819700307233	0.00341121128701591	0.00342349682813019	0.00486450483082749	0.0150661706213691	0.00172035981325494	0.00202909210809988	0.00213754686571503	0	0	0.00246057946646435	0.0023361444938743	0.00194557690777081	0.00412139081088364	AACATTATATTTTTTATTTGGAGCTTGAGCTGGATTAGTTGGTACTTCATTAAGTATTTTAATTCGTGCAGAACTTGGTCATCCGGGAGCATTAATTGGAGATGATCAAATTTATAATGTAATTGTAACTGCTCATGCATTTGTAATAATTTTTTTTATAGTTATACCAATTATAATTGGAGGATTTGGAAATTGATTAGTTCCATTAATATTAGGAGCCCCTGATATAGCATTTCCTCGAATAAATAATATAAGATTTTGATTATTACCACCTTCATTAACATTATTATTAGTAAGTAGAATAGTTGAAAATGGAGCAGGAACAGGTTGAACAGTTTATCCTCCTCTTTCAGCTAATATTGCTCATAGTGGAGCTTCAGTTGATTTAGCAATTTTTTC…
328	RRSSC6514-15|Geocoridae	0.00124135191499222	0.00292336604719148	0.00253859725577637	0.00214056368176953	0.00238600031358861	0.0066397036960055	0.0052422750163002	0.00120085500876624	0	0.0116458380184406	0.00727977843001651	0.0106648970837431	0.00874696043125014	0.0137900079224947	0.0127502231289048	0.0153234375745762	0.0253955504633211	0.0296594053463695	0.0128198721054793	0.00626480982616995	0.00825169314428704	0.0124192513449485	0.0137567233862599	0.0134742845837128	0.0111263646914231	0.0211418863801349	0.0154679351712722	0.0101071139028728	0.00481909375673722	0.0100464702688606	0.00969723836504561	0.0133628915926854	0.0125079456211938	0.00967831290319351	0.0148571327502498	0.0149004129316562	TACTTTATATTTTATTTTTGGAATTTGAAGAGGAATAGTAGGAACTTCTTTAAGTTTACTAATTCGTGCTGAATTAGGTAATCCGGGATCTTTAATTGGAGATGATCAAATTTATAATACAATTGTTACAGCTCATGCATTTATTATAATTTTTTTTATAGTTATACCTATTATAATTGGAGGATTCGGAAATTGATTAGTGCCTCTTATATTAGGAGCCCCAGATATAGCTTTTCCACGAATAAATAATATAAGATTTTGATTATTACCCCCATCATTAACTCTTTTAATTTCAAGAAGAATTGTAGAAAATGGAGCTGGAACTGGATGAACTGTATATCCTCCTCTTTCATCTAATATTGCTCATGGGGGAAGATCAGTTGATTTAGCAATTTTTTC…
325	RRSSC3239-15|Nabis	0.00331027177331259	0	0.00634649313944092	0.00249732429539779	0.00443114343952171	0.00577365538783087	0.00556991720481896	0.00280199502045456	0.00216310691372232	0.00562212869855752	0.0062870813713779	0.00918366137766771	0.0112460919830359	0.00946373092720228	0.00784629115624908	0.00678250515595994	0.0109259926411963	0.0108169595969112	0.0169483054953794	0.0228481299542669	0.0179474325888243	0.0163708313183412	0.0174931173924046	0.0254135240882685	0.0299555972461392	0.0256321985316679	0.0291279298679802	0.0066663942763629	0.00760909540537456	0.0070539046568596	0.00969723836504561	0.0113070621168876	0.0100473661547294	0.0140168669632458	0.0123809439585415	0.0103034770272091	AACTTTGTATTTTATTTTTGGTGCGTGATCCGGGTCACTAGGGTTAGCCTTAAGCCTATTAATTCGAGCAGAATTAGGAACCCCAGGAACATTAATTGGGAATGACCAAATTTATAATGTTATTGTTACAGCTCATGCTTTTATTATAATTTTTTTTATAGTTATACCTATTATAATTGGAGGATTTGGGAACTGATTGGTTCCTCTAATATTGGGAGCCCCTGATATGGCTTTTCCACGAATAAACAATATAAGATTTTGATTTCTCCCCCCTTCTCTAATATTTTTATTAATAAGAAGAATAGTTGAAAGAGGGGCAGGAACAGGATGAACTGTTTACCCCCCTCTATCTGCTAATATTGCTCACAGAGGCCCCTCTGTTGATCTAGCTATTTTTAG…
304	RRSSC1919-15|Aritranis	0.0107583832632659	0.00793485069951973	0.0122698867362524	0.0171245094541563	0.0143160018815317	0.0103925796980956	0.00491463282778144	0	0	0.0144569023677193	0.0138977588209406	0.00977615566009788	0.011745918293393	0.00730059242955604	0.00359621677994749	0.00125601947332591	0.00147648549205356	0.00244253926381867	0.0297681776008587	0.0289286806679024	0.0274368797047544	0.0327416626366823	0.0304006603227225	0.0288247353752844	0.0338926185984889	0.032741859438262	0.0249094020939968	0.0576320537440406	0.0542782138916718	0.0555762185085908	0.0592224200151	0.0644159902416628	0.0539276999733437	0.051895781256779	0.0445713982507495	0.0377265774227041	TATACTTTACTTTATTTTTGCTATATGATCAGGAATAATTGGTGCATCACTAAGTATAATTATCCGTATAGAACTAGCAACTCCTGGAAGATGAATTAATAATGATCAAATTTATAATACTATTGTTACTGCCCATGCTTTTATTATAATTTTCTTTATAGTTATACCATTCATAATTGGAGGATTTGGAAATTGATTAGTACCCTTAATAATTGGAGCCCCAGATATAGCTTTCCCACGAATAAATAATATAAGATTTTGATTATTAATTCCTTCCTTATTACTACTATTAATAGGAAATACTTTAACTTCAGGTTCAGGAACAGGATGAACAATTTACCCTCCATTATCATCAATTATATTTCATTCATCTTTTTCAGTAGATTTTTCTATCTTCTC…
319	RRGCO071-15|Oecetis	0.0161375748948989	0.0154520776780121	0.016077782619917	0.016767748840528	0.0085214296913879	0.00952653138992093	0.00327642188518762	0.0020014250146104	0.00129786414823339	0.0144569023677193	0.00794157646910892	0.0148123570607544	0.00874696043125014	0.00621902318073293	0.00915400634895726	0.00427046620930811	0.00295297098410711	0.00418721016654628	0.0169483054953794	0.018425911253441	0.0109334934161803	0.0154299789437239	0.0137567233862599	0.0121098000689065	0.0124957634226752	0.0130967437753048	0.0154679351712722	0.0268806220821085	0.0286609260269108	0.0273605998811524	0.0285722201827237	0.0332359098587302	0.0364985954192212	0.0276999989987952	0.0215782166134581	0.0298008258633125	AACATTATATTTTATTTTTGGTATTTGAGCAGGAATAATTGGAACTTCATTAAGATTATTAATTCGAGCTGAATTAGGAAATCCCGGATCTTTAATTGGAGATGATCAAATTTATAATACTATTGTCACTGCACATGCTTTTATTATAATTTTTTTTATGGTAATACCAATTATAATTGGAGGATTTGGAAATTGATTAGTACCTTTAATATTAGGAGCACCAGATATAGCATTCCCACGAATAAACAATATAAGATTTTGATTATTACCTCCATCTATTATATTACTAATTTCAAGAAGAATTGTGGAAAATGGAGCAGGTACTGGATGAACAGTGTACCCCCCACTCTCATCTAATATTGCTCATAGAGGTAGATCTGTAGATTTAGCTATTTTTTC…
277	RRMFE3077-15|Osmia	0.0637227316362673	0.0743370223428691	0.0490795469450098	0.0485194434534427	0.0252234318865082	0.0115473107756617	0.00196585313111257	0.00120085500876624	0.00129786414823339	0.0674655443826903	0.0463258627364687	0.0586569339605873	0.052981588897858	0.0565119932510079	0.0961170666640512	0.174084299002972	0.287324076753622	0.423955029362811	0.016296447591711	0.0178731339158378	0.0158845093027526	0.0152418084688004	0.0127377068391296	0.015862132484624	0.0217392048586267	0.033677341136498	0.0393729258905111	0.0124726086460983	0.0190227385134364	0.0185966577317208	0.0202603015841132	0.0185024652821797	0.0159937665320183	0.0221933726918058	0.0169795802859998	0.020765469085606	AACTTTATACTTCATTTTTGGAGCATGATCTGGAATAATTGGTACTTCATTAAGTATTTTAATTCGAACTGAATTAGGACATCCAGGTTCATTAATTGGTGATGATCAAATTTATAATGTAATTGTTACAGCACATGCATTTATTATAATTTTTTTTATAGTAATACCTATTATAATTGGAGGATTTGGAAATTGATTAGTTCCTTTAATATTAGGAGCTCCAGATATAGCATTTCCACGAATAAACAATATAAGTTTTTGACTACTTCCTCCTTCATTAATACTTTTATTAGCAAATAGTATAGTAGAAAATGGAGCTGGGACAGGATGAACAGTTTACCCACCTTTATCTTCAGTGATTGCTCATGGAGGAGCTTCTGTAGATTTAGCAATTTTTTC…
320	RRMFI4186-15|Atanycolus	0.0148962229799067	0.0146168302359574	0.0169239817051758	0.0132001427042455	0.020451431259331	0.0219398904737573	0.0199861734996445	0.0400285002922081	0.0423968955089574	0.011244257397115	0.0195230421532261	0.0121461327898186	0.0157445287762503	0.0164939310445525	0.0153656535143211	0.0105505635759377	0.00413415937774995	0.00348934180545524	0.0141235879128162	0.0167675792406313	0.0111397857447875	0.0143009560941831	0.0132472151126947	0.013303724019362	0.0119822388984557	0.010664491359891	0.0128564655969016	0.0197841378524318	0.0119209161350868	0.0175278842988633	0.0157580123431991	0.0145621254535674	0.0153786216654022	0.0103457827585862	0.0109659789347082	0.0129982325574023	AACTTTATATTTTATCTTTGGGGCTTGAGCAGGTATAGTGGGAACATCTCTTAGTATTATTGTTCGAGCAGAATTAGGACACCCAGGCGCTCTAATTGGAGATGATCAAATTTATAATGTAGTAGTTACAGCCCACGCATTCGTTATAATTTTCTTTATAGTAATGCCAATTATAATTGGAGGATTTGGTAACTGATTAGTTCCCCTAATATTAGGAGCACCTGATATAGCTTTCCCCCGAATAAATAATATAAGATTCTGAATGTTACCTCCCTCTCTTACCCTTCTTTTAGCAAGTAGTATAGTAGAAAACGGAGCAGGAACAGGATGAACAGTTTATCCGCCCCTATCCGCAGGAATTGCTCACGGTGGTGCATCTGTAGATTTAGCAATTTTTTC…
321	RRGCO128-15|Olethreutes	0.0186202787248833	0.025892670703696	0.0245397734725049	0.0156974669996432	0.0160202878198093	0.0251154009370643	0.0190032469340882	0.0160114001168832	0.0186027194580119	0.00682687056253413	0.00992697058638615	0.00947990851888279	0.0112460919830359	0.0121676540492601	0.00751936235807204	0.00401926231464293	0.0026576738856964	0.00244253926381867	0.015861875655932	0.0162148019030281	0.0150593399883239	0.0131719332446423	0.016813773027651	0.0122803606332573	0.0106128401672036	0.00692256456694681	0.00682999734835397	0.0204292727824024	0.0164863733783115	0.0211617139705788	0.0233772710585921	0.0145621254535674	0.0166089113986344	0.0141837344270939	0.0159183565181248	0.0103034770272091	AACTTTATACTTTATTTTTGGAATTTGAGCAGGTATAATTGGCACTTCCTTAAGACTTTTAATTCGAGCTGAGTTAGGAAATCCTGGGTCTTTAATTGGAGATGACCAAATTTATAACACAATTGTTACAGCCCATGCCTTTATTATAATTTTTTTCATAGTTATACCCATTATAATTGGGGGATTTGGAAATTGATTAGTACCTTTAATACTTGGAGCCCCTGATATAGCATTCCCCCGAATAAATAATATAAGATTTTGACTTTTACCTCCTTCAATTACTTTATTAATCTCAAGTAGAATTGTAGAAAATGGAGCAGGAACTGGATGAACCGTTTACCCCCCTCTTTCCTCAAATATTGCCCATGGAGGTAGATCAGTAGACTTAGCTATTTTTTC…
316	RRMFG2736-15|Taxonus	0.0268959581581648	0.0246397995406139	0.030040067526687	0.0317516946129147	0.031018004076652	0.0303116907861121	0.0285048704011323	0.0140099751022728	0.0095176704203782	0.011244257397115	0.0105887686254786	0.0157010984843996	0.00549808941392866	0.00973412323940806	0.0114425079361966	0.0143186219959154	0.00442945647616067	0.00697868361091047	0.010864298394474	0.013450915215012	0.0109334934161803	0.0176880246428054	0.0181724617571582	0.0214906311082002	0.0143786866781468	0.0202064046818988	0.0222979325196262	0.0219345876190005	0.0281536529998859	0.0181691483585778	0.0225114462045702	0.0250125919555393	0.020709877176075	0.0181885535594499	0.0180408040538748	0.0153759580252197	AACACTATACTTTATTTTTGGAGCCTGAGCAGGAATAGTAGGAACTTCTTTAAGAATAATAATTCGAGCAGAATTAGGACATCCTGGATCTTTAATTGGTGATGATCAAATTTATAATGTAATTGTTACTGCTCATGCATTTATTATAATTTTTTTTATAGTTATACCTATTATAATTGGTGGATTCGGAAATTGATTAGTTCCCCTAATATTAGGAGCCCCTGATATAGCTTTCCCTCGAATAAATAATATAAGTTTTTGGTTACTTCCACCTTCTTTGACCCTTCTATTAGCTAGTAGTGTAGTAGAAAATGGAGCTGGTACTGGATGAACAGTTTATCCCCCCCTTTCAGCTAGAATTGCTCATGGAGGAGCATCAGTAGATTTAGCTATTTTTTC…
334	RRGCO675-15|Plutella	0.00662054354662518	0.00375861348924619	0.00550029405418213	0.00856225472707813	0.0085214296913879	0.0112586280062702	0.0127780453522317	0.010007125073052	0.0116807773341005	0.0096379349118129	0.0105887686254786	0.00651743710673192	0.0107462656726787	0.00892294630279072	0.00751936235807204	0.00577768957729921	0.00561064486980351	0.0059318810692739	0.00543214919723699	0.00644906893870436	0.00536360054378658	0.00413975044831616	0.00594426319159379	0.00443457467312068	0.00650464397344736	0.00823223894447729	0.00823617327301508	0.019569092875775	0.0195300115404614	0.0179553936720063	0.0173164970804386	0.0119923386088202	0.0114827041768336	0.0110132526139788	0.010789108306729	0.0141078377757171	AACATTATATTTTATTTTTGGTATTTGAGCTGGAATAGTAGGAACTTCTTTAAGATTATTAATTCGAGCAGAATTAGGAAATCCCGGATCATTAATTGGAGATGATCAAATTTATAATACTATTGTTACAGCACACGCTTTCATTATAATTTTTTTTATAGTTATACCTATTATAATTGGAGGATTTGGTAACTGACTTGTTCCTTTAATATTAGGAGCCCCAGATATGGCATTCCCCCGAATAAATAATATAAGTTTTTGACTCCTCCCCCCTTCTCTAACTCTTTTAATTTCAAGAAGAATTGTAGAAAATGGAGCAGGAACAGGATGAACAGTGTACCCCCCACTTTCATCTAATATTGCTCATGGAGGAAGATCAGTAGACCTTGCTATTTTTTC…
336	RRMPA085-15|Nabis	0.00124135191499222	0.00167049488410942	0.00126929862788818	0.00142704245451302	0	0.00259814492452389	0.00589755939333772	0.00440313503214289	0.00346097106195571	0.0064252899412086	0.00363988921500826	0.00325871855336596	0.0114960051382145	0.00838216167837916	0.00915400634895726	0.00427046620930811	0.00413415937774995	0.00104680254163657	0.0115161562981424	0.0154777654528905	0.015265632316931	0.0131719332446423	0.0129075429303179	0.0121098000689065	0.0116398892156426	0.00972900966165498	0.00924058464777302	0.00881684404293158	0.0162327368647991	0.0136802999405762	0.0119483829855026	0.0113070621168876	0.00799688326600915	0.00667469855392656	0.00636734260724993	0.0049139659668228	AACTTTATATTTTATTTTTGGAGCATGATCTGGATCCTTAGGATTAGCTTTAAGACTTTTAATTCGAGCTGAATTAGGAACTCCGGGAACTTTAATTGGTAATGATCAAATTTATAATGTTATTGTTACTGCTCATGCTTTTATTATAATTTTCTTTATAGTTATACCTATTATAATTGGTGGGTTTGGAAATTGATTAGTGCCCCTAATACTAGGAGCCCCTGATATAGCCTTCCCACGAATAAATAATATAAGATTTTGATTCTTACCTCCTTCTCTAATATTTCTTTTAATAAGAAGAATAGTAGAAAGTGGGGCCGGAACAGGATGAACTGTCTACCCTCCTCTTTCTGCAAATATTGCTCATAGAGGACCCTCAGTTGATTTAGCTATTTTCAG…
322	RRSSC4121-15|Pachynematus	0.0248270382998444	0.0204635623303404	0.0165008821625464	0.018194791295041	0.0129525731309096	0.0138567729307941	0.0160544672374194	0.0132094050964287	0.00908504903763373	0.00883477366916182	0.00992697058638615	0.00681368424794701	0.00874696043125014	0.00594863086852715	0.0124232943307277	0.0190914959945539	0.0194896084951069	0.0279147344436419	0.0106470124265845	0.0195314659286475	0.0134090013594664	0.0133601037195658	0.0140963955686367	0.0136448451480636	0.0193427570789356	0.0295612216642594	0.0261146957437064	0.0116124287394709	0.00938455099996195	0.00897769683600313	0.0100435683066544	0.010621785624955	0.0116877524657057	0.00734216840931921	0.00636734260724993	0.00412139081088364	AACATTATATTTTATTTTAGGATTTTGATCAGGAATATTAGGATTATCATTTAGAATATTAATTCGAACAGAATTAGGTATACCAGGATCAATAATTGGAGATGATCAAATTTATAATGTGATTGTAACATCCCATGCATTTTTAATAATTTTTTTTATAGTTATACCAATTATAATTGGAGGATTTGGAAATTGATTAATCCCATTAATATTAGGAGCCCCAGATATGGCATTTCCACGATTAAATAATATAAGATTTTGATTTTTACCACCCTCATTAATTTTATTATTATCTAGAAGAATTGTAAATTCAGGATCAGGAACTGGATGAACTGTTTACCCTCCTCTATCTAGAAGAATTTCTCACTCAGGAGCATCAGTAGATTTAACTATTTTCTC…
330	RRGCO085-15|Ceraclea	0.00331027177331259	0.00292336604719148	0.00803889130995849	0.0135569033178737	0.00374942906421068	0.0086604830817463	0.0117951187866754	0.00320228002337664	0.00389359244470017	0.0096379349118129	0.00893427352774754	0.0145161099195393	0.014744876155536	0.0116268694248485	0.0107886503398425	0.0105505635759377	0.00974480424755346	0.007327617791456	0.0128198721054793	0.00792314183897965	0.00722023150125116	0.00922035327124962	0.00543475491802861	0.00477569580182227	0.0071893433390734	0.00954191332200777	0.0164723465460302	0.0105372038561865	0.0129354621891367	0.0104739796420037	0.0140263626351553	0.0078806796572247	0.0120978490434497	0.0123481923247641	0.0189251571937706	0.0190218037425399	AACTTTATATTTTATTTTCGGAGCATGAGCCGGAATAGTAGGAACTTCTTTAAGAATTCTTATTCGAGCTGAATTAGGTCACCCAGGAGCATTAATTGGAGATGATCAAATTTATAATGTAATTGTTACAGCTCATGCTTTTATTATAATTTTTTTTATAGTAATACCTATTATAATTGGAGGGTTTGGAAATTGACTGGTTCCTTTAATACTAGGAGCTCCTGATATAGCTTTCCCTCGAATAAATAATATAAGTTTTTGACTTTTACCTCCTGCATTAACTTTATTATTAGTAAGCAGTATAGTAGAAAACGGGGCTGGAACAGGATGAACTGTTTACCCACCCCTATCTTCAAATATTGCTCATGGGGGAGCTTCTGTTGATTTAGCAATTTTTTC…
362	RRMFI4183-15|Campodorus	0.00827567943328147	0.00960534558362915	0.00634649313944092	0.00856225472707813	0.00374942906421068	0.0020207793857408	0	0	0	0	0	0	0	0	0	0	0	0	0	0	0	0	0	0	0	0	0	0	0	0	0	0	0	0.00100120478308898	0.00159183565181248	0	AATTCTTTATATAATATTTGCTTTATGATCTGGAATAATTGGTTCAGCAATAAGAATTATTATTCGAATAGAATTAAGTATTCCTGGATCATGAATTTCTAATGACCAAATCTATAATTCTTTAGTTACAGCTCATGCTTTTTTAATAATTTTTTTTCTTGTAATACCATTTTTAATTGGGGGATTTGGAAATTGATTAATTCCTTTAATATTAGGAATTCCAGATATAGCTTTTCCCCGAATAAATAATATTAGATTTTGACTTTTACCCCCATCTTTAATAATTTTACTTTTAAGAAATTTTTTAAATCCAAGACCAGGAACAGGATGAACTGTATATCCTCCTTTATCTTCAAATTTATACCATTCTTCACCCTCAGTAGATTTAGCAATTTTTTC…
335	RRGCO100-15|Plectrocnemia	0.00868946340494555	0.00877009814157444	0.0105774885657349	0.00927577595433464	0.00818057250373239	0.0138567729307941	0.0226073110077946	0.0240171001753248	0.0255246615819233	0.0148584829890449	0.0105887686254786	0.0112573913661733	0.00999652620714302	0.0129788309858774	0.00850014875260317	0.00452167010397329	0	0.00174467090272762	0.00760500887613179	0.0070018462763076	0.00639506218682246	0.00790315994678539	0.00764262410347773	0.00852802821753977	0.0102704904843906	0.00898062430306613	0.0122538187720468	0.00774161915964724	0.0068481858648371	0.00876394214943163	0.00761925871539298	0.00873727527214043	0.00779183497713712	0.0100120478308898	0.0106122376787499	0.0112545672143361	GACATTATATTTCATTTTTGGAATTTGAGCCGGAATAATCGGAACTTCTTTAAGACTTTTAATTCGAGCTGAATTAGGAAACCCTGGGTCTTTAATTGGAGATGATCAAATTTATAATACTATCGTTACTGCCCATGCTTTTATTATAATTTTTTTTATAGTAATACCAATTATAATTGGGGGATTTGGAAATTGACTAGTTCCTTTAATATTAGGTGCTCCTGATATAGCATTCCCACGAATAAATAATATAAGATTTTGACTACTCCCCCCTTCAATTATACTTTTAATTTCGAGTAGTATTGTAGAAAATGGAGCTGGAACTGGATGAACAGTTTACCCCCCTCTATCTTCAAACATTGCTCACGGGGGAAGATCTGTAGATCTCGCAATTTTTTC…
333	RRMFB1090-15|Pegomya	0.0264821741865007	0.0108582167467112	0.00846199085258789	0.00606493043168034	0.0197697168840199	0.0190530627798419	0.0167097516144569	0.0196139651431819	0.0237941760509455	0.00401580621325537	0.014559556860033	0.0106648970837431	0.00524817625875008	0.00432627699529247	0.00719243355989499	0.00276324284131701	0.00177178259046427	0.00104680254163657	0.00760500887613179	0.00626480982616995	0.0101083241017516	0.00959669422109654	0.0142662316598251	0.0102336338610477	0.009072266594545	0.00636127554800518	0.00763352644816032	0.0111823387861571	0.0101454605404994	0.0119702624480042	0.00987040333585	0.0143908063305842	0.00635649695503291	0.00867710812010453	0.00937414328289573	0.00729169143464029	AACCCTTTATTTTATTTTTGGAGCTTGGGCAGGAATAATAGGAACTTCCTTAAGTTTATTGATTCGTGCAGAATTAGGTAACCCTGGATCGTTAATTGGGGATGACCAAATTTACAATGTAATTGTCACAGCTCATGCCTTCGTAATAATTTTCTTCATAGTTATACCTATTTTAATTGGGGGTTTTGGAAATTGACTTGTTCCTCTTATATTAGGAGCCCCTGATATAGCTTTCCCCCGAATAAACAACATAAGATTTTGACTCCTTCCCCCTTCCCTATCCCTCTTAGTAATAAGAAGAATTGTAGAAACAGGAGCAGGAACAGGGTGAACTGTTTACCCACCCCTTTCATCAAATATTGCCCATAGAGGAGCTTCTGTTGATTTAGCTATTTTTAG…
329	RRGCO701-15|Wockia	0.00662054354662518	0.00584673209438296	0.00550029405418213	0.0135569033178737	0.00681714375311032	0.00490760707965624	0.00655284377037525	0.0020014250146104	0.00605669935842249	0.00361422559192984	0.00463258627364687	0.0047399542594414	0.00499826310357151	0.00297431543426357	0.00326928798177045	0.0072849129452903	0.00295297098410711	0.00348934180545524	0.0130371580733688	0.0125296196523399	0.0173285556030028	0.0105375465957139	0.00747278801228934	0.00511681693052386	0.009072266594545	0.00767094992553566	0.00662911507340238	0.0232248574789417	0.0246027418107111	0.0241542795825798	0.0206066315257219	0.0152474019455	0.0200947323094589	0.0158524090655756	0.0120272027025832	0.0149004129316562	AACTTTATATTTTATTTTTGGTATTTGAGCAGGAATAGTTGGAACTTCATTAAGATTACTAATTCGAGCTGAATTAGGAACCCCCGGATCTTTAATTGGAGATGACCAAATTTATAATACTATTGTGACAGCTCATGCATTTATTATAATTTTTTTTATAGTAATACCTATTATAATTGGAGGTTTTGGAAATTGACTTATTCCTTTAATATTAGGAGCTCCTGATATAGCTTTCCCACGAATAAATAATATAAGTTTTTGATTATTACCCCCATCATTAACTCTTTTAATTTCTAGAAGAATTGTAGAAAATGGTGCAGGAACAGGATGAACGGTTTACCCCCCCCTTTCATCTAATATTGCTCATGGAGGAAGATCAGTAGATTTAGCTATTTTCTC…
324	RRMFC2075-15|Iseropus	0.0219305504981959	0.0175401962831489	0.0194625789609521	0.0142704245451302	0.0109074300049765	0.0127020418532279	0.00917398127852535	0.00560399004090913	0.00302834967921124	0.0120474186397661	0.012905061762302	0.0115536385073884	0.00924678674160729	0.0124380463614659	0.00980786394531135	0.0180866804158932	0.0115165868380177	0.0122126963190933	0.00869143871557919	0.00773888272644524	0.0103146164303588	0.00922035327124962	0.0105298376536804	0.00818690708883817	0.0186580577133095	0.0155289961907185	0.0200882274951587	0.0101071139028728	0.0215591036485612	0.0162453561794342	0.0178359919928518	0.0150760828225168	0.0143533802210421	0.0136831320355494	0.0125578145865207	0.0112545672143361	AACATTATACTTTATTTTCGGTATTTGAGCTGGTATAATTGGAACTTCTTTAAGATTATTAATTCGAACTGAATTAGGAAATCCAGGATCCTTAATTGGAGACGATCAAATTTATAATACAATTGTAACTGCACATGCTTTTATTATAATTTTTTTCATAGTTATACCTATTATAATTGGAGGATTTGGTAATTGATTAGTACCATTAATATTAGGAGCCCCAGACATAGCATTCCCTCGAATAAATAACATAAGATTTTGACTTTTACCCCCCTCTATCATATTACTAATTTCAAGTAGAATCGTGGAAACCGGAGCAGGAACAGGATGAACAGTATACCCCCCACTGTCATCTAATATTGCCCATAGTGGAAGTTCTGTTGATTTAACTATTTTCTC…
331	RRMFE3052-15|Pleolophus	0.00413783971664074	0.00709960325746502	0.00211549771314697	0.00570816981805209	0.00647628656545481	0.00490760707965624	0.00917398127852535	0.00320228002337664	0.00302834967921124	0.0140553217463938	0.0122432637232096	0.00888741423645262	0.00924678674160729	0.00892294630279072	0.00523086077083272	0.00276324284131701	0.00118118839364284	0	0.00890872468346867	0.0088444374016517	0.00845798547289422	0.00677413709724462	0.00492524664446343	0.00511681693052386	0.00821639238751245	0.00374192679294422	0.00582558597359603	0.0243000823622261	0.0149645542972366	0.0173141296122917	0.0185286518760693	0.0179885079132303	0.0170190079763784	0.0170204813125127	0.0173333215419581	0.0225091344286722	AACTTTATATTTTATTTTTGGAGCTTGATCAGGAATAATTGGAACTTCATTAAGAATTTTAATTCGTACTGAATTAGGACATCCTGGATCATTAATTGGAAATGATCAAATTTATAATGTTATTGTTACAGCTCATGCTTTTATTATAATTTTTTTTATAGTAATACCAATTATAATTGGAGGATTTGGTAATTGATTAGTTCCATTAATATTAGGAGCTCCAGATATAGCATTCCCACGAATAAATAATATAAGTTTTTGAATACTTCCTCCTGCTTTAACACTTTTGTTAGTGAGCAGAATAGTAGAAAATGGAGCTGGGACAGGTTGAACAGTTTACCCTCCTTTATCTTCTAATATTGCTCATGGTGGAGCTTCTGTAGATTTAGCAATTTTTTC…
332	RRSSA3927-15|Digonogastra	0.00868946340494555	0.0154520776780121	0.0114236876509936	0.0174812700677845	0.0139751446938762	0.0219398904737573	0.0301430813437261	0.0400285002922081	0.0462904879536576	0.0124489992610917	0.00959607156683995	0.00888741423645262	0.00924678674160729	0.0064894154929387	0.00719243355989499	0.00502407789330366	0.00472475357457138	0.00244253926381867	0.0132544440412583	0.0152935063403561	0.00845798547289422	0.00696230757216808	0.0086616406506081	0.00938083103929374	0.00821639238751245	0.0112257803788327	0.010244996022531	0.00752657418299037	0.00558000329727468	0.0070539046568596	0.00709976380297982	0.00582485018142695	0.00533125551067276	0.00584036123468574	0.00406802444352079	0.00237772546781749	TACATTATATTTTATTTTCGGAGCATGATCAGGTATAATTGGAACTTCTTTAAGTATTTTAATTCGAGCTGAATTAGGACATCCTGGAGCATTAATTGGTGATGATCAAATTTATAATGTTATTGTAACAGCTCATGCTTTTATTATAATTTTTTTTATAGTAATACCTATTATAATTGGAGGATTTGGAAACTGATTAGTTCCTTTAATACTTGGAGCTCCTGATATAGCTTTCCCTCGAATAAATAATATAAGTTTTTGACTTTTACCTCCTGCATTAACTTTATTGTTAGTAAGTAGTATAGTAGAAAATGGAGCTGGAACAGGATGAACTGTTTACCCACCTTTATCTTCTAATATTGCTCATGGTGGAGCTTCTGTAGATTTAGCTATTTTTTC…
344	RRGCO758-15|Caloptilia	0.00827567943328147	0.00751722697849238	0.00507719451155273	0.00392436674991081	0.00443114343952171	0.00288682769391543	0.00589755939333772	0.00760541505551953	0.0112481559513561	0.00481896745590645	0.00132359607818482	0.0047399542594414	0.00274904470696433	0.00432627699529247	0.00392314557812454	0.0015072233679911	0.00413415937774995	0.00488507852763733	0.00260743161467376	0.00497499603842908	0.00536360054378658	0.00319889807369885	0.00509508273565182	0.00187616620785875	0.00445054587656925	0.0050516011704747	0.00462029232388651	0.0124726086460983	0.00938455099996195	0.00855018746286012	0.0135068677227421	0.010621785624955	0.00963726957698538	0.0110132526139788	0.0173333215419581	0.00982793193364561	AACATTATATTTTATTTTTGGTATTTGATCTGGAATAGTAGGAACATCATTAAGATTATTAATTCGAGCTGAATTAGGTAACCCAGGCTCATTAATTGGGGATGATCAAATTTATAATACTATTGTAACTGCTCATGCTTTTATTATAATTTTTTTTATAGTAATACCAATTATAATTGGAGGATTTGGAAATTGATTAGTACCTTTAATATTAGGAGCTCCTGATATAGCTTTCCCACGAATAAATAATATAAGATTTTGATTACTACCCCCTTCTTTAACTCTATTAATTTCAAGAAGTATTGTAGAAACAGGAGCAGGAACAGGATGAACTGTTTACCCCCCTCTCTCTTCTAACATTGCTCATGGAGGAAGTTCAGTAGATTTAGCAATTTTTTC…
341	RRGCO706-15|Coleophora	0.00662054354662518	0.0108582167467112	0.0076157917673291	0.00891901534070639	0.0156794306321537	0.010103896928704	0.0134333297292693	0.00640456004675329	0.00995029180312266	0.00401580621325537	0.00794157646910892	0.00533244854187157	0.00299895786214291	0.00757098474176182	0.00784629115624908	0.00778732073462067	0.0109259926411963	0.00697868361091047	0.00869143871557919	0.0053435142634979	0.00391955424353635	0.00752681899693847	0.00373639400614467	0.00596961975227784	0.0071893433390734	0.00411611947223865	0.00562470369864445	0.011397383762814	0.0124281891621118	0.00833643277628862	0.00883141351102368	0.0097651900100393	0.0133281387766819	0.00951144543934535	0.00512924821139577	0.00554802609157413	AACTTTATATTTTATTTTTGGAATTTGAGCAGGTATAGTAGGAACTTCCTTAAGATTATTAATTCGAGCTGAATTAGGTAATCCAGGATCATTAATTGGAGATGATCAAATTTATAATACTATTGTTACAGCTCATGCTTTTATTATAATTTTTTTTATAGTAATACCTATTATAATTGGAGGTTTTGGTAATTGACTTGTACCTCTTATATTAGGAGCCCCTGATATAGCTTTCCCTCGAATAAATAATATAAGTTTTTGACTTCTCCCCCCATCTTTAACTTTATTAATTTCAAGAAGAATTGTAGAAAATGGAGCAGGAACAGGATGAACAGTTTACCCCCCACTTTCATCTAACATTGCCCATAGAGGAAGATCAGTTGATTTAGCTATTTTTTC…
337	RRMFE3144-15|Taxonus	0.0190340626965474	0.0192106911672583	0.0236935743872461	0.0160542276132715	0.0153385734444982	0.0155888695471433	0.00720812814741277	0.00240171001753248	0.00302834967921124	0.00883477366916182	0.00761067744956272	0.00325871855336596	0.00324887101732148	0.00621902318073293	0.00326928798177045	0	0.00118118839364284	0.00139573672218209	0.00782229484402127	0.00939721473925493	0.00639506218682246	0.00997303517094347	0.00798229628585452	0.0100630732966969	0.00838756722891896	0.00486450483082749	0.00401764549903175	0.00967702394955905	0.00811636843239953	0.0128252811942902	0.012121547956307	0.0131915724697022	0.00799688326600915	0.00700843348162289	0.00919727265491656	0.00507248099801064	AACACTTTATTTTATTTTTGGTTTTTGATCTGGTATAGTTGGAACTTCATTAAGAATATTGGTACGAACAGAATTAGGAAATCCAGGTTCCTTAATTGGTAATGACCAAATTTATAATGTTATTGTAACAGCTCATGCTTTTATTATAATTTTTTTTATAGTTATACCTATTATAATTGGAGGTTTTGGAAATTGGCTTGTTCCTTTAATATTAGGTGCACCTGATATGGCTTTTCCACGTTTAAATAATATAAGTTTTTGATTACTTCCTCCCTCAATTTTCTTTCTTATTATAAGAAGAATAGTTGAAATAGGTGCGGGAACCGGTTGAACAGTTTATCCTCCTCTATCATCTAATATTGCCCATAGAGGTTCATCAGTTGATTTAGCTATTTTTAG…
343	RRGCO733-15|Protoptila	0.00993081531993777	0.0100229693046565	0.00507719451155273	0.0117731002497324	0.00988485844200997	0.00606233815722241	0.0078634125244503	0.00680484504967537	0.00216310691372232	0.0200790310662769	0.0148904558795792	0.00325871855336596	0.00474834994839293	0.0137900079224947	0.0104617215416654	0.00477287399863848	0.00649653616503564	0.00418721016654628	0.0143408738807057	0.00368518225068821	0.0109334934161803	0.00620962567247423	0.00968065719773846	0.00614018031662863	0.00787404270469944	0.00430321581188586	0.00522293914874127	0.00258053971988241	0.00405818421619976	0.00641264059714509	0.00467545421171842	0.00496825456651122	0.00389591748856856	0.00350421674081144	0.00282993004766663	0.0053895110603863	AACATTATACTTTATTTTTGGAATCTGATCAGGAATAGTAGGAATAATATTAAGAATAATTATTCGAATTGAACTAGCTCAACCAGGACCATTTTTAACAAATGATCAATTATATAATGTAATTGTAACATCACATGCATTTATTATAATTTTTTTCATAGTAATACCAATTATAATTGGGGGATTTGGTAACTGATTATTGCCCTTAATAATTGGAGCACCAGATATAGCATTTCCGCGAATAAATAATATAAGATTCTGACTTTTACCACCTTCACTAACACTCCTATTAGTTAGATCTATGGTAGAAATAGGAGCGGGAACTGGTTGAACAGTATACCCACCATTATCATCTAATGCAGCACATTCAGGGCCTAGAGTTGACCTAGCAATTTTCTC…
348	RRGCO280-15|Anacampsis	0.00744811148995333	0.0121110879097933	0.0131160858215112	0.00891901534070639	0.00818057250373239	0.0118359935450533	0.00819105471296906	0.00520370503798705	0.00432621382744464	0	0.00264719215636964	0.00207372998850561	0.00324887101732148	0.00567823855632137	0.00359621677994749	0	0.00147648549205356	0	0.00304200355045272	0.00147407290027528	0.00288809260050046	0.00169353427431116	0.0028872135502027	0.00307009015831432	0.00462172071797576	0.00280644509470817	0.00361588094912857	0.00709648422967664	0.0068481858648371	0.00555762185085908	0.00640710391976228	0.00582485018142695	0.00656154524390494	0.00550662630698941	0.00742856637512491	0.00570654112276197	AACACTATATTTCCTATTAGGAAGATGATCAGGAATAGTAGGAACATCGTTAAGAATATTAATTCGAGCAGAATTAGGAAACCCTGGATCATTAATTGGTGATGACCAAATTTATAATGTTATTGTAACTGCCCATGCTTTTGTTATAATTTTTTTTATAGTTATACCTATTCTAATTGGAGGATTTGGTAATTGATTAGTACCCCTTATATTAGGAGCCCCTGATATAGCATTTCCTCGAATAAACAATATAAGATTTTGATTACTTCCTCCTTCCTTAACTTTATTATTATTAAGAAGAATAGTAGAAAGAGGGGCAGGAACTGGTTGAACCGTTTACCCACCTCTTTCAGCCAATATTGCTCATAGAGGAGCATCAGTTGATCTAGCAATCTTTAG…
339	RRGCO750-15|Isophrictis	0.0173789268098911	0.0162873251200668	0.0173470812478052	0.0164109882268998	0.0109074300049765	0.0178983317022757	0.0121227609751942	0.0276196652016236	0.0367728175332794	0.011244257397115	0.00397078823455446	0.00622118996551683	0.00724748150017869	0.00594863086852715	0.0065385759635409	0.00929454410261177	0.0141742607237141	0.0150041697634575	0.00890872468346867	0.00515925515096349	0.00371326191492917	0.00206987522415808	0.00390623009733306	0.00324065072266511	0.00308114714531717	0.00785804626518287	0.0110485251223373	0.00494603446310796	0.00938455099996195	0.00470260310457307	0.00571444403654474	0.00411165895159549	0.0034858209108245	0.00500602391544492	0.00672108386320826	0.00443842087325931	AACTTTATATTTTATTTTTGGAATTTGAGCTGGTATAATTGGAACTTCCATAAGATTATTAATTCGAGCAGAATTGGGAAACCCAGGTTCATTAATTGGGAATGATCAAATTTATAATACCATTGTAACTGCTCACGCCTTTGTTATAATTTTTTTCATAGTTATACCAATTATAATTGGAGGATTTGGTAATTGATTAGTCCCCCTTATACTTGGAGCCCCTGATATAGCTTTCCCCCGAATAAATAACATAAGATTTTGACTTCTACCCCCCTCTTTAATTCTTTTAATTTCAAGAAGAATTGTAGAAAATGGAGCAGGAACTGGATGAACAGTTTACCCACCCCTCTCTTCCAATATCGCTCACGGGGGAAGATCAGTAGATTTAGCTATTTTCTC…
326	RRSSA277-15|Agrothereutes	0.0248270382998444	0.0192106911672583	0.011846787193623	0.0278273278630039	0.0119300015679431	0.0115473107756617	0.00196585313111257	0	0	0.00803161242651075	0.0109196676450248	0.00710993138916209	0.00324887101732148	0.00324470774646935	0.00457700317447863	0.00200963115732146	0.00206707968887498	0	0.00456300532567907	0.00608055071363554	0.00742652382985834	0.00940852374617308	0.00696327973872416	0.0112569972471525	0.0119822388984557	0.0138451291338936	0.00903970237282143	0.0189239579458044	0.0144572812702117	0.0215892233437218	0.0235504360293965	0.0226141242337752	0.0217351186204351	0.0190228908786907	0.0244081466611247	0.0263134951771802	AACTTTATATTTTTTATTTGGTGCTTGAGCAGGAATAGTAGGAACATCATTAAGTATTTTAATTCGTGCAGAATTAGGACATCCTGGATCATTAATTGGTGATGATCAAATTTATAATGTAATTGTAACAGCTCATGCGTTTGTAATAATTTTTTTTATAGTTATACCAATTATAATTGGTGGATTTGGAAATTGATTAGTTCCATTAATATTAGGAGCTCCAGATATAGCATTTCCACGAATAAATAACATAAGTTTTTGGATACTACCCCCTTCATTATCCTTATTATTAGTTAGTAGTATAGTTGAAAACGGAGCTGGTACTGGATGAACAGTTTACCCACCCCTATCTTCTACCATTGCACATAGAGGAGCTTCTGTAGACTTAGCAATTTTTTC…
346	RRSSC1936-15|Vulgichneumon	0.00993081531993777	0.00626435581541031	0.0152315835346582	0.0117731002497324	0.00783971531607687	0.00433024154087315	0.00491463282778144	0.00560399004090913	0.00821980627214481	0.00722845118385967	0.00430168725410067	0.00592494282430175	0.00424852363803578	0.00594863086852715	0.00882707755078022	0.00628009736662957	0.00620123906662493	0.00837442033309257	0.0132544440412583	0.0123453605398055	0.00701393917264399	0.00508060282293347	0.0100203293801152	0.00767522539578579	0.00701816849766689	0.00898062430306613	0.00763352644816032	0	0	0	0	0	0	0	0.00123809439585415	0	AACATTATATTTTATTTTTGGAGCATGATCTGGTATAGTAGGAACATCTTTAAGAATTTTAATTCGAGCTGAATTAGGTCACCCTGGAGCATTAATTGGTGATGATCAAATTTATAATGTAATTGTTACTGCTCATGCATTTATTATAATTTTTTTTATAGTTATACCAATTATAATTGGAGGATTTGGAAATTGATTAGTTCCATTAATATTAGGAGCTCCAGATATAGCCTTCCCCCGAATAAATAATATAAGTTTTTGACTTTTACCTCCAGCTTTAACTTTACTACTAGCAAGTAGTATAGTTGAAAATGGAGCTGGAACAGGATGAACTGTATACCCTCCCCTATCTTCAGTCATCGCTCATGGAGGAGCATCTGTTGATTTAGCTATTTTTTC…
340	RRMPG969-15|Senotainia	0.00124135191499222	0.0045938609313009	0.00253859725577637	0.00214056368176953	0.00340857187655516	0	0.00163821094259381	0	0	0.00722845118385967	0.00959607156683995	0.00622118996551683	0.00774730781053584	0.00865255399058494	0.00686550476171795	0.00226083505198665	0.00206707968887498	0.00209360508327314	0.0141235879128162	0.013450915215012	0.0150593399883239	0.0116665694452546	0.00696327973872416	0.00784578596013658	0.00958579111876453	0.00935481698236056	0.00944146692272461	0.0122575636694415	0.00989182402698692	0.00983271558228914	0.00675343386137105	0.00907991351810672	0.00635649695503291	0.00767590333701554	0.0114965908186457	0.00871832671533078	AACTTTATATTTTATTTTTGGAGCTTGATCAGGAATAATTGGAACTTCATTAAGAATTTTAATCCGAACTGAACTTGGTCACCCTGGTGCCTTAATTGGTGATGATCAAATCTATAACGTAATTGTAACTGCACATGCATTTATTATAATTTTTTTTATAGTAATACCTATTATAATTGGAGGATTTGGAAACTGATTAGTTCCATTAATATTAGGAGCTCCAGATATAGCCTTTCCTCGAATAAACAATATAAGTTTTTGACTTTTACCTCCTGCTTTAATCCTATTATTAGCTAGTAGTATAATCGAAAATGGAGCTGGTACTGGATGAACAGTTTATCCTCCTTTATCATCTAATATTGCTCATAGAAGAGCTTCTGTTGATTTGGCTATTTTTTC…
351	RRSSC6588-15|Harpalus	0.00372405574497666	0	0.00169239817051758	0.00178380306814128	0.00409028625186619	0.00577365538783087	0.00491463282778144	0.00600427504383121	0.00389359244470017	0.00441738683458091	0.00529438431273928	0.00177748284729052	0.00299895786214291	0.00216313849764624	0.00196157278906227	0.00100481557866073	0	0	0.0010864298394474	0.00423795958829144	0.00350696958632199	0.00338706854862231	0.0028872135502027	0.00392289298006829	0.0018829232554716	0.0016838670568249	0	0.00301062967319615	0.00253636513512485	0.00277881092542954	0.00346329941608772	0.00359770158264606	0.00369086919969653	0.00450542152390043	0.00477550695543744	0.00443842087325931	AACTCTTTATTTTATTTTTGGAGCATGAGCAGGAATAGTAGGAACTTCATTAAGTTTACTTATTCGGGCAGAATTAGGAAGCCCTGGATCTTTAATTGGAGATGATCAAATTTATAACGTTATTGTTACAGCTCATGCTTTTATCATAATTTTCTTTATGGTTATACCTACTGTAATTGGTGGATTTGGAAATTGATTAGTACCTTTGATATTAGGAGCTCCTGATATAGCTTTTCCTCGAATAAACAACATAAGATTTTGATTACTCCCCCCATCATTATCTTTGTTGTTAATAAGAAGAATAGTAGAAAGAGGTGCAGGAACTGGATGAACAGTTTACCCTCCTCTATCATCAAATATTGCCCATAGAGGAGCTTCAGTTGATTTAGCAATTTTTAG…
347	RRSSC4127-15|Microrhopala	0.00496540765996888	0.00918772186260179	0.00676959268207031	0.0064216910453086	0.00886228687904342	0.0161662350859264	0.00458699063926267	0.0104074100759741	0.0047588352101891	0.00281106434927876	0.00132359607818482	0.00325871855336596	0	0.00162235387323468	0	0.00251203894665183	0.00206707968887498	0	0.00999515452291606	0.00644906893870436	0.0111397857447875	0.007338648522015	0.0122281985655644	0.00596961975227784	0.00855874207032547	0.00823223894447729	0.00361588094912857	0.00258053971988241	0.00329727467566231	0.00470260310457307	0.00415595929930526	0.00428297807457864	0.00574135208841682	0.00333734927696328	0	0.00126812024950266	AACATTATATTTCATTTTTGGTGCATGAGCAAGAATAGTAGGGACCTCCTTAAGTATATTAATTCGATCAGAGCTAGGAAACCCAGGATCATTAATTGGAGATGACCAAATTTATAATGTTATTGTTACAGCCCACGCATTTATCATAATTTTCTTTATAGTTATACCAATCATAATTGGTGGATTCGGAAATTGACTTGTCCCATTAATACTGGGAGCCCCAGACATAGCCTTTCCACGAATAAATAATATAAGATTTTGACTTCTCCCCCCCTCCCTAGCATTATTGATTATAAGAAGAATTGTTGAAAATGGTGCAGGAACAGGATGAACAGTCTATCCCCCATTATCTGCAAATGTAGCCCATAGAGGATCCTCTGTAGACTTAGCAATTTTTAG…
345	RRMFC2055-15|Nomada	0.0078618954616174	0.00709960325746502	0.00592339359681152	0.00606493043168034	0.00818057250373239	0.00923784862052939	0.012450403163713	0.0116082650847403	0.0103829131858671	0.00522054807723198	0.0062870813713779	0.00177748284729052	0.00249913155178575	0.00216313849764624	0.00228850158723931	0.00226083505198665	0.00206707968887498	0.00104680254163657	0.0095605825871371	0.00921295562672052	0.00453843122935787	0.00395157997339269	0.00339672182376788	0.00494625636617306	0.00701816849766689	0.00729675724624123	0.00723176189825714	0.0105372038561865	0.00837000494591201	0.0072676593434311	0.00588760900734912	0.00548221193546066	0.00758678668826509	0.00650783109007839	0.00760543700310408	0.00966941690245778	AACTCTTTATTTTATTTTCGGAATTTGATCAGGATTAGTTGGATCTTCTTTAAGATTCCTTATTCGAATTGAACTTAGAACTCCAGGGTCTTTAATTGGAAACGACCAAATTTATAATGTAATTGTCACTTCTCATGCATTTATTATAATTTTCTTTATAGTTATACCTATTATAATCGGAGGATTTGGAAACTGATTAGTTCCTTTAATATTAGGATCCCCAGATATAGCTTTTCCTCGAATAAATAATTTAAGATTCTGATTTTTACCTCCTTCATTACTTCTTTTAATTTTAAGAAGAATAATAAATTCAGGAGCTGGCACAGGTTGAACTGTCTATCCACCACTATCATCAAATTTATCCCACCTAGGAAGATCAGTAGATTTAACTATTTTTTC…
350	RRMFG2769-15|Trypoxylon	0.00372405574497666	0.00250574232616413	0.00803889130995849	0.00392436674991081	0.00511285781483274	0.00577365538783087	0.00131056875407505	0	0	0.00722845118385967	0.0062870813713779	0.00622118996551683	0.00449843679321436	0.00486706161970403	0.00294235918359341	0.00100481557866073	0	0	0.00586672113301595	0.00515925515096349	0.00412584657214352	0.00451609139816308	0.00543475491802861	0.0037523324157175	0.00633346913204085	0.00411611947223865	0.0032141163992254	0.00408585455648049	0.00634091283781213	0.00192379217914353	0.00207797964965263	0.00205582947579775	0	0	0	0	AACCTTATATTTTATTTTTGGAGCATGATCAGGGTCTCTTGGACTAGCTTTGAGACTTTTAATTCGAGCAGAATTAGGAACTCCAGGAACTTTAATTGGAAATGATCAAATTTATAACGTAATTGTTACAGCCCACGCCTTTATTATAATTTTCTTTATAGTTATACCTATTATAATTGGGGGATTCGGAAATTGGTTAGTACCTTTGATACTAGGAGCCCCTGATATAGCATTTCCCCGTATAAATAACATAAGATTTTGATTTTTACCGCCTTCTCTTATATTTTTATTAATAAGAAGAATAGTAGAAAGAGGAGCGGGAACAGGATGAACTGTTTATCCCCCTCTATCAGCTAATATTGCTCATAGAGGACCATCAGTTGATTTAGCAATTTTTAG…
368	RRSSA3945-15|Theronia	0	0	0	0.00214056368176953	0	0	0.00196585313111257	0.00160114001168832	0.00519145659293356	0	0	0	0	0	0	0	0	0	0	0	0	0	0	0	0	0	0	0	0	0	0	0	0	0	0	0	AACATTATATTTTATTTTTGGAGCTTGATCAAGAATAATTGGAACTTCTTTAAGTATATTAATTCGAGTAGAATTAGGTCACCCTGGTTCTTTAATTGGAAATGATCAAATTTATAATGTAATTGTAACTGCTCATGCTTTTATTATAATTTTTTTTATAGTTATACCAATTATAATTGGTGGATTTGGAAATTGATTAGTTCCTTTAATATTAGGAGCTCCAGATATAGCTTTTCCTCGTATAAATAATATAAGTTTTTGACTCCTTCCTCCTGCTTTAATACTTTTATTAACAAGCAGTATAGTAGAAAGTGGAGCTGGAACAGGTTGAACAGTTTACCCCCCTCTATCTTCTATTATTGCTCATGGAGGAGCTTCTGTTGATTTAGCTATTTTTTC…
352	RRMFI4181-15|Casinaria	0.0103445992916018	0.00793485069951973	0.0101543890231055	0.00713521227256511	0.00818057250373239	0.00779443477357167	0.00622520158185649	0.00360256502629872	0.00346097106195571	0.00240948372795322	0.00231629313682344	0.00148123570607544	0.00249913155178575	0.00297431543426357	0.00294235918359341	0.00452167010397329	0.00679183326344635	0.00767655197200152	0.00282471758256324	0.00313240491308498	0.00185663095746458	0.00263438664892846	0.00169836091188394	0.00170560564350795	0.00239644777969113	0.00318063777400259	0.00401764549903175	0	0.00101454605404994	0.00106877343285752	0.0012121547956307	0	0	0	0	0	AATACTATACTTCATTTTTGGTGCCTGGGCAGGAATAGTTGGAACTTCCCTAAGTTTATTAATTCGATCAGAACTTGGTAATCCTGGATCTTTAATTGGAAATGATCAAATTTATAATGTTATTGTTACAGCTCATGCTTTTATTATAATTTTCTTTATAGTTATACCAGTTATAATTGGTGGATTTGGAAATTGATTAGTCCCTCTAATACTCGGGGCCCCAGATATGGCTTTCCCTCGATTAAACAATATAAGATTTTGATTATTACCCCCATCATTAACTTTACTAATTATAAGAAGAGCAGTTGAAAGAGGAGCAGGAACAGGTTGAACAGTTTATCCCCCTCTTTCTTCTAATATTGCCCATGGAGGTTCATCTGTTGATTTAGCTATTTTTAG…
373	RRSSC1834-15|Hydrophoria	0	0	0	0	0	0	0	0	0	0	0	0	0	0	0	0	0	0	0	0	0	0	0	0	0	0	0	0	0	0	0	0	0	0	0	0	AACATTATATTTTATTTTTGGAATTTGAGCAGGTATAGTAGGAACCTCTTTAAGATTACTAATTCGAGCTGAATTAGGAAACCCCGGATCTTTAATTGGTGATGATCAAATTTATAATACTATTGTTACAGCTCATGCTTTTATTATAATTTTTTTTATAGTTATACCTATTATAATTGGAGGATTTGGAAACTGACTTGTGCCTTTAATATTAGGAGCTCCAGATATGGCTTTCCCACGAATAAATAATATAAGATTTTGATTGCTCCCCCCCTCATTAACTTTATTAATTTCAAGAAGAATTGTAGAAAATGGTGCAGGAACAGGATGAACAGTTTATCCCCCACTTTCATCTAATATTGCCCATGGAGGAAGTTCTGTAGATTTAGCTATCTTTTC…
355	RRSSC6325-15|Ceratina	0.00165513588665629	0.00125287116308206	0.00126929862788818	0.00142704245451302	0.00136342875062206	0	0	0	0	0.00200790310662769	0.00132359607818482	0	0	0	0	0	0	0	0	0	0.00123775397164306	0	0.00135868872950715	0.00102336338610477	0.00171174841406509	0.00149677071717769	0.00301323412427381	0.00387080957982362	0.00253636513512485	0.00171003749257202	0.00415595929930526	0.00291242509071348	0.00266562775533638	0.00450542152390043	0.00442176569947912	0.0053895110603863	AACATTATATTTTATTTTAGGTAGATGATCAGCAATAATCGGAACTTCAATAAGATTAATTATCCGGACAGAATTAGGAAGGCCTGGTTCTTTAATTGGAGATGACCAAATCTATAATGTTGTTGTAACTGCTCATGCTTTTATTATAATTTTTTTTATAGTGATACCCATTATAATTGGGGGATTCGGAAATTGACTAGTACCCCTAATATTAGGAGCTCCTGATATAGCTTTTCCACGAATAAATAATATAAGATTTTGATTACTCCCCCCCTCATTAACATTATTAATTATAAGAAGAATTGTAGAAAACGGAGCAGGAACTGGATGAACAGTTTATCCTCCTCTATCATCAAATTTAACTCATAGAGGATCATCAGTAGATTTAGCTATTTTTAG…
353	RRMFE3056-15|Podoschistus	0.00331027177331259	0.00292336604719148	0.00634649313944092	0.0032108455226543	0.00613542937779929	0.00635102092661395	0.00917398127852535	0.0160114001168832	0.0164396125442896	0.00160632248530215	0.00264719215636964	0.00148123570607544	0.00124956577589288	0.00297431543426357	0.00163464399088523	0.0015072233679911	0	0	0	0.00128981378774087	0	0	0	0	0.00171174841406509	0	0	0	0.0017754555945874	0.00128252811942902	0.00103898982482632	0.00119923386088202	0	0.00116807224693715	0	0	AACATTATATTTTATTTTTGGAGCTTGAGCAGGAATAATTGGAACTTCATTAAGAATTATTATTCGAGCTGAATTAGGTCACCCAGGTAACTTAATTGGTAATGACCAAATTTATAATATAATTGTCACATCTCATGCTTTTGTAATAATTTTCTTTATAGTTATACCAATTATAATTGGAGGATTTGGAAATTGACTAGTACCCCTTATACTAGGAGCTCCTGACATAGCATTCCCTCGAATAAACAATATAAGTTTTTGATTATTGCCCCCATCCCTTACATTATTACTCATCAGCAGTATAGTAGAAACTGGAACTGGAACAGGTTGAACAATTTACCCTCCTCTTTCATCTACTATTGCACATAGAGGGGCATCTGTTGACTTAGCTATTTTTTC…
359	RRGCO300-15|Argyresthia	0.00537919163163296	0.00584673209438296	0.00338479634103516	0.00392436674991081	0.00306771468889964	0.00317551046330698	0.00360406407370639	0.00840598506136369	0.00173048553097785	0.00281106434927876	0.00165449509773103	0.00296247141215087	0	0	0.00130771519270818	0.00125601947332591	0	0	0.00173828774311584	0.00128981378774087	0.00103146164303588	0.00169353427431116	0	0	0.00171174841406509	0	0.00100441137475794	0	0	0	0	0	0	0	0.00106122376787499	0.00158515031187832	AACATTATATTTTATTTTTGCTTTATGGGCAGGGACTTTAGGAGCTTCAATAAGAATAATTATTCGCTTAGAATTAAGATCTCCTGGGGCCTTAATTAATAATGATCAAATTTATAATACAATTATTACAGCTCATGCCTTTATTATAATTTTCTTTATAGTTATACCTTTTTTAGTAGGAGGATTTGGAAACTGATTAATCCCTTTAATACTAGGTGTACCTGATATAGCATTTCCTCGAATAAATAATATAAGATTTTGATTACTCCCTCCTTCATTATTTTTACTAATTTTAAGAAATTTTATTGGAACAGGGGTAGGAACAGGATGAACTTTATACCCTCCTTTATCTTCTATTGTTGGTCATGATTCTCCATCTGTAGATTTAGGAATTTTTTC…
360	RRMFA257-15|Nomada	0.00289648780164852	0.00208811860513677	0	0.00249732429539779	0.00136342875062206	0.00173209661634926	0.00425934845074391	0.00160114001168832	0.00216310691372232	0.00441738683458091	0.00231629313682344	0.0023699771297207	0.00124956577589288	0.00108156924882312	0	0.00251203894665183	0	0	0.00260743161467376	0.00221110935041292	0	0	0.00101901654713036	0	0	0.00243225241541374	0.00200882274951587	0.00215044976656868	0.00126818256756243	0.00149628280600052	0.00103898982482632	0	0	0	0	0	AACTTTATATTTTATCTTTGGAGCTTGAGCAGGCATACTAGGAACTTCCTTAAGAATATTAATTCGTGCAGAATTAGGACATCCTGGCTCTTTACTTGGCAATGATCAAATTTATAATGTAATCGTGACTGCCCACGCTTTCATTATAATTTTTTTTATAGTAATACCAATTATAATTGGTGGATTTGGAAATTGATTAGTTCCTTTAATATTAGGAGCTCCTGATATAGCTTTTCCTCGAATAAATAATATAAGATTTTGAATGCTGCCACCTTCATTAACTTTATTATTAATAAGAAGAATAGTTGAAAATGGAGCTGGGACAGGATGAACTGTCTACCCTCCTTTATCTAGAACCCTATCCCATAGAGGAGGATCTGTTGACTTAGCTATTTTTTC…
356	RRMFG2694-15|Cryptus	0	0.00125287116308206	0.00169239817051758	0.00107028184088477	0.00443114343952171	0	0	0	0	0.00160632248530215	0.00165449509773103	0	0.00274904470696433	0.00216313849764624	0.00163464399088523	0	0	0	0.0010864298394474	0	0	0.00169353427431116	0.00152852482069555	0.00170560564350795	0.00154057357265858	0.00112257803788327	0	0.00322567464985302	0.00152181908107491	0.00299256561200104	0.0036364643868921	0.00411165895159549	0.00369086919969653	0.00300361434926695	0.00336054193160413	0.00348733068613231	AACTTTATATTTTATTTTCGGAGCATGATCAGGAATAGTAGGAACTTCATTGAGAATTTTAGTTCGAGCTGAATTAGGTCATCCTGGAGCATTAATTGGAGATGATCAAATTTATAATGTAATTGTAACAGCTCATGCTTTTATTATAATTTTTTTTATAGTAATACCTATTATAATTGGAGGATTTGGAAATTGATTAGTTCCACTTATATTAGGTGCTCCTGATATAGCTTTTCCACGTATAAATAATATAAGTTTTTGACTTTTACCTCCTGCATTAACTTTATTATTACTAAGTAGTATAGTAGAAAATGGAGCTGGTACAGGATGAACTGTTTACCCTCCTCTGTCTTCTAATATTGCTCATAGAGGAGCTTCTGTTGATTTAGCCATTTTTTC…
361	RRSSC6599-15|Onthophagus	0	0	0.00126929862788818	0	0.00136342875062206	0.00375287600209006	0.00163821094259381	0.00440313503214289	0	0	0	0.00148123570607544	0	0.00108156924882312	0	0.00125601947332591	0	0	0	0.00128981378774087	0.00206292328607176	0	0.00101901654713036	0	0	0.00130967437753048	0	0.00172035981325494	0.00228272862161237	0	0.00277063953287017	0.00274110596773033	0.00123028973323218	0.00350421674081144	0.00318367130362496	0.00174366534306616	AACATTATATTTTATTTTTGGAGCTTGAGCAGGAATAGTGGGAACTTCTTTAAGAATTTTAATTCGAGCTGAATTAGGACACCCTGGAGCTCTTATTGGTGATGATCAAATTTATAACGTAATTGTAACAGCTCATGCTTTTATTATAATTTTTTTTATAGTAATACCTATTATAATTGGAGGATTTGGAAACTGATTAGTTCCTCTTATATTAGGAGCCCCTGATATAGCTTTTCCTCGGATAAATAATATAAGTTTTTGACTTTTACCTCCTGCACTAACTTTACTATTAGTAAGTAGTATAGTAGAAAACGGAGCTGGAACTGGATGAACTGTTTATCCTCCATTATCTTCTAATATTGCTCATGGAGGAGCTTCTGTTGATTTAGCTATTTTTTC…
354	RRMFA256-15|Nomada	0.00248270382998444	0.0045938609313009	0.00380789588366455	0.00285408490902604	0.00306771468889964	0.00461892431026469	0.0052422750163002	0.0120085500876624	0.00692194212391142	0.00120474186397661	0	0.00118498856486035	0	0.00216313849764624	0	0.00100481557866073	0.00177178259046427	0	0	0	0	0	0	0	0.00102704904843906	0.00130967437753048	0.00261146957437064	0.00172035981325494	0.00152181908107491	0.00149628280600052	0	0.00119923386088202	0.00205048288872029	0.00150180717463348	0.00176870627979165	0.00380436074850798	AACTTTATATTTTATTTTTGGTATTTGAGCAGGTATAATTGGTACTTCTTTAAGTTTATTAATTCGAGCTGAATTAGGAAACCCTGGATCTTTAATTGGAGATGACCAAATTTATAATACTATTGTAACAGCTCATGCTTTCATTATAATTTTTTTTATAGTTATACCAATTATAATTGGAGGATTTGGAAATTGATTAGTGCCATTAATACTAGGAGCTCCAGACATAGCTTTCCCACGAATAAATAATATAAGATTTTGATTATTACCCCCCTCAATTATAATCTTAATCTCAAGAAGAATTGTAGAAAATGGAGCTGGAACTGGATGAACTGTATACCCTCCTTTATCATCTAATATTGCTCATGGAGGAAGATCTGTTGATTTAGCTATTTTTTC…
357	RRSSC4975-15|Halictus	0.00372405574497666	0.00167049488410942	0.00211549771314697	0.00214056368176953	0.00511285781483274	0.00519628984904778	0.00458699063926267	0	0	0	0	0	0.00149947893107145	0.00162235387323468	0	0	0.00118118839364284	0	0	0.00202685023787851	0.00103146164303588	0	0	0	0	0	0	0.00408585455648049	0.00329727467566231	0.00171003749257202	0.00225114462045702	0.00359770158264606	0.00164038631097623	0.00216927703002613	0.00176870627979165	0	AACATTATATTTTATTTTTGGAGCTTGAGCTGGAATAGTCGGAACTTCTTTAAGTATATTAATTCGATTAGAATTAGGACATCCAGGAGCATTAATTGGTAATGATCAAACTTATAATGTTGTAGTTACAGCTCATGCTTTTATTATAATTTTTTTTATAGTAATACCAATTATAATTGGTGGATTTGGAAATTGATTAGTTCCTTTAATATTAGGAGCTCCAGATATAGCTTTCCCACGAATAAATAATATAAGTTTTTGATTACTTCCTCCTTCTTTAACATTATTATTAATAAGAAGTATAGTTGAAAATGGAGCTGGAACAGGATGAACCGTATATCCTCCTTTATCTTCAAATATTGCTCATAGAGGATCTTCAGTTGATTTAGCTATTTTTTC…
349	RRSSA4328-15|Hylaeus	0.00662054354662518	0.00501148465232825	0.00253859725577637	0.00856225472707813	0.00443114343952171	0.00894916585113784	0.0121227609751942	0.0236168151724028	0.0272551471129012	0	0.00198539411727723	0.00207372998850561	0.0019993052414286	0	0.00228850158723931	0.00301444673598219	0.00236237678728569	0.00488507852763733	0	0	0	0.00131719332446423	0	0	0.00154057357265858	0.00280644509470817	0.00462029232388651	0.00322567464985302	0.00583363981078716	0.00128252811942902	0.00346329941608772	0.00205582947579775	0.00143533802210421	0.00266987942157062	0.00159183565181248	0.00221921043662965	AACTTTATATTTCATTTTTGGAGTATGATCCGGCCTCTTAGGAACTTCATTAAGGGTAATCATTCGAACTGAACTTGGCACAATTAGATCTTTAATTAAAAATGACCAAATCTATAATGTAATAGTAACTGCCCATGCATTTATTATAATTTTTTTTATAGTAATACCTATTATAATTGGAGGGTTTGGAAACTGACTTGTTCCCCTAATACTAGGCGCACCAGACATAGCTTTCCCTCGAATAAATAATATAAGATTTTGACTACTTCCCCCTTCTTTAAATTTTCTTCTTCTTAGAAGAATAGTAGAAAGTGGAACCGGAACTGGTTGAACTGTATACCCCCCACTCTCTAGAAACATTGCTCACACAGGAGCTGCTGTTGACCTTTCAATTTTTTC…
367	RRSSC6591-15|Tasgius	0	0	0	0	0.00272685750124413	0	0	0	0	0	0	0	0	0	0	0	0	0	0	0	0	0	0	0	0	0	0	0	0	0.00171003749257202	0	0	0	0	0.00141496502383332	0.00174366534306616	AACTTTATATTTTATTTTTGGAATTTGAGCAGGAATAGTAGGAACTTCATTAAGATTATTAATTCGAGCTGAATTAGGAACTCCTGGATCTTTAATTGGAGATGATCAAATTTATAATACTATTGTAACAGCTCATGCATTTATTATAATTTTTTTTATAGTAATACCTATCATAATTGGAGGATTTGGAAATTGATTAATTCCTTTAATATTAGGAGCTCCTGATATAGCTTTCCCTCGAATAAATAATATAAGTTTTTGATTATTACCTCCTTCTCTTACTCTTTTAATTTCTAGAAGAATTGTAGAAAATGGTGCAGGAACAGGATGAACAGTTTATCCCCCACTTTCATCTAATATTGCCCATGGAGGAAGATCTGTAGATTTAGCTATTTTTTC…
370	RRSSC2094-15|Agrypon	0	0.00167049488410942	0	0	0	0	0	0	0	0	0	0	0	0	0	0	0	0	0	0	0	0	0	0	0	0	0	0	0	0	0	0	0	0	0	0	AACTTTATATTTTATTTTAGGAAGATGGGCTGGAATAATTGGAACTTCAATAAGTTTATTAATTCGTACAGAATTAGGAAATTCTGGCTCTTTAATCGGGGATGATCAAATTTATAATGTTATTGTTACTGCGCATGCTTTTATTATAATTTTTTTTATAGTTATACCAATTATAATCGGAGGATTCGGAAATTGATTAGTTCCTTTAATGTTAGGAGCTCCTGATATAGCTTTTCCACGAATAAATAATATAAGATTTTGATTATTACCTCCTTCTTTAACTTTATTAATTATAAGAAGAGTTGTTGAAAATGGTGCAGGGACTGGATGAACAGTCTATCCCCCCTTATCTTCAAATATTGCACATAGAGGATCTTCTGTAGATTTGGCAATTTTTAG…
365	RRGCO751-15|Homosetia	0.00124135191499222	0	0	0	0.00136342875062206	0.00115473107756617	0	0	0	0.00160632248530215	0	0	0.00124956577589288	0	0	0	0	0	0	0	0	0	0	0	0	0	0	0	0	0	0	0	0	0	0.00141496502383332	0	AACATTATATTTTATTTTTGGTATTTGAGCTGGAATAGTTGGAACTTCATTAAGATTATTAATTCGAGCTGAATTAGGAAATCCTGGATCTTTAATTGGAGATGATCAAATTTATAATACTATTGTTACAGCTCATGCTTTTATTATAATTTTTTTTATAGTTATACCTATTATAATTGGAGGATTTGGAAATTGACTTGTACCCTTAATATTAGGAGCTCCTGATATGGCATTTCCTCGAATAAATAATATAAGTTTTTGACTTCTTCCACCTTCTTTAACCTTATTAATTTCAAGAAGAATTGTAGAAAATGGAGCAGGAACAGGATGAACAGTTTACCCCCCACTTTCATCTAATATTGCTCACGGAGGAAGATCAGTAGACTTAGCTATTTTTTC…
358	RRSSA2321-15|Aleiodes	0.00124135191499222	0.00208811860513677	0.00211549771314697	0.00107028184088477	0.0020451431259331	0.00577365538783087	0.00884633909000659	0.0216153901577923	0.0302834967921124	0	0	0	0	0	0	0.00251203894665183	0	0.00244253926381867	0	0	0	0	0	0	0	0	0	0	0	0	0	0	0	0	0	0	AACCTTATATTTTATTTTCGGAGCATGATCTGGAATAGTAGGAACTTCCTTAAGAATATTAGTACGAGCAGAATTAGGTCATCCTGGAGCATTAATTGGAAATGACCAAATTTATAATGTAATTGTAACAGCTCATGCTTTTATTATAATTTTTTTTATAGTTATACCAATTATAATTGGTGGATTTGGAAATTGACTAGTCCCTTTAATGTTAGGAGCCCCAGATATAGCCTTCCCTCGAATAAATAATATAAGATTTTGACTTTTACCTCCTGCTCTTACTCTTTTATTGGTGAGTAGTATAGTAGAAAATGGAGCTGGAACAGGATGAACTGTTTATCCCCCTCTATCTTCTAATATTGCTCATGGAGGAGCTTCTGTAGATTTAGCTATTTTTTC…
363	RRSSC5051-15|Hylaeus	0.00124135191499222	0.00125287116308206	0.00126929862788818	0.00285408490902604	0.00374942906421068	0	0	0.00120085500876624	0.00129786414823339	0.00160632248530215	0	0.00177748284729052	0	0	0.00228850158723931	0.00251203894665183	0.00236237678728569	0.00453614434709181	0	0	0	0	0	0	0	0	0	0.00107522488328434	0	0	0	0	0.00123028973323218	0	0	0	AATTTTATATTTTTTATTTGGAATATGATCAGGAATAATTGGGTTATCAATAAGAATTATTATTCGTATAGAATTAAGTCAATCTGGTTCATTAATTGGAAATGATCAAATTTATAATAGATTTGTTACTACTCATGCTTTTATTATAATTTTTTTTATAGTTATACCAACTATATTAGGAGGATTTGGTAATTGATTAATTCCTTTAATATTAGGAAGAGTTGATATAGCTTTTCCTCGAATAAATAATATAAGATTTTGATTATTAATTCCTTCTTTATTATTATTATTATTAAGAGGATTTATAAATATTGGAGTAGGTACTGGATGAACTGTTTATCCTCCTTTATCTTTAAATATTAGACATATAGGTATATCAGTTGATATAGCTATTTTTTC…
364	RRMFG2766-15|Dusona	0	0	0	0	0.00136342875062206	0	0	0	0	0	0	0	0	0	0	0	0	0	0	0	0	0	0	0	0	0	0	0	0	0	0	0	0	0	0.00229931816372914	0	TATACTATATTTTATTTTTGGAATATGAGCTGGTATAATTGGATCTTCACTAAGAATAATTATTCGAATAGAATTAGGAAATCCTGGATTTCTAATTAATAATGATCAAATCTATAATTCAATCGTTACAAGTCATGCCTTTATTATAATTTTTTTTATAGTAATACCTATTATAATTGGAGGTTTTGGTAATTGATTAATTCCTCTTATATTAGGAGCTCCTGATATAGCATTCCCTCGAATAAATAATATAAGTTTTTGATTATTACCTCCATCAATTTTTCTATTATTAAATAGTAATATTATAAATCAAGGAACTGGAACTGGATGAACATTATATCCACCTTTATCTTCAAATTTAAATCATGAAGGAATTTCAGTAGATTTAACAATTTTCTC…
372	RRMPG967-15|Pemphredon	0.00124135191499222	0	0	0	0	0.00115473107756617	0	0	0	0	0	0	0	0	0	0	0	0	0	0	0	0	0	0	0	0	0	0	0	0	0	0	0	0	0	0	TACATTATATTTTATTTTTGGGGCTTGAGCCGGAATAATTGGAACTTCATTAAGAATTTTAATTCGGGCCGAATTAGGACACCCTGGGGCATTAATTGGGGATGATCAAATTTATAATGTTATTGTAACTGCCCATGCATTTATTATAATTTTTTTTATAGTTATACCTATTATAATTGGAGGTTTTGGAAATTGATTAGTTCCACTTATACTAGGAGCCCCTGATATAGCATTTCCACGAATAAATAATATAAGTTTTTGAATACTTCCCCCTTCTTTAACATTATTATTAGCCAGTAGTATGGTTGAAAATGGTGCTGGAACAGGTTGAACAGTTTATCCCCCACTATCTGCTGGAATTGCCCATACTGGAGCTTCTGTAGATCTTGCTATTTTTTC…
366	RRMFG2688-15|Nomada	0.00124135191499222	0.00125287116308206	0.00169239817051758	0	0.00102257156296655	0	0.00131056875407505	0.00160114001168832	0.00216310691372232	0	0	0	0	0	0	0	0	0	0	0	0	0	0	0	0	0	0	0.00129026985994121	0.00126818256756243	0	0	0	0	0	0.00123809439585415	0	AACTTTATATTTTTTATTTGGAACATGAGCTGGAATAGTAGGAACATCCTTAAGAATTTTAATTCGTGCAGAATTAGGTCATCCTGGAGCATTAATTGGGGATGATCAAATTTATAATGTAATTGTTACTGCTCATGCTTTTGTAATAATTTTTTTTATAGTAATACCAATTATAATTGGAGGATTCGGAAATTGATTAGTTCCATTAATATTAGGAGCACCTGATATAGCATTTCCTCGAATAAATAATATAAGTTTTTGATTATTACCTCCTTCTTTAACTTTATTATTAGTAAGAAGAATAGTAGAAAATGGAGCTGGAACTGGTTGAACAGTTTACCCTCCTTTATCTGCAAGAATCGCTCATGGAGGAGCTTCAGTTGATCTAGCAATTTTTTC…
[truncated: 3 more rows]
