# Supplementary material for: Validation of COI metabarcoding primers for terrestrial arthropods
Source: PeerJ. 2019 Oct 7;7:e7745. doi: 10.7717/peerj.7745 (PMC6786254; doi:10.7717/peerj.7745)
Supplement: Supplemental Information 1 [file peerj-07-7745-s020.zip › Scripts_1_v2/R_scripts/Heatmaps (Fig SXX)/190214_21_rel_MALAISE_sorted_v1.csv]

BIN	X01	X02	X03	X04	X05	X06	X07	X08	X09	X10	X11	X12	X13	X14	X15	X16	X17	X18	X19	X20	X21
BOLD:AAP8739	16965	52776	992	21482	105432	9704	52018	46203	35174	8143	61460	58831	141819	42688	42934	176972	101612	32497	147629	119775	28148
BOLD:AAG6743	8389	24570	560	16536	52023	12106	11019	12278	9548	216	3326	19100	27372	20442	19496	28416	26087	12091	14033	18988	15248
BOLD:AAG1711	23749	11781	17068	10951	2002	20489	11978	12640	17002	41194	8093	3922	317	6644	4483	378	1373	1751	5446	9395	12923
BOLD:AAH2302	13998	17361	1965	14647	13786	1406	5774	4935	3593	3089	346	12756	9929	8029	10334	6522	4803	15725	3464	38995	42752
BOLD:AAA7470	25437	6437	3019	9772	467	9974	5932	7944	6935	1007	14808	13913	10476	7470	5225	845	1674	4179	5330	30061	35525
BOLD:AAG4565	4581	12093	27771	7333	1278	10896	5555	5819	4400	3216	4913	5624	4297	5013	3148	374	1137	1422	3908	21579	44297
BOLD:AAH3035	3357	6542	39811	1108	5799	4864	4492	3568	4355	638	3088	5215	3	4005	3604	573	2071	18342	8700	21305	14236
BOLD:AAD2041	486	6252	7806	5294	3825	17625	10989	9923	14579	381	3384	10386	10934	5778	5511	30	11624	3687	2716	53	7369
BOLD:AAB6702	0	3084	0	24665	15354	1759	2900	2162	3123	0	672	1902	13939	5778	6859	22	5347	17	2750	86	23076
BOLD:AAA6017	20314	2473	3481	6797	555	5373	5702	6587	7304	292	6616	3577	3934	5270	3154	618	1382	1506	2905	8724	14264
BOLD:AAA9808	8402	5603	9204	3292	1728	3193	2764	3625	2064	1352	2401	4187	3135	10226	10983	720	10751	5562	2747	541	5007
BOLD:AAX1264	4333	1203	7218	3898	1878	4736	2859	2718	3269	2018	2956	6697	13	1678	1063	474	907	12885	1997	32050	24953
BOLD:AAZ5506	5871	7893	6	4359	3525	4504	6690	6944	6814	450	624	9186	4316	4366	4138	2260	2081	24	235	15002	17177
BOLD:AAG9640	10	2523	13349	3598	1114	3288	2201	2025	950	20023	1689	3218	1692	1414	1139	775	1921	1559	178	8493	13133
BOLD:AAD0711	6992	4543	603	6868	159	10921	6094	5366	7503	356	1977	5944	3836	3800	2876	381	356	11	1565	8418	8800
BOLD:AAM9214	298	1183	62	4491	963	70	743	613	79	8241	6524	2195	8	7847	4312	4887	2653	10474	2565	8161	7983
BOLD:AAF6064	5937	6515	0	5560	688	9920	5302	5532	6420	3194	1104	2495	3222	4465	4109	1695	2179	208	1407	2430	3111
BOLD:ABV1414	6	1618	0	5229	587	136	2992	2715	1076	18197	352	3403	2624	3464	4051	5504	1272	0	859	11185	9806
BOLD:AAB5969	4283	3315	7460	2797	1524	6627	4827	5265	7250	165	4022	1613	1695	2747	2338	2279	4708	1617	2628	2225	3850
BOLD:AAP8989	203	530	1494	5546	739	1341	1198	1420	1377	27098	9181	1882	893	902	1134	1194	691	361	285	3348	3074
BOLD:AAA2812	796	6746	38	1402	891	6259	7750	8907	8483	33	673	137	1382	6166	4849	491	7055	1208	920	199	106
BOLD:AAP8752	277	105	2557	1582	1056	1661	2900	2940	3869	52	597	4799	580	737	318	87	520	5212	1293	22843	16974
BOLD:AAG9629	6	1861	13	2823	1226	718	2987	2883	2296	2312	125	1896	52	11643	6309	1917	3105	148	396	7202	10211
BOLD:AAA9748	2852	12247	0	1425	314	3937	7320	6205	5769	52	1025	988	344	4050	2067	581	1438	140	473	1223	6812
BOLD:AAH2332	233	384	99	2307	1107	1655	891	1428	827	16557	2678	3385	777	2393	2458	2401	733	7	365	4014	7759
BOLD:AAH7139	3932	2271	166	872	3619	1719	2934	2952	3587	700	20	2997	490	2984	3239	1937	3840	6367	1834	2252	2254
BOLD:AAY6730	0	4732	0	3	4246	7514	3937	3856	4770	0	337	2413	1738	2945	1318	2852	4587	1831	1943	0	1784
BOLD:AAB7030	4755	3323	607	15460	697	1712	1760	2211	2195	142	661	1418	1179	2154	1941	1865	859	0	686	2325	6015
BOLD:AAG1747	242	2880	5738	191	774	4310	2530	2796	2775	78	2000	2354	0	2082	2019	143	785	10457	869	1486	2137
BOLD:AAB5689	2712	828	130	1396	22	4405	1813	2451	2632	2771	18696	723	941	2532	1469	166	700	500	805	869	704
BOLD:AAH0468	3766	1195	330	414	1350	4197	1771	1803	2980	2	6309	3678	266	2966	3444	2176	849	1290	872	5745	2954
BOLD:AAI2766	3516	4420	1070	515	234	6824	4000	3762	5218	102	238	2295	297	1357	1191	170	596	4614	1100	2872	2176
BOLD:AAG9668	6291	2505	16	4	2211	3516	1261	1560	2171	2	13387	587	407	1805	2314	981	2007	2240	298	4	6
BOLD:AAH2307	0	1477	26	1533	5482	1218	2603	2010	2426	552	4792	55	878	3387	3307	0	1661	8402	554	0	388
BOLD:AAZ6502	3626	4095	1067	1233	1508	1996	2460	2529	3844	379	1604	876	912	1820	1632	834	1900	3445	740	3521	4483
BOLD:AAD3061	2542	2197	1796	949	382	3844	2177	3103	2611	151	5181	1370	1324	1227	613	1512	3808	310	1113	1450	2812
BOLD:AAI6258	1411	658	1263	736	6942	2473	1817	2121	2635	244	499	1325	1120	1939	1811	3103	2747	1225	652	1548	2842
BOLD:AAA4893	2129	2340	1945	1815	403	5808	4642	4136	5241	12	1431	122	981	1464	1150	402	2308	326	431	148	113
BOLD:AAG5453	2844	1309	4356	2680	1315	1294	1611	1618	2075	3357	1116	1400	1467	704	838	1335	930	7	635	1832	4011
BOLD:AAA4277	273	5350	381	320	244	3957	2136	2883	3292	185	8447	1557	197	1198	902	143	474	2723	677	709	506
BOLD:ACC1029	2117	858	2149	2556	163	992	628	659	528	12672	44	1271	80	1458	1567	131	338	65	59	995	3596
BOLD:ABX3317	0	1641	0	1983	543	426	505	739	65	3218	512	1574	7452	921	992	2074	687	0	0	8970	5893
BOLD:AAG6746	1223	1375	138	622	347	3440	2184	2000	1651	142	3585	1863	796	2794	1844	312	593	1312	2579	2918	3288
BOLD:AAG4287	1938	140	214	4052	232	120	56	66	8	41	11	370	158	2410	648	1125	1142	230	772	20498	10143
BOLD:AAG6519	5287	1806	2788	1116	63	2208	923	1613	1378	5629	520	623	328	308	272	432	942	1226	199	771	1063
BOLD:ADH6075	1184	1514	986	217	828	2363	1363	1699	1994	39	2537	1644	895	1485	1505	702	2421	2930	1175	855	1034
BOLD:AAG4564	1334	3214	2047	1629	419	1948	1082	1289	924	1090	1450	841	115	590	434	93	308	2015	522	3569	9325
BOLD:ABV1416	1614	284	0	1092	265	2672	1152	707	563	3885	634	2273	1506	857	688	316	348	13	200	5039	10287
BOLD:AAN2931	1424	1250	8406	2280	1925	2386	1007	1151	1290	173	760	401	404	435	473	309	977	1205	214	1181	2014
BOLD:AAA8310	1455	3190	160	1862	95	6066	2569	3275	3174	120	1539	507	508	1204	677	112	281	253	440	1095	1883
BOLD:ACE5224	921	754	125	535	140	791	992	1636	1430	128	15156	480	362	1250	652	109	299	119	445	278	269
BOLD:AAG0263	80	1221	2	247	4428	1634	1434	1461	1129	896	1714	2545	2270	1197	1066	2220	1404	16	203	600	279
BOLD:AAB6095	1617	2233	558	359	1084	1139	1817	1975	2379	35	5460	479	484	1026	1119	291	944	1746	532	378	456
BOLD:AAC1312	2491	2665	277	117	131	1966	1811	2016	2720	50	4795	1036	185	837	802	121	323	2048	648	373	221
BOLD:AAA8151	998	538	270	332	117	535	1362	2117	1441	16	516	1753	903	3296	2633	1041	2430	1153	640	306	693
BOLD:AAG9636	1426	403	11	1589	293	876	1742	1455	1375	1593	45	1844	73	2894	2269	41	435	16	50	1600	5774
BOLD:AAG6745	1842	1496	6401	372	696	303	234	273	71	419	122	1203	23	1597	1075	156	485	724	1196	3542	2576
BOLD:AAX9417	1137	1498	46	470	5134	1045	693	696	625	2	382	1276	1130	1287	1578	1393	1617	222	702	406	364
BOLD:AAG4573	4688	2009	227	1280	172	2393	895	849	555	706	764	725	137	514	389	69	297	1784	418	1809	3042
BOLD:AAG9744	1761	768	21	247	881	1620	2906	2810	3090	14	56	1882	925	689	478	526	1000	556	577	632	342
BOLD:AAB0872	811	1125	2569	443	40	1550	871	1408	1472	24	3909	472	153	1106	1253	347	1221	927	265	224	433
BOLD:AAB6625	976	2032	2552	508	102	3139	1355	1763	1685	124	634	855	96	598	680	79	202	1577	284	715	1783
BOLD:AAD4375	16	912	27	1091	597	1726	1210	1359	1644	3366	352	353	284	340	325	74	284	1344	475	1419	4763
1	0	118	15178	0	10	97	150	198	888	0	9	0	0	47	27	19	71	10	4	3191	549
BOLD:AAH0109	3951	684	14	4207	171	67	202	298	52	4	3791	604	225	939	709	503	990	448	145	277	1003
BOLD:AAA4226	54	160	0	2032	2951	2689	1410	1294	1947	43	21	302	158	1272	1314	532	610	7	586	1217	1141
BOLD:AAB2866	3079	1303	2438	752	125	795	855	953	910	60	504	677	105	592	454	104	277	1737	574	1627	2351
BOLD:AAM6781	692	193	0	7	158	321	840	724	491	0	602	2199	1249	1047	1136	766	1029	2561	64	20	6297
BOLD:AAV0162	0	980	31	11	686	809	306	381	515	617	84	880	0	1001	1067	1222	1696	3376	202	1589	3579
BOLD:AAH0215	1882	590	16	342	957	1190	908	2003	1177	142	619	812	517	1114	532	303	546	1261	1039	1687	960
BOLD:AAA3453	289	1463	8	766	122	1539	807	1158	881	18	400	413	3001	1700	1234	249	405	91	964	1576	1219
BOLD:AAG6756	107	2021	343	1118	468	1779	1305	1585	1386	386	41	2611	111	1275	961	13	371	41	99	201	2100
BOLD:AAD2272	1310	1235	109	469	133	1030	1559	1297	1395	854	303	1590	1339	759	419	147	269	365	488	1934	1258
BOLD:AAU8706	55	566	0	121	114	5127	2199	2278	2580	0	158	411	267	1949	1039	35	269	127	257	55	98
BOLD:ACD8765	244	686	4408	2072	432	191	536	634	522	2611	52	337	191	348	472	95	382	422	151	564	1584
BOLD:AAB0651	632	2017	1207	311	1456	1528	1177	1609	2007	54	64	404	152	590	543	380	1127	1024	154	204	350
BOLD:ABX8545	272	18	0	631	20	375	305	364	138	1820	88	604	3043	677	801	1895	658	0	0	4413	1617
BOLD:AAP8665	0	612	141	2277	1519	57	268	278	342	4227	499	55	336	403	391	243	503	69	12	1830	2727
BOLD:AAH2953	1231	227	22	362	163	692	626	744	662	916	687	1337	773	1261	933	666	1308	662	390	1079	1608
BOLD:AAD6445	0	3801	451	561	126	3633	2219	2634	2753	0	366	66	21	177	162	25	145	22	6	8	12
BOLD:ABX6186	328	1907	544	71	17	1927	1401	1465	2080	99	1074	596	363	447	482	460	779	1105	434	138	157
BOLD:AAP2870	133	149	2301	430	41	161	433	388	567	5105	45	880	274	182	123	44	74	193	68	1915	2499
BOLD:AAG2783	7	74	3201	1310	366	158	560	584	284	3469	0	625	29	188	116	0	205	53	61	31	4391
BOLD:AAB5367	270	803	3036	396	104	453	569	812	550	115	1111	748	80	444	334	39	195	1055	218	1391	4180
BOLD:AAM6786	1519	840	71	291	579	2441	1328	1493	1343	33	389	709	527	703	679	470	569	258	89	725	293
BOLD:AAV1055	678	642	0	64	661	1033	1157	1343	1785	190	1208	652	465	787	861	448	1009	841	438	108	99
BOLD:AAA5206	790	2453	183	298	152	2244	1398	1752	1789	8	1248	536	370	569	303	114	166	240	205	210	322
BOLD:AAH3040	531	557	392	252	234	387	406	463	230	4035	105	1047	95	361	420	56	149	1188	211	1882	1270
BOLD:ABZ1424	1396	1931	20	651	247	823	741	842	766	103	201	677	325	1040	974	7	346	1780	418	76	552
BOLD:AAI6841	625	669	360	570	652	792	780	786	438	176	397	1640	784	950	730	106	273	1309	367	324	747
BOLD:ABW2815	55	157	268	852	228	258	131	129	94	4954	240	312	202	215	369	203	363	963	104	1122	1800
BOLD:ABU9891	567	787	47	126	371	2057	1118	1003	1346	49	341	1191	754	892	562	58	161	322	980	319	416
BOLD:AAK5928	254	705	4	155	326	1293	930	894	946	0	542	908	1136	1437	933	522	602	79	325	339	888
BOLD:AAB8911	854	251	1802	154	736	1421	1102	988	1580	242	24	429	20	184	221	372	678	917	155	416	487
BOLD:AAA6018	927	976	1615	604	454	470	505	567	372	3	621	339	277	847	778	663	1586	298	211	164	408
BOLD:AAP8833	435	445	545	331	24	983	726	1040	861	0	450	373	168	640	633	826	1970	1245	256	224	442
BOLD:AAB1584	461	1133	296	1564	1327	1040	424	766	688	66	447	271	155	790	786	525	911	156	143	224	833
BOLD:AAD3756	1312	1110	1022	676	138	598	647	701	964	53	1180	428	366	580	450	55	131	263	357	755	769
BOLD:ABZ2233	512	430	1350	148	38	631	683	856	975	16	2397	209	120	435	594	111	538	913	166	139	201
BOLD:AAB9024	901	363	3400	544	418	173	510	631	354	6	59	504	290	362	297	512	695	113	281	380	825
BOLD:AAP8756	294	1502	2797	2278	41	621	503	519	558	378	199	57	45	122	96	8	43	224	131	667	739
BOLD:AAF4234	961	986	230	443	137	1298	614	564	483	28	111	775	812	1231	845	195	246	333	218	388	456
BOLD:ACE9710	0	2614	4	1354	413	177	425	797	281	0	2	507	234	826	241	716	871	133	160	493	1861
BOLD:AAA4570	908	619	405	466	42	433	642	776	994	96	1629	309	160	403	344	68	218	1057	217	633	868
BOLD:AAP6703	566	567	3738	1400	437	39	127	137	24	1195	199	49	237	129	156	152	178	61	158	443	735
BOLD:AAH2353	2053	990	50	453	399	467	437	393	276	165	2	433	58	984	829	80	800	62	43	672	2228
BOLD:ACI4401	171	85	1249	530	68	707	341	414	359	2281	785	131	5	291	215	27	173	682	146	451	1719
BOLD:AAU3410	774	1483	21	766	867	135	475	592	385	78	84	637	390	629	545	504	635	257	68	533	1279
BOLD:AAA9811	614	914	285	266	561	1206	496	699	755	472	44	95	144	920	707	501	994	200	59	130	278
BOLD:ACU8282	1681	1039	96	628	29	456	373	336	324	282	323	436	359	193	136	54	91	134	295	1628	3622
BOLD:AAG9690	219	233	24	832	201	237	630	628	559	1332	119	242	18	1971	496	87	339	11	171	685	1560
BOLD:ACV2211	1203	467	54	486	14	1271	437	535	757	417	2492	141	86	460	416	148	344	70	65	150	205
BOLD:AAC8595	18	358	5	1619	34	323	278	362	344	4117	38	137	51	203	137	30	46	9	50	512	918
BOLD:ADH6740	243	392	1100	184	184	981	597	602	648	6	1100	493	268	441	216	330	649	725	340	146	194
BOLD:AAM7749	4	496	1009	253	494	2354	855	1270	1125	300	273	90	0	301	366	43	243	305	7	187	53
BOLD:AAG2463	346	1350	35	556	183	905	650	767	853	4	340	310	138	649	473	90	329	832	269	240	294
BOLD:ABW8701	7678	1078	0	0	884	0	0	0	0	0	0	0	0	0	0	0	0	0	0	0	2
BOLD:ABV1676	464	861	47	889	580	211	348	394	609	24	730	470	328	239	279	370	505	808	218	404	785
BOLD:ADN2651	347	506	0	47	363	956	707	891	1258	55	480	378	260	444	467	247	536	503	250	37	55
BOLD:AAF9028	26	2179	17	97	703	103	682	877	507	29	258	388	392	545	447	329	439	136	424	147	237
BOLD:AAG4661	613	404	1084	167	330	100	388	419	464	183	2255	129	92	169	288	156	248	435	96	376	558
BOLD:ACK9434	278	299	1851	212	263	370	176	152	173	53	508	289	0	642	808	728	654	37	247	379	558
BOLD:AAG0758	685	832	270	324	86	365	286	348	128	17	687	107	2	618	434	115	330	2001	216	204	439
BOLD:ADL0954	0	1158	112	152	78	461	1478	1259	1463	142	47	451	597	330	185	174	135	37	85	199	391
BOLD:ACU8008	504	614	2448	312	34	94	158	180	77	40	503	521	338	306	178	32	89	193	434	628	1231
BOLD:AAB5577	1238	421	459	164	12	459	532	578	795	12	1011	226	0	375	231	37	141	670	180	551	597
BOLD:AAG1715	796	160	11	77	525	365	382	567	594	3	915	217	10	693	441	54	354	1543	77	47	66
BOLD:AAM6788	59	1166	3	717	252	899	1127	846	1450	10	16	156	241	216	193	121	296	69	144	235	210
BOLD:AAA8684	1084	395	813	612	226	1259	349	487	599	31	351	61	52	251	306	118	419	369	39	95	187
BOLD:AAC6974	2	414	1447	429	82	496	299	163	128	955	129	605	654	280	128	61	58	105	347	566	702
BOLD:AAB4657	0	121	21	945	129	36	175	92	86	1217	3203	176	165	133	103	239	74	0	127	207	394
BOLD:AAB8437	465	582	627	275	574	434	436	398	537	3	136	239	267	353	462	115	398	704	315	188	139
BOLD:AAP7702	540	386	589	1329	40	440	389	389	442	51	315	307	274	284	170	45	84	185	250	1003	777
BOLD:ABZ0281	510	1551	337	135	71	392	589	496	879	6	374	313	74	156	111	46	90	836	157	575	527
BOLD:AAG2346	681	169	598	599	134	292	148	167	215	1958	177	183	92	193	227	102	312	405	64	248	267
BOLD:AAG2898	0	483	840	48	281	773	464	468	530	2	320	326	60	343	317	188	602	922	65	70	193
BOLD:AAP6355	355	49	1534	305	322	233	193	178	189	1314	58	107	122	81	130	106	209	352	124	605	973
BOLD:AAC2438	0	136	1198	76	35	320	242	299	219	948	395	155	0	271	304	46	79	645	219	596	1252
BOLD:AAA8678	203	244	580	215	149	110	502	535	409	7	1457	395	316	265	266	452	419	0	222	93	142
BOLD:AAB2384	332	746	544	253	72	314	558	587	416	229	147	53	0	381	330	58	183	768	232	421	529
BOLD:ABA6845	181	260	161	78	82	340	352	383	346	2	72	536	299	418	460	93	262	1650	249	189	156
BOLD:AAH2416	286	256	4	546	40	349	331	378	303	623	285	105	3	321	288	14	105	369	58	723	2757
BOLD:AAI6475	438	732	559	267	79	878	553	701	705	17	64	188	142	303	273	0	454	135	121	0	261
BOLD:AAF9041	443	825	299	111	685	232	317	362	271	161	300	121	496	330	223	381	285	224	244	121	126
BOLD:AAP3000	0	276	2557	813	43	30	149	171	117	303	31	131	124	146	71	19	51	91	83	784	1093
BOLD:AAA4729	43	201	154	23	220	751	374	511	628	0	58	234	51	351	491	312	508	997	173	48	102
BOLD:AAA1517	129	802	44	64	71	1049	758	759	910	3	1122	55	152	257	109	44	70	56	82	75	120
BOLD:AAH2293	624	343	681	95	59	275	389	431	507	27	1067	119	146	143	200	86	207	357	142	160	141
BOLD:ABA0808	485	994	0	172	67	959	555	595	642	30	361	64	125	332	205	35	82	128	75	284	493
BOLD:AAN5528	145	309	13	284	1103	358	572	458	628	280	3	306	2	265	362	89	293	27	13	257	634
BOLD:AAY6542	292	375	0	2	236	380	497	363	571	15	173	309	413	191	177	69	165	1170	27	26	820
BOLD:AAB1850	170	56	0	0	534	73	237	311	194	0	1096	609	370	215	200	495	548	133	205	0	676
BOLD:AAU6542	260	355	1221	636	64	144	344	324	349	78	10	175	77	179	153	18	31	67	116	790	1530
BOLD:ACV3306	190	368	279	98	153	190	760	714	481	42	17	278	43	252	243	375	460	529	109	172	243
BOLD:ACI6756	0	371	131	29	139	449	292	416	333	9	244	335	127	229	274	236	375	1210	261	126	239
BOLD:AAB8817	503	613	0	3	118	548	399	337	363	4	112	425	195	411	352	36	129	939	237	0	0
BOLD:AAG5515	334	222	20	749	4	83	337	250	236	1695	30	178	178	104	86	7	11	0	66	414	979
BOLD:AAG7259	86	34	685	288	536	3	81	103	18	125	469	357	232	167	197	410	266	417	129	595	681
BOLD:AAM6655	104	84	1391	785	296	612	392	327	437	48	2	13	45	250	213	65	216	14	16	332	97
BOLD:ACZ0133	406	571	1483	319	241	429	278	362	293	18	26	130	78	173	118	19	83	160	146	151	281
BOLD:AAF9768	462	366	692	505	310	35	198	270	112	0	0	224	110	189	213	88	338	412	70	383	1008
BOLD:AAG2355	169	320	114	27	283	132	225	195	122	2	107	452	12	325	295	362	1088	586	135	130	276
BOLD:AAA6653	248	449	121	99	166	246	355	525	439	0	1101	164	149	212	209	162	400	153	141	54	61
BOLD:AAL7534	1119	239	1072	269	8	363	159	202	216	636	287	60	2	113	60	10	42	115	30	126	337
BOLD:AAM6790	832	445	528	286	82	167	137	153	114	648	300	240	129	162	172	154	175	95	63	0	527
BOLD:AAG5640	4	280	18	94	335	117	97	152	41	18	1322	110	377	506	528	354	354	185	57	262	117
BOLD:AAG6762	628	179	1730	161	41	109	228	228	141	48	221	129	30	144	121	16	89	418	109	347	341
BOLD:AAB4175	731	1227	122	74	73	610	405	540	609	6	64	10	0	338	285	8	140	198	38	35	48
BOLD:ABX9224	469	280	32	170	27	1091	507	744	709	0	372	41	20	303	315	8	81	130	42	46	54
BOLD:AAP8643	0	491	353	58	237	316	225	268	307	2	554	256	175	167	169	142	420	669	53	205	267
BOLD:AAG7070	213	305	77	258	154	268	292	264	307	8	668	208	131	341	223	46	154	604	113	294	184
BOLD:AAA4393	396	933	336	113	44	766	321	396	487	10	356	76	23	192	174	29	71	311	34	60	133
BOLD:AAG5507	0	161	0	529	21	375	378	563	484	759	470	113	77	155	93	45	23	0	66	325	594
BOLD:ACW9189	2408	0	0	1049	0	0	0	0	0	1154	0	0	0	0	0	0	0	0	0	0	0
BOLD:AAA5953	228	90	82	88	644	661	313	448	379	120	118	206	126	264	272	148	194	132	74	82	180
BOLD:AAG5457	109	615	377	125	575	178	204	251	219	4	29	45	256	251	327	20	284	598	72	18	134
BOLD:AAH0920	378	225	85	206	15	763	512	569	605	7	63	242	124	256	128	21	58	63	140	177	425
BOLD:ACF5054	529	397	295	81	17	641	275	350	255	6	486	157	18	259	196	6	69	403	81	80	184
BOLD:AAA6560	123	406	151	85	391	740	264	402	377	6	172	82	53	144	202	87	351	325	76	60	115
BOLD:ACU7962	185	115	3	40	69	19	272	222	104	4	1085	214	168	309	332	21	130	644	163	104	126
BOLD:ABY8406	336	577	2	23	25	320	458	508	634	0	557	213	129	232	165	30	43	93	95	26	21
BOLD:AAA7374	296	308	58	170	442	70	119	140	80	7	108	208	183	244	236	168	291	529	104	168	214
BOLD:ACF1857	2238	215	5	94	6	270	243	323	322	3	37	0	57	194	118	0	48	33	44	5	2
BOLD:AAG9705	488	70	544	131	15	143	243	289	275	8	180	144	110	137	161	116	267	295	71	225	328
BOLD:AAA7368	98	619	165	112	397	256	264	344	419	2	453	136	110	116	166	148	178	55	42	55	73
BOLD:ACX4619	219	90	0	104	69	121	141	144	153	49	18	36	0	922	343	267	356	303	71	403	448
BOLD:AAB4643	86	430	97	70	199	883	333	405	406	2	80	148	74	125	138	140	269	84	62	57	118
BOLD:AAP6878	386	140	10	121	596	217	143	174	142	119	350	242	241	124	135	128	150	132	52	248	294
BOLD:AAA9506	393	392	60	214	29	400	280	325	401	11	354	148	76	246	165	13	47	73	60	252	342
BOLD:ACV0994	123	321	0	120	340	143	351	299	345	2	474	103	134	186	185	282	344	21	55	68	102
BOLD:AAA4259	85	754	96	110	97	438	290	321	483	3	420	78	29	214	144	102	227	55	54	38	65
BOLD:AAG2334	268	475	362	126	181	100	82	100	56	66	462	204	125	186	191	234	257	125	110	94	106
BOLD:AAE0293	89	92	597	100	107	198	399	513	383	10	100	122	75	182	156	187	217	50	70	69	153
BOLD:ACE4814	142	318	88	88	259	293	198	256	306	4	133	107	44	296	296	110	405	287	44	34	64
BOLD:AAA5051	184	469	42	110	26	538	351	481	466	10	99	131	110	282	146	23	70	98	90	79	119
BOLD:AAJ8381	158	677	11	161	73	532	305	447	406	11	450	51	87	151	109	18	63	0	65	58	130
BOLD:AAH0469	220	49	0	149	86	309	206	198	223	86	223	199	0	266	278	98	238	211	72	291	436
BOLD:AAP7697	443	167	199	284	0	68	141	152	137	635	185	112	111	104	87	7	41	51	74	253	392
BOLD:ACF4734	260	268	309	110	26	140	185	202	210	4	583	128	22	121	99	11	38	330	119	225	343
BOLD:AAE6220	841	1228	1086	153	34	6	0	0	0	186	0	3	0	0	0	0	0	0	0	0	158
BOLD:ABV2603	0	483	23	0	52	96	199	185	167	3	191	160	0	410	230	22	80	956	31	27	22
BOLD:AAG1701	226	346	10	124	112	378	219	300	326	0	39	202	137	193	195	124	264	38	87	98	137
BOLD:AAB3507	144	402	0	64	41	477	377	311	401	70	502	225	47	127	71	26	34	0	62	74	174
BOLD:AAG9653	319	203	157	391	72	90	143	143	156	17	4	171	84	196	180	118	102	109	20	396	633
BOLD:AAA9270	140	199	6	69	263	405	196	192	233	150	168	74	46	178	142	273	292	62	59	81	142
BOLD:ACB1061	0	28	288	366	390	56	44	60	31	159	10	23	0	190	191	168	178	546	11	313	206
BOLD:AAF8971	198	259	0	15	182	64	326	317	341	2	7	196	237	215	130	218	387	19	81	25	18
BOLD:AAN5161	320	198	713	116	8	320	146	191	171	49	38	192	14	53	54	4	21	224	47	292	267
BOLD:AAA4213	193	110	8	850	0	614	266	292	390	22	4	42	34	184	66	14	32	24	54	84	23
BOLD:AAO3939	137	207	0	15	16	184	489	501	597	5	60	109	78	180	66	11	42	345	75	29	46
BOLD:AAZ3929	448	40	155	182	73	116	235	201	189	24	37	328	133	105	95	72	144	106	16	231	433
BOLD:AAG4668	374	229	797	59	23	118	161	228	201	24	184	82	21	56	44	7	40	179	59	149	207
BOLD:AAZ3932	0	78	7	235	115	0	0	0	2	446	0	209	167	129	148	124	124	588	2	361	362
BOLD:ADH8863	138	132	17	36	23	380	337	376	487	6	13	336	173	224	180	16	45	67	44	86	41
BOLD:ACN8578	11	336	0	0	110	49	124	153	51	4	6	595	81	234	257	33	54	687	66	3	3
BOLD:AAF9771	0	95	1094	342	103	82	58	55	30	9	369	89	46	56	56	97	174	47	35	66	97
BOLD:AAA6614	212	649	36	87	60	636	178	283	341	5	198	28	16	193	99	11	43	32	27	19	44
BOLD:AAP5195	223	275	2	147	35	183	191	216	216	123	325	164	117	197	152	30	28	7	68	133	345
5	0	268	0	0	8	492	257	355	388	3	797	83	0	142	120	0	13	0	70	2	151
BOLD:AAA4271	234	186	9	297	80	603	130	150	193	9	158	87	31	229	176	68	190	27	27	49	101
BOLD:AAG4532	63	250	30	84	117	152	296	328	366	0	80	130	218	235	124	162	97	0	105	51	67
BOLD:AAA3781	0	440	336	497	13	591	201	293	196	0	186	5	4	95	74	8	46	4	4	0	3
BOLD:AAA1962	143	222	321	68	315	209	157	111	158	50	16	72	92	128	90	46	114	334	64	84	52
BOLD:ACI6664	141	103	29	97	220	197	118	145	116	53	131	101	22	171	188	87	161	289	67	192	375
BOLD:AAG7279	0	19	1226	278	30	4	13	9	0	225	2	77	47	51	85	33	102	185	25	134	308
BOLD:ACX2014	495	141	0	277	400	35	85	83	88	0	70	143	169	114	98	72	95	15	53	189	398
BOLD:AAG2511	444	54	164	147	68	152	50	88	23	10	79	229	229	251	192	25	44	90	144	190	188
BOLD:ACK2634	0	207	2	155	88	134	231	171	172	21	11	135	20	314	326	35	339	49	39	143	323
BOLD:ACU8708	168	261	0	18	24	237	302	357	371	0	386	131	124	223	117	20	30	4	27	44	32
BOLD:ABY9096	164	566	157	42	34	425	180	255	236	5	176	47	19	110	95	22	51	188	32	23	80
BOLD:AAY6737	0	268	0	0	102	621	283	282	334	2	110	101	32	153	110	185	171	2	26	7	75
BOLD:AAU7134	0	26	381	111	40	6	19	40	15	4	7	492	10	519	399	7	84	18	0	155	521
BOLD:ACC8487	178	60	98	9	27	138	66	67	62	634	49	78	0	125	92	11	50	381	82	204	240
BOLD:AAC8567	350	289	18	198	22	213	178	180	224	68	70	96	87	122	127	13	62	189	65	74	109
BOLD:ABV1450	0	92	7	314	24	55	149	157	141	635	81	157	79	122	118	45	45	0	29	155	296
BOLD:ABV1354	117	290	195	70	151	390	182	228	245	98	41	41	28	19	108	77	151	114	26	37	117
BOLD:AAF7101	120	217	11	21	17	774	239	288	263	9	31	166	20	145	107	19	40	136	43	39	44
BOLD:AAG4625	97	471	0	11	22	278	256	262	307	12	67	158	158	159	121	14	38	97	108	38	47
BOLD:ACX6055	221	166	82	30	59	265	162	185	171	71	96	155	24	146	102	22	78	324	56	110	145
BOLD:ACU4727	0	205	2	95	16	162	212	261	200	2	122	49	78	163	182	127	188	336	44	58	86
BOLD:AAG2457	105	180	27	34	70	106	110	107	61	19	74	30	125	380	346	20	93	367	91	59	82
BOLD:AAA6692	47	227	27	49	21	711	242	287	381	0	168	70	43	137	86	12	28	42	46	27	54
BOLD:ACI5987	0	202	184	95	7	250	185	195	121	315	0	366	38	137	108	6	16	8	11	108	293
BOLD:AAQ0833	0	193	98	387	366	69	114	117	119	39	11	99	82	56	88	0	97	10	9	29	944
BOLD:ACL5262	0	260	864	365	16	113	119	157	155	0	66	39	55	26	13	7	31	27	16	177	114
BOLD:AAE9936	338	115	0	244	28	37	188	282	150	0	15	41	21	220	191	22	77	251	55	42	204
BOLD:ACI9210	0	48	364	158	51	60	50	72	45	10	43	92	35	359	306	168	309	109	25	25	24
BOLD:AAB1098	83	251	173	105	53	63	156	187	49	27	212	162	122	151	112	22	55	210	34	131	186
BOLD:ACR4394	390	36	46	121	112	214	149	148	129	0	103	138	55	148	99	9	43	260	72	77	122
BOLD:AAB7361	6	61	0	0	416	86	103	146	104	0	132	160	27	215	239	173	89	77	41	0	499
BOLD:AAM6257	428	59	68	362	29	30	67	102	34	32	28	148	74	196	104	24	34	57	67	121	591
BOLD:ACR3763	54	73	0	516	93	33	40	53	23	43	175	26	0	220	116	55	57	17	130	506	483
BOLD:AAG5509	594	69	0	310	68	305	172	214	278	21	62	32	23	61	55	40	53	0	0	32	54
BOLD:AAM9149	68	143	10	29	73	209	168	210	228	11	428	100	49	98	105	14	77	295	0	36	15
BOLD:AAA1468	0	328	37	10	3	71	440	446	372	0	0	100	0	207	35	0	3	75	0	198	346
BOLD:ABY4204	0	0	209	105	7	467	65	66	45	572	20	92	42	130	72	10	26	50	0	266	139
BOLD:AAZ3873	246	47	873	16	0	132	62	115	100	10	307	33	0	39	25	2	18	110	37	58	98
BOLD:ACZ0134	305	0	1549	0	0	0	0	2	0	8	0	104	68	4	2	2	0	0	4	0	297
BOLD:AAG2354	478	51	9	213	254	35	31	56	25	16	24	44	63	161	132	119	172	63	62	180	138
BOLD:AAG6869	49	144	157	351	21	93	121	113	55	38	12	119	44	177	124	12	61	155	85	195	228
BOLD:AAZ5916	529	269	16	96	13	83	99	117	76	25	42	55	0	98	88	8	17	162	77	183	417
BOLD:AAG7683	15	244	9	17	432	95	52	80	72	14	461	186	73	111	80	90	101	16	29	6	12
BOLD:AAN8771	280	375	234	0	9	287	130	190	134	13	118	0	0	151	122	5	28	95	20	18	43
BOLD:AAH4211	2	38	78	124	25	173	118	142	107	140	91	53	117	76	131	30	81	187	78	188	271
BOLD:AAB2744	0	315	93	6	24	183	124	139	61	2	547	60	32	155	138	4	210	36	31	0	2
BOLD:AAA6004	34	357	55	41	136	154	147	174	207	0	115	54	39	161	121	107	123	59	39	18	34
BOLD:AAF5128	67	251	186	26	62	228	146	179	180	0	54	65	44	155	86	13	62	220	59	31	38
BOLD:AAG6475	321	69	429	104	20	81	146	205	228	2	91	38	8	48	52	4	22	112	34	41	114
BOLD:AAP5142	191	93	278	219	31	59	86	91	79	0	27	154	123	67	117	158	93	2	49	103	124
BOLD:AAP2969	56	114	34	52	3	340	166	170	232	5	71	18	68	202	163	24	39	90	101	79	115
BOLD:ABU5525	266	28	0	5	3	62	140	159	100	11	217	69	0	120	48	12	57	384	64	10	395
BOLD:AAC2220	83	67	19	51	163	250	189	210	259	0	173	91	53	63	73	94	81	59	28	32	49
BOLD:AAG5512	162	49	0	5	152	325	56	63	46	0	60	118	130	106	137	122	175	136	28	3	220
BOLD:AAP8584	56	336	275	129	47	110	121	156	118	0	95	12	19	129	76	2	39	198	57	35	13
BOLD:ACX5642	0	201	29	3	139	263	118	133	147	0	39	146	35	59	96	68	78	285	65	20	65
BOLD:AAP8651	0	479	2	0	0	252	418	460	489	0	56	0	0	0	0	0	0	0	0	2	0
BOLD:AAU7339	0	66	0	0	373	62	177	134	219	0	72	73	3	143	109	73	254	112	8	3	96
BOLD:AAC5848	9	32	704	154	51	49	108	100	99	8	2	125	76	37	37	51	57	51	43	51	151
BOLD:ABA5881	154	39	119	154	7	166	130	198	266	9	49	78	48	75	85	40	80	33	0	94	316
BOLD:AAG1952	0	14	0	0	291	44	172	164	170	0	2	85	19	210	280	20	89	231	31	0	0
BOLD:ABV1237	0	107	603	299	145	52	56	73	51	0	55	55	31	56	45	59	48	16	30	55	116
BOLD:ACC7853	0	49	202	77	23	0	79	99	28	29	0	385	0	321	259	3	38	20	3	61	278
BOLD:ABW1379	386	180	84	68	26	154	87	86	94	101	108	53	0	49	34	2	18	115	27	148	254
BOLD:AAG1717	295	107	220	84	16	208	102	153	170	0	64	40	3	71	62	0	20	112	35	87	120
BOLD:AAC9993	3	402	125	48	238	208	116	139	148	29	2	56	25	58	62	65	97	42	9	24	26
BOLD:ACA5276	169	64	996	44	89	11	33	41	31	28	7	35	0	22	12	10	43	70	0	31	128
BOLD:AAP6465	190	192	304	2	27	107	52	115	67	8	131	0	0	166	110	17	52	49	10	87	135
BOLD:ACV5193	0	120	189	93	91	7	160	165	76	160	7	13	51	42	91	48	79	160	2	40	108
BOLD:AAM6196	6	143	170	44	62	109	104	166	133	51	11	56	25	80	67	131	104	59	6	230	53
BOLD:AAD0853	128	58	36	91	13	112	103	124	87	0	29	139	129	163	106	25	41	65	89	91	127
BOLD:AAG2460	81	290	4	50	6	99	145	183	106	3	0	115	119	163	106	15	44	34	90	48	44
BOLD:AAG5270	73	234	6	84	151	203	118	119	139	3	35	34	13	112	94	65	157	23	14	16	33
BOLD:AAB4027	167	175	54	62	80	282	51	80	65	3	56	6	10	164	122	41	184	39	17	12	9
BOLD:AAC0814	0	77	207	16	28	149	106	146	128	0	179	87	0	90	40	7	50	184	64	14	19
BOLD:AAV4272	74	85	38	36	153	134	109	84	116	73	14	52	15	79	63	103	109	90	54	66	59
BOLD:ACU6949	32	107	11	38	35	144	96	96	128	22	159	125	47	111	116	41	78	16	33	95	165
BOLD:AAP2959	73	44	65	29	79	73	100	109	72	10	19	116	75	51	63	44	143	197	31	92	151
BOLD:AAG4399	0	101	0	4	397	45	58	68	85	0	4	88	0	91	75	79	88	190	37	19	191
BOLD:AAN8390	5	54	1031	158	12	35	31	39	32	22	0	22	5	29	9	0	7	8	0	0	86
BOLD:AAC3633	99	140	336	81	34	148	74	68	109	52	184	26	8	33	27	15	45	67	6	17	36
BOLD:AAD3968	0	86	133	221	0	844	100	107	158	0	8	2	0	14	8	0	0	4	0	0	0
BOLD:AAG9719	157	64	2	16	18	256	191	180	204	0	13	153	74	96	57	12	23	30	15	28	15
BOLD:AAB8259	0	88	0	5	0	166	327	353	303	0	0	8	0	141	46	0	0	0	0	7	320
BOLD:AAC0635	25	72	518	176	2	58	40	91	24	132	225	14	3	49	28	2	3	0	0	22	62
BOLD:AAG6507	416	228	3	8	13	125	105	144	160	0	164	23	33	68	41	11	30	2	21	13	8
BOLD:AAH4171	182	145	71	132	97	16	73	97	58	0	36	62	76	29	39	74	100	34	47	121	121
BOLD:AAQ0271	91	156	155	36	24	63	83	79	64	0	50	162	94	77	92	73	68	16	41	41	86
BOLD:ABU5521	222	38	315	28	58	131	76	84	96	2	17	61	8	76	23	43	52	8	18	63	130
BOLD:ACN3943	143	72	0	6	19	143	122	138	191	0	18	70	31	69	90	17	80	154	45	33	16
BOLD:AAF9789	105	54	411	106	14	64	94	98	128	0	9	31	24	38	25	34	95	20	23	36	80
BOLD:AAW5213	0	225	23	64	0	706	60	83	83	10	196	11	0	28	7	0	0	6	4	14	89
BOLD:ABV9319	199	130	22	83	114	89	30	67	66	12	73	53	41	105	66	50	51	28	29	67	114
BOLD:AAU6630	146	257	0	8	24	246	133	142	250	20	20	47	53	64	28	4	16	6	20	8	7
BOLD:AAN5657	141	22	18	239	3	93	51	42	52	12	166	42	32	75	85	30	65	18	36	94	175
BOLD:AAN5538	0	10	0	356	94	25	22	12	4	19	0	127	72	56	84	93	71	17	25	198	222
BOLD:ACK3149	253	91	0	126	40	44	75	80	62	4	23	27	12	218	120	36	78	2	23	45	74
BOLD:ADI3683	0	0	617	227	0	0	0	0	0	0	0	0	0	0	0	0	0	0	0	0	923
BOLD:AAM6295	0	40	189	68	0	130	79	63	58	123	172	70	10	56	45	7	22	61	40	59	81
BOLD:AAM7892	103	138	5	4	49	93	70	70	151	0	171	35	26	40	62	45	120	138	14	9	4
BOLD:AAK1641	2	4	2	0	0	153	214	220	132	0	19	0	0	163	118	12	60	116	0	159	0
BOLD:AAD1517	61	94	428	21	11	53	46	68	62	18	9	20	0	41	30	2	9	91	43	100	217
BOLD:AAG0170	88	76	120	51	58	85	49	67	88	0	34	7	28	84	101	38	86	118	42	30	41
BOLD:AAY6728	33	9	0	81	14	23	32	31	33	509	2	21	23	44	49	35	66	34	31	64	52
BOLD:ADG6150	0	142	48	83	65	93	73	162	88	114	45	8	35	28	50	44	65	64	4	27	68
BOLD:AAB0709	71	132	80	46	22	240	93	115	138	0	135	25	9	47	42	25	52	15	17	11	10
BOLD:ACO0211	197	46	67	146	11	66	34	32	28	8	43	84	10	53	54	5	26	85	32	114	241
BOLD:ACG3349	79	145	219	80	96	3	27	45	5	129	0	20	32	44	31	31	28	113	12	34	67
BOLD:ABZ0652	0	239	0	64	14	350	116	197	172	0	94	0	2	34	18	0	34	8	0	2	0
BOLD:AAC4238	62	395	5	18	10	188	95	102	125	0	142	30	16	61	16	7	23	10	14	12	15
BOLD:AAF1051	42	141	0	4	14	68	109	145	129	13	94	52	42	56	86	6	33	160	8	11	46
BOLD:AAF6935	0	277	0	0	29	166	131	154	225	0	259	0	0	2	20	9	43	3	0	0	0
BOLD:AAQ2727	277	89	8	2	7	140	53	84	111	0	191	19	6	88	76	18	48	14	8	3	0
BOLD:ACZ5374	217	89	66	52	5	113	46	93	68	6	44	33	16	71	59	13	39	94	19	51	52
BOLD:AAA7226	125	194	193	72	9	122	62	64	100	5	98	15	6	38	43	6	15	39	7	11	28
BOLD:AAZ5967	20	27	0	15	29	172	113	97	96	17	76	85	54	112	95	37	64	0	54	19	26
BOLD:AAZ5515	0	7	19	127	66	149	89	88	102	40	37	29	9	58	47	29	47	47	22	75	225
BOLD:AAA5803	170	20	220	55	7	196	101	77	85	55	5	12	3	29	33	10	24	6	12	22	106
BOLD:AAM6286	141	91	5	32	14	103	34	51	32	15	26	92	61	74	82	94	120	16	41	27	38
BOLD:ACC7661	181	96	200	39	24	37	24	23	38	83	42	51	28	24	18	7	55	75	23	35	58
BOLD:AAG1726	85	131	41	27	3	87	113	109	92	0	14	80	31	83	59	5	20	97	23	23	41
BOLD:AAN6447	53	10	0	10	115	69	55	90	64	7	5	2	0	193	150	68	148	18	11	21	31
BOLD:AAA4505	14	67	206	77	4	362	47	81	98	3	38	10	0	46	46	13	40	10	0	7	13
BOLD:AAC0126	66	154	0	44	59	66	76	102	143	0	16	33	25	68	43	68	87	31	27	17	49
BOLD:ACJ8176	23	37	212	81	57	115	52	61	62	127	11	30	24	27	27	23	37	0	5	51	112
BOLD:ABY7666	89	134	10	30	36	139	86	106	110	2	31	75	55	93	49	9	26	15	14	11	53
BOLD:AAG1703	160	163	70	61	26	42	79	121	87	0	63	13	14	103	47	4	20	24	18	22	22
BOLD:ADI3941	169	40	0	211	8	4	43	41	31	0	278	16	9	33	18	2	21	41	14	90	135
BOLD:ABW1331	31	92	10	91	2	19	185	194	105	11	5	29	14	45	30	2	7	8	11	179	225
BOLD:ACE8866	45	108	2	18	0	285	108	134	142	0	88	39	29	42	31	5	16	22	7	8	24
BOLD:AAI7911	6	17	409	65	2	33	30	32	12	170	20	33	19	11	8	9	11	37	25	65	49
BOLD:AAV5088	202	28	243	91	5	77	45	99	113	15	34	8	0	18	15	2	4	18	13	46	45
BOLD:ACM2110	14	101	181	34	72	60	32	65	54	14	110	21	16	37	47	25	61	41	18	36	63
BOLD:AAY9557	221	53	6	113	84	166	32	33	43	73	13	12	2	77	51	13	45	9	0	11	14
BOLD:ACX3673	3	0	0	27	61	7	0	3	5	0	352	110	100	67	47	44	83	68	4	30	42
BOLD:ACV3095	58	79	6	0	29	286	83	87	120	0	65	70	26	89	51	4	14	13	9	3	17
BOLD:ABA6356	196	127	52	0	16	66	73	57	65	0	5	0	4	132	114	0	14	53	48	33	14
BOLD:AAG7630	7	277	0	16	12	22	80	114	52	0	0	27	16	144	100	4	32	105	19	11	31
BOLD:AAH0125	0	14	66	87	68	10	4	5	5	477	7	0	0	6	5	61	24	10	0	38	69
BOLD:AAK5444	284	46	0	51	18	107	50	64	67	5	4	19	0	99	71	30	51	27	14	16	13
BOLD:AAG1719	40	64	0	6	22	107	38	66	64	0	48	67	103	92	57	33	47	66	68	9	7
BOLD:AAA7513	0	186	93	149	2	227	103	137	144	8	6	0	2	11	8	0	0	2	0	0	0
BOLD:AAA8631	88	80	16	58	52	103	85	93	95	0	11	40	12	84	69	24	53	31	6	7	13
BOLD:ABV0266	6	150	185	106	11	49	32	51	33	0	29	46	0	50	27	2	20	80	17	59	127
BOLD:AAA2087	52	200	0	44	12	69	91	130	67	2	38	24	17	75	42	0	22	92	21	17	24
BOLD:AAA9420	26	133	4	12	2	202	142	153	186	0	132	10	8	11	12	0	4	24	3	2	3
BOLD:AAI3064	0	64	33	10	80	32	32	40	34	3	10	21	37	69	55	103	117	159	36	17	4
BOLD:AAD9195	72	181	0	59	44	52	82	71	73	0	67	26	14	75	26	31	113	0	15	12	9
BOLD:ACH0295	18	503	78	11	16	67	86	85	46	0	150	2	0	8	3	0	12	4	0	0	0
BOLD:ACB3156	65	90	23	110	22	46	40	57	58	104	79	53	26	27	25	19	24	53	8	22	37
BOLD:AAG1999	297	59	14	55	0	119	56	74	65	8	131	2	2	49	21	0	10	6	21	9	8
BOLD:AAA4895	47	49	100	43	55	0	40	39	13	0	4	53	27	106	103	61	102	30	18	26	42
BOLD:AAG1753	46	73	78	14	8	39	73	115	96	0	44	10	18	87	61	5	29	125	17	10	9
BOLD:ACF8583	0	11	0	9	197	106	79	73	64	3	32	14	46	46	98	0	57	18	8	0	162
BOLD:AAC5427	10	163	75	23	6	61	95	144	88	0	0	19	0	72	76	3	20	71	14	22	32
BOLD:AAN8613	74	22	16	43	48	11	15	16	10	38	459	22	0	11	5	24	39	46	17	24	22
BOLD:AAC4197	137	61	2	16	28	25	39	21	12	113	9	4	36	57	48	4	10	124	4	88	198
3	7	18	285	0	0	12	74	72	131	0	10	0	0	16	65	72	92	14	0	88	22
BOLD:AAI9564	49	66	183	51	17	154	44	71	93	6	56	16	2	38	31	15	31	11	6	16	22
BOLD:ACL8669	4	22	364	102	23	27	54	71	27	3	2	37	31	12	14	20	18	30	14	26	48
BOLD:ADG4405	0	6	0	111	217	69	78	27	86	15	0	21	0	103	93	0	57	0	0	0	43
BOLD:AAH4278	130	2	120	14	15	55	71	89	99	0	0	39	3	36	63	8	13	92	21	19	39
BOLD:AAG4494	0	0	402	148	0	0	0	0	0	0	0	0	0	0	0	0	0	0	0	0	647
BOLD:AAA7738	55	37	80	12	21	158	92	84	117	3	30	32	19	31	27	30	33	32	13	13	30
BOLD:AAG4653	66	41	140	100	13	29	60	61	73	0	59	3	0	34	24	9	18	77	16	51	89
BOLD:AAA8796	43	75	51	27	28	51	108	115	132	0	45	18	10	32	44	35	67	14	16	11	14
BOLD:ACW4252	0	32	0	99	13	19	3	3	2	559	4	0	0	23	19	0	0	0	0	0	3
BOLD:AAG0169	64	35	63	29	22	48	37	37	29	7	73	2	37	47	59	36	84	83	39	21	24
BOLD:AAG0168	40	74	44	24	37	134	36	65	70	2	69	0	11	48	53	21	59	44	29	13	26
BOLD:AAE7025	30	174	66	28	52	51	46	69	65	0	139	17	15	31	20	27	46	17	0	8	15
BOLD:AAF5980	0	8	0	3	12	26	23	40	6	2	32	86	43	80	87	112	70	73	58	15	61
BOLD:AAP1125	23	87	14	8	10	75	170	172	171	0	5	25	0	43	27	0	9	23	13	9	11
BOLD:AAM6776	0	8	0	179	98	14	32	23	16	10	120	22	3	24	53	52	62	0	13	35	117
BOLD:AAC0903	173	46	36	50	3	110	77	87	94	3	4	43	16	31	18	5	15	0	16	24	36
BOLD:AAH3229	101	67	69	50	17	68	21	21	12	15	64	50	0	75	42	12	21	30	0	57	117
BOLD:AAZ5599	0	0	28	102	11	57	18	27	22	294	36	5	0	37	23	4	11	27	0	42	57
BOLD:AAG2740	13	59	109	85	92	41	28	41	22	11	2	36	22	27	26	33	45	41	13	42	71
BOLD:AAM6654	172	39	85	56	3	23	52	57	83	5	38	17	0	21	13	2	7	46	11	76	96
BOLD:ABX5809	2	28	30	138	2	52	52	38	35	88	20	47	22	36	22	6	21	7	21	70	148
BOLD:ABV1236	84	34	0	168	18	35	43	90	65	9	21	39	29	47	16	3	13	2	31	33	77
BOLD:ABU6610	0	67	131	25	0	123	95	76	106	0	17	22	2	23	39	0	12	52	9	16	6
BOLD:AAG4648	90	80	84	99	53	28	19	27	14	6	71	20	14	21	15	35	59	10	12	19	43
BOLD:AAH3532	0	107	0	0	5	147	79	77	109	2	32	36	0	22	18	0	14	87	30	65	20
BOLD:ACK6134	0	37	0	0	0	67	46	33	80	0	7	17	0	65	45	46	9	260	30	0	0
BOLD:ABA0845	113	63	298	89	7	92	8	19	20	16	9	0	0	22	14	0	10	9	0	5	2
BOLD:AAG6951	26	41	24	67	0	111	57	59	77	138	20	18	4	23	22	0	6	31	9	34	20
BOLD:ADM0146	119	26	153	44	28	12	22	27	17	2	16	11	23	32	51	30	30	52	12	17	31
BOLD:ACL7003	50	27	7	59	49	0	4	11	3	143	12	28	0	63	36	2	50	95	17	5	61
BOLD:ACB1149	0	44	3	0	36	57	85	89	90	0	7	39	28	58	40	29	81	48	0	35	0
BOLD:AAA2139	0	66	182	5	14	204	44	46	49	0	9	12	3	55	35	11	38	3	2	0	0
BOLD:AAG1808	0	28	3	8	46	47	46	35	40	48	20	64	3	55	13	95	54	38	23	21	82
BOLD:AAF3925	0	100	0	12	0	212	147	142	163	0	0	4	2	20	7	0	0	0	0	0	0
BOLD:AAA4208	428	54	2	51	5	66	4	15	13	7	5	3	0	31	26	2	14	22	0	8	12
BOLD:AAG3807	42	15	0	241	40	8	30	24	13	3	48	23	17	54	43	20	39	0	13	22	51
BOLD:AAH4285	26	59	2	9	6	194	78	71	96	2	57	33	17	32	26	3	9	14	16	13	15
BOLD:ACA7885	8	169	0	21	11	74	110	179	135	0	0	6	0	43	19	0	8	0	2	0	7
BOLD:ABY9254	0	62	0	54	0	61	86	176	130	0	4	21	0	140	5	0	0	2	0	13	30
BOLD:AAG2899	47	50	0	0	18	118	103	91	120	0	36	10	10	17	31	6	62	18	18	0	0
BOLD:AAN5882	45	61	0	9	85	66	98	63	92	0	23	5	0	20	57	24	55	0	22	6	5
BOLD:ACU9419	80	28	5	13	11	257	49	67	78	0	38	4	0	36	23	3	14	27	13	10	4
BOLD:ACP4736	76	84	69	79	16	31	47	45	49	0	43	11	5	30	10	0	16	34	17	37	68
BOLD:AAB2714	76	29	10	66	27	60	34	87	64	5	2	22	6	32	41	14	61	49	2	15	22
BOLD:ABA8754	110	119	65	68	10	8	30	22	37	2	14	20	10	42	25	2	12	41	11	40	78
BOLD:ACV4278	19	31	32	47	11	116	67	79	61	0	17	38	29	33	34	10	15	12	27	22	46
BOLD:AAN5430	33	24	10	32	11	64	28	57	19	41	118	65	14	79	38	4	14	18	10	12	18
BOLD:ACG6170	75	141	0	21	7	34	112	115	56	3	29	0	2	55	35	0	4	0	13	23	41
BOLD:AAG6452	218	27	18	106	9	21	11	15	10	0	31	17	21	26	32	12	26	25	13	28	65
BOLD:ABW2869	0	25	47	41	81	43	12	9	20	6	14	11	0	42	27	25	15	3	2	284	186
BOLD:AAU6966	3	112	0	0	5	26	43	40	29	5	23	76	0	62	42	2	4	0	8	169	210
BOLD:AAC2441	41	98	107	83	4	25	36	39	40	0	38	4	0	23	20	5	16	47	8	30	65
BOLD:AAB5362	6	46	0	84	33	10	89	77	79	3	0	34	51	23	14	41	42	0	14	14	35
BOLD:AAZ5615	50	44	134	15	69	30	30	57	52	14	9	4	0	27	24	9	36	33	5	10	35
BOLD:ACV1489	0	23	65	77	24	56	41	40	48	10	4	8	25	22	33	25	54	16	14	46	85
BOLD:AAY2830	0	43	250	29	32	9	6	26	7	25	66	16	0	27	35	9	22	5	0	23	52
BOLD:AAV1136	21	20	38	2	48	87	33	47	81	2	24	14	0	12	53	34	71	63	0	0	3
BOLD:ACC1772	67	97	3	3	4	58	70	89	75	11	28	38	0	53	15	8	5	18	14	6	39
BOLD:AAA4972	92	60	53	50	13	28	43	48	74	0	46	3	3	40	26	12	48	4	3	3	8
BOLD:AAD5192	43	74	69	6	48	25	40	63	47	0	35	15	4	27	25	11	51	48	6	3	8
BOLD:AAA8505	23	75	54	4	11	173	29	42	51	9	61	15	0	54	14	9	27	5	8	3	7
BOLD:AAP5169	52	7	70	12	80	13	11	25	22	0	139	11	11	9	15	25	43	29	14	26	38
BOLD:AAB9415	22	87	183	56	13	73	9	11	11	2	47	3	0	27	30	12	24	4	3	0	9
BOLD:AAP6781	25	33	2	4	55	23	27	23	18	0	3	82	45	26	33	50	58	45	32	3	0
BOLD:AAZ0271	0	28	0	0	68	25	61	76	70	0	29	19	14	33	19	19	20	54	2	0	127
BOLD:AAM6290	104	9	0	35	65	18	24	31	18	3	10	17	0	47	63	33	20	0	37	45	39
BOLD:ACB9392	112	22	0	53	11	25	66	65	84	0	3	50	18	54	24	2	6	0	0	16	5
BOLD:ABV9271	0	40	13	39	39	20	20	19	17	8	95	19	27	29	32	16	51	66	9	2	33
BOLD:ABA0773	87	39	44	17	15	68	28	69	68	51	18	13	0	15	23	0	6	18	2	7	24
BOLD:AAD5801	8	31	0	0	63	135	38	49	55	0	16	0	4	30	45	44	46	8	16	4	8
BOLD:ACL4210	59	22	0	5	4	90	56	55	71	7	59	14	5	24	33	0	8	42	6	9	47
BOLD:AAM8933	6	81	18	22	48	54	51	52	77	7	47	11	5	28	31	29	17	0	2	8	14
BOLD:ACE9696	2	61	63	5	5	44	14	24	14	19	55	42	3	0	26	23	58	86	8	6	7
BOLD:AAG0171	38	29	116	16	16	11	15	12	10	2	19	33	26	36	33	0	32	72	6	20	28
BOLD:ACM1709	4	58	128	69	0	44	42	32	64	21	3	12	9	5	6	3	2	25	12	18	40
BOLD:AAV3883	36	84	0	0	61	40	39	39	44	0	29	14	22	34	32	44	39	11	8	0	0
BOLD:AAN5354	2	25	0	33	3	0	23	25	8	0	141	45	25	13	46	74	46	0	18	20	18
BOLD:AAG6486	196	24	12	34	0	8	22	24	8	19	28	8	8	60	35	12	23	10	5	7	23
BOLD:AAG0014	139	85	3	69	48	87	9	21	14	0	24	3	2	26	19	2	15	2	0	2	4
BOLD:AAA4477	64	4	22	34	23	55	9	6	0	4	127	16	13	55	35	2	16	23	14	7	27
BOLD:AAN6438	27	69	0	20	11	9	12	41	17	0	168	18	0	45	37	3	13	3	27	20	38
BOLD:ACH2330	75	24	25	43	22	27	18	25	20	6	28	63	37	14	11	15	20	7	20	13	55
BOLD:AAG5443	77	32	45	49	4	7	21	40	12	3	48	15	12	22	17	11	27	44	5	20	64
BOLD:ABV2554	0	148	0	0	11	74	58	69	63	0	36	54	15	9	16	0	2	10	5	0	14
BOLD:ABA0807	61	25	3	55	3	88	43	52	42	10	20	18	9	19	17	8	7	2	0	33	95
BOLD:ACI5186	0	41	12	21	2	13	28	59	23	70	2	113	6	44	32	0	0	0	4	30	53
BOLD:AAF9778	73	49	0	0	12	61	44	39	48	0	24	14	9	30	20	10	35	64	5	0	0
BOLD:AAG5475	8	27	123	41	20	2	9	17	6	4	8	4	0	27	33	3	16	67	24	58	52
BOLD:ADI5278	60	57	0	25	16	61	32	54	41	41	3	32	25	14	14	9	17	0	3	22	30
BOLD:AAD3919	0	11	0	0	3	25	40	14	22	0	89	13	64	55	52	55	57	11	0	0	0
BOLD:AAN5148	6	79	15	10	7	79	43	37	72	0	66	11	10	18	22	14	45	5	0	5	0
BOLD:AAN8288	0	16	62	14	38	10	4	6	7	3	107	81	22	21	21	13	27	26	2	7	14
BOLD:ACM1860	13	39	0	13	26	45	45	31	46	0	4	45	16	33	29	23	63	13	11	4	6
BOLD:AAG3274	36	45	0	6	27	32	34	50	39	4	20	19	17	35	36	30	27	22	15	4	5
BOLD:AAH1550	34	53	65	11	6	24	20	23	9	7	58	36	20	32	25	2	10	19	16	11	35
BOLD:AAA3371	164	8	13	198	8	32	3	2	7	7	2	2	0	8	8	4	12	2	0	4	5
BOLD:AAN8770	138	39	70	28	0	26	20	30	16	4	46	4	0	20	11	0	3	20	0	4	22
BOLD:ABV9306	74	79	0	63	3	23	39	48	25	9	30	8	7	10	3	4	8	24	7	13	32
BOLD:AAV3890	0	71	0	91	31	3	23	17	15	5	0	25	27	24	13	34	34	8	12	30	36
BOLD:AAB0484	52	43	0	31	7	71	34	35	61	0	37	6	10	14	23	18	31	2	4	9	6
BOLD:AAB4321	82	155	18	12	5	66	22	21	44	6	22	6	0	23	16	0	2	4	0	0	4
BOLD:AAB2218	7	47	184	46	7	24	16	22	18	13	22	5	0	6	11	8	7	3	5	6	9
BOLD:ABV2791	0	24	16	0	38	20	13	43	41	0	0	5	0	98	88	15	39	0	3	0	6
BOLD:AAG0449	0	115	0	0	62	59	23	50	40	0	0	6	5	43	40	4	21	4	3	0	0
BOLD:AAB2745	0	13	178	11	0	33	6	8	13	0	34	5	2	52	45	4	34	6	0	0	0
BOLD:ACI9753	123	17	0	0	28	73	26	13	37	0	10	6	7	18	21	30	21	24	3	0	0
BOLD:AAC5303	0	117	0	0	0	49	23	60	55	0	11	0	0	68	34	2	19	28	4	0	0
BOLD:AAG2868	0	119	0	0	7	5	20	14	5	0	5	0	0	52	21	10	68	104	11	0	0
BOLD:AAH4195	5	14	9	91	5	16	11	18	5	9	0	29	10	27	32	6	5	49	19	45	71
BOLD:ACK2635	23	17	0	0	74	3	9	9	0	2	0	5	9	17	21	43	24	30	11	0	232
BOLD:AAC9199	110	5	86	12	0	8	9	15	14	79	12	0	0	4	4	0	0	16	3	10	66
BOLD:AAG9661	35	28	5	0	24	13	27	22	32	0	60	20	15	19	17	11	35	40	17	6	4
BOLD:AAG7768	4	175	0	0	12	2	61	69	71	0	0	0	0	20	9	0	13	20	5	3	2
BOLD:AAB7464	20	45	0	30	39	72	41	52	40	0	0	12	5	18	28	5	21	5	6	2	2
BOLD:AAG5639	60	28	26	22	10	42	21	24	13	30	11	12	0	19	18	0	16	22	17	28	25
BOLD:AAG3915	56	40	15	10	5	49	30	33	42	0	34	14	4	7	17	0	8	29	4	25	41
BOLD:AAM7614	44	102	10	58	7	8	58	55	19	0	5	8	9	22	9	4	4	0	2	12	14
BOLD:AAV3697	24	24	74	48	11	11	8	30	9	5	16	6	2	22	13	0	26	16	4	15	101
BOLD:AAO0328	0	93	0	0	0	27	55	89	103	0	2	0	0	42	12	3	14	2	0	3	7
BOLD:AAP2528	95	71	2	6	9	44	30	40	33	0	29	2	3	33	18	0	6	4	6	2	0
BOLD:ACX5521	50	17	0	0	11	11	14	24	19	0	54	11	0	35	13	10	22	57	12	2	74
BOLD:ABX8064	31	39	17	55	14	50	20	20	29	0	18	9	11	21	22	16	19	6	0	17	5
BOLD:AAG6526	14	16	28	15	21	0	14	18	11	81	0	29	19	18	22	5	0	5	3	26	84
BOLD:AAA2141	0	32	0	173	0	30	30	48	52	0	27	0	0	6	8	0	2	0	0	0	0
BOLD:ABV9269	14	46	0	9	2	15	39	48	40	94	4	15	0	8	3	0	0	14	0	15	47
BOLD:ACJ3757	0	112	0	7	19	51	9	6	7	0	61	9	5	20	28	0	7	22	5	2	72
BOLD:ABX5969	3	13	0	6	63	47	33	27	35	0	19	16	0	2	26	18	37	29	3	4	15
BOLD:AAG3565	2	40	98	35	18	36	12	30	44	0	34	3	6	8	7	4	13	3	0	4	2
BOLD:AAG7457	73	8	153	0	0	71	8	15	13	2	4	2	0	22	3	0	10	7	0	2	3
BOLD:AAM7398	21	31	0	47	3	159	16	45	26	0	14	0	2	31	6	0	5	0	2	4	2
BOLD:ABZ4364	19	44	0	4	27	13	33	43	61	0	0	13	0	31	11	11	36	24	9	3	10
BOLD:AAB4768	28	35	0	18	11	18	63	105	31	0	0	0	3	24	21	9	15	5	0	6	0
BOLD:ACC8559	5	7	8	0	24	14	21	13	16	0	108	34	22	20	9	39	22	0	10	0	0
BOLD:ABW3100	61	7	73	30	9	62	12	22	33	0	0	3	0	18	12	0	28	0	0	5	4
BOLD:AAP8069	25	34	0	35	19	22	15	24	18	3	53	10	15	9	14	12	26	0	13	17	24
BOLD:ACC0536	0	52	0	10	8	11	21	45	52	50	2	7	3	21	27	15	6	0	4	31	14
BOLD:AAG5467	32	30	4	8	0	54	26	30	53	8	25	7	6	12	17	4	17	20	3	0	17
BOLD:AAN5326	28	10	24	11	4	71	21	26	33	0	19	9	2	13	24	0	3	24	15	4	20
BOLD:ABW5455	0	36	82	0	18	0	26	39	8	0	0	2	0	32	11	0	6	67	3	0	6
BOLD:AAD1945	0	43	3	9	0	9	15	27	28	4	49	2	0	19	14	3	14	46	18	25	35
BOLD:ABU6040	84	13	0	0	3	49	32	31	30	0	19	7	6	16	9	0	9	29	4	0	0
BOLD:AAE2703	26	42	0	20	6	30	21	31	34	0	15	20	6	34	17	0	9	8	11	2	16
BOLD:ACK2202	23	19	41	29	37	2	7	14	10	2	18	9	6	6	2	6	29	30	8	21	27
BOLD:AAC4403	16	65	4	0	9	0	46	56	14	0	7	9	7	12	13	0	5	49	8	9	19
BOLD:AAG9699	35	10	20	19	5	37	28	24	26	0	16	10	15	7	16	12	17	7	12	14	13
BOLD:AAH7283	0	6	9	49	0	55	41	52	45	0	24	0	3	24	20	2	6	0	0	5	0
BOLD:AAG3343	18	29	0	0	3	14	38	32	29	0	8	8	0	31	25	3	24	45	13	0	8
BOLD:ABU5535	40	25	2	0	5	28	20	34	37	0	20	11	4	21	12	4	3	51	6	0	11
BOLD:AAH3914	50	83	15	0	0	21	12	19	16	0	43	6	0	22	8	0	6	22	2	17	15
BOLD:ABA5882	0	31	2	6	2	10	15	2	5	0	9	27	21	13	10	29	21	11	23	0	141
BOLD:ACF6515	47	13	0	0	96	9	9	13	4	0	50	2	0	12	21	16	16	3	0	0	12
BOLD:AAG9713	62	16	0	5	0	18	17	17	10	0	4	24	9	26	14	0	13	49	12	8	18
BOLD:AAG6468	9	26	66	12	6	49	11	28	20	15	11	6	4	11	12	6	20	0	4	2	7
BOLD:AAV5144	21	30	72	65	2	13	5	7	2	14	3	10	4	6	4	5	11	0	0	12	58
BOLD:AAG9738	4	12	2	12	9	8	27	36	11	53	4	42	23	11	5	9	5	0	0	14	40
BOLD:AAG2890	0	28	4	0	3	16	61	90	30	0	2	4	17	18	31	0	6	0	6	2	10
BOLD:ACU4215	0	19	0	0	0	54	28	23	15	16	19	35	13	15	21	3	4	6	6	28	36
BOLD:ACF3458	0	56	4	0	3	93	24	28	52	5	25	0	0	5	16	0	4	17	0	0	0
BOLD:ACE4466	20	21	61	28	0	91	8	13	19	3	5	0	2	21	13	0	10	2	0	3	5
BOLD:AAA5973	0	22	0	16	0	174	22	39	48	0	4	0	0	5	7	0	0	0	0	0	2
BOLD:AAN5329	17	23	0	0	5	52	23	38	46	0	24	10	8	23	5	3	6	17	4	11	0
BOLD:ADL6749	0	14	0	0	0	12	28	32	28	0	27	42	7	12	7	0	9	60	3	0	20
BOLD:AAD6377	0	43	30	16	13	29	19	29	26	0	73	6	0	2	6	6	7	0	3	3	3
BOLD:AAG2017	15	50	0	0	8	64	12	27	11	0	35	14	7	19	6	4	13	26	0	0	0
BOLD:ACF7859	9	34	9	14	13	43	24	20	32	0	15	24	11	7	5	0	5	25	0	5	18
BOLD:AAG3336	20	27	7	0	8	32	27	25	35	0	19	21	2	8	8	0	8	40	8	2	2
BOLD:AAC4537	27	25	0	5	0	40	15	21	13	0	39	9	5	22	12	11	8	41	2	2	0
BOLD:AAY6398	12	5	21	3	5	4	11	7	8	7	40	21	0	23	11	8	9	58	7	18	12
BOLD:AAG0174	0	39	73	21	13	8	2	18	12	3	21	12	10	13	5	6	10	10	9	5	7
BOLD:AAG2878	8	79	12	0	2	10	27	19	4	0	66	4	0	9	8	0	4	40	3	3	2
BOLD:ACU7453	0	11	0	0	25	6	42	15	26	0	11	6	0	31	9	21	22	38	0	7	28
BOLD:ACI3295	8	6	9	0	13	35	34	43	34	0	31	0	0	30	17	0	6	3	0	22	26
BOLD:AAG7736	0	100	0	0	11	42	22	29	10	0	56	4	0	8	12	0	9	3	0	0	0
BOLD:AAL7442	65	0	175	36	0	0	0	0	0	0	0	0	0	2	0	0	0	0	0	0	0
BOLD:AAJ0213	10	36	32	15	18	8	19	20	16	3	19	10	4	3	4	3	18	10	10	18	25
BOLD:AAE3468	26	63	49	20	30	5	11	10	14	0	0	2	2	12	11	9	9	0	2	9	13
BOLD:AAF1049	6	25	0	0	3	32	22	21	29	0	91	5	2	7	9	0	2	29	2	0	3
BOLD:AAF1013	18	62	6	7	10	5	10	22	2	0	3	32	15	20	11	14	19	7	9	0	12
BOLD:AAG8409	23	104	0	2	5	49	5	16	5	0	14	6	2	30	16	4	9	0	5	0	0
BOLD:AAU6612	21	12	0	6	4	0	4	16	2	0	104	8	0	13	15	0	7	13	3	10	75
BOLD:ADL1918	0	45	0	10	20	5	22	5	4	2	0	20	0	13	6	14	44	31	5	9	30
BOLD:AAC6384	0	25	29	56	8	6	13	13	12	0	0	7	0	16	15	2	9	25	4	13	33
BOLD:ACU5474	0	7	7	7	23	23	13	17	37	0	20	21	11	11	20	9	12	0	3	23	30
BOLD:AAV5796	21	29	0	0	0	78	25	41	47	0	3	4	0	22	5	0	3	11	0	0	0
BOLD:AAW0433	33	6	30	4	6	26	15	19	7	0	0	7	0	45	30	2	3	19	4	8	8
BOLD:AAP6384	3	16	14	3	9	2	9	2	0	0	38	18	0	32	13	0	4	7	20	46	85
BOLD:AAH3298	105	49	11	0	7	0	0	0	0	0	0	0	2	20	18	0	5	16	28	0	5
BOLD:AAM6276	44	9	2	43	5	6	14	8	8	2	40	17	8	16	10	2	0	2	0	15	35
BOLD:AAA9422	0	47	13	5	4	10	32	54	22	0	2	12	5	9	24	5	12	4	7	3	3
BOLD:AAC4802	50	23	4	53	5	29	13	12	19	2	7	0	0	15	7	0	5	10	3	11	7
BOLD:ACR8432	0	33	0	0	0	29	17	19	24	0	36	14	0	21	17	0	12	34	6	0	0
BOLD:AAU6624	20	19	13	3	46	3	10	12	10	2	0	4	5	8	15	15	44	9	12	2	4
BOLD:AAB2746	0	23	44	6	7	22	3	7	13	3	16	3	2	25	44	3	25	7	0	0	0
BOLD:AAG7459	28	36	0	6	21	13	18	23	21	0	52	0	2	13	6	6	10	6	0	3	3
BOLD:AAB1986	12	43	2	10	16	27	4	19	12	4	48	7	2	11	8	8	17	4	4	7	0
BOLD:AAA7661	3	28	4	2	6	39	27	16	37	0	3	7	2	12	13	0	13	27	9	3	14
BOLD:AAG8491	15	28	87	21	2	15	12	3	13	4	2	5	4	4	3	5	3	14	5	0	15
BOLD:AAA5299	16	9	3	62	5	0	27	14	10	9	13	3	11	3	3	0	4	3	2	57	33
BOLD:AAB7772	45	8	45	50	0	15	8	14	16	3	12	0	0	9	12	2	7	0	0	3	5
BOLD:ABA5771	6	22	0	0	0	58	23	41	50	0	16	0	0	5	18	0	2	21	0	0	0
BOLD:AAP6421	5	17	0	4	13	56	11	16	18	0	3	8	0	14	4	11	8	21	0	6	76
BOLD:AAI2606	15	21	0	14	2	27	13	23	17	8	51	3	2	27	5	0	2	2	6	12	11
BOLD:AAN5249	13	12	2	5	0	20	16	16	16	0	10	9	0	51	25	4	5	17	7	2	21
BOLD:AAN5391	12	12	0	4	2	7	14	11	10	2	106	8	20	11	3	6	5	3	2	6	12
BOLD:AAL3598	10	13	56	58	4	0	9	13	12	0	5	4	0	6	5	3	2	7	8	25	15
BOLD:AAL9075	10	8	5	2	0	22	13	20	31	0	26	4	2	7	19	0	7	40	16	6	0
BOLD:AAB9632	14	26	0	9	14	0	6	7	10	0	93	3	0	11	10	8	22	3	3	7	2
BOLD:ACA3113	7	11	65	12	0	9	8	7	3	49	3	3	0	10	6	3	0	2	4	19	21
BOLD:AAG3266	12	19	0	6	20	4	23	11	6	2	5	8	15	20	22	2	17	25	6	8	2
BOLD:AAD5318	2	13	3	74	5	27	6	7	13	0	6	0	0	36	27	0	8	5	0	0	0
BOLD:ADI1867	2	4	9	11	11	18	17	25	17	0	0	29	4	3	10	0	0	21	6	17	59
BOLD:ABA5877	0	21	0	0	19	17	12	15	10	0	13	25	12	22	15	8	33	5	3	0	0
BOLD:ABV2557	0	0	0	0	61	17	16	12	3	0	0	0	0	20	30	5	23	21	6	0	12
BOLD:AAZ8500	0	32	28	0	0	8	35	53	30	0	0	0	0	5	9	0	2	30	0	0	4
BOLD:AAM6184	42	11	3	7	2	14	13	25	19	0	3	15	5	7	18	14	19	0	10	0	0
BOLD:AAN8283	0	52	0	7	2	18	35	30	44	8	13	9	0	6	5	0	0	10	0	0	0
BOLD:ACF2405	227	0	6	0	0	0	0	0	0	0	0	0	0	0	0	0	0	0	0	0	0
BOLD:AAL7329	0	2	0	6	0	2	24	27	26	0	71	12	6	2	8	24	6	0	5	3	8
BOLD:AAK5607	10	15	16	0	8	34	6	12	8	0	8	22	7	13	13	12	25	7	6	0	0
BOLD:AAI6199	6	15	0	0	18	37	24	24	16	0	34	4	4	11	13	9	7	2	0	3	4
BOLD:AAN5162	41	44	29	6	0	4	12	12	20	0	34	5	0	7	5	0	0	6	2	0	3
BOLD:AAC6643	6	17	19	5	3	19	29	12	22	24	2	18	8	6	7	0	2	0	0	22	13
BOLD:ACU3414	35	15	0	3	2	21	16	13	17	0	11	8	4	10	3	0	7	32	6	4	25
BOLD:ABA6550	0	3	27	7	10	25	16	11	18	0	5	8	9	17	5	17	7	22	0	7	8
BOLD:AAM9249	52	20	39	0	4	23	3	18	10	18	16	0	0	4	5	0	0	5	0	4	4
BOLD:AAG4781	0	27	24	13	15	13	10	15	5	0	61	0	2	11	4	0	14	6	2	0	0
BOLD:AAV0165	0	33	0	2	26	0	8	14	2	0	25	8	2	9	11	16	29	20	7	2	0
BOLD:ACB9461	12	14	0	9	3	45	18	25	33	0	0	2	0	28	15	0	14	0	4	0	2
BOLD:ACN2360	0	63	50	59	16	0	0	0	0	10	0	0	0	0	0	0	0	0	0	0	36
BOLD:AAV5177	7	18	0	21	9	8	16	27	13	0	76	2	0	11	7	0	4	0	0	0	2
BOLD:ACU7273	24	13	0	38	6	0	3	3	4	0	89	0	0	15	4	2	7	0	2	3	2
BOLD:AAH3321	25	38	0	0	11	5	6	7	20	0	12	5	0	20	13	2	4	32	4	2	2
BOLD:AAI0268	132	19	0	0	0	0	0	0	0	5	0	0	0	30	15	0	4	3	0	0	0
BOLD:AAI3849	29	29	0	10	6	39	8	15	24	6	7	3	0	7	11	7	12	0	0	0	2
BOLD:ACJ5126	19	11	9	10	0	19	19	16	13	17	12	15	7	3	2	0	0	2	0	16	42
BOLD:AAN5165	13	3	7	15	0	39	16	23	22	10	20	3	0	8	7	0	0	10	0	8	12
BOLD:ACB0295	64	0	129	8	0	0	0	0	0	0	0	0	0	0	0	0	0	0	0	0	0
BOLD:AAN5689	11	15	0	7	5	5	7	10	7	9	19	11	12	18	15	6	16	2	8	11	12
BOLD:AAM9251	23	11	34	0	2	16	5	9	7	13	49	0	0	5	3	0	0	11	0	6	15
BOLD:AAC0706	28	12	8	16	10	2	3	8	3	2	17	8	5	7	7	4	5	19	2	16	34
BOLD:ABA6448	15	57	0	0	0	45	19	22	29	0	0	0	0	10	6	0	3	0	5	0	5
BOLD:ACM6590	44	0	109	34	0	0	0	0	0	0	0	0	0	0	3	0	0	0	0	0	0
BOLD:AAP8823	0	14	0	5	9	20	11	17	13	0	20	15	6	14	12	4	4	4	7	0	35
BOLD:ABA6471	16	2	31	11	0	0	18	23	16	0	4	19	4	4	11	12	12	0	0	0	13
BOLD:AAZ4169	20	30	5	5	3	27	16	16	16	0	24	0	5	16	9	2	2	0	0	3	5
BOLD:AAB3380	0	18	0	0	8	31	16	14	19	0	7	12	15	5	6	16	7	13	2	0	8
BOLD:AAD2085	13	17	4	11	8	31	14	9	15	0	2	7	7	12	6	11	13	2	5	6	3
BOLD:AAN8450	0	15	0	0	43	3	15	13	9	0	3	9	0	7	7	22	15	15	5	5	0
BOLD:ADO3374	0	7	24	11	3	15	12	15	7	0	0	20	0	15	13	0	9	15	0	16	13
BOLD:AAG7632	0	2	154	25	0	0	0	0	0	0	0	0	0	0	0	0	0	0	0	0	0
BOLD:ACE5981	15	16	0	21	4	20	12	12	12	3	3	7	5	23	9	0	0	0	6	15	20
BOLD:ABU5520	7	11	104	0	11	12	4	2	4	3	4	0	0	0	2	3	6	3	0	14	0
BOLD:ADI1308	20	11	85	9	4	4	0	5	2	2	0	6	0	4	2	0	15	4	0	2	14
BOLD:ACM1969	18	0	0	35	19	0	0	2	2	0	8	3	17	3	10	11	18	0	0	35	16
BOLD:AAM6780	15	26	0	0	2	37	16	17	31	0	5	5	0	12	7	0	3	5	7	3	0
BOLD:AAN8243	0	46	0	0	51	21	3	5	5	0	9	0	0	7	9	5	12	5	5	0	0
BOLD:ABZ6180	0	10	4	55	2	12	8	13	29	0	0	0	0	23	14	0	7	0	0	0	0
BOLD:ABV2573	0	2	0	0	56	0	2	4	0	0	0	18	2	21	22	15	7	9	0	3	14
BOLD:AAA7868	0	24	0	0	0	95	14	20	31	0	0	0	0	5	4	0	2	0	0	0	0
BOLD:AAC1222	9	27	0	6	10	6	16	17	13	2	7	6	9	11	8	0	20	8	3	0	0
BOLD:AAY6552	0	16	55	2	8	8	8	8	7	2	3	2	0	13	2	4	4	18	0	7	19
BOLD:AAA3782	0	16	0	2	0	103	12	28	20	0	0	0	0	6	6	0	0	0	0	0	0
BOLD:AAN6407	32	13	0	23	0	2	4	18	17	0	8	8	6	8	2	3	0	2	0	14	44
BOLD:ACK1520	14	19	0	15	0	5	19	13	8	0	19	6	21	14	10	0	3	0	2	4	9
BOLD:ABA5367	0	5	0	0	17	4	2	2	5	0	0	58	24	14	8	5	0	9	9	0	2
BOLD:ACL4023	0	14	13	11	4	15	19	27	29	0	13	0	12	4	6	0	3	2	0	3	5
BOLD:ABW1336	2	39	0	5	9	4	20	13	17	4	0	6	11	7	17	6	4	2	3	3	3
BOLD:AAG3275	4	30	0	0	4	9	15	10	20	0	16	4	6	8	6	0	7	26	4	0	2
BOLD:ACX7420	25	0	0	4	4	0	0	0	0	19	0	3	8	26	9	20	33	0	2	4	5
BOLD:AAV5150	45	27	0	22	0	16	4	19	26	0	0	0	0	8	2	0	0	0	4	3	4
BOLD:AAL7370	14	23	0	17	0	3	5	10	16	7	3	0	3	8	15	5	20	4	0	10	15
BOLD:AAR7014	5	16	0	5	3	41	18	21	19	0	11	4	2	5	5	5	11	0	2	3	2
BOLD:AAD5194	0	9	7	7	12	37	14	25	15	0	0	2	0	14	7	0	6	11	0	3	6
BOLD:AAO7783	36	10	0	0	0	21	10	9	23	0	16	5	3	7	10	0	6	11	2	0	0
BOLD:ABA6513	10	8	0	0	5	3	5	6	15	6	12	4	0	7	13	14	20	20	7	5	0
BOLD:ABZ4644	41	13	40	28	2	6	2	5	2	0	4	0	0	4	2	0	0	6	0	6	12
BOLD:AAG0892	34	20	0	0	8	13	9	20	16	0	14	5	2	8	8	0	2	2	8	0	0
BOLD:AAE5187	3	27	0	0	6	81	16	14	15	0	0	3	0	5	6	0	2	0	0	0	2
BOLD:ACX4144	0	0	2	24	0	0	15	11	6	0	13	14	0	3	17	16	9	0	6	0	38
BOLD:AAH1540	0	38	0	0	0	27	13	37	15	0	4	4	0	15	7	4	5	2	0	3	0
BOLD:ABW1323	16	25	0	5	2	32	12	16	16	0	9	5	0	11	12	0	3	0	0	3	7
BOLD:AAD1485	9	19	0	6	0	22	12	12	10	0	2	21	11	15	14	2	0	4	0	2	5
BOLD:ACP2364	0	2	38	14	3	9	6	10	13	24	8	0	5	5	4	2	2	0	0	14	5
BOLD:AAN5186	5	0	98	52	0	0	0	0	0	0	0	0	0	0	0	0	0	0	0	0	0
BOLD:AAM6287	5	51	15	5	0	6	11	17	14	0	0	2	0	3	7	0	4	16	4	2	9
BOLD:AAN5330	5	14	0	4	6	23	16	14	16	18	3	4	4	6	6	0	4	0	3	9	16
BOLD:AAV6213	4	5	55	28	0	3	0	7	4	0	2	2	4	6	2	4	4	10	3	6	14
BOLD:ACA5184	2	6	0	0	9	7	13	10	21	0	5	5	0	8	3	0	9	34	12	5	10
BOLD:ABV0271	10	18	17	6	6	14	7	6	6	2	3	0	0	5	3	0	3	15	7	27	25
2	0	0	138	7	0	0	0	0	0	0	0	0	0	0	0	0	0	0	0	0	16
BOLD:ACF0083	152	3	0	0	0	4	3	0	0	0	0	0	0	0	0	0	0	0	0	0	0
BOLD:ACU6896	10	8	0	3	0	16	7	14	7	22	5	10	5	16	12	0	0	0	4	2	21
BOLD:AAG7622	0	0	0	9	0	14	26	39	41	0	0	0	0	16	6	2	7	0	0	0	0
BOLD:ACA8828	6	0	2	10	4	16	23	15	20	0	4	0	7	13	11	0	4	3	4	9	12
BOLD:AAG2724	0	5	0	51	3	2	7	11	15	0	0	8	0	8	10	6	9	0	0	13	10
BOLD:AAG6895	0	8	14	0	3	19	10	13	12	4	4	11	0	14	5	3	12	17	0	0	0
BOLD:AAM8930	0	22	0	0	0	11	13	10	8	0	3	6	0	27	24	0	24	0	2	0	0
BOLD:ABA6291	0	15	13	16	2	12	14	18	8	0	6	3	2	5	6	0	8	11	2	5	4
BOLD:AAY6454	16	18	0	0	20	0	3	23	13	0	0	0	2	0	16	19	9	6	0	0	0
BOLD:AAM6230	21	3	0	19	0	5	20	10	6	0	7	5	13	4	4	0	3	2	3	8	28
BOLD:ACU3012	11	0	70	9	0	7	8	7	12	0	22	0	0	0	0	0	0	0	0	0	0
BOLD:ADD0308	0	20	6	2	3	0	8	9	0	10	3	3	7	10	20	3	4	18	2	3	13
BOLD:ACZ1198	0	20	0	3	2	42	15	7	14	0	2	11	8	4	13	2	4	0	0	0	0
BOLD:AAG8763	0	5	2	0	0	2	27	22	12	0	4	11	0	4	8	0	25	5	2	0	20
BOLD:AAH1884	25	10	0	7	0	15	11	22	10	17	2	6	2	9	0	0	2	0	0	4	3
BOLD:AAG4622	23	22	0	0	5	10	7	11	8	0	8	6	0	8	8	0	9	8	3	2	5
BOLD:AAZ0241	0	0	63	61	0	0	0	3	3	0	0	0	0	2	0	0	0	0	0	0	0
BOLD:AAM9347	0	7	7	3	22	10	4	6	6	0	10	7	7	5	8	5	15	4	2	4	3
BOLD:ADE2923	8	15	0	0	9	3	9	16	23	5	0	4	2	15	13	0	13	0	0	0	0
BOLD:AAG5426	14	30	0	2	19	0	4	11	5	14	3	0	0	6	0	3	4	3	0	4	28
BOLD:ACV1559	15	7	9	0	0	22	14	12	7	0	29	0	2	2	4	6	2	4	0	4	0
BOLD:AAP7027	7	11	0	0	0	14	16	11	30	0	32	0	0	9	5	0	0	0	3	0	2
BOLD:ACG2549	0	17	0	2	2	0	0	12	12	0	70	2	0	6	7	0	0	3	0	0	2
BOLD:AAG5789	35	8	0	5	0	48	6	11	15	0	3	0	0	7	0	0	0	0	0	0	0
BOLD:ABA9118	0	15	0	0	0	10	8	17	10	0	2	11	11	9	9	12	10	4	0	0	0
BOLD:AAH0042	0	4	4	8	3	21	14	15	11	2	5	0	6	5	11	0	6	6	0	4	6
BOLD:ABA0929	6	22	24	0	2	0	0	7	0	0	4	7	0	17	10	0	0	19	2	2	3
BOLD:AAZ5510	47	2	0	5	5	16	9	7	7	0	0	6	4	6	2	2	2	0	0	4	11
BOLD:AAG1704	10	5	2	0	0	9	5	2	0	0	11	23	3	8	6	0	0	26	4	4	3
BOLD:AAY6417	6	24	0	7	0	10	6	15	12	0	21	2	0	4	0	0	5	11	0	0	0
BOLD:ABX8212	0	11	0	2	2	7	24	19	17	0	0	0	7	12	7	0	5	0	3	5	2
BOLD:AAN5147	3	16	9	4	0	11	5	14	6	0	4	6	0	12	10	2	6	6	0	6	0
BOLD:ABA6407	14	4	23	0	8	0	5	8	0	2	31	2	2	4	4	2	0	4	2	0	0
BOLD:AAG3259	0	6	0	3	6	4	16	5	10	0	9	6	0	14	10	2	2	16	3	0	0
BOLD:AAB5696	23	10	5	7	2	8	7	7	10	0	3	6	4	11	6	0	0	0	3	4	4
BOLD:AAM6289	23	5	5	11	0	4	0	2	7	21	8	0	2	6	4	0	2	0	0	6	13
BOLD:ABU5546	25	10	0	20	0	4	11	4	8	0	30	0	0	3	0	0	0	0	2	0	0
BOLD:ACV3382	8	9	0	0	2	34	9	8	5	0	8	0	8	10	11	0	5	0	0	0	2
BOLD:AAN5348	12	4	15	15	2	5	4	8	10	0	4	3	2	10	5	0	3	0	0	7	14
BOLD:AAH2155	5	0	0	102	0	0	0	0	0	0	0	0	0	0	0	0	0	0	0	0	0
BOLD:ABV9028	8	17	5	0	0	9	6	7	4	0	29	10	3	0	2	0	2	10	0	3	0
BOLD:AAG1523	25	6	20	7	0	3	5	6	2	0	2	2	0	4	5	0	2	5	5	8	10
BOLD:ACV2157	28	19	5	37	0	5	2	2	7	0	0	0	0	2	2	0	0	2	0	0	2
BOLD:AAB7861	10	13	2	3	10	23	2	5	13	0	3	3	0	9	5	0	6	3	0	0	5
BOLD:AAO8324	0	0	0	0	46	0	0	0	0	0	0	0	0	27	3	12	4	9	0	4	0
BOLD:ACB3116	25	13	0	0	5	39	3	3	0	0	3	2	0	8	9	0	3	0	0	0	0
BOLD:AAV5181	37	2	0	8	8	21	5	9	2	8	5	2	0	0	0	0	0	0	0	4	0
BOLD:AAA7565	92	0	15	2	0	0	0	0	0	0	0	0	0	0	0	0	0	0	0	0	0
BOLD:AAG4951	21	5	0	7	0	12	4	5	6	0	0	2	0	18	6	0	2	6	0	4	16
BOLD:AAQ0593	0	120	0	0	2	3	0	0	0	0	0	0	0	0	0	0	0	0	0	0	0
BOLD:ACG8804	3	11	3	4	8	0	5	8	9	0	0	6	0	13	23	0	3	4	0	0	0
BOLD:ADI4117	0	2	26	50	0	0	0	0	2	0	0	4	0	3	2	0	0	0	0	2	12
BOLD:ACV3023	0	0	0	0	12	10	8	6	20	0	12	0	0	5	4	2	15	6	0	0	0
BOLD:ACX4854	5	0	0	0	3	7	10	14	6	0	31	3	2	4	2	3	3	4	2	0	3
BOLD:AAA1839	0	36	0	10	0	5	24	22	9	0	0	0	0	0	2	0	0	0	0	0	0
BOLD:ABV1201	22	4	0	2	0	2	2	5	0	36	0	0	0	6	4	0	0	0	2	8	3
BOLD:AAN5432	3	7	0	0	6	18	4	5	2	0	6	0	0	9	3	5	7	20	2	0	0
BOLD:ACP7395	0	7	0	14	0	0	8	6	3	0	17	5	0	9	2	3	8	0	0	7	23
BOLD:ABW5431	26	4	5	0	0	0	0	2	2	19	0	10	0	0	0	0	3	9	2	2	17
BOLD:ABA0806	52	0	0	0	2	7	3	2	3	0	4	4	0	10	3	0	4	0	2	0	4
BOLD:ACW7781	0	15	0	0	3	13	4	11	7	0	0	0	0	19	19	3	4	0	0	0	0
BOLD:AAG5518	0	4	0	14	0	15	9	18	11	0	0	3	10	3	7	0	0	0	0	0	9
BOLD:AAE3675	0	0	0	0	6	9	10	7	4	3	8	15	6	2	5	2	2	14	0	0	0
BOLD:AAN8612	0	18	12	18	0	7	2	2	2	8	6	2	2	2	6	0	0	2	0	0	13
BOLD:ABA6529	0	6	4	3	6	0	9	4	4	3	17	5	2	4	7	3	5	8	2	2	0
BOLD:AAD9052	17	14	4	13	9	13	0	4	7	0	2	2	0	3	2	0	4	0	2	0	5
BOLD:AAI6341	7	0	0	0	3	12	15	18	19	0	3	5	4	11	0	0	0	0	0	2	0
BOLD:ABV9301	10	7	28	13	2	3	3	4	0	5	7	0	0	2	5	0	0	0	0	2	4
BOLD:AAC5069	10	0	0	0	0	2	15	22	13	0	6	8	7	6	0	0	4	0	0	0	4
BOLD:ACL8838	0	12	8	0	0	7	8	5	9	8	0	8	4	7	2	2	0	9	0	0	5
BOLD:ABX2993	0	8	0	0	0	2	9	8	6	0	0	5	0	2	0	6	13	19	2	12	5
BOLD:ACF7004	0	15	0	0	6	16	7	6	19	0	0	0	0	10	6	0	6	2	3	0	0
BOLD:ACX5531	14	3	14	2	0	0	0	0	5	6	8	0	3	3	12	0	0	9	3	4	5
BOLD:ACL2796	0	3	0	5	0	10	9	15	19	4	0	0	0	20	3	0	0	0	5	0	0
BOLD:ACA5100	7	11	0	6	4	0	4	4	3	0	23	5	0	0	0	0	0	7	5	4	19
BOLD:ABA5858	5	0	0	0	0	6	0	0	0	0	16	0	6	17	4	9	21	0	4	0	0
10	0	10	3	4	0	0	0	0	0	58	0	0	0	0	0	0	0	0	0	0	8
BOLD:ACY4868	0	9	0	2	0	0	0	0	3	0	58	4	0	8	0	0	3	5	0	0	0
BOLD:ACP9024	3	12	12	0	0	10	8	21	21	0	0	0	0	5	3	0	0	0	0	0	0
BOLD:AAU6595	0	0	14	6	6	2	2	2	0	0	0	7	0	5	0	2	7	13	0	6	27
BOLD:ADI5124	0	3	0	0	0	11	14	23	10	0	11	0	0	16	0	0	0	4	0	0	0
BOLD:AAV0166	0	2	6	0	0	9	0	0	10	0	37	0	0	5	5	0	0	4	3	3	11
BOLD:ACH4063	0	0	2	13	0	0	0	2	4	28	0	4	0	2	17	0	0	0	0	10	0
BOLD:AAD0137	0	4	0	0	2	5	7	18	4	0	2	3	5	16	3	10	6	3	0	0	0
BOLD:ABA7959	0	0	0	36	3	7	0	7	0	2	3	0	0	11	14	0	0	0	0	0	0
BOLD:ABA6320	12	18	0	7	0	4	15	9	5	0	0	12	0	3	2	0	0	0	0	4	0
BOLD:AAF9314	8	21	2	4	0	24	5	3	9	0	12	0	0	2	0	0	0	3	0	0	0
BOLD:AAN3726	0	3	11	0	0	26	3	6	6	0	3	6	0	10	6	0	3	3	0	0	3
BOLD:AAJ5434	12	4	0	6	0	13	4	5	5	0	3	5	3	9	5	0	0	4	6	0	2
BOLD:AAP7842	6	7	0	8	0	4	8	5	15	0	0	6	4	3	5	0	2	2	2	11	0
BOLD:AAG5506	0	0	3	7	0	0	15	14	18	0	0	0	2	3	3	0	0	2	6	2	14
BOLD:AAG2647	16	7	6	2	2	5	2	6	4	0	0	3	0	6	3	0	0	10	3	0	11
BOLD:AAM8205	0	6	3	9	9	0	4	0	0	0	3	0	2	2	0	5	2	5	0	4	52
BOLD:ACV6730	0	4	0	0	3	7	4	0	0	0	8	9	4	16	6	11	5	0	2	0	0
BOLD:AAN5341	0	2	0	2	6	3	10	16	11	3	10	6	0	4	3	0	0	2	2	2	0
BOLD:ADG4808	83	0	0	0	0	0	0	0	0	0	0	0	0	0	0	0	0	0	0	0	0
BOLD:AAN5255	47	0	5	28	0	0	0	0	0	0	0	0	0	0	0	0	0	0	0	0	0
BOLD:ABV1480	0	15	17	0	0	8	8	15	8	0	12	0	0	0	0	0	0	0	0	0	0
BOLD:AAA5448	18	10	0	3	5	5	0	3	0	0	10	0	0	2	5	4	10	2	0	0	2
BOLD:AAG7294	9	10	3	3	3	2	0	0	0	0	12	3	0	2	3	3	7	7	0	16	0
BOLD:ACC8564	0	5	0	0	2	10	3	4	9	0	46	0	0	0	0	0	2	0	0	0	0
BOLD:ABZ1326	0	2	25	0	0	8	2	0	3	0	10	0	0	6	8	0	9	2	0	0	0
BOLD:ABV9298	0	5	0	2	5	10	6	2	0	0	3	2	3	7	6	8	10	4	0	0	3
BOLD:ACF7714	10	0	8	9	0	0	5	0	0	4	10	2	0	2	0	0	0	4	0	18	17
BOLD:ABV1356	8	7	0	4	5	10	11	10	13	0	3	0	0	6	0	0	0	0	0	0	5
BOLD:AAP5087	0	2	0	6	10	6	0	2	2	13	11	2	2	4	0	0	0	6	0	5	6
BOLD:ABV1322	3	6	0	0	2	23	8	5	6	2	8	0	0	5	2	0	0	7	0	0	0
BOLD:AAE3955	0	3	0	55	0	0	0	0	2	0	3	0	0	3	2	0	3	0	0	0	0
BOLD:ABW1322	7	0	25	3	4	0	0	0	0	0	0	0	0	0	0	0	0	0	2	17	38
BOLD:AAM6288	0	5	0	4	4	6	4	7	15	0	0	5	0	3	0	0	2	0	5	4	16
BOLD:ACV1499	14	13	0	0	0	11	6	11	10	2	0	0	0	3	0	0	2	0	2	0	0
BOLD:ACV3366	4	0	2	5	0	6	0	3	5	7	8	0	9	0	3	3	4	5	0	0	5
BOLD:AAN5199	11	0	52	4	0	0	0	0	0	0	0	0	0	0	0	0	0	0	0	0	0
BOLD:ACL8053	4	0	0	3	0	4	5	9	8	0	26	0	0	2	4	0	2	2	0	0	0
BOLD:AAU6600	10	5	11	4	4	4	2	8	4	0	3	0	3	3	4	0	3	0	0	0	0
BOLD:AAY6557	4	13	0	0	18	5	8	5	6	0	6	0	0	0	0	0	5	0	0	0	0
BOLD:ACF4289	6	2	0	0	3	0	0	2	3	0	9	7	0	5	5	0	2	13	3	0	4
BOLD:AAG8758	0	9	7	0	0	11	6	3	2	0	8	2	4	7	5	0	0	0	3	0	0
BOLD:AAU6537	0	6	0	4	5	6	0	3	2	0	20	2	0	8	6	0	3	0	0	0	2
BOLD:ABX6678	9	3	6	0	2	0	0	0	0	7	8	4	0	4	3	0	8	5	0	0	6
BOLD:ACR6132	0	0	0	0	2	8	5	6	8	7	2	4	0	3	3	0	6	6	0	2	4
BOLD:AAN5502	2	7	0	0	5	3	0	0	3	0	7	4	4	9	7	3	8	2	0	0	0
BOLD:ADI1249	0	9	0	0	7	10	3	5	5	10	0	3	0	10	0	0	3	0	0	0	0
BOLD:AAM6277	16	4	9	4	0	11	0	0	3	0	0	3	0	3	4	0	0	3	0	2	6
BOLD:ACY4145	0	9	0	19	0	0	5	0	5	0	5	2	0	4	4	0	0	2	2	7	3
BOLD:AAM1947	10	0	8	0	2	10	0	0	2	0	2	0	0	4	7	0	11	4	0	0	3
BOLD:ACF1714	0	4	0	0	2	8	15	7	12	0	3	4	0	3	2	0	3	0	0	3	0
BOLD:ABV3318	15	4	4	2	0	0	3	6	7	0	14	0	0	4	4	0	0	0	0	0	0
BOLD:ACJ6637	0	20	18	2	2	2	2	5	0	0	3	0	0	5	4	0	0	0	0	0	0
BOLD:AAD1396	0	0	2	0	0	4	5	3	9	0	11	0	7	7	3	4	0	5	0	0	0
BOLD:ACA1840	4	3	0	44	0	0	0	5	0	0	0	0	0	0	0	0	0	0	0	0	5
BOLD:AAY6464	0	0	0	8	4	6	7	5	3	2	0	4	2	5	2	0	4	0	0	0	14
BOLD:ACL7786	6	6	0	0	2	4	3	9	4	0	10	4	0	0	2	0	6	4	0	0	2
BOLD:ADF1156	0	0	0	10	0	6	0	0	8	5	11	0	3	2	3	2	4	0	2	4	0
BOLD:AAP3774	0	4	0	11	0	5	4	2	0	0	3	3	0	2	4	0	0	6	2	9	10
BOLD:AAU8234	2	12	3	0	0	2	7	5	9	0	3	0	0	3	6	0	5	2	0	0	0
BOLD:ABV1339	8	4	0	0	0	2	2	3	4	0	19	0	2	0	6	0	2	2	0	0	7
BOLD:AAM7680	0	11	0	0	0	2	3	6	7	2	10	0	0	5	3	0	0	0	2	7	6
BOLD:AAH3228	3	4	0	0	0	18	5	5	2	0	7	0	0	7	2	3	3	0	0	0	0
BOLD:AAL7200	0	4	0	0	4	4	2	2	2	0	8	5	2	10	2	4	3	2	0	3	0
BOLD:ACF0345	18	7	15	0	0	10	0	2	5	0	2	0	0	0	0	0	0	0	0	0	0
BOLD:ACB5166	3	8	0	2	0	4	7	4	0	0	5	5	0	3	0	0	4	2	5	4	3
BOLD:ADI8485	6	3	0	0	5	0	7	4	7	0	3	0	0	0	6	3	8	2	0	0	2
BOLD:ACW3905	0	8	0	23	0	0	2	0	0	0	4	2	0	11	3	0	0	0	0	3	0
BOLD:ABV9330	0	0	0	0	5	3	7	0	4	0	0	5	0	7	8	0	5	8	0	0	0
BOLD:ACB1236	26	0	9	5	0	0	2	4	2	0	2	0	0	0	0	0	0	2	0	0	5
BOLD:AAA8465	0	6	10	11	2	0	2	9	6	0	0	0	0	3	5	0	0	0	0	0	0
BOLD:AAV5098	9	2	0	0	9	0	4	5	7	0	5	4	0	0	4	0	0	0	0	0	9
BOLD:AAY6423	10	0	39	3	0	0	0	0	0	0	0	0	0	0	0	0	0	0	0	0	0
BOLD:ACZ1867	0	0	0	0	8	0	0	0	0	30	0	0	0	0	0	0	0	0	0	5	9
BOLD:AAB1787	0	20	0	0	0	2	6	11	4	0	0	0	0	3	0	0	0	9	0	0	0
BOLD:ABV1194	0	0	4	3	2	5	9	2	13	0	0	6	5	0	0	0	3	0	0	0	0
BOLD:ACB0792	4	3	7	9	0	3	3	3	3	0	3	2	0	3	0	0	0	3	0	2	7
BOLD:AAM9255	6	3	8	0	0	2	2	2	6	11	0	0	0	2	0	0	0	5	0	0	3
BOLD:AAG5542	13	2	4	0	0	2	2	5	0	2	9	0	0	5	0	0	0	3	0	2	5
BOLD:ACL3628	10	7	8	0	0	6	4	5	4	0	0	0	0	2	2	0	2	0	0	0	4
BOLD:ACM1194	13	0	0	4	0	6	3	5	6	2	3	0	0	6	2	0	0	0	0	0	0
BOLD:AAZ8496	0	13	0	0	0	4	3	3	2	0	16	0	0	4	2	0	0	2	0	0	5
BOLD:ACJ7008	8	2	0	0	0	14	6	7	8	0	6	0	0	0	0	0	0	0	0	0	2
4	0	2	5	0	0	2	12	8	22	0	0	0	0	0	0	0	0	0	0	0	0
BOLD:AAB5855	15	4	4	0	0	2	0	12	13	0	0	0	0	0	0	0	0	0	0	0	2
BOLD:AAN5166	0	10	0	0	0	19	12	7	5	0	0	0	0	0	0	0	0	0	0	0	0
BOLD:ACO8767	0	14	0	0	4	6	5	0	8	0	5	0	0	3	0	0	0	4	0	0	3
BOLD:AAN6414	13	2	0	4	0	4	0	4	3	0	3	0	2	4	3	0	3	0	0	0	6
BOLD:AAY6441	0	0	0	0	6	23	2	4	4	0	2	0	0	4	0	0	2	3	0	0	0
BOLD:ABW2820	2	18	0	0	5	0	3	3	2	0	2	0	0	7	4	0	0	0	2	0	3
BOLD:AAL4232	9	3	0	2	0	0	2	5	0	0	10	0	0	3	4	0	0	4	0	7	2
BOLD:ACU6964	5	0	0	0	0	2	9	6	10	0	0	4	2	3	4	0	0	0	2	0	0
BOLD:ABZ0169	0	0	33	5	0	0	0	0	0	0	0	0	0	0	0	0	0	0	0	0	14
BOLD:AAH9538	24	0	4	7	0	0	0	0	0	3	0	0	0	0	0	0	0	0	0	0	15
BOLD:ADF0992	0	0	20	3	0	0	0	0	0	0	0	0	0	0	0	0	0	0	0	0	42
BOLD:AAM9228	8	0	0	0	0	2	0	5	2	3	5	2	3	4	0	0	0	0	5	3	8
BOLD:ACI6635	0	0	0	43	0	0	0	0	0	0	0	0	0	0	0	0	0	0	0	0	0
BOLD:AAH0135	0	11	0	0	2	0	6	6	7	0	0	0	0	5	3	0	3	0	0	0	8
BOLD:AAA9047	0	0	16	2	2	0	0	8	0	0	2	0	2	6	2	0	2	0	0	0	4
BOLD:AAY6412	7	9	3	0	0	2	0	5	9	0	13	0	0	0	0	0	0	0	0	0	0
BOLD:ACL9904	0	0	11	3	0	3	4	5	2	0	3	7	4	0	0	0	0	0	2	0	0
BOLD:ACV4411	6	3	0	8	0	0	6	6	6	0	8	0	0	0	2	0	0	0	0	0	0
BOLD:ADL8841	0	45	0	0	6	0	0	0	0	0	0	0	0	0	0	0	0	0	0	0	0
BOLD:ABA6506	0	3	16	0	6	0	0	0	0	0	5	0	2	0	2	7	0	0	0	0	3
BOLD:AAF8501	0	14	0	0	0	22	2	2	7	0	0	0	0	0	0	0	2	0	0	0	0
BOLD:AAP6874	0	2	2	0	6	0	0	3	2	0	0	0	0	3	2	3	0	17	0	0	0
BOLD:ADL6750	0	7	0	0	0	3	14	5	12	0	2	0	0	2	0	0	0	0	0	0	2
BOLD:ADF3808	13	0	23	6	0	0	0	0	0	0	0	0	0	0	0	0	0	0	0	0	0
BOLD:AAM6293	5	6	4	12	0	4	3	5	0	0	0	0	0	0	0	0	2	2	0	0	0
BOLD:ACC8265	0	22	2	0	0	2	3	10	8	0	0	0	0	0	0	0	0	0	0	0	0
BOLD:ACR6101	0	0	4	0	0	2	0	3	0	0	0	0	0	0	0	0	2	22	0	7	0
BOLD:AAH4701	18	2	0	7	0	5	2	0	5	0	0	0	0	0	2	0	0	0	0	0	0
BOLD:ABZ9631	41	0	0	0	0	0	0	0	0	0	0	0	0	0	0	0	0	0	0	0	0
BOLD:AAU8483	0	0	26	10	0	0	0	0	0	2	0	0	0	0	0	0	0	0	0	0	0
BOLD:AAM9378	4	5	0	0	4	0	5	3	7	0	2	0	2	2	3	0	0	0	3	0	0
BOLD:ACF2629	33	0	0	7	0	0	0	0	0	0	0	0	0	0	0	0	0	0	0	0	0
BOLD:AAQ0558	0	0	0	0	9	2	3	3	0	0	9	0	0	4	0	0	2	6	0	0	0
BOLD:AAF2572	2	0	7	28	0	0	0	0	0	0	0	0	0	0	0	0	0	0	0	0	0
BOLD:AAD0300	3	4	0	3	2	4	2	0	7	2	2	0	0	3	0	0	2	2	0	2	4
BOLD:ACC1444	8	0	16	0	0	3	0	4	0	0	0	0	0	2	3	0	0	0	2	0	0
BOLD:AAN5160	3	2	0	0	0	6	0	9	5	0	0	3	0	0	5	4	2	0	0	0	0
BOLD:AAD1168	0	16	0	7	0	8	0	4	2	2	0	0	0	0	2	0	0	0	0	0	0
BOLD:AAN5215	3	3	0	0	3	17	2	4	3	0	0	0	0	6	0	0	0	0	0	0	0
BOLD:ABA0774	7	3	5	2	0	0	0	0	2	7	0	3	0	3	0	0	0	2	0	4	0
BOLD:AAP8999	13	5	4	7	3	0	0	0	0	0	0	0	0	0	0	0	0	0	0	0	12
BOLD:ABV9365	0	6	2	0	5	3	0	9	4	0	2	2	4	0	0	0	0	0	0	0	5
BOLD:ACB3084	13	0	22	0	0	0	0	0	0	2	0	0	0	0	0	0	0	0	0	0	0
BOLD:AAM6129	0	3	0	0	0	8	0	2	2	0	12	3	0	0	5	0	0	3	0	0	0
BOLD:AAN8709	5	2	2	0	0	0	2	0	2	0	0	2	0	5	4	2	6	4	0	0	0
BOLD:AAO8579	0	2	0	0	2	3	8	2	2	0	0	2	2	0	3	0	0	8	2	0	0
BOLD:AAY6744	0	0	0	0	5	0	2	3	6	0	0	0	0	7	2	6	4	0	0	3	0
BOLD:ABU5533	13	0	0	0	0	3	3	3	5	0	2	2	0	7	0	0	0	0	0	0	0
BOLD:AAH3947	2	3	0	0	0	0	2	0	0	0	0	0	0	6	5	8	8	0	0	0	2
BOLD:ABV1180	0	0	0	14	2	0	0	0	0	0	0	0	0	2	2	6	5	2	0	0	2
BOLD:ACE3123	5	9	4	3	0	0	0	0	0	0	2	0	0	3	0	2	4	0	0	0	10
BOLD:AAA4442	37	0	0	0	0	0	0	0	0	0	0	0	0	0	0	0	0	0	0	0	0
BOLD:ACU6361	2	8	0	2	0	2	5	9	2	0	2	0	0	4	0	0	0	0	0	0	4
BOLD:ADL4796	14	0	0	8	0	0	0	0	0	0	0	0	0	0	0	0	0	0	0	0	25
BOLD:ACM0192	0	0	2	4	2	0	2	7	0	0	0	3	4	2	0	3	0	4	0	2	0
BOLD:AAI2688	17	0	18	0	0	0	0	0	0	0	0	0	0	0	0	0	0	0	0	0	0
BOLD:AAA4056	2	6	2	0	0	2	2	0	0	0	5	6	4	0	3	0	3	0	0	0	0
BOLD:ACB8338	4	6	0	0	0	14	4	4	2	0	0	0	0	4	0	0	0	0	0	0	0
BOLD:ADH5201	0	3	0	0	0	20	5	3	3	0	0	0	0	2	0	0	2	0	0	0	0
BOLD:AAD6826	17	0	0	14	0	0	0	0	0	0	0	0	0	3	0	0	0	0	0	0	0
BOLD:AAP6822	0	3	0	0	4	3	5	4	3	0	0	6	0	0	0	0	0	6	0	0	0
BOLD:ACU7906	0	0	0	0	2	0	2	0	0	12	2	2	0	0	0	0	0	0	2	6	10
BOLD:AAM6294	8	0	0	0	3	2	0	0	0	0	0	3	2	2	0	0	0	12	0	0	0
BOLD:AAN5153	0	0	0	0	2	2	4	3	3	2	5	0	0	4	3	0	0	0	0	7	3
BOLD:ABV1413	5	0	22	4	0	0	0	0	0	0	0	0	0	2	0	0	0	0	0	0	0
BOLD:ABA6546	2	5	0	5	3	0	0	0	0	0	3	9	2	0	0	0	0	0	0	0	8
BOLD:AAW0431	6	0	9	8	0	3	0	0	0	6	0	0	0	0	0	0	0	0	0	0	0
BOLD:AAN5342	12	6	0	0	0	0	3	0	0	5	0	0	0	4	0	0	0	2	0	0	2
BOLD:AAU6535	0	0	0	6	0	3	0	2	3	5	0	2	0	3	0	2	2	0	0	2	5
BOLD:ABX7420	5	7	0	0	2	9	2	0	6	0	0	0	0	0	4	0	0	0	0	0	0
BOLD:ACF8829	10	0	0	3	0	0	0	0	0	0	4	2	2	0	2	0	0	5	2	2	0
BOLD:ACA5842	0	0	0	0	4	4	3	5	0	0	0	4	0	0	0	0	3	8	0	0	0
BOLD:AAN5227	0	0	25	6	0	0	0	0	0	0	0	0	0	0	0	0	0	0	0	0	0
BOLD:AAM6043	8	8	6	0	2	2	0	3	0	0	0	0	0	0	2	0	0	2	0	0	0
BOLD:ABX8236	0	4	0	0	0	0	3	9	5	0	0	2	0	4	0	0	0	4	0	2	0
BOLD:ABA0775	0	4	0	14	0	0	0	0	0	0	0	0	2	4	0	0	0	0	0	0	13
BOLD:AAV1773	0	35	0	2	0	0	0	0	0	0	0	0	0	0	0	0	0	0	0	0	0
BOLD:AAP9022	4	8	12	0	0	2	0	4	3	0	0	0	0	0	0	0	0	0	0	0	0
BOLD:AAG1721	9	18	6	0	0	0	0	0	0	0	0	0	0	0	0	0	0	0	0	0	2
BOLD:ABA1260	0	5	2	0	0	6	4	3	3	0	0	0	0	5	4	0	0	0	0	0	0
BOLD:AAB1142	0	0	0	23	0	0	0	0	0	0	0	0	0	0	0	0	0	0	0	0	12
BOLD:AAN6433	2	0	0	0	2	0	3	7	4	0	3	0	0	0	7	2	0	0	0	0	0
BOLD:AAN5350	0	11	0	20	0	0	0	0	0	0	0	0	0	0	0	0	0	0	0	0	0
BOLD:AAM0777	3	5	4	2	0	2	2	0	7	0	0	0	0	2	0	0	0	4	0	0	0
BOLD:ABX8235	8	2	0	3	0	8	5	2	4	0	0	0	0	0	0	0	0	0	0	0	0
BOLD:AAV5145	3	5	0	2	0	5	3	5	2	3	0	2	0	0	0	0	0	0	0	0	2
BOLD:ADA3072	2	3	0	0	3	2	4	4	0	0	0	3	0	4	3	0	2	0	0	0	0
BOLD:ADI3740	0	0	26	3	0	0	0	0	0	0	0	0	0	0	0	0	0	0	0	0	0
7	0	0	0	18	0	8	0	0	0	3	0	0	0	0	0	0	0	0	0	0	0
BOLD:AAA3893	0	4	0	0	0	5	0	4	0	0	0	4	0	9	4	0	0	0	0	0	0
BOLD:AAH3740	3	0	26	0	0	0	0	0	0	0	0	0	0	0	0	0	0	0	0	0	0
BOLD:AAQ0594	8	7	10	2	0	2	0	2	0	0	0	0	0	0	0	0	0	0	0	0	0
BOLD:ABA9093	0	6	0	2	0	2	0	5	3	0	10	0	0	0	0	0	0	0	0	4	2
BOLD:AAN5233	8	0	17	4	0	0	0	0	0	0	0	0	0	0	0	0	0	0	0	0	0
BOLD:AAI8935	0	7	0	0	0	5	6	6	6	0	0	0	0	2	0	0	0	0	0	0	0
BOLD:AAB3147	0	2	18	5	0	2	0	2	0	0	0	0	0	0	0	0	0	0	0	0	0
BOLD:ACC8474	18	0	3	8	0	0	0	0	0	0	0	0	0	0	0	0	0	0	0	0	0
BOLD:ABV1188	3	2	0	0	0	0	2	7	3	0	0	0	0	5	0	0	2	3	0	2	2
BOLD:ACY4922	0	0	22	2	0	0	0	0	0	0	4	0	0	0	0	0	0	0	0	0	0
BOLD:ACD3866	15	0	5	3	0	4	0	0	0	0	0	0	0	2	0	0	0	0	0	0	0
BOLD:AAG3154	4	10	0	2	0	0	0	2	2	0	8	0	0	0	2	0	0	0	0	0	0
BOLD:ABV9282	6	2	4	0	0	4	2	0	0	0	3	0	0	4	2	0	0	0	0	0	2
BOLD:ACB2434	25	0	0	3	0	0	0	0	0	0	0	0	0	0	0	0	0	0	0	0	0
BOLD:AAH0043	0	6	0	0	0	2	0	3	0	0	0	6	0	4	0	0	0	6	0	0	0
BOLD:ACL4764	12	0	10	2	0	0	0	0	0	0	0	0	0	0	0	0	3	0	0	0	0
BOLD:AAH3664	0	0	0	2	0	5	2	4	7	0	0	0	0	2	3	0	0	0	2	0	0
BOLD:AAA9500	2	0	0	0	0	18	0	2	6	0	0	0	0	0	0	0	0	0	0	2	0
BOLD:ABX7844	11	5	0	9	0	0	2	0	0	0	0	0	0	0	0	0	0	0	0	0	0
BOLD:ACL0082	7	0	0	0	0	6	0	3	0	0	2	0	0	0	6	0	0	0	0	0	4
BOLD:AAN6432	5	0	2	0	3	9	0	0	3	0	0	0	0	3	0	2	0	0	0	0	0
BOLD:AAG3251	0	3	0	0	2	3	7	0	0	0	3	0	0	4	4	0	0	0	0	0	0
BOLD:ABA6489	0	4	0	0	0	4	4	5	6	0	2	0	0	0	0	0	0	0	0	3	0
BOLD:ABZ6508	0	3	0	14	0	0	0	0	2	0	0	0	0	3	2	0	0	0	0	0	0
BOLD:ACX8610	18	0	2	0	0	2	0	0	0	0	0	0	0	0	0	0	3	0	0	0	0
BOLD:ACA3189	7	3	0	0	0	0	0	0	0	0	3	2	0	0	4	2	3	0	0	0	0
BOLD:AAG7737	0	0	0	0	0	6	3	6	7	0	0	0	0	4	0	0	0	0	0	0	0
BOLD:ABW1333	7	0	14	3	0	0	0	0	0	0	0	0	0	0	0	0	0	0	0	0	0
BOLD:AAN5143	0	0	0	4	0	5	0	4	4	0	6	0	0	0	2	0	0	0	0	0	0
BOLD:ABA5815	0	0	3	0	0	0	5	0	0	0	0	3	2	2	3	5	0	0	0	0	0
BOLD:ACV1807	0	0	0	0	0	2	0	0	0	0	8	0	3	0	2	2	3	3	0	0	0
BOLD:AAP4673	14	0	0	0	0	0	0	2	0	0	5	0	0	0	0	0	0	0	2	0	2
BOLD:ABV9274	0	0	0	0	0	3	3	5	4	0	0	0	0	2	3	2	2	0	0	0	0
BOLD:AAU6477	0	2	0	0	0	5	3	0	5	0	0	0	0	2	5	0	0	0	0	0	4
BOLD:ABX1202	5	2	3	2	0	0	2	2	0	0	0	2	0	0	5	0	0	0	0	0	0
BOLD:AAP6875	0	0	2	0	3	2	2	2	0	0	0	0	0	2	3	0	0	3	3	0	0
BOLD:ADL2779	3	5	5	9	0	0	0	0	0	0	0	0	0	0	0	0	0	0	0	0	3
BOLD:ACE6955	3	0	0	0	0	12	0	2	2	0	0	0	0	0	3	0	2	0	0	0	0
BOLD:AAG7289	3	0	0	0	0	0	0	2	4	0	0	0	2	0	0	0	0	8	0	0	4
BOLD:ADK9972	0	0	21	0	0	0	0	0	0	0	0	0	0	0	0	0	0	0	0	0	0
BOLD:ACK1651	3	0	0	0	0	4	0	5	0	0	5	0	0	2	3	0	0	0	0	0	0
BOLD:AAH4001	0	0	0	3	3	0	0	0	2	0	0	0	0	8	2	0	0	2	0	0	0
BOLD:AAD5417	2	3	0	0	0	2	0	0	0	0	13	0	0	2	0	0	0	0	0	0	0
BOLD:AAU7040	2	4	0	0	0	2	2	0	0	0	2	0	0	0	2	0	0	5	0	0	3
BOLD:ABW2929	0	3	0	0	0	0	3	4	0	0	12	0	0	0	0	0	0	0	0	0	0
BOLD:AAH3990	5	6	0	0	0	6	0	6	0	0	0	0	0	0	0	0	0	0	0	0	0
BOLD:AAC9060	3	0	15	0	0	0	0	0	0	0	0	0	0	0	0	0	2	0	0	0	0
BOLD:ABY5318	3	0	2	0	0	0	0	0	3	0	0	0	0	0	2	0	2	4	0	4	2
BOLD:AAJ1753	8	0	0	0	0	0	0	0	0	0	13	0	0	0	0	0	0	0	0	0	0
BOLD:ADH8850	0	0	18	0	0	2	0	0	0	0	0	0	0	0	0	0	0	0	0	0	0
BOLD:ACC3892	12	0	0	0	0	0	3	0	0	0	0	0	0	2	0	0	0	3	0	0	0
BOLD:ACM0030	0	2	0	8	0	0	0	0	0	0	0	2	0	2	0	0	0	0	0	0	10
BOLD:ABA6435	4	0	0	0	0	7	0	0	0	0	0	0	0	0	0	0	0	0	3	0	11
BOLD:ACF3277	20	0	0	0	0	0	0	0	0	0	0	0	0	0	0	0	0	0	0	0	0
BOLD:AAP4754	0	0	4	0	3	0	0	0	0	0	0	0	0	3	2	0	0	0	0	4	7
BOLD:AAB5654	0	4	8	0	0	2	0	3	0	2	0	0	0	0	0	0	0	0	0	0	0
BOLD:AAG4745	19	0	0	0	0	0	0	0	0	0	0	0	0	0	0	0	0	0	0	0	0
BOLD:ACE6858	7	0	0	11	0	0	0	0	0	0	0	0	0	0	0	0	0	0	0	0	0
BOLD:ACO8630	2	0	16	0	0	0	0	0	0	0	0	0	0	0	0	0	0	0	0	0	0
BOLD:ACL3431	7	2	0	0	0	3	0	0	4	0	0	0	0	0	3	0	0	0	0	0	0
BOLD:AAG6460	0	0	12	0	4	0	0	2	0	0	0	0	0	0	0	0	0	0	0	0	0
BOLD:AAH3655	11	0	5	0	0	0	0	0	0	2	0	0	0	0	0	0	0	0	0	0	0
BOLD:AAM6097	3	0	0	0	0	0	2	0	3	4	0	0	0	4	0	0	0	0	0	0	3
BOLD:ACC8081	6	3	0	0	0	5	0	2	0	0	0	0	0	0	3	0	0	0	0	0	0
BOLD:ACK4438	0	0	0	0	0	14	0	0	6	0	0	0	0	0	0	0	0	0	0	0	0
BOLD:ACF0915	6	4	2	4	0	0	0	0	0	2	0	0	0	0	0	0	0	0	0	0	0
6	0	0	0	0	0	0	0	0	0	0	0	0	0	0	0	0	0	0	0	0	33
BOLD:ACC0572	0	3	0	0	2	2	2	3	0	0	0	0	0	2	0	0	0	4	0	0	0
BOLD:AAF8721	0	0	0	0	0	0	0	10	9	0	0	0	0	0	0	0	0	0	0	0	0
BOLD:ACH3604	0	2	0	0	0	0	6	3	0	0	0	2	0	5	0	0	0	0	0	0	0
BOLD:ACR6131	0	0	15	2	0	0	0	0	0	0	0	0	0	0	0	0	0	0	0	0	0
BOLD:ABU5538	0	3	0	0	0	0	0	0	0	0	3	5	0	4	0	0	0	2	0	0	0
BOLD:ABV2750	0	0	0	0	4	0	2	2	2	0	0	3	0	0	0	0	4	0	0	0	0
BOLD:ACA7514	0	3	0	8	0	2	2	0	0	2	0	0	0	0	0	0	0	0	0	0	0
BOLD:AAU5682	0	2	0	0	0	3	0	0	0	0	2	0	0	2	2	2	4	0	0	0	0
BOLD:ACL3299	0	0	0	0	0	3	4	0	2	0	0	5	0	0	0	0	2	0	0	0	2
BOLD:ACF7512	5	0	3	0	0	0	0	0	0	0	6	0	0	0	0	0	2	0	0	0	2
BOLD:ACK3717	0	0	13	3	0	0	0	0	0	0	0	0	0	0	0	0	0	0	0	0	0
BOLD:ACE1515	7	0	0	2	0	0	0	0	0	0	0	0	0	2	0	0	2	2	0	0	2
BOLD:ACL6984	0	4	3	0	0	5	0	3	0	0	3	0	0	0	0	0	0	0	0	0	0
BOLD:ABA6440	17	0	0	0	0	0	0	0	0	0	0	0	0	0	0	0	0	0	0	0	0
BOLD:AAA4730	0	0	14	2	0	0	0	0	0	0	0	0	0	0	0	0	0	0	0	0	0
BOLD:AAU8368	0	3	0	0	0	0	2	3	0	0	4	0	0	3	0	2	0	0	0	0	0
BOLD:ACA9272	0	0	2	3	0	0	0	0	0	9	0	0	0	0	0	0	0	0	0	0	0
BOLD:AAA8770	3	0	9	0	0	0	0	0	0	3	0	0	0	0	0	0	0	0	0	0	0
BOLD:AAU6592	0	3	7	2	0	0	2	0	0	0	0	0	0	2	0	0	0	0	0	0	0
BOLD:AAB8845	0	0	0	8	0	0	0	2	0	0	0	0	0	3	2	0	0	0	0	0	0
BOLD:AAM7855	0	0	0	0	7	0	2	2	0	0	2	0	0	0	0	0	0	0	0	0	5
BOLD:ACF8465	0	4	0	0	0	0	3	0	4	0	0	3	0	2	0	0	0	0	0	0	0
BOLD:ACF3884	4	0	5	0	0	3	0	0	0	0	0	0	0	0	3	0	0	0	0	0	0
BOLD:ABX9467	6	0	9	0	0	0	0	0	0	0	0	0	0	0	0	0	0	0	0	0	0
BOLD:ACK3021	0	0	2	0	0	2	2	0	6	0	0	0	0	2	0	0	0	0	0	0	3
BOLD:ACI7166	0	0	0	0	0	0	0	0	0	9	0	0	0	0	0	0	0	0	0	4	3
BOLD:ABW3211	6	0	0	0	0	5	0	0	3	0	2	0	0	0	0	0	0	0	0	0	0
BOLD:AAG4791	0	4	0	3	0	0	0	0	0	6	0	0	0	0	0	0	0	0	0	0	2
BOLD:AAF9317	3	2	0	0	0	3	0	4	3	0	0	0	0	0	0	0	0	0	0	0	2
BOLD:AAZ4669	13	0	0	0	0	0	0	0	2	0	0	0	0	0	0	0	0	0	0	0	0
BOLD:AAA8924	0	0	0	0	0	0	7	0	0	0	2	0	0	0	3	2	0	0	0	0	0
BOLD:ACB3325	0	0	0	2	0	5	2	0	0	0	3	0	0	3	0	0	0	0	0	0	0
11	0	0	14	0	0	0	0	0	0	0	0	0	0	0	0	0	0	0	0	0	0
BOLD:AAH3780	0	0	0	0	0	4	0	0	0	0	11	0	0	0	0	0	0	0	0	0	0
BOLD:ABV0492	3	0	11	0	0	0	0	0	0	0	0	0	0	0	0	0	0	0	0	0	0
BOLD:AAH3662	4	0	10	0	0	0	0	0	0	0	0	0	0	0	0	0	0	0	0	0	0
BOLD:AAN8681	2	0	0	0	0	0	0	6	5	0	2	0	0	0	0	0	0	0	0	0	0
BOLD:AAN5285	7	0	5	2	0	0	0	0	0	0	0	0	0	0	0	0	0	0	0	0	0
BOLD:ACG2963	0	2	0	2	0	5	0	0	0	0	0	0	0	2	0	0	0	0	0	0	7
BOLD:AAI6205	4	2	0	3	0	0	0	0	3	0	0	2	0	0	0	0	0	0	0	0	0
BOLD:AAP5141	5	8	0	2	0	0	0	0	0	0	0	0	0	0	0	0	0	0	0	0	0
BOLD:AAG7276	2	4	0	0	0	0	0	3	0	0	0	0	0	2	2	0	0	0	0	0	2
BOLD:ACJ9203	11	0	0	0	0	0	0	3	0	0	0	0	0	0	0	0	0	0	0	0	0
BOLD:AAP2907	0	0	2	0	0	2	2	2	0	0	0	2	0	0	3	0	0	0	0	0	0
BOLD:AAY6109	2	2	0	0	0	0	0	2	0	0	0	0	0	3	3	0	0	0	0	0	2
BOLD:AAZ6038	0	0	0	0	0	0	0	0	0	0	0	6	0	0	2	0	0	0	0	0	7
BOLD:ABA7906	0	0	0	0	0	9	0	3	0	0	2	0	0	0	0	0	0	0	0	0	0
BOLD:ACX7686	2	0	0	0	0	5	2	2	0	0	0	0	0	0	2	0	0	0	0	0	0
BOLD:ABX5689	0	0	5	0	2	0	0	2	0	0	0	0	0	0	0	0	3	0	0	0	0
BOLD:AAH3741	3	0	7	2	0	0	0	0	0	0	0	0	0	0	0	0	0	0	0	0	0
BOLD:ACA3626	5	6	0	2	0	0	0	0	0	0	0	0	0	0	0	0	0	0	0	0	0
BOLD:ABV1314	0	3	0	0	0	0	0	0	8	0	2	0	0	0	0	0	0	0	0	0	0
BOLD:AAN6454	2	5	0	0	0	0	0	0	0	0	0	0	0	0	0	0	0	0	2	0	6
BOLD:ACC3922	12	0	0	0	0	0	0	0	0	0	0	0	0	0	0	0	0	0	0	0	0
BOLD:AAG5792	0	0	0	11	0	0	0	0	0	0	0	0	0	0	0	0	0	0	0	0	0
BOLD:ACK2307	0	0	0	0	0	3	0	0	0	0	0	0	0	3	0	0	0	4	0	0	2
BOLD:ABA4763	0	0	0	0	0	6	0	0	0	0	0	0	0	6	0	0	0	0	0	0	0
BOLD:ABV1227	2	0	0	6	0	0	0	0	2	0	0	0	0	0	0	0	0	0	0	2	0
BOLD:ACA1917	2	0	5	4	0	0	0	0	0	0	0	0	0	0	0	0	0	0	0	0	0
BOLD:AAA2368	0	0	11	0	0	0	0	0	0	0	0	0	0	0	0	0	0	0	0	0	0
BOLD:AAA5955	0	0	0	0	6	0	2	0	0	0	0	0	0	0	0	0	3	0	0	0	0
BOLD:ABV1375	4	0	5	2	0	0	0	0	0	0	0	0	0	0	0	0	0	0	0	0	0
BOLD:ABA7868	3	0	8	0	0	0	0	0	0	0	0	0	0	0	0	0	0	0	0	0	0
BOLD:AAC8842	0	3	0	0	0	0	0	2	2	0	5	0	0	0	0	0	0	0	0	0	0
BOLD:ACC7332	0	0	0	0	0	5	2	0	5	0	0	0	0	0	0	0	0	0	0	0	0
BOLD:AAZ4904	0	0	0	0	4	0	0	0	0	0	0	0	0	0	4	2	0	0	0	0	0
BOLD:ACZ1729	0	0	0	0	0	0	2	0	2	0	0	0	0	2	0	0	0	0	2	0	5
BOLD:ACU4982	9	0	0	2	0	0	0	0	0	0	0	0	0	0	0	0	0	0	0	0	0
BOLD:ACA4507	5	0	0	4	0	2	0	0	0	0	0	0	0	0	0	0	0	0	0	0	0
BOLD:AAM6116	9	0	2	0	0	0	0	0	0	0	0	0	0	0	0	0	0	0	0	0	0
BOLD:ABA0803	0	0	2	2	0	5	0	0	0	0	0	0	0	0	0	0	2	0	0	0	0
BOLD:ACX5543	11	0	0	0	0	0	0	0	0	0	0	0	0	0	0	0	0	0	0	0	0
BOLD:AAA4742	11	0	0	0	0	0	0	0	0	0	0	0	0	0	0	0	0	0	0	0	0
BOLD:AAU6598	9	0	0	0	0	2	0	0	0	0	0	0	0	0	0	0	0	0	0	0	0
BOLD:AAL7815	7	2	0	0	0	0	0	0	0	0	2	0	0	0	0	0	0	0	0	0	0
BOLD:AAG6431	0	3	0	0	0	0	0	3	0	0	2	0	0	0	0	0	3	0	0	0	0
BOLD:AAY6418	0	0	6	0	0	2	0	0	0	2	0	0	0	0	0	0	0	0	0	0	0
BOLD:ACG9863	0	5	0	0	0	0	2	2	0	0	0	0	0	0	2	0	0	0	0	0	0
BOLD:ACL2521	0	0	10	0	0	0	0	0	0	0	0	0	0	0	0	0	0	0	0	0	0
BOLD:ABA7867	0	0	10	0	0	0	0	0	0	0	0	0	0	0	0	0	0	0	0	0	0
BOLD:ADL3429	4	0	0	6	0	0	0	0	0	0	0	0	0	0	0	0	0	0	0	0	0
BOLD:ACD1541	0	5	0	0	0	0	2	0	0	0	2	0	0	0	0	0	2	0	0	0	0
BOLD:AAP8816	3	0	5	2	0	0	0	0	0	0	0	0	0	0	0	0	0	0	0	0	0
BOLD:ACL4105	2	0	0	0	0	0	0	5	0	0	0	0	0	0	0	0	0	3	0	0	0
BOLD:ABA0829	7	0	0	3	0	0	0	0	0	0	0	0	0	0	0	0	0	0	0	0	0
BOLD:ACC7672	7	0	0	3	0	0	0	0	0	0	0	0	0	0	0	0	0	0	0	0	0
BOLD:ABV1281	6	0	4	0	0	0	0	0	0	0	0	0	0	0	0	0	0	0	0	0	0
BOLD:AAU8369	0	0	3	3	0	0	0	0	0	3	0	0	0	0	0	0	0	0	0	0	0
BOLD:ACI7879	4	0	0	0	0	0	0	0	3	0	3	0	0	0	0	0	0	0	0	0	0
BOLD:AAD2084	2	0	0	4	0	2	0	0	0	0	0	0	0	0	0	0	0	0	0	0	3
BOLD:AAF6251	0	0	0	9	0	0	0	0	0	0	0	0	0	0	0	0	0	0	0	0	0
BOLD:AAZ0160	3	0	0	0	0	0	0	3	2	0	2	0	0	0	0	0	0	0	0	0	0
BOLD:AAN5242	3	0	0	6	0	0	0	0	0	0	0	0	0	0	0	0	0	0	0	0	0
BOLD:ACL6413	0	0	0	0	3	0	0	2	0	0	2	2	0	0	0	0	0	0	0	0	0
BOLD:AAL7356	0	0	0	0	0	0	0	0	0	0	0	0	0	0	2	0	0	0	0	3	9
BOLD:ABV1310	0	3	0	0	0	0	0	4	3	0	0	0	0	0	0	0	0	0	0	0	0
BOLD:ABV1442	0	2	0	0	0	6	0	0	0	0	2	0	0	0	0	0	0	0	0	0	0
BOLD:ACG8210	7	0	2	0	0	0	0	0	0	0	0	0	0	0	0	0	0	0	0	0	0
BOLD:ACD0161	0	0	0	0	0	2	0	5	0	0	0	0	0	0	0	0	0	2	0	0	0
BOLD:ADH7592	9	0	0	0	0	0	0	0	0	0	0	0	0	0	0	0	0	0	0	0	0
BOLD:ACF8417	0	3	0	2	4	0	0	0	0	0	0	0	0	0	0	0	0	0	0	0	0
BOLD:ACU3040	3	2	4	0	0	0	0	0	0	0	0	0	0	0	0	0	0	0	0	0	0
BOLD:AAG5463	0	2	0	0	0	0	0	0	5	0	0	0	0	0	0	0	0	0	0	0	4
BOLD:AAM9366	0	0	0	0	0	0	0	0	0	0	4	0	0	0	0	2	0	2	0	0	0
BOLD:ABV2665	0	0	3	5	0	0	0	0	0	0	0	0	0	0	0	0	0	0	0	0	0
BOLD:ACF3692	0	0	4	4	0	0	0	0	0	0	0	0	0	0	0	0	0	0	0	0	0
BOLD:AAA3764	0	0	8	0	0	0	0	0	0	0	0	0	0	0	0	0	0	0	0	0	0
BOLD:ACA4968	0	5	0	0	0	0	0	0	2	0	0	2	0	0	0	0	0	0	0	0	0
8	0	0	0	0	0	7	2	0	0	0	0	0	0	0	0	0	0	0	0	0	0
BOLD:AAH3743	4	0	0	4	0	0	0	0	0	0	0	0	0	0	0	0	0	0	0	0	0
BOLD:AAY6471	2	0	6	0	0	0	0	0	0	0	0	0	0	0	0	0	0	0	0	0	0
BOLD:ACM0501	0	0	0	0	5	0	3	0	0	0	0	0	0	0	0	0	0	0	0	0	0
BOLD:ACA9421	3	0	0	0	0	3	0	0	0	2	0	0	0	0	0	0	0	0	0	0	0
BOLD:ADH4690	4	0	0	2	0	0	0	0	0	0	2	0	0	0	0	0	0	0	0	0	0
BOLD:ABV1317	5	0	3	0	0	0	0	0	0	0	0	0	0	0	0	0	0	0	0	0	0
BOLD:ABV1385	0	0	0	0	0	0	0	0	2	0	0	0	0	0	0	0	0	0	5	0	0
BOLD:AAC8797	6	0	0	0	0	0	0	0	0	0	0	0	0	2	0	0	0	0	0	0	0
BOLD:ACV3572	0	0	5	0	0	3	0	0	0	0	0	0	0	0	0	0	0	0	0	0	0
BOLD:AAN6434	0	2	0	2	0	0	0	0	2	0	0	0	0	0	0	2	0	0	0	0	0
BOLD:ACW0840	0	2	0	0	0	0	0	0	0	0	0	0	0	0	0	0	0	0	0	2	9
BOLD:ABV0459	0	0	0	0	0	2	0	2	0	0	0	0	0	4	0	0	0	0	0	0	0
BOLD:ACA9855	0	0	0	0	0	0	0	0	0	0	0	2	0	3	2	0	0	0	0	0	0
BOLD:ABA0844	3	0	0	0	0	2	3	0	0	0	0	0	0	0	0	0	0	0	0	0	0
BOLD:AAH3964	0	0	4	0	0	0	0	2	0	0	0	0	0	0	0	0	0	0	0	0	3
BOLD:ACF2457	0	4	0	0	0	0	0	2	0	0	0	0	0	0	2	0	0	0	0	0	0
BOLD:ACL9581	0	0	0	0	0	0	0	0	0	2	3	2	0	0	0	0	0	0	0	0	0
BOLD:AAV5355	2	0	0	0	0	3	0	0	0	0	3	0	0	0	0	0	0	0	0	0	0
BOLD:AAU8577	0	0	0	7	0	0	0	0	0	0	0	0	0	0	0	0	0	0	0	0	0
BOLD:ACE6783	0	0	7	0	0	0	0	0	0	0	0	0	0	0	0	0	0	0	0	0	0
BOLD:ACO4990	0	0	7	0	0	0	0	0	0	0	0	0	0	0	0	0	0	0	0	0	0
BOLD:ADD1981	0	4	0	0	0	0	0	0	2	0	2	0	0	0	0	0	0	0	0	0	0
BOLD:ACK3137	2	0	5	0	0	0	0	0	0	0	0	0	0	0	0	0	0	0	0	0	0
BOLD:AAH7157	5	0	0	2	0	0	0	0	0	0	0	0	0	0	0	0	0	0	0	0	0
BOLD:ACA4191	0	0	0	0	0	0	0	2	0	0	2	0	0	2	0	0	0	0	0	0	2
BOLD:AAG6501	0	0	0	0	0	0	0	0	0	0	7	0	0	0	0	0	0	0	0	0	0
BOLD:AAM6037	7	0	0	0	0	0	0	0	0	0	0	0	0	0	0	0	0	0	0	0	0
BOLD:ACJ7225	0	0	0	0	0	3	0	0	0	0	2	0	0	2	0	0	0	0	0	0	0
BOLD:ADI4115	0	0	0	6	0	0	0	0	0	0	0	0	0	0	0	0	0	0	0	0	0
BOLD:ABY8401	0	0	4	2	0	0	0	0	0	0	0	0	0	0	0	0	0	0	0	0	0
BOLD:ACK1177	0	0	0	4	0	0	2	0	0	0	0	0	0	0	0	0	0	0	0	0	0
BOLD:ACD3305	0	0	6	0	0	0	0	0	0	0	0	0	0	0	0	0	0	0	0	0	0
BOLD:ABV9286	0	0	6	0	0	0	0	0	0	0	0	0	0	0	0	0	0	0	0	0	0
BOLD:ADG0590	0	0	6	0	0	0	0	0	0	0	0	0	0	0	0	0	0	0	0	0	0
BOLD:AAA1259	3	0	3	0	0	0	0	0	0	0	0	0	0	0	0	0	0	0	0	0	0
BOLD:ACL4260	3	0	3	0	0	0	0	0	0	0	0	0	0	0	0	0	0	0	0	0	0
BOLD:ABV9334	2	0	2	0	0	0	0	0	0	0	2	0	0	0	0	0	0	0	0	0	0
BOLD:AAP6387	0	2	3	0	0	0	0	0	0	0	0	0	0	0	0	0	0	0	0	2	0
BOLD:ACD9085	0	0	0	0	0	0	0	0	4	0	0	0	0	0	0	0	2	0	0	0	0
BOLD:ABX8646	6	0	0	0	0	0	0	0	0	0	0	0	0	0	0	0	0	0	0	0	0
BOLD:ACV3954	6	0	0	0	0	0	0	0	0	0	0	0	0	0	0	0	0	0	0	0	0
BOLD:ABA0823	0	0	3	0	0	3	0	0	0	0	0	0	0	0	0	0	0	0	0	0	0
BOLD:ACC8031	0	3	0	0	0	0	0	0	0	0	0	0	0	2	0	0	0	0	0	0	2
BOLD:AAV5605	3	3	0	0	0	0	0	0	0	0	0	0	0	0	0	0	0	0	0	0	0
BOLD:AAA2254	0	0	0	0	0	4	0	2	0	0	0	0	0	0	0	0	0	0	0	0	0
BOLD:ADI0017	0	0	0	0	0	4	0	0	2	0	0	0	0	0	0	0	0	0	0	0	0
BOLD:AAG2503	3	0	0	0	0	0	0	0	0	2	0	0	0	0	0	0	0	0	0	0	0
BOLD:AAU7175	0	0	0	0	0	0	0	0	0	0	3	0	0	0	2	0	0	0	0	0	0
BOLD:ACF4446	0	0	2	3	0	0	0	0	0	0	0	0	0	0	0	0	0	0	0	0	0
BOLD:AAU8365	2	0	0	3	0	0	0	0	0	0	0	0	0	0	0	0	0	0	0	0	0
BOLD:ACV4301	0	0	3	0	0	0	0	0	0	0	2	0	0	0	0	0	0	0	0	0	0
BOLD:AAY6438	2	0	3	0	0	0	0	0	0	0	0	0	0	0	0	0	0	0	0	0	0
BOLD:AAP9909	0	0	0	0	0	2	0	0	0	0	0	0	0	2	0	0	0	0	0	0	2
BOLD:ABV9096	0	0	0	0	0	0	2	0	0	0	3	0	0	0	0	0	0	0	0	0	0
BOLD:ADH7338	0	0	0	0	0	0	0	0	0	0	5	0	0	0	0	0	0	0	0	0	0
BOLD:ADH9635	5	0	0	0	0	0	0	0	0	0	0	0	0	0	0	0	0	0	0	0	0
BOLD:ABW3192	0	0	0	0	0	0	0	0	2	0	3	0	0	0	0	0	0	0	0	0	0
BOLD:ACE4701	0	2	0	0	3	0	0	0	0	0	0	0	0	0	0	0	0	0	0	0	0
BOLD:AAG0994	0	2	0	0	0	0	0	0	2	0	0	0	0	0	0	0	0	0	0	2	0
BOLD:AAO2131	0	3	0	0	0	0	0	0	0	0	0	0	0	0	0	2	0	0	0	0	0
BOLD:ADH9525	3	2	0	0	0	0	0	0	0	0	0	0	0	0	0	0	0	0	0	0	0
BOLD:AAZ8499	0	0	0	0	0	0	0	0	0	0	3	0	0	0	0	0	0	0	0	0	3
BOLD:ACL1865	0	0	0	0	0	5	0	0	0	0	0	0	0	0	0	0	0	0	0	0	0
BOLD:AAU6616	2	0	0	0	0	0	0	0	0	2	0	0	0	0	0	0	0	0	0	0	0
BOLD:AAZ8501	0	2	0	0	0	3	0	0	0	0	0	0	0	0	0	0	0	0	0	0	0
BOLD:AAK3501	0	0	0	2	0	0	0	0	0	0	0	2	0	0	0	0	0	0	0	0	0
BOLD:ACD7453	0	0	0	0	0	0	0	0	2	0	0	0	0	0	0	0	0	0	2	0	0
BOLD:AAE8370	0	0	0	4	0	0	0	0	0	0	0	0	0	0	0	0	0	0	0	0	0
BOLD:AAY6395	0	0	2	2	0	0	0	0	0	0	0	0	0	0	0	0	0	0	0	0	0
BOLD:ADH8747	0	5	0	0	0	0	0	0	0	0	0	0	0	0	0	0	0	0	0	0	0
BOLD:AAN5221	0	0	4	0	0	0	0	0	0	0	0	0	0	0	0	0	0	0	0	0	0
BOLD:AAM7459	0	0	4	0	0	0	0	0	0	0	0	0	0	0	0	0	0	0	0	0	0
BOLD:AAN5248	0	0	4	0	0	0	0	0	0	0	0	0	0	0	0	0	0	0	0	0	0
BOLD:ABW1330	2	0	0	2	0	0	0	0	0	0	0	0	0	0	0	0	0	0	0	0	0
BOLD:ACL1629	4	0	0	0	0	0	0	0	0	0	0	0	0	0	0	0	0	0	0	0	0
BOLD:ACC1652	4	0	0	0	0	0	0	0	0	0	0	0	0	0	0	0	0	0	0	0	0
BOLD:AAG8371	4	0	0	0	0	0	0	0	0	0	0	0	0	0	0	0	0	0	0	0	0
BOLD:AAY6419	4	0	0	0	0	0	0	0	0	0	0	0	0	0	0	0	0	0	0	0	0
BOLD:ABA7839	0	0	2	0	0	0	0	0	0	0	0	0	0	0	0	0	0	0	0	3	0
BOLD:ABZ4247	0	0	0	0	0	0	0	0	2	0	2	0	0	0	0	0	0	0	0	0	0
BOLD:AAH2876	2	0	0	0	0	0	0	2	0	0	0	0	0	0	0	0	0	0	0	0	0
BOLD:ABW6101	2	0	0	0	0	2	0	0	0	0	0	0	0	0	0	0	0	0	0	0	0
BOLD:ACO7163	0	0	0	0	0	4	0	0	0	0	0	0	0	0	0	0	0	0	0	0	0
BOLD:ADH9317	0	2	0	0	0	0	0	2	0	0	0	0	0	0	0	0	0	0	0	0	0
BOLD:AAY6372	0	2	0	0	0	0	0	2	0	0	0	0	0	0	0	0	0	0	0	0	0
BOLD:ABY3453	0	2	0	0	0	0	0	0	2	0	0	0	0	0	0	0	0	0	0	0	0
BOLD:ABA7852	0	4	0	0	0	0	0	0	0	0	0	0	0	0	0	0	0	0	0	0	0
BOLD:AAC2990	0	4	0	0	0	0	0	0	0	0	0	0	0	0	0	0	0	0	0	0	0
BOLD:AAB7490	0	0	0	0	0	0	0	0	0	0	0	3	0	0	0	0	0	0	0	0	0
BOLD:AAG2885	0	0	0	0	0	0	0	0	0	0	0	3	0	0	0	0	0	0	0	0	0
BOLD:ACL3710	0	0	0	0	0	0	0	0	0	0	0	0	0	0	0	0	2	0	0	0	2
BOLD:ACV0280	0	0	0	3	0	0	0	0	0	0	0	0	0	0	0	0	0	0	0	0	0
BOLD:ACX8761	0	0	0	3	0	0	0	0	0	0	0	0	0	0	0	0	0	0	0	0	0
BOLD:ACM2054	0	0	3	0	0	0	0	0	0	0	0	0	0	0	0	0	0	0	0	0	0
BOLD:ACU7270	0	0	3	0	0	0	0	0	0	0	0	0	0	0	0	0	0	0	0	0	0
BOLD:ABW7897	0	0	3	0	0	0	0	0	0	0	0	0	0	0	0	0	0	0	0	0	0
BOLD:AAY6388	0	0	3	0	0	0	0	0	0	0	0	0	0	0	0	0	0	0	0	0	0
BOLD:ADH9799	0	0	3	0	0	0	0	0	0	0	0	0	0	0	0	0	0	0	0	0	0
BOLD:ADH9633	0	0	3	0	0	0	0	0	0	0	0	0	0	0	0	0	0	0	0	0	0
BOLD:AAY6377	0	0	3	0	0	0	0	0	0	0	0	0	0	0	0	0	0	0	0	0	0
BOLD:ACC1407	0	0	0	0	0	0	0	0	0	0	0	0	0	3	0	0	0	0	0	0	0
BOLD:ACJ6975	0	0	0	0	0	0	0	0	0	0	0	0	0	3	0	0	0	0	0	0	0
BOLD:AAI4070	2	0	0	0	0	0	0	0	0	0	0	0	0	0	0	0	0	0	0	0	2
BOLD:ABY8659	3	0	0	0	0	0	0	0	0	0	0	0	0	0	0	0	0	0	0	0	0
BOLD:ACX8571	3	0	0	0	0	0	0	0	0	0	0	0	0	0	0	0	0	0	0	0	0
BOLD:ABA7871	3	0	0	0	0	0	0	0	0	0	0	0	0	0	0	0	0	0	0	0	0
BOLD:ACO8982	3	0	0	0	0	0	0	0	0	0	0	0	0	0	0	0	0	0	0	0	0
BOLD:ABW6104	3	0	0	0	0	0	0	0	0	0	0	0	0	0	0	0	0	0	0	0	0
BOLD:ADH8687	3	0	0	0	0	0	0	0	0	0	0	0	0	0	0	0	0	0	0	0	0
BOLD:AAZ0300	3	0	0	0	0	0	0	0	0	0	0	0	0	0	0	0	0	0	0	0	0
BOLD:ACE5281	3	0	0	0	0	0	0	0	0	0	0	0	0	0	0	0	0	0	0	0	0
BOLD:AAY9191	3	0	0	0	0	0	0	0	0	0	0	0	0	0	0	0	0	0	0	0	0
BOLD:ABV1330	3	0	0	0	0	0	0	0	0	0	0	0	0	0	0	0	0	0	0	0	0
BOLD:ACR8420	3	0	0	0	0	0	0	0	0	0	0	0	0	0	0	0	0	0	0	0	0
BOLD:AAM9367	0	0	0	0	0	0	0	3	0	0	0	0	0	0	0	0	0	0	0	0	0
BOLD:AAA4664	0	0	0	0	0	0	0	0	3	0	0	0	0	0	0	0	0	0	0	0	0
BOLD:AAP6708	0	0	0	0	0	3	0	0	0	0	0	0	0	0	0	0	0	0	0	0	0
BOLD:ACW0228	0	0	0	0	0	3	0	0	0	0	0	0	0	0	0	0	0	0	0	0	0
BOLD:ACU7058	0	3	0	0	0	0	0	0	0	0	0	0	0	0	0	0	0	0	0	0	0
BOLD:AAZ5603	0	3	0	0	0	0	0	0	0	0	0	0	0	0	0	0	0	0	0	0	0
BOLD:ACA5258	0	3	0	0	0	0	0	0	0	0	0	0	0	0	0	0	0	0	0	0	0
BOLD:ADI0612	0	3	0	0	0	0	0	0	0	0	0	0	0	0	0	0	0	0	0	0	0
BOLD:ADM6923	0	3	0	0	0	0	0	0	0	0	0	0	0	0	0	0	0	0	0	0	0
BOLD:ADH3856	0	0	0	0	0	0	0	0	0	0	0	0	0	0	0	0	0	2	0	0	0
BOLD:AAC8885	0	0	0	0	0	0	0	0	0	0	0	0	0	0	0	0	0	0	0	0	4
BOLD:ACL2659	0	0	0	0	0	0	0	0	0	0	0	0	0	0	0	2	0	0	0	0	0
BOLD:ACL6412	0	0	0	0	0	0	0	0	0	0	0	0	0	0	0	2	0	0	0	0	0
BOLD:AAA7696	0	0	0	0	0	0	0	0	0	0	0	0	0	0	0	0	2	0	0	0	0
BOLD:ABY8158	0	0	0	0	0	0	0	0	0	0	0	0	0	0	0	0	2	0	0	0	0
BOLD:ACA6936	0	0	0	2	0	0	0	0	0	0	0	0	0	0	0	0	0	0	0	0	0
BOLD:ACF4901	0	0	0	2	0	0	0	0	0	0	0	0	0	0	0	0	0	0	0	0	0
BOLD:AAN6711	0	0	0	2	0	0	0	0	0	0	0	0	0	0	0	0	0	0	0	0	0
BOLD:AAD5253	0	0	0	2	0	0	0	0	0	0	0	0	0	0	0	0	0	0	0	0	0
BOLD:AAB7913	0	0	0	2	0	0	0	0	0	0	0	0	0	0	0	0	0	0	0	0	0
BOLD:AAU6597	0	0	0	2	0	0	0	0	0	0	0	0	0	0	0	0	0	0	0	0	0
BOLD:ACW5681	0	0	0	2	0	0	0	0	0	0	0	0	0	0	0	0	0	0	0	0	0
BOLD:AAN8522	0	0	0	2	0	0	0	0	0	0	0	0	0	0	0	0	0	0	0	0	0
BOLD:ACU4526	0	0	2	0	0	0	0	0	0	0	0	0	0	0	0	0	0	0	0	0	0
BOLD:ACA6808	0	0	2	0	0	0	0	0	0	0	0	0	0	0	0	0	0	0	0	0	0
BOLD:ACM6339	0	0	2	0	0	0	0	0	0	0	0	0	0	0	0	0	0	0	0	0	0
BOLD:ACC1409	0	0	2	0	0	0	0	0	0	0	0	0	0	0	0	0	0	0	0	0	0
BOLD:ACF4733	0	0	2	0	0	0	0	0	0	0	0	0	0	0	0	0	0	0	0	0	0
BOLD:AAP6843	0	0	2	0	0	0	0	0	0	0	0	0	0	0	0	0	0	0	0	0	0
BOLD:ACK5742	0	0	2	0	0	0	0	0	0	0	0	0	0	0	0	0	0	0	0	0	0
BOLD:ACM1807	0	0	2	0	0	0	0	0	0	0	0	0	0	0	0	0	0	0	0	0	0
BOLD:ACE5710	0	0	2	0	0	0	0	0	0	0	0	0	0	0	0	0	0	0	0	0	0
BOLD:ACB2540	0	0	2	0	0	0	0	0	0	0	0	0	0	0	0	0	0	0	0	0	0
BOLD:AAN5230	0	0	2	0	0	0	0	0	0	0	0	0	0	0	0	0	0	0	0	0	0
BOLD:ABW8046	0	0	2	0	0	0	0	0	0	0	0	0	0	0	0	0	0	0	0	0	0
BOLD:AAO7694	0	0	2	0	0	0	0	0	0	0	0	0	0	0	0	0	0	0	0	0	0
BOLD:ACU6062	0	0	2	0	0	0	0	0	0	0	0	0	0	0	0	0	0	0	0	0	0
BOLD:AAB0391	0	0	2	0	0	0	0	0	0	0	0	0	0	0	0	0	0	0	0	0	0
BOLD:AAN6437	0	0	0	0	2	0	0	0	0	0	0	0	0	0	0	0	0	0	0	0	0
BOLD:AAN5212	0	0	0	0	2	0	0	0	0	0	0	0	0	0	0	0	0	0	0	0	0
BOLD:ABV0480	0	0	0	0	0	0	0	0	0	0	0	0	0	2	0	0	0	0	0	0	0
BOLD:AAP5127	0	0	0	0	0	0	0	0	0	0	0	0	0	2	0	0	0	0	0	0	0
BOLD:ACM1304	0	0	0	0	0	0	2	0	0	0	0	0	0	0	0	0	0	0	0	0	0
BOLD:AAN6435	0	0	0	0	0	0	2	0	0	0	0	0	0	0	0	0	0	0	0	0	0
BOLD:AAG5539	0	0	0	0	0	0	2	0	0	0	0	0	0	0	0	0	0	0	0	0	0
BOLD:ACX9015	0	0	0	0	0	0	2	0	0	0	0	0	0	0	0	0	0	0	0	0	0
BOLD:AAA7886	0	0	0	0	0	0	0	0	0	0	2	0	0	0	0	0	0	0	0	0	0
BOLD:AAU8567	0	0	0	0	0	0	0	0	0	0	2	0	0	0	0	0	0	0	0	0	0
BOLD:ABY6146	0	0	0	0	0	0	0	0	0	0	2	0	0	0	0	0	0	0	0	0	0
BOLD:ABY0947	2	0	0	0	0	0	0	0	0	0	0	0	0	0	0	0	0	0	0	0	0
BOLD:ACX6345	2	0	0	0	0	0	0	0	0	0	0	0	0	0	0	0	0	0	0	0	0
BOLD:AAM7450	2	0	0	0	0	0	0	0	0	0	0	0	0	0	0	0	0	0	0	0	0
BOLD:ACX7914	2	0	0	0	0	0	0	0	0	0	0	0	0	0	0	0	0	0	0	0	0
BOLD:AAN5220	2	0	0	0	0	0	0	0	0	0	0	0	0	0	0	0	0	0	0	0	0
BOLD:AAQ0262	2	0	0	0	0	0	0	0	0	0	0	0	0	0	0	0	0	0	0	0	0
BOLD:ACF3071	2	0	0	0	0	0	0	0	0	0	0	0	0	0	0	0	0	0	0	0	0
BOLD:ACK3805	2	0	0	0	0	0	0	0	0	0	0	0	0	0	0	0	0	0	0	0	0
BOLD:ACC9216	2	0	0	0	0	0	0	0	0	0	0	0	0	0	0	0	0	0	0	0	0
BOLD:ACB8388	2	0	0	0	0	0	0	0	0	0	0	0	0	0	0	0	0	0	0	0	0
BOLD:AAM7487	2	0	0	0	0	0	0	0	0	0	0	0	0	0	0	0	0	0	0	0	0
BOLD:ACC7901	2	0	0	0	0	0	0	0	0	0	0	0	0	0	0	0	0	0	0	0	0
BOLD:ACV0100	2	0	0	0	0	0	0	0	0	0	0	0	0	0	0	0	0	0	0	0	0
BOLD:ADI0049	2	0	0	0	0	0	0	0	0	0	0	0	0	0	0	0	0	0	0	0	0
BOLD:AAG1397	2	0	0	0	0	0	0	0	0	0	0	0	0	0	0	0	0	0	0	0	0
BOLD:AAE1829	2	0	0	0	0	0	0	0	0	0	0	0	0	0	0	0	0	0	0	0	0
BOLD:ACM9786	0	0	0	0	0	0	0	2	0	0	0	0	0	0	0	0	0	0	0	0	0
BOLD:ACU7066	0	0	0	0	0	0	0	2	0	0	0	0	0	0	0	0	0	0	0	0	0
BOLD:AAB3782	0	0	0	0	0	0	0	2	0	0	0	0	0	0	0	0	0	0	0	0	0
BOLD:ADI4124	0	0	0	0	0	0	0	2	0	0	0	0	0	0	0	0	0	0	0	0	0
BOLD:AAU8821	0	0	0	0	0	0	0	2	0	0	0	0	0	0	0	0	0	0	0	0	0
BOLD:ACC8043	0	0	0	0	0	0	0	2	0	0	0	0	0	0	0	0	0	0	0	0	0
BOLD:ABA0843	0	0	0	0	0	0	0	0	2	0	0	0	0	0	0	0	0	0	0	0	0
BOLD:ABX7498	0	0	0	0	0	2	0	0	0	0	0	0	0	0	0	0	0	0	0	0	0
BOLD:ABA0863	0	0	0	0	0	2	0	0	0	0	0	0	0	0	0	0	0	0	0	0	0
BOLD:ADI4108	0	0	0	0	0	2	0	0	0	0	0	0	0	0	0	0	0	0	0	0	0
BOLD:ACL1878	0	0	0	0	0	2	0	0	0	0	0	0	0	0	0	0	0	0	0	0	0
BOLD:ABA5917	0	2	0	0	0	0	0	0	0	0	0	0	0	0	0	0	0	0	0	0	0
BOLD:ADK5121	0	2	0	0	0	0	0	0	0	0	0	0	0	0	0	0	0	0	0	0	0
BOLD:ACS9320	0	2	0	0	0	0	0	0	0	0	0	0	0	0	0	0	0	0	0	0	0
9	0	2	0	0	0	0	0	0	0	0	0	0	0	0	0	0	0	0	0	0	0
BOLD:AAH6515	0	2	0	0	0	0	0	0	0	0	0	0	0	0	0	0	0	0	0	0	0
BOLD:AAA3759	0	2	0	0	0	0	0	0	0	0	0	0	0	0	0	0	0	0	0	0	0
BOLD:ACG9199	0	2	0	0	0	0	0	0	0	0	0	0	0	0	0	0	0	0	0	0	0
BOLD:AAG2873	0	2	0	0	0	0	0	0	0	0	0	0	0	0	0	0	0	0	0	0	0
BOLD:ACA4901	0	0	0	0	0	0	0	0	0	0	0	0	0	0	0	0	0	0	0	0	3
BOLD:ABV1359	0	0	0	0	0	0	0	0	0	0	0	0	0	0	0	0	0	0	0	2	0
BOLD:AAN6436	0	0	0	0	0	0	0	0	0	0	0	0	0	0	0	0	0	0	0	2	0
BOLD:AAG0857	0	0	0	0	0	0	0	0	0	0	0	0	0	0	0	0	0	0	0	0	2
BOLD:ACC2187	0	0	0	0	0	0	0	0	0	0	0	0	0	0	0	0	0	0	0	0	2
