# Supplementary material for: Validation of COI metabarcoding primers for terrestrial arthropods
Source: PeerJ. 2019 Oct 7;7:e7745. doi: 10.7717/peerj.7745 (PMC6786254; doi:10.7717/peerj.7745)
Supplement: Supplemental Information 1 [file peerj-07-7745-s020.zip › Scripts_1_v2/R_scripts/Heatmaps (Fig SXX)/primer_names.csv]

ID	Forward	Reverse	region
1	ZBJ-ArtF1c	ZBJ-ArtR2c	157
2	fwhF2	fwhR2n	205
3	LepF1	MLepF1-Rev	218
4	LCO1490	230_R	229
5	ArF5	ArR5	310
6	BF1	BR2	316
7	mlCOIintF	jgHCO2198	313
8	mlCOIintF	Fol-degen-rev	313
9	mlCOIintF-XT	jgHCO2198	313
10	LCO1490	Ill_C_R	325
11	MZplankF2	C_LepFolR	322
12	MhemF	dgHCO2198	403
13	MLepF1	C_LepFolR	407
14	BF3	BR2	418
15	BF2	BR2	421
16	Ill_B_F	HCO2198	418
17	ArF5	Fol-degen-rev	418
18	RonMWASPdeg	C_LepFolR	421
19	AcientLepF3	C_LepFolR	463
20	LCO1490	HCO2198	658
21	dgLCO1490	dgHCO2198	658
