# Supplementary material for: Validation of COI metabarcoding primers for terrestrial arthropods
Source: PeerJ. 2019 Oct 7;7:e7745. doi: 10.7717/peerj.7745 (PMC6786254; doi:10.7717/peerj.7745)
Supplement: Supplemental Information 1 [file peerj-07-7745-s020.zip › Scripts_1_v2/R_scripts/Heatmaps (Fig SXX)/heatmap_21_v2.R]

# check heatmap!
# 180910


setwd("~/Documents/UNI_und_VORLESUNGEN/14 Guelph/1 Primer Validation/1 R Scripts/1 heatmap")

# raw data 21 priemrs
data <- read.csv("~/Documents/UNI_und_VORLESUNGEN/14 Guelph/1 Primer Validation/1 JAMP - Lib21/1 stats/3_Raw_hit_table_180704.csv", stringsAsFactors=F)
sup <- read.csv("~/Dropbox/0 Write papers [Dirk]/2017 primer validations/1 supporting files/Tab S1 - raw data/3_Raw_hit_table_180704_v1.csv", stringsAsFactors=F)

table(data==sup)


# check order

table(order(rowSums(data[2:22]))==374:1)


rel <- data

for (i in 2:22){
rel[i]<- rel[i]/sum(rel[i])*100
}

colSums(rel[2:22])
table(order(rowSums(rel[2:22]), decreasing=T)==1:374)

#rel <- rel[order(rowSums(rel[2:22]), decreasing=T),]
data2 <- data[order(rowSums(rel[2:22]), decreasing=T),]

write.csv(data2, "180910_21_rel_sorted_v1.csv", row.names=F)


# make heatmap

library("JAMP")

map21 <- read.csv("180910_21_rel_sorted_v1.csv", stringsAsFactors=F)

row.names(map21) <- map21$ID
map21 <- map21[,-c(1, 23)]

# get names of primers
names <- read.csv("primer_names.csv", stringsAsFactors=F)

ID <- paste(names$Forward, names$Reverse, sep=" + ")
names(map21) <- ID

# subset to 0.001%
mapREL <- map21
for (i in 1:21){
mapREL[i] <- mapREL[i]/sum(mapREL[i])*100
mapREL[i][mapREL[i]<0.001] <- 0
}


# used for heatmap plot!
pdf("map21_rel_100.000.pdf", height=c(nrow(mapREL)+20)/10, width=c(ncol(mapREL)+2)/2)
OTU_heatmap(mapREL, abundance=F, col=rev(c("#d7191c", "#fdae61", "#ffffbf", "#abdda4", "#2b83ba")))
dev.off()

pdf("map21_absl.pdf", height=c(nrow(mapREL)+20)/10, width=c(ncol(mapREL)+2)/2)
OTU_heatmap(data2[-c(1,23)], abundance=T, col=rev(c("#d7191c", "#fdae61", "#ffffbf", "#abdda4", "#2b83ba")))
dev.off()


# gradient data

grad <- read.csv("~/Documents/UNI_und_VORLESUNGEN/14 Guelph/1 Primer Validation/1 JAMP - graient/180817_3_Raw_hit_table.csv", stringsAsFactor=F)

grad2 <- grad[match(row.names(mapREL), grad$ID),]

table(grad2$ID == row.names(mapREL))

# write new table!
write.csv(grad2, "180910_grad_sorted_v1.csv", row.names=F)


grad2 <- read.csv("180910_grad_sorted_v1.csv", stringsAsFactors=F)

row.names(grad2) <- grad2$ID

grad2 <- grad2[,-c(1,ncol(grad2))]

pdf("map_grad_v1.pdf", height=c(nrow(grad2)+20)/10, width=c(ncol(grad2)+2)/2)
OTU_heatmap(grad2, abundance=F, col=rev(c("#d7191c", "#fdae61", "#ffffbf", "#abdda4", "#2b83ba")))
dev.off()
