# Supplementary material for: Validation of COI metabarcoding primers for terrestrial arthropods
Source: PeerJ. 2019 Oct 7;7:e7745. doi: 10.7717/peerj.7745 (PMC6786254; doi:10.7717/peerj.7745)
Supplement: Supplemental Information 1 [file peerj-07-7745-s020.zip › Scripts_1_v2/R_scripts/Fig SXX dendograms/dendo_v4.R]

# 180912 - make dendograms 21 primers


setwd("~/Documents/UNI_und_VORLESUNGEN/14 Guelph/1 Primer Validation/1 R Scripts/1 dendograms")

data <- read.csv("../1 heatmap/180910_21_rel_sorted_v1.csv", stringsAsFactors=F)


rel <- data

for (i in 2:22){
rel[i]<- rel[i]/sum(rel[i])*100
rel[i][rel[i]<0.001] <- 0

}

colSums(rel[2:22])

# get names


names <- read.csv("../1 heatmap/primer_names.csv", stringsAsFactors=F)


temp <- paste(names$Forward, " + ", names$Reverse, " [", names$ID, "]", sep="")

names(rel)[2:22] <- temp

# install.packages("vegan")
library("vegan")

dist.mat <- vegdist(t(rel[2:22]),method="jaccard", binary=T) #distance matrix based on Jaccard distance


clust.res <- hclust(dist.mat) #agglomerative clustering using complete linkage

pdf("180913_21_dendo_jaccard_vegan.pdf", height=8, width=8)
plot(clust.res)
dev.off()


#cbind(names(rel))

write.csv(as.matrix(dist.mat), "180913_21_jaccard_proxi.csv")


dist.mat <- vegdist(t(rel[2:22]), method="bray") #distance matrix based on Jaccard distance

clust.res<-hclust(dist.mat) #agglomerative clustering using complete linkage

pdf("180913_21_dendo_bray_vegan.pdf", height=8, width=8)
plot(clust.res)
dev.off()

write.csv(as.matrix(dist.mat), "180913_21_dendo_bray_vegan.csv")


if(F){
data <- read.csv("../1 heatmap/180910_grad_sorted_v1.csv", stringsAsFactors=F)

cbind(names(data))

rel <- data

for (i in 2:37){
rel[i]<- rel[i]/sum(rel[i])*100
}

colSums(rel[2:37])

# get names

# install.packages("vegan")
library("vegan")

dist.mat<-vegdist(t(rel[2:37]),method="jaccard") #distance matrix based on Jaccard distance

clust.res<-hclust(dist.mat) #agglomerative clustering using complete linkage


pdf("gradient_dendo_jaccard.pdf", height=8, width=8)
plot(clust.res)
dev.off()


dist.mat<-vegdist(t(rel[2:37]),method="bray") #distance matrix based on Jaccard distance

clust.res<-hclust(dist.mat) #agglomerative clustering using complete linkage

pdf("gradient_dendo_bray.pdf", height=8, width=8)
plot(clust.res)
dev.off()

}
