# Supplementary material for: Validation of COI metabarcoding primers for terrestrial arthropods
Source: PeerJ. 2019 Oct 7;7:e7745. doi: 10.7717/peerj.7745 (PMC6786254; doi:10.7717/peerj.7745)
Supplement: Supplemental Information 1 [file peerj-07-7745-s020.zip › Scripts_1_v2/R_scripts/sequencing depth/depth_v3.R]

# 180625 - sequencing depth lib21 dependent on length?
setwd("~/Documents/University/2018 Guelph/2018 Primer testing/1 R Scripts/1 lib21 - depth")


data <- read.csv("../../1 JAMP - Lib21/1 stats/A_read_abundance_reorder.csv", stringsAsFactors=F)

data <- data[seq(1, 44, 2),]


length <- read.csv("../../1 Lab Work/1 PCR : lab/VE 9 - second step/data2_length_V2.csv", stringsAsFactors=F)


pdf("abline_v4.pdf", height=5, width=7, useDingbats=F)
plot(length$length, data$abundance[-22]/1000000, ylim=c(0,2), xlim=c(0, 1000), ylab="sequences in Milion", xlab="amplicon size (incluing illumina adapters)", yaxt="n")
axis(2, las=1)

lm <- lm(data$abundance[-22]/1000000~length$length)
abline(lm, col="red")


dev.off()

summary(lm)
#  p-value: 3.732e-09
# Adjusted R-squared:  0.8379

# calculate the % les sequences per bp difference =)


-0.002462*200 + 2.288913


ArF5 <- -0.002462*594 + 2.288913

# fwh
(-0.002462*381 + 2.288913)/ArF5

# Lreay
(-0.002462*492 + 2.288913)/ArF5

# BF3
(-0.002462*583 + 2.288913)/ArF5

# ArF5
(-0.002462*594 + 2.288913)/ArF5


# make plot for malaise trap metabarcoding


data <- read.csv("../../1 JAMP malaise/_demultiplexing_files/A_read_abundance.csv", stringsAsFactors=F)

data <- data[seq(1, 44, 2),]
sum(data$abundance)

# sort by abundance
data <- data[order(as.numeric(sub("(.*)_.*", "\\1", data$files_demultiplexed[-22])), decreasing=F),]


pdf("abline_MALAISE_v1.pdf", height=5, width=7, useDingbats=F)
plot(length$length, data$abundance/1000000, ylim=c(0,2), xlim=c(0, 1000), ylab="sequences in Milion", xlab="amplicon size (incluing illumina adapters)", yaxt="n")
axis(2, las=1)

lm <- lm(data$abundance[-c(20,21)]/1000000~length$length[-c(20,21)])
abline(lm, col="red")


dev.off()

summary(lm)
#0.0004167
# adj R2: 0.5014
