# Supplementary material for: Validation of COI metabarcoding primers for terrestrial arthropods
Source: PeerJ. 2019 Oct 7;7:e7745. doi: 10.7717/peerj.7745 (PMC6786254; doi:10.7717/peerj.7745)
Supplement: Supplemental Information 1 [file peerj-07-7745-s020.zip › Scripts_1_v2/R_scripts/subsampling mock community/colors.txt]

Red	#e6194b	(230, 25, 75)	(0, 100, 66, 0)
Green	#3cb44b	(60, 180, 75)	(75, 0, 100, 0)
Yellow	#ffe119	(255, 225, 25)	(0, 25, 95, 0)
Blue	#0082c8	(0, 130, 200)	(100, 35, 0, 0)
Orange	#f58231	(245, 130, 48)	(0, 60, 92, 0)
Purple	#911eb4	(145, 30, 180)	(35, 70, 0, 0)
Cyan	#46f0f0	(70, 240, 240)	(70, 0, 0, 0)
Magenta	#f032e6	(240, 50, 230)	(0, 100, 0, 0)
Lime	#d2f53c	(210, 245, 60)	(35, 0, 100, 0)
Pink	#fabebe	(250, 190, 190)	(0, 30, 15, 0)
Teal	#008080	(0, 128, 128)	(100, 0, 0, 50)
Lavender	#e6beff	(230, 190, 255)	(10, 25, 0, 0)
Brown	#aa6e28	(170, 110, 40)	(0, 35, 75, 33)
Beige	#fffac8	(255, 250, 200)	(5, 10, 30, 0)
Maroon	#800000	(128, 0, 0)	(0, 100, 100, 50)
Mint	#aaffc3	(170, 255, 195)	(33, 0, 23, 0)
Olive	#808000	(128, 128, 0)	(0, 0, 100, 50)
Coral	#ffd8b1	(255, 215, 180)	(0, 15, 30, 0)
Navy	#000080	(0, 0, 128)	(100, 100, 0, 50)
Grey	#808080	(128, 128, 128)	(0, 0, 0, 50)
White	#FFFFFF	(255, 255, 255)	(0, 0, 0, 0)
Black	#000000	(0, 0, 0)	(0, 0, 0, 100)
