# Supplementary material for: Validation of COI metabarcoding primers for terrestrial arthropods
Source: PeerJ. 2019 Oct 7;7:e7745. doi: 10.7717/peerj.7745 (PMC6786254; doi:10.7717/peerj.7745)
Supplement: Supplemental Information 1 [file peerj-07-7745-s020.zip › Scripts_1_v2/R_scripts/subsampling mock community/plot_order_recov.R]

# 1806029

setwd("~/Documents/UNI_und_VORLESUNGEN/14 Guelph/1 Primer Validation/1 R Scripts/1 SUBSAMPLING")


files <- list.files("_rarefaction", full.names=T)

temp <- as.numeric(sub(".*/(.*)_N.*", "\\1", files))

files <- files[order(temp, decreasing=F)]


# number of selected files!
selected <- files[501:510] # 100.000


A <- read.csv("../1 REMERGE MASS/Biomass Table revisited 28June2018.csv", stringsAsFactors=F)

# get file with orders
keep <- c("Coleoptera", "Diptera", "Hymenoptera", "Lepidoptera")


mean_tab <- NULL
mean_sd <- NULL
for(m in 1:length(keep)){

exp <- NULL
for (i in 1:length(selected)){
tab <- read.csv(selected[i])
tab <- tab[A$Order==keep[m],]
tab <- colSums(tab[-1]>0)
exp <- rbind(exp, tab)
}

mean_detection <- colSums(exp)/length(selected)

sd <- NULL
for (i in 1:21){
sd[i] <- sd(exp[,i])
}

mean_tab <- rbind(mean_tab, mean_detection)
mean_sd <- rbind(mean_sd, sd)

}

barplot(mean_tab)


primernames <- read.csv("~/Documents/UNI_und_VORLESUNGEN/14 Guelph/1 Primer Validation/1 Lab Work/1 PCR : lab/VE 9 - second step/data2_length_V2.csv")
