# Supplementary material for: Validation of COI metabarcoding primers for terrestrial arthropods
Source: PeerJ. 2019 Oct 7;7:e7745. doi: 10.7717/peerj.7745 (PMC6786254; doi:10.7717/peerj.7745)
Supplement: Supplemental Information 1 [file peerj-07-7745-s020.zip › Scripts_1_v2/R_scripts/subsampling mock community/sub_v2.R]

# 180629 - rarefaction saving tables

setwd("~/Documents/UNI_und_VORLESUNGEN/14 Guelph/1 Primer Validation/1 R Scripts/1 SUBSAMPLING")


file <- read.csv("~/Documents/UNI_und_VORLESUNGEN/14 Guelph/1 Primer Validation/1 JAMP - Lib21/1 stats/3_Raw_hit_table_180704.csv", stringsAsFactors=F)

file <- file[-23] # remove sequences from table


steps <- round(10^c(seq(0,7, 0.1)))
running_number <- 0

k <- 1
for(k in 1:length(steps)){

N <- steps[k]

for(m in 1:1000){
running_number <- c(running_number+1)
# sub sampling module
temp <- file
for (i in 2:22){
if(sum(file[,i])>N){
A <- sample(1:nrow(temp), N, prob=temp[,i], replace=T) # subsample, with "zurück legen"
B <- merge(data.frame("A"=1:nrow(temp)), data.frame(table(A)), by="A", all=T) # merge with list of samples
B[,2][is.na(B[,2])] <- 0 # remove NAs

temp[,i] <- B[,2]} else {
temp[,i] <- NA
}
}

message(m)
message(paste("Step", k))

write.csv(temp, paste("_rarefaction/", running_number, "_N", N, "_", m, ".csv", sep=""), row.names=F)
# sub sampling module - END
} # m
}
