# Supplementary material for: Validation of COI metabarcoding primers for terrestrial arthropods
Source: PeerJ. 2019 Oct 7;7:e7745. doi: 10.7717/peerj.7745 (PMC6786254; doi:10.7717/peerj.7745)
Supplement: Supplemental Information 1 [file peerj-07-7745-s020.zip › Scripts_1_v2/R_scripts/annealing temp/primer_2_Tm_v3.R]

# 180326 - based on convert_to_table_v2.R

setwd("~/Documents/UNI_und_VORLESUNGEN/14 Guelph/1 Primer Validation/1 Lab Work/1 primer list/1 Tm")

library("PrimerMiner")


data <- read.csv("../primer_list_v5.csv", stringsAsFactors=F)

if(F){

cat(file="primer.txt", append=F)

i <- 10
for (i in 1:nrow(data)){
temp <- paste(">", data$Primer.name[i], "\n",  primerversions(primer=data$sequence[i], fw=T, convertInosine=T), sep="")
cat(temp, file="primer.txt", append=T, sep="\n")
}

}
# get Tm in geneious!


Tm <- read.csv("primer_Tm_geneious.txt", stringsAsFactors=F)
data <- read.csv("../primer_list_v5_comobos.csv", stringsAsFactors=F)

head(Tm)


list <- list()
primernames <- NULL
for(i in 1:nrow(data)){

list[[i*3-2]] <- as.numeric(Tm$Tm[data$Forward[i]==Tm$Sequence.Name])
list[[i*3-1]] <- as.numeric(Tm$Tm[data$Reverse[i]==Tm$Sequence.Name])
list[[i*3]] <- NA

primernames[i*2-1] <- data$Forward[i]
primernames[i*2] <- data$Reverse[i]


}


pdf("primer_annealing.pdf", height=8, width=12)

boxplot(list, pch=20, ylab="Annealing temprature (Tm, °C)", xaxt="n", yaxt="n", cex=0.5, ylim=c(40, 75), xlim=c(4,nrow(data)*3-4))

# primer names
at <- sort(c(seq(1, nrow(data)*3, 3), seq(2, nrow(data)*3, 3)))
axis(1, at=at, labels= primernames, las=2, cex.axis=0.7)

for (i in 1:nrow(data)){
if(!data$Annealing..C[i]==""){
if(!is.na(as.numeric(data$Annealing..C[i]))){
lines(c(at[c(i*2-1, i*2)])+c(-0.5, 0.5), c(as.numeric(data$Annealing..C[i]), as.numeric(data$Annealing..C[i])), col="Red", cex=10)
} else {
temp <- as.numeric(unlist(strsplit(data$Annealing..C[i], "/")))

rect(at[c(i*2-1)]-0.5, temp[1], at[c(i*2)]+0.5, temp[2], border="Red", color=NULL)
}
}
}

for (i in seq(0, nrow(data)*3, 3)){
lines(c(i, i), c(35, 80), col="gray")
}

#axis(2, at=c(47.8, 48.3, 49.5, 51.4, 53.7, 56.4, 59.1, 61.7, 64.1, 66.1, 67.4, 68.0), labels=F, col="Orange", lwd.ticks=1.5)
axis(2, at=c(44.3, 44.7, 46.0, 47.9, 50.2, 52.8, 55.5, 58.1, 60.5, 62.5, 63.9, 64.5), labels=c(44.3, 44.7, 46.0, 47.9, 50.2, 52.8, 55.5, 58.1, 60.5, 62.5, 63.9, 64.5), cex.axis=0.5, las=1, col="Orange", lwd.ticks=1.5, col.axis="Orange", hadj=0.2, tck=-0.005)


axis(2, las=1, cex.axis=1, hadj=1.2, tck=-0.03)


dev.off()
