# Supplementary material for: Validation of COI metabarcoding primers for terrestrial arthropods
Source: PeerJ. 2019 Oct 7;7:e7745. doi: 10.7717/peerj.7745 (PMC6786254; doi:10.7717/peerj.7745)
Supplement: Supplemental Information 1 [file peerj-07-7745-s020.zip › Scripts_1_v2/R_scripts/fusion primers/SXX 4 gradient primers/imput_tagging.txt]

ID	Tag	rm
2) fwhF2	GCACTGG	5
2B) fwhF2	666666G	6
2C) fwhF2	4444GGD	4
8) mlCOIintF	ATTACAC	7
8B) mlCOIintF	666666G	6
8C) mlCOIintF	55555GG	5
14) BF3	CTTCCCC	5
14B) BF3	4444CCH	4
14C) BF3	666666C	6
17n) ArF5	GTCCTGC	5
17Bn) ArF5	7777777	7
17Cn) ArF5	666666G	6
2) fwhR2n	GACATGT	5
2B) fwhR2n	666666T	6
2C) fwhR2n	4444GTR	4
8) Fol-degen-rev	ACAGCTA	5
8A) Fol-degen-rev	4444TAN	4
8B) Fol-degen-rev	666666T	6
15) BR2	TGCGGTT	6
14A) BR2	55555TC	5
14B) BR2	4444TCD	4
17) Fol-degen-rev	TAGACTA	5
17A) Fol-degen-rev	666666T	6
17B) Fol-degen-rev	4444TAN	4
