# Supplementary material for: Validation of COI metabarcoding primers for terrestrial arthropods
Source: PeerJ. 2019 Oct 7;7:e7745. doi: 10.7717/peerj.7745 (PMC6786254; doi:10.7717/peerj.7745)
Supplement: Supplemental Information 1 [file peerj-07-7745-s020.zip › Scripts_1_v2/R_scripts/fusion primers/SXX 4 gradient primers/223_tags_tab.csv]

ID	rm	merge	tag_only
2) fwhF2	5	GCACTGG	GCACT
2B) fwhF2	6	TGATGGG	TGATGG
2C) fwhF2	4	CGGGGGD	CGGG
8) mlCOIintF	7	ATTACAC	ATTACAC
8B) mlCOIintF	6	GCGTATG	GCGTAT
8C) mlCOIintF	5	ATTTAGG	ATTTA
14) BF3	5	CTTCCCC	CTTCC
14B) BF3	4	AACGCCH	AACG
14C) BF3	6	GCAAACC	GCAAAC
17n) ArF5	5	GTCCTGC	GTCCT
17Bn) ArF5	7	ATTGGAA	ATTGGAA
17Cn) ArF5	6	CAATAAG	CAATAA
2) fwhR2n	5	GACATGT	GACAT
2B) fwhR2n	6	GATTCCT	GATTCC
2C) fwhR2n	4	CGCCGTR	CGCC
8) Fol-degen-rev	5	ACAGCTA	ACAGC
8A) Fol-degen-rev	4	TCGCTAN	TCGC
8B) Fol-degen-rev	6	AGGTGCT	AGGTGC
15) BR2	6	TGCGGTT	TGCGGT
14A) BR2	5	CTCCATC	CTCCA
14B) BR2	4	CGGATCD	CGGA
17) Fol-degen-rev	5	TAGACTA	TAGAC
17A) Fol-degen-rev	6	TCAGAAT	TCAGAA
17B) Fol-degen-rev	4	TATATAN	TATA
