# Supplementary material for: Validation of COI metabarcoding primers for terrestrial arthropods
Source: PeerJ. 2019 Oct 7;7:e7745. doi: 10.7717/peerj.7745 (PMC6786254; doi:10.7717/peerj.7745)
Supplement: Supplemental Information 1 [file peerj-07-7745-s020.zip › Scripts_1_v2/R_scripts/fusion primers/SXX 21 primer pairs/plo_me_v1.R]

# 180528 - plot only 
setwd("~/Documents/UNI_und_VORLESUNGEN/14 Guelph/1 Primer Validation/1 Lab Work/1 primer list/1 FUSION Primers/1 manual_editing")


# nucleotide table
upac <- read.csv(text=c("ID,comment,A,T,C,G, comp
A,Adenine,1,0,0,0,T
C,Cytosine,0,0,1,0,G
G,Guanine,0,0,0,1,C
T,Thymine,0,1,0,0,A
R,A or G,0.5,0,0,0.5,Y
Y,C or T,0,0.5,0.5,0,R
S,G or C,0,0,0.5,0.5,S
W,A or T,0.5,0.5,0,0,W
K,G or T,0,0.5,0,0.5,M
M,A or C,0.5,0,0.5,0,K
B,C or G or T,0,0.3,0.3,0.3,V
D,A or G or T,0.3,0.3,0,0.3,H
H,A or C or T,0.3,0.3,0.3,0,D
V,A or C or G,0.3,0,0.3,0.3,B
N,any base,0.25,0.25,0.25,0.25,N
I,inosine,0.25,0.25,0.25,0.25,N
-,gap,0,0,0,0,-"), stringsAsFactors=F)

upac[upac==0.3] <- 1/3


upac2 <- upac
upac2[3:6] <- upac2[3:6]>0
upac2 <- cbind(upac2, "sum"=rowSums(upac2[3:6]))


# read data for temp2
data <- read.csv("manual_v5.csv", stringsAsFactors=F)

temp2 <- NULL
for(i in 1:length(data$merge)){
temp2 <- rbind(temp2, unlist(strsplit(data$merge[i], "")))
}


# plot bases
tempCol <- temp2

tempCol[tempCol =="A"] <- "Red"
tempCol[tempCol =="T"] <- "lawngreen"
tempCol[tempCol =="G"] <- "Yellow"
tempCol[tempCol =="C"] <- "dodgerblue"
tempCol[nchar(tempCol)==1] <- "lightgray"

pdf("manual_alignment.pdf", height= 9, width=4)

plot(NULL, ylim=c(nrow(temp2), 1), xlim=c(-2,ncol(temp2)+0.5), ylab="", yaxt="n", xaxt="n", xlab="")
axis(1, at=1:nrow(temp2))
text(0.3, 1:nrow(temp2),  data$ID, adj=1)

for (m in 1:ncol(temp2)){

for (j in 1:nrow(temp2)){
if(data$rm[j]>=m){border <- "black"} else {border <- F}
rect(m-0.5, j-0.5, m+0.5, j+0.5, col= tempCol[j,m], border= border, lwd=1.5, )
text(m, j, temp2[j,m])
}

}
dev.off()


library("stringdist")


exp <- data


TagLength <- 7

DNA <- exp$merge

DNA <- data.frame("sequ" = unlist(DNA), stringsAsFactors=F)
row.names(DNA) <- exp$ID

#make substring
#count number of missmatches (minimum 2 mm)
DNA$sequ <- substr(DNA$sequ, 1, TagLength)

data2 <- strsplit(DNA$sequ, "")


k <- 1
# save possible primer combination!

save <- NULL

for (k in 1:nrow(DNA)){
ID <- match(data2[[k]], upac2$ID) # k = tag number

deg <- upac2$sum[ID]
sumdeg <- 1
for (i in 1:length(deg)){ # i = base of tag
sumdeg <- sumdeg*deg[i]
}


save_deg <- NULL
for (i in 1:length(data2[[k]])){

keep <- c("A", "T", "C", "G")[unlist(upac2[ID[i], 3:6])]
if (sumdeg>1){
save_deg <- cbind(save_deg, rep(keep, 1, sumdeg))
save_deg <- save_deg[order(save_deg[,i]),]} else{
save_deg[i] <- upac2$ID[ID[i]]
}

}

if(sumdeg>1){
temp <- cbind(row.names(DNA)[k], DNA[k,], save_deg)}else{
temp <- c(row.names(DNA)[k], DNA[k,], save_deg)
}

save <- rbind(save, temp)

}


save

Tags <- save[,-c(1,2)]

collapsed <- NULL
for (s in 1:nrow(Tags)){
collapsed[s] <- paste(Tags[s,], collapse="")
}

cbind(save, collapsed)

table <- stringdistmatrix(collapsed, collapsed, "hamming")


# end

col <- rev(c("white","white","white","white", "lightyellow", "Orange", "Red", "Darkred"))

pdf(paste("manual_Hamming.pdf", sep=""), width=20, height=20)
par(mar=c(12,12,1,1))

lim <- nrow(table)
plot(-4, xlim=c(2, lim-1), ylim=c(lim-1, 2), xaxt="n", yaxt="n", xlab="", ylab="")

for (i in 1: lim){ # get column
	for (k in 1: lim){ # plot row
		rect(i-0.5, k-0.5, i+0.5, k+0.5, col= col[table[k, i]+1], border=NA)
		text(i, k, table[k, i])
	}
	
}

# primer names including wobble possibilities
name <- NULL
for (i in 1:nrow(save)){
name[i] <- paste(save[i,1], "_", paste(save[i, 3:ncol(save)], sep="", collapse=""), sep="", collapse="")}


axis(1, at=1:lim, name, las=2, family="mono")
axis(2, at=1:lim, name, las=1, family="mono")

# circle primers!

primernames <- as.vector(save[,1])
unique <- unique(primernames)

for (k in 1:length(unique)){
x <- range(which(primernames == unique[k]))
for (i in 1:length(unique)){
y <- range(which(primernames == unique[i]))
rect(x[1]-0.5, y[2]+0.5, x[2]+0.5, y[1]-0.5, lwd=1.5)
}}

dev.off()


# levenshtein lv
table <- stringdistmatrix(collapsed, collapsed, "lv")

pdf(paste("manual_Levenshtein.pdf", sep=""), width=20, height=20)
par(mar=c(12,12,1,1))

lim <- nrow(table)
plot(-4, xlim=c(2, lim-1), ylim=c(lim-1, 2), xaxt="n", yaxt="n", xlab="", ylab="")

for (i in 1: lim){ # get column
	for (k in 1: lim){ # plot row
		rect(i-0.5, k-0.5, i+0.5, k+0.5, col= col[table[k, i]+1], border=NA)
		text(i, k, table[k, i])
	}
	
}


# primer names including wobble possibilities
name <- NULL
for (i in 1:nrow(save)){
name[i] <- paste(save[i,1], "_", paste(save[i, 3:ncol(save)], sep="", collapse=""), sep="", collapse="")}


axis(1, at=1:lim, name, las=2, family="mono")
axis(2, at=1:lim, name, las=1, family="mono")

# circle primers!

primernames <- as.vector(save[,1])
unique <- unique(primernames)

for (k in 1:length(unique)){
x <- range(which(primernames == unique[k]))
for (i in 1:length(unique)){
y <- range(which(primernames == unique[i]))
rect(x[1]-0.5, y[2]+0.5, x[2]+0.5, y[1]-0.5, lwd=1.5)
}}

dev.off()
