# Supplementary material for: Validation of COI metabarcoding primers for terrestrial arthropods
Source: PeerJ. 2019 Oct 7;7:e7745. doi: 10.7717/peerj.7745 (PMC6786254; doi:10.7717/peerj.7745)
Supplement: Supplemental Information 1 [file peerj-07-7745-s020.zip › Scripts_1_v2/R_scripts/fusion primers/SXX 21 primer pairs/manual_v5.csv]

ID	rm	merge	tag_only
1) ZBJ-ArtF1c	4	GGACAGA	GGAC
2) fwhF2	5	GCACTGG	GCACT
3) LepF1	7	CGTCGCA	CGTCGCA
4) LCO1490	5	AAGTGGG	AAGTG
5) ArF5	5	TGGTCGC	TGGTC
6) BF1	5	CTCCGAC	CTCCG
7) mlCOIintF	5	TGCTTGG	TGCTT
8) mlCOIintF	7	ATTACAC	ATTACAC
9) mlCOIintF-XT	6	CGCTATG	CGCTAT
10) LCO1490	5	ACGGCGG	ACGGC
11) MZplankF2	7	AATTTAC	AATTTAC
12) MhemF	5	TGAAAGC	TGAAA
13) MLepF1	5	GAATTGC	GAATT
14) BF3	5	CTTCCCC	CTTCC
15) BF2	5	TCTGCGC	TCTGC
16) Ill_B_F	6	CTGGACC	CTGGAC
17) ArF5	5	GTCCTGC	GTCCT
18) RonMWASPdeg	6	GAAGGCG	GAAGGC
19) AcientLepF3	5	AGCTTTT	AGCTT
20) LCO1490	7	GCCCGCA	GCCCGCA
21) dgLCO1490	5	ATTTTGG	ATTTT
1) ZBJ-ArtR2c	7	CAAACCG	CAAACCG
2) fwhR2n	5	GACATGT	GACAT
3) MLepF1-Rev	5	TCTTACG	TCTTA
4) 230_R	5	ACGTCCT	ACGTC
5) ArR5	5	GTTCGGT	GTTCG
6) BR2	7	GCGGAAT	GCGGAAT
7) jgHCO2198	6	TACGAAT	TACGAA
8) Fol-degen-rev	5	ACAGCTA	ACAGC
9) jgHCO2198	5	TAAGTTA	TAAGT
10) Ill_C_R	5	GTGACGG	GTGAC
11) C_LepFolR	5	CCTCATA	CCTCA
12) dgHCO2198	5	TGGTTTA	TGGTT
13) C_LepFolR	7	ATGCGAG	ATGCGAG
14) BR2	6	CCACACT	CCACAC
15) BR2	6	TGCGGTT	TGCGGT
16) HCO2198	6	CTTGGCT	CTTGGC
17) Fol-degen-rev	5	TAGACTA	TAGAC
18) C_LepFolR	5	CTGGGTA	CTGGG
19) C_LepFolR	6	AAGACAT	AAGACA
20) HCO2198	6	CGCATCT	CGCATC
21) dgHCO2198	5	TGTAATA	TGTAA
