# Supplementary material for: Validation of COI metabarcoding primers for terrestrial arthropods
Source: PeerJ. 2019 Oct 7;7:e7745. doi: 10.7717/peerj.7745 (PMC6786254; doi:10.7717/peerj.7745)
Supplement: Supplemental Information 1 [file peerj-07-7745-s020.zip › Scripts_1_v2/R_scripts/fusion primers/SXX 21 primer pairs/imput_tagging.txt]

ID	Tag	rm
1) ZBJ-ArtF1c	55555AG	5
2) fwhF2	666666G	6
3) LepF1	7777777	7
4) LCO1490	666666G	6
5) ArF5	55555GC	5
6) BF1	666666A	6
7) mlCOIintF	55555GG	5
8) mlCOIintF	7777777	7
9) mlCOIintF-XT	7777777	7
10) LCO1490	666666G	6
11) MZplankF2	7777777	7
12) MhemF	55555GC	5
13) MLepF1	666666G	6
14) BF3	55555CC	5
15) BF2	666666G	6
16) Ill_B_F	7777777	7
17) ArF5	55555GC	5
18) RonMWASPdeg	55555GG	5
19) AcientLepF3	55555TT	5
20) LCO1490	7777777	7
21) dgLCO1490	666666G	6
1) ZBJ-ArtR2c	7777777	7
2) fwhR2n	666666G	6
3) MLepF1-Rev	55555CG	5
4) 230_R	55555CT	5
5) ArR5	55555GT	5
6) BR2	55555TC	5
7) jgHCO2198	7777777	7
8) Fol-degen-rev	55555TA	5
9) jgHCO2198	55555TA	5
10) Ill_C_R	55555GG	5
11) C_LepFolR	666666T	6
12) dgHCO2198	55555TA	5
13) C_LepFolR	7777777	7
14) BR2	7777777	7
15) BR2	666666T	6
16) HCO2198	666666T	6
17) Fol-degen-rev	55555TA	5
18) C_LepFolR	666666T	6
19) C_LepFolR	7777777	7
20) HCO2198	666666T	6
21) dgHCO2198	55555TA	5
