# Supplementary material for: Validation of COI metabarcoding primers for terrestrial arthropods
Source: PeerJ. 2019 Oct 7;7:e7745. doi: 10.7717/peerj.7745 (PMC6786254; doi:10.7717/peerj.7745)
Supplement: Supplemental Information 1 [file peerj-07-7745-s020.zip › Scripts_1_v2/R_scripts/fusion primers/SXX 21 primer pairs/_build_primers_v1.R]

# 180528 - plot only 
setwd("~/Documents/UNI_und_VORLESUNGEN/14 Guelph/1 Primer Validation/1 Lab Work/1 primer list/1 FUSION Primers/1 manual_editing")


data <- read.csv("manual_v5.csv", stringsAsFactors=F)
primer <- read.csv("../primers_180528.csv", stringsAsFactors=F)


ID <- sub(".*) ", "", data$ID)
ID2 <- match(ID, primer$Primer.name)


P5 <- "AATGATACGGCGACCACCGAGATCTACACTCTTTCCCTACACGACGCTCTTCCGATCT"
P7 <- "CAAGCAGAAGACGGCATACGAGATGTGACTGGAGTTCAGACGTGTGCTCTTCCGATCT"


tails <- c(rep(c(P5, P7), 21)[1:21], rep(c(P7, P5), 21)[1:21])
tailsNAMES <- c(rep(c("P5","P7"), 21)[1:21], rep(c("P7", "P5"), 21)[1:21])


temp <- paste(tailsNAMES, " ", data$ID, "\t", tails, data$tag_only, primer$sequence[ID2], sep="")


cat(file="_180528_primer_sequ.txt", temp, sep="\n")

# replace inosinne! (for ordering)


length <- nchar(paste(tails, data$tag_only, primer$sequence[ID2], sep=""))

# replace inosine
primer$sequence <- gsub("I", "/ideoxyI/", primer$sequence)

L <- rep("100nm", length(length))
L[length>90] <- "250nm"


temp <- paste(tailsNAMES, " ", data$ID, "\t", tails, data$tag_only, primer$sequence[ID2], "\t", L, "\t", "PAGE", sep="")

cat(file="_180529_primer_ordering_file.txt", temp, sep="\n")
