# Supplementary material for: Validation of COI metabarcoding primers for terrestrial arthropods
Source: PeerJ. 2019 Oct 7;7:e7745. doi: 10.7717/peerj.7745 (PMC6786254; doi:10.7717/peerj.7745)
Supplement: Supplemental Information 1 [file peerj-07-7745-s020.zip › Scripts_1_v2/R_scripts/taxonomic groups/malaise.csv]

BIN	1	2	3	4	5	6	7	8	9	10	11	12	13	14	15	16	17	18	19	20	21	phylum	class	order	family	subfamily	genus	species
BOLD:AAP8739	16965	52776	992	21482	105432	9704	52018	46203	35174	8143	61460	58831	141819	42688	42934	176972	101612	32497	147629	119775	28148	Arthropoda	Insecta	Diptera	Platystomatidae	Platystomatinae	Rivellia	Rivellia steyskali
BOLD:AAG6743	8389	24570	560	16536	52023	12106	11019	12278	9548	216	3326	19100	27372	20442	19496	28416	26087	12091	14033	18988	15248	Arthropoda	Insecta	Diptera	Sarcophagidae	Sarcophaginae	Sarcophaga
BOLD:AAH2302	13998	17361	1965	14647	13786	1406	5774	4935	3593	3089	346	12756	9929	8029	10334	6522	4803	15725	3464	38995	42752	Arthropoda	Insecta	Diptera	Asilidae	Laphriinae	Laphria
BOLD:AAG1711	23749	11781	17068	10951	2002	20489	11978	12640	17002	41194	8093	3922	317	6644	4483	378	1373	1751	5446	9395	12923	Arthropoda	Insecta	Diptera	Muscidae	Phaoniinae	Helina
BOLD:AAA7470	25437	6437	3019	9772	467	9974	5932	7944	6935	1007	14808	13913	10476	7470	5225	845	1674	4179	5330	30061	35525	Arthropoda	Insecta	Diptera	Calliphoridae	Luciliinae	Lucilia
BOLD:AAG4565	4581	12093	27771	7333	1278	10896	5555	5819	4400	3216	4913	5624	4297	5013	3148	374	1137	1422	3908	21579	44297	Arthropoda	Insecta	Diptera	Tabanidae	Chrysopsinae	Chrysops	Chrysops aberrans
BOLD:AAH3035	3357	6542	39811	1108	5799	4864	4492	3568	4355	638	3088	5215	3	4005	3604	573	2071	18342	8700	21305	14236	Arthropoda	Insecta	Diptera	Calliphoridae	Calliphorinae	Pollenia
BOLD:AAD2041	486	6252	7806	5294	3825	17625	10989	9923	14579	381	3384	10386	10934	5778	5511	30	11624	3687	2716	53	7369	Arthropoda	Insecta	Diptera	Dolichopodidae	Sciapodinae	Condylostylus
BOLD:AAX1264	4333	1203	7218	3898	1878	4736	2859	2718	3269	2018	2956	6697	13	1678	1063	474	907	12885	1997	32050	24953	Arthropoda	Insecta	Diptera	Asilidae	Trigonomiminae	Holcocephala	Holcocephala abdominalis
BOLD:AAB6702	0	3084	0	24665	15354	1759	2900	2162	3123	0	672	1902	13939	5778	6859	22	5347	17	2750	86	23076	Arthropoda	Insecta	Coleoptera	Cerambycidae	Cerambycinae	Clytus	Clytus ruricola
BOLD:AAA6017	20314	2473	3481	6797	555	5373	5702	6587	7304	292	6616	3577	3934	5270	3154	618	1382	1506	2905	8724	14264	Arthropoda	Insecta	Lepidoptera	Erebidae	Arctiinae	Ctenucha	Ctenucha virginica
BOLD:AAZ5506	5871	7893	6	4359	3525	4504	6690	6944	6814	450	624	9186	4316	4366	4138	2260	2081	24	235	15002	17177	Arthropoda	Insecta	Diptera	Dolichopodidae	Dolichopodinae	Dolichopus
BOLD:AAA9808	8402	5603	9204	3292	1728	3193	2764	3625	2064	1352	2401	4187	3135	10226	10983	720	10751	5562	2747	541	5007	Arthropoda	Insecta	Lepidoptera	Sphingidae	Macroglossinae	Darapsa	Darapsa myron
BOLD:AAD0711	6992	4543	603	6868	159	10921	6094	5366	7503	356	1977	5944	3836	3800	2876	381	356	11	1565	8418	8800	Arthropoda	Insecta	Diptera	Calliphoridae	Luciliinae	Lucilia
BOLD:AAG9640	10	2523	13349	3598	1114	3288	2201	2025	950	20023	1689	3218	1692	1414	1139	775	1921	1559	178	8493	13133	Arthropoda	Insecta	Diptera	Dolichopodidae	Sciapodinae	Condylostylus	Condylostylus patibulatus
BOLD:AAF6064	5937	6515	0	5560	688	9920	5302	5532	6420	3194	1104	2495	3222	4465	4109	1695	2179	208	1407	2430	3111	Arthropoda	Insecta	Coleoptera	Lampyridae	Photurinae	Photuris
BOLD:ABV1414	6	1618	0	5229	587	136	2992	2715	1076	18197	352	3403	2624	3464	4051	5504	1272	0	859	11185	9806	Arthropoda	Insecta	Diptera	Dolichopodidae	Dolichopodinae	Gymnopternus	Gymnopternus barbatulus
BOLD:AAM9214	298	1183	62	4491	963	70	743	613	79	8241	6524	2195	8	7847	4312	4887	2653	10474	2565	8161	7983	Arthropoda	Insecta	Diptera	Sciomyzidae	Sciomyzinae	Tetanocera	Tetanocera annae
BOLD:AAB5969	4283	3315	7460	2797	1524	6627	4827	5265	7250	165	4022	1613	1695	2747	2338	2279	4708	1617	2628	2225	3850	Arthropoda	Insecta	Lepidoptera	Noctuidae	Noctuinae	Loscopia	Loscopia velata
BOLD:AAP8752	277	105	2557	1582	1056	1661	2900	2940	3869	52	597	4799	580	737	318	87	520	5212	1293	22843	16974	Arthropoda	Insecta	Diptera	Stratiomyidae	Sarginae	Sargus	Sargus fasciatus
BOLD:AAA2812	796	6746	38	1402	891	6259	7750	8907	8483	33	673	137	1382	6166	4849	491	7055	1208	920	199	106	Arthropoda	Insecta	Lepidoptera	Nymphalidae	Nymphalinae	Phyciodes
BOLD:AAP8989	203	530	1494	5546	739	1341	1198	1420	1377	27098	9181	1882	893	902	1134	1194	691	361	285	3348	3074	Arthropoda	Insecta	Diptera	Micropezidae	Calobatinae	Compsobata	Compsobata univitta
BOLD:AAG9629	6	1861	13	2823	1226	718	2987	2883	2296	2312	125	1896	52	11643	6309	1917	3105	148	396	7202	10211	Arthropoda	Insecta	Diptera	Dolichopodidae	Dolichopodinae	Dolichopus
BOLD:AAA9748	2852	12247	0	1425	314	3937	7320	6205	5769	52	1025	988	344	4050	2067	581	1438	140	473	1223	6812	Arthropoda	Insecta	Trichoptera	Phryganeidae	Phryganeinae	Ptilostomis	Ptilostomis ocellifera
BOLD:AAH2332	233	384	99	2307	1107	1655	891	1428	827	16557	2678	3385	777	2393	2458	2401	733	7	365	4014	7759	Arthropoda	Insecta	Diptera	Asilidae
BOLD:AAB7030	4755	3323	607	15460	697	1712	1760	2211	2195	142	661	1418	1179	2154	1941	1865	859	0	686	2325	6015	Arthropoda	Insecta	Diptera	Chironomidae	Chironominae	Chironomus
BOLD:AAH7139	3932	2271	166	872	3619	1719	2934	2952	3587	700	20	2997	490	2984	3239	1937	3840	6367	1834	2252	2254	Arthropoda	Insecta	Diptera	Sarcophagidae	Sarcophaginae	Boettcheria	Boettcheria bisetosa
BOLD:AAY6730	0	4732	0	3	4246	7514	3937	3856	4770	0	337	2413	1738	2945	1318	2852	4587	1831	1943	0	1784	Arthropoda	Insecta	Hemiptera	Derbidae	Cedusinae	Cedusa	Cedusa incisa
BOLD:AAH0468	3766	1195	330	414	1350	4197	1771	1803	2980	2	6309	3678	266	2966	3444	2176	849	1290	872	5745	2954	Arthropoda	Insecta	Coleoptera	Tenebrionidae	Lagriinae	Arthromacra	Arthromacra aenea
BOLD:AAB5689	2712	828	130	1396	22	4405	1813	2451	2632	2771	18696	723	941	2532	1469	166	700	500	805	869	704	Arthropoda	Insecta	Lepidoptera	Hesperiidae	Hesperiinae	Polites	Polites themistocles
BOLD:AAG1747	242	2880	5738	191	774	4310	2530	2796	2775	78	2000	2354	0	2082	2019	143	785	10457	869	1486	2137	Arthropoda	Insecta	Diptera	Muscidae	Phaoniinae	Phaonia	Phaonia apicata
BOLD:AAI2766	3516	4420	1070	515	234	6824	4000	3762	5218	102	238	2295	297	1357	1191	170	596	4614	1100	2872	2176	Arthropoda	Insecta	Diptera	Calliphoridae	Calliphorinae	Pollenia
BOLD:AAZ6502	3626	4095	1067	1233	1508	1996	2460	2529	3844	379	1604	876	912	1820	1632	834	1900	3445	740	3521	4483	Arthropoda	Insecta	Diptera
BOLD:AAG4287	1938	140	214	4052	232	120	56	66	8	41	11	370	158	2410	648	1125	1142	230	772	20498	10143	Arthropoda	Insecta	Coleoptera	Staphylinidae	Staphylininae	Platydracus	Platydracus cinnamopterus
BOLD:AAG9668	6291	2505	16	4	2211	3516	1261	1560	2171	2	13387	587	407	1805	2314	981	2007	2240	298	4	6	Arthropoda	Insecta	Diptera	Dolichopodidae	Diaphorinae	Chrysotus
BOLD:AAH2307	0	1477	26	1533	5482	1218	2603	2010	2426	552	4792	55	878	3387	3307	0	1661	8402	554	0	388	Arthropoda	Insecta	Diptera	Asilidae
BOLD:AAD3061	2542	2197	1796	949	382	3844	2177	3103	2611	151	5181	1370	1324	1227	613	1512	3808	310	1113	1450	2812	Arthropoda	Insecta	Lepidoptera	Noctuidae	Noctuinae	Apamea	Apamea plutonia
BOLD:AAI6258	1411	658	1263	736	6942	2473	1817	2121	2635	244	499	1325	1120	1939	1811	3103	2747	1225	652	1548	2842	Arthropoda	Insecta	Lepidoptera	Gelechiidae	Dichomeridinae	Dichomeris	Dichomeris mercatrix
BOLD:ABX3317	0	1641	0	1983	543	426	505	739	65	3218	512	1574	7452	921	992	2074	687	0	0	8970	5893	Arthropoda	Insecta	Coleoptera	Mordellidae	Mordellinae	Mordellaria	Mordellaria serval
BOLD:AAA4893	2129	2340	1945	1815	403	5808	4642	4136	5241	12	1431	122	981	1464	1150	402	2308	326	431	148	113	Arthropoda	Insecta	Lepidoptera	Crambidae	Crambinae	Microcrambus	Microcrambus elegans
BOLD:AAG5453	2844	1309	4356	2680	1315	1294	1611	1618	2075	3357	1116	1400	1467	704	838	1335	930	7	635	1832	4011	Arthropoda	Insecta	Diptera	Chironomidae	Chironominae	Chironomus	Chironomus bifurcatus
BOLD:AAA4277	273	5350	381	320	244	3957	2136	2883	3292	185	8447	1557	197	1198	902	143	474	2723	677	709	506	Arthropoda	Insecta	Diptera	Syrphidae	Syrphinae	Toxomerus	Toxomerus marginatus
BOLD:AAG6746	1223	1375	138	622	347	3440	2184	2000	1651	142	3585	1863	796	2794	1844	312	593	1312	2579	2918	3288	Arthropoda	Insecta	Diptera	Calliphoridae	Luciliinae	Lucilia	Lucilia silvarum
BOLD:ABV1416	1614	284	0	1092	265	2672	1152	707	563	3885	634	2273	1506	857	688	316	348	13	200	5039	10287	Arthropoda	Insecta	Diptera	Asilidae	Laphriinae	Cerotainia	Cerotainia macrocera
BOLD:AAG4564	1334	3214	2047	1629	419	1948	1082	1289	924	1090	1450	841	115	590	434	93	308	2015	522	3569	9325	Arthropoda	Insecta	Diptera	Tabanidae	Chrysopsinae	Chrysops	Chrysops sackeni
BOLD:ACC1029	2117	858	2149	2556	163	992	628	659	528	12672	44	1271	80	1458	1567	131	338	65	59	995	3596	Arthropoda	Insecta	Diptera	Dolichopodidae	Dolichopodinae	Dolichopus
BOLD:AAA8310	1455	3190	160	1862	95	6066	2569	3275	3174	120	1539	507	508	1204	677	112	281	253	440	1095	1883	Arthropoda	Insecta	Lepidoptera	Crambidae	Spilomelinae	Anageshna	Anageshna primordialis
BOLD:AAN2931	1424	1250	8406	2280	1925	2386	1007	1151	1290	173	760	401	404	435	473	309	977	1205	214	1181	2014	Arthropoda	Insecta	Diptera	Ptychopteridae	Ptychopterinae	Ptychoptera	Ptychoptera quadrifasciata
BOLD:AAG6519	5287	1806	2788	1116	63	2208	923	1613	1378	5629	520	623	328	308	272	432	942	1226	199	771	1063	Arthropoda	Insecta	Diptera	Ceratopogonidae	Forcipomyiinae	Atrichopogon
BOLD:ADH6075	1184	1514	986	217	828	2363	1363	1699	1994	39	2537	1644	895	1485	1505	702	2421	2930	1175	855	1034	Arthropoda	Insecta	Diptera	Tachinidae	Exoristinae
BOLD:ACE5224	921	754	125	535	140	791	992	1636	1430	128	15156	480	362	1250	652	109	299	119	445	278	269	Arthropoda	Insecta	Lepidoptera
BOLD:AAB6095	1617	2233	558	359	1084	1139	1817	1975	2379	35	5460	479	484	1026	1119	291	944	1746	532	378	456	Arthropoda	Insecta	Lepidoptera	Noctuidae	Noctuinae	Neoligia	Neoligia exhausta
BOLD:AAG0263	80	1221	2	247	4428	1634	1434	1461	1129	896	1714	2545	2270	1197	1066	2220	1404	16	203	600	279	Arthropoda	Insecta	Diptera	Ulidiidae	Otitinae	Herina	Herina nigribasis
BOLD:AAG9636	1426	403	11	1589	293	876	1742	1455	1375	1593	45	1844	73	2894	2269	41	435	16	50	1600	5774	Arthropoda	Insecta	Diptera	Dolichopodidae	Dolichopodinae	Dolichopus	Dolichopus blandus
BOLD:AAC1312	2491	2665	277	117	131	1966	1811	2016	2720	50	4795	1036	185	837	802	121	323	2048	648	373	221	Arthropoda	Insecta	Diptera	Syrphidae	Syrphinae	Toxomerus
BOLD:AAG6745	1842	1496	6401	372	696	303	234	273	71	419	122	1203	23	1597	1075	156	485	724	1196	3542	2576	Arthropoda	Insecta	Diptera	Calliphoridae	Calliphorinae	Pollenia	Pollenia pediculata
BOLD:AAG4573	4688	2009	227	1280	172	2393	895	849	555	706	764	725	137	514	389	69	297	1784	418	1809	3042	Arthropoda	Insecta	Diptera	Tabanidae	Tabaninae	Tabanus	Tabanus similis
BOLD:AAA8151	998	538	270	332	117	535	1362	2117	1441	16	516	1753	903	3296	2633	1041	2430	1153	640	306	693	Arthropoda	Insecta	Lepidoptera	Noctuidae	Noctuinae	Eueretagrotis	Eueretagrotis perattentus
BOLD:AAD4375	16	912	27	1091	597	1726	1210	1359	1644	3366	352	353	284	340	325	74	284	1344	475	1419	4763	Arthropoda	Insecta	Diptera	Tabanidae	Chrysopsinae	Chrysops
BOLD:AAG9744	1761	768	21	247	881	1620	2906	2810	3090	14	56	1882	925	689	478	526	1000	556	577	632	342	Arthropoda	Insecta	Diptera	Dolichopodidae
BOLD:AAB6625	976	2032	2552	508	102	3139	1355	1763	1685	124	634	855	96	598	680	79	202	1577	284	715	1783	Arthropoda	Insecta	Lepidoptera	Gelechiidae	Dichomeridinae	Dichomeris	Dichomeris flavocostella
BOLD:AAX9417	1137	1498	46	470	5134	1045	693	696	625	2	382	1276	1130	1287	1578	1393	1617	222	702	406	364	Arthropoda	Insecta	Diptera	Sarcophagidae	Sarcophaginae	Sarcophaga	Sarcophaga polistensis
BOLD:AAB0872	811	1125	2569	443	40	1550	871	1408	1472	24	3909	472	153	1106	1253	347	1221	927	265	224	433	Arthropoda	Insecta	Lepidoptera	Noctuidae	Noctuinae	Lateroligia	Lateroligia ophiogramma
1	0	118	15178	0	10	97	150	198	888	0	9	0	0	47	27	19	71	10	4	3191	549	Arthropoda	Insecta	Hymenoptera
BOLD:AAM6781	692	193	0	7	158	321	840	724	491	0	602	2199	1249	1047	1136	766	1029	2561	64	20	6297	Arthropoda	Insecta	Diptera	Dolichopodidae	Neurigoninae	Neurigona	Neurigona tenuis
BOLD:AAB2866	3079	1303	2438	752	125	795	855	953	910	60	504	677	105	592	454	104	277	1737	574	1627	2351	Arthropoda	Insecta	Diptera	Syrphidae	Syrphinae	Melanostoma
BOLD:AAA4226	54	160	0	2032	2951	2689	1410	1294	1947	43	21	302	158	1272	1314	532	610	7	586	1217	1141	Arthropoda	Insecta	Trichoptera	Limnephilidae	Limnephilinae	Limnephilus	Limnephilus moestus
BOLD:AAH0109	3951	684	14	4207	171	67	202	298	52	4	3791	604	225	939	709	503	990	448	145	277	1003	Arthropoda	Insecta	Coleoptera	Lampyridae	Lampyrinae	Photinus
BOLD:AAV0162	0	980	31	11	686	809	306	381	515	617	84	880	0	1001	1067	1222	1696	3376	202	1589	3579	Arthropoda	Insecta	Hemiptera	Cicadellidae	Deltocephalinae	Eutettix	Eutettix variabilis
BOLD:AAH0215	1882	590	16	342	957	1190	908	2003	1177	142	619	812	517	1114	532	303	546	1261	1039	1687	960	Arthropoda	Insecta	Coleoptera	Scirtidae	Scirtinae	Scirtes	Scirtes tibialis
BOLD:AAG6756	107	2021	343	1118	468	1779	1305	1585	1386	386	41	2611	111	1275	961	13	371	41	99	201	2100	Arthropoda	Insecta	Diptera	Sarcophagidae	Sarcophaginae	Boettcheria	Boettcheria cimbicis
BOLD:AAA3453	289	1463	8	766	122	1539	807	1158	881	18	400	413	3001	1700	1234	249	405	91	964	1576	1219	Arthropoda	Insecta	Diptera	Anthomyiidae	Anthomyiinae	Delia
BOLD:AAD2272	1310	1235	109	469	133	1030	1559	1297	1395	854	303	1590	1339	759	419	147	269	365	488	1934	1258	Arthropoda	Insecta	Diptera	Sepsidae	Sepsinae	Themira	Themira minor
BOLD:ABX8545	272	18	0	631	20	375	305	364	138	1820	88	604	3043	677	801	1895	658	0	0	4413	1617	Arthropoda	Insecta	Coleoptera	Mordellidae	Mordellinae	Mordellaria	Mordellaria serval
BOLD:AAU8706	55	566	0	121	114	5127	2199	2278	2580	0	158	411	267	1949	1039	35	269	127	257	55	98	Arthropoda	Insecta	Hymenoptera	Ichneumonidae	Ichneumoninae
BOLD:AAD6445	0	3801	451	561	126	3633	2219	2634	2753	0	366	66	21	177	162	25	145	22	6	8	12	Arthropoda	Insecta	Hymenoptera	Halictidae	Halictinae	Augochlora	Augochlora pura
BOLD:AAB0651	632	2017	1207	311	1456	1528	1177	1609	2007	54	64	404	152	590	543	380	1127	1024	154	204	350	Arthropoda	Insecta	Lepidoptera	Gelechiidae	Dichomeridinae	Dichomeris
BOLD:ACD8765	244	686	4408	2072	432	191	536	634	522	2611	52	337	191	348	472	95	382	422	151	564	1584	Arthropoda	Insecta	Diptera	Dolichopodidae	Dolichopodinae	Gymnopternus	Gymnopternus spectabilis
BOLD:AAB5367	270	803	3036	396	104	453	569	812	550	115	1111	748	80	444	334	39	195	1055	218	1391	4180	Arthropoda	Insecta	Diptera	Tabanidae	Chrysopsinae	Chrysops	Chrysops vittatus
BOLD:AAP8665	0	612	141	2277	1519	57	268	278	342	4227	499	55	336	403	391	243	503	69	12	1830	2727	Arthropoda	Insecta	Diptera	Ulidiidae	Ulidiinae	Euxesta	Euxesta notata
BOLD:AAH2953	1231	227	22	362	163	692	626	744	662	916	687	1337	773	1261	933	666	1308	662	390	1079	1608	Arthropoda	Insecta	Diptera	Rhagionidae	Rhagioninae	Rhagio	Rhagio tringarius
BOLD:AAP2870	133	149	2301	430	41	161	433	388	567	5105	45	880	274	182	123	44	74	193	68	1915	2499	Arthropoda	Insecta	Diptera	Dolichopodidae
BOLD:ABX6186	328	1907	544	71	17	1927	1401	1465	2080	99	1074	596	363	447	482	460	779	1105	434	138	157	Arthropoda	Insecta	Diptera	Tipulidae	Tipulinae	Nephrotoma	Nephrotoma ferruginea
BOLD:AAG2783	7	74	3201	1310	366	158	560	584	284	3469	0	625	29	188	116	0	205	53	61	31	4391	Arthropoda	Insecta	Diptera	Therevidae
BOLD:AAA5206	790	2453	183	298	152	2244	1398	1752	1789	8	1248	536	370	569	303	114	166	240	205	210	322	Arthropoda	Insecta	Lepidoptera	Erebidae	Herminiinae	Zanclognatha
BOLD:AAM6786	1519	840	71	291	579	2441	1328	1493	1343	33	389	709	527	703	679	470	569	258	89	725	293	Arthropoda	Insecta	Diptera	Dolichopodidae
BOLD:AAV1055	678	642	0	64	661	1033	1157	1343	1785	190	1208	652	465	787	861	448	1009	841	438	108	99	Arthropoda	Insecta	Diptera	Stratiomyidae	Beridinae	Allognosta	Allognosta fuscitarsis
BOLD:AAH3040	531	557	392	252	234	387	406	463	230	4035	105	1047	95	361	420	56	149	1188	211	1882	1270	Arthropoda	Insecta	Diptera	Calliphoridae	Calliphorinae	Pollenia	Pollenia vagabunda
BOLD:ABZ1424	1396	1931	20	651	247	823	741	842	766	103	201	677	325	1040	974	7	346	1780	418	76	552	Arthropoda	Insecta	Diptera	Muscidae	Muscinae	Dasyphora	Dasyphora cyanicolor
BOLD:AAI6841	625	669	360	570	652	792	780	786	438	176	397	1640	784	950	730	106	273	1309	367	324	747	Arthropoda	Insecta	Diptera	Stratiomyidae	Stratiomyinae	Caloparyphus	Caloparyphus tetraspilus
BOLD:ABU9891	567	787	47	126	371	2057	1118	1003	1346	49	341	1191	754	892	562	58	161	322	980	319	416	Arthropoda	Insecta	Diptera	Muscidae	Phaoniinae	Phaonia
BOLD:AAK5928	254	705	4	155	326	1293	930	894	946	0	542	908	1136	1437	933	522	602	79	325	339	888	Arthropoda	Insecta	Coleoptera	Chrysomelidae	Criocerinae	Oulema	Oulema melanopus
BOLD:AAB8911	854	251	1802	154	736	1421	1102	988	1580	242	24	429	20	184	221	372	678	917	155	416	487	Arthropoda	Insecta	Coleoptera	Curculionidae	Entiminae	Polydrusus	Polydrusus formosus
BOLD:ABW2815	55	157	268	852	228	258	131	129	94	4954	240	312	202	215	369	203	363	963	104	1122	1800	Arthropoda	Insecta	Coleoptera	Mordellidae	Mordellinae	Mordellaria	Mordellaria undulata
BOLD:AAB1584	461	1133	296	1564	1327	1040	424	766	688	66	447	271	155	790	786	525	911	156	143	224	833	Arthropoda	Insecta	Lepidoptera	Crambidae	Crambinae	Crambus	Crambus albellus
BOLD:AAA6018	927	976	1615	604	454	470	505	567	372	3	621	339	277	847	778	663	1586	298	211	164	408	Arthropoda	Insecta	Lepidoptera	Geometridae	Ennominae	Tetracis	Tetracis crocallata
BOLD:AAP8833	435	445	545	331	24	983	726	1040	861	0	450	373	168	640	633	826	1970	1245	256	224	442	Arthropoda	Insecta	Diptera	Anthomyiidae	Anthomyiinae	Eustalomyia	Eustalomyia festiva
BOLD:AAD3756	1312	1110	1022	676	138	598	647	701	964	53	1180	428	366	580	450	55	131	263	357	755	769	Arthropoda	Insecta	Diptera	Syrphidae	Syrphinae	Platycheirus	Platycheirus scambus
BOLD:ACU8282	1681	1039	96	628	29	456	373	336	324	282	323	436	359	193	136	54	91	134	295	1628	3622	Arthropoda	Insecta	Diptera	Tabanidae	Chrysopsinae	Chrysops
BOLD:ACE9710	0	2614	4	1354	413	177	425	797	281	0	2	507	234	826	241	716	871	133	160	493	1861	Arthropoda	Insecta	Hymenoptera	Vespidae	Vespinae	Dolichovespula	Dolichovespula arenaria
BOLD:AAH2353	2053	990	50	453	399	467	437	393	276	165	2	433	58	984	829	80	800	62	43	672	2228	Arthropoda	Insecta	Diptera	Asilidae	Leptogastrinae	Tipulogaster	Tipulogaster glabrata
BOLD:AAP8756	294	1502	2797	2278	41	621	503	519	558	378	199	57	45	122	96	8	43	224	131	667	739	Arthropoda	Insecta	Diptera	Syrphidae	Eristalinae	Parhelophilus	Parhelophilus laetus
BOLD:AAB9024	901	363	3400	544	418	173	510	631	354	6	59	504	290	362	297	512	695	113	281	380	825	Arthropoda	Insecta	Lepidoptera	Crambidae	Pyraustinae	Crocidophora	Crocidophora serratissimalis
BOLD:ABZ2233	512	430	1350	148	38	631	683	856	975	16	2397	209	120	435	594	111	538	913	166	139	201	Arthropoda	Insecta	Lepidoptera	Noctuidae	Noctuinae	Oligia	Oligia modica
BOLD:AAF4234	961	986	230	443	137	1298	614	564	483	28	111	775	812	1231	845	195	246	333	218	388	456	Arthropoda	Insecta	Diptera	Anthomyiidae	Pegomyinae	Eutrichota	Eutrichota lipsia
BOLD:AAA4570	908	619	405	466	42	433	642	776	994	96	1629	309	160	403	344	68	218	1057	217	633	868	Arthropoda	Insecta	Diptera	Syrphidae	Syrphinae	Syrphus
BOLD:AAU3410	774	1483	21	766	867	135	475	592	385	78	84	637	390	629	545	504	635	257	68	533	1279	Arthropoda	Insecta	Diptera	Asilidae	Laphriinae	Laphria
BOLD:ACI4401	171	85	1249	530	68	707	341	414	359	2281	785	131	5	291	215	27	173	682	146	451	1719	Arthropoda	Insecta	Diptera	Chironomidae	Orthocladiinae	Pseudorthocladius
BOLD:AAP6703	566	567	3738	1400	437	39	127	137	24	1195	199	49	237	129	156	152	178	61	158	443	735	Arthropoda	Insecta	Diptera	Ceratopogonidae	Dasyheleinae	Dasyhelea
BOLD:AAG9690	219	233	24	832	201	237	630	628	559	1332	119	242	18	1971	496	87	339	11	171	685	1560	Arthropoda	Insecta	Diptera	Dolichopodidae	Dolichopodinae	Dolichopus
BOLD:AAA9811	614	914	285	266	561	1206	496	699	755	472	44	95	144	920	707	501	994	200	59	130	278	Arthropoda	Insecta	Lepidoptera	Geometridae	Ennominae
BOLD:ACV2211	1203	467	54	486	14	1271	437	535	757	417	2492	141	86	460	416	148	344	70	65	150	205	Arthropoda	Insecta	Diptera	Dolichopodidae	Diaphorinae	Chrysotus
BOLD:AAM7749	4	496	1009	253	494	2354	855	1270	1125	300	273	90	0	301	366	43	243	305	7	187	53	Arthropoda	Insecta	Coleoptera	Cantharidae	Silinae	Polemius	Polemius laticornis
BOLD:ADH6740	243	392	1100	184	184	981	597	602	648	6	1100	493	268	441	216	330	649	725	340	146	194	Arthropoda	Insecta	Diptera	Tipulidae	Tipulinae	Tipula	Tipula submaculata
BOLD:ABW8701	7678	1078	0	0	884	0	0	0	0	0	0	0	0	0	0	0	0	0	0	0	2	Arthropoda	Insecta	Coleoptera	Scirtidae	Scirtinae	Prionocyphon	Prionocyphon limbatus
BOLD:AAG2463	346	1350	35	556	183	905	650	767	853	4	340	310	138	649	473	90	329	832	269	240	294	Arthropoda	Insecta	Diptera	Anthomyiidae	Anthomyiinae	Hylemyza	Hylemyza partita
BOLD:AAC8595	18	358	5	1619	34	323	278	362	344	4117	38	137	51	203	137	30	46	9	50	512	918	Arthropoda	Insecta	Diptera	Heleomyzidae	Suilliinae	Suillia	Suillia quinquepunctata
BOLD:ABV1676	464	861	47	889	580	211	348	394	609	24	730	470	328	239	279	370	505	808	218	404	785	Arthropoda	Insecta	Diptera	Tachinidae	Exoristinae	Pseudochaeta	Pseudochaeta siminina
BOLD:AAF9028	26	2179	17	97	703	103	682	877	507	29	258	388	392	545	447	329	439	136	424	147	237	Arthropoda	Insecta	Diptera	Limoniidae
BOLD:AAG4661	613	404	1084	167	330	100	388	419	464	183	2255	129	92	169	288	156	248	435	96	376	558	Arthropoda	Insecta	Diptera	Syrphidae	Eristalinae	Xylota	Xylota quadrimaculata
BOLD:ADL0954	0	1158	112	152	78	461	1478	1259	1463	142	47	451	597	330	185	174	135	37	85	199	391	Arthropoda	Insecta	Diptera	Tipulidae	Tipulinae	Nephrotoma	Nephrotoma cornicina
BOLD:ACU8008	504	614	2448	312	34	94	158	180	77	40	503	521	338	306	178	32	89	193	434	628	1231	Arthropoda	Insecta	Diptera	Tachinidae	Phasiinae	Trichopoda	Trichopoda plumipes
BOLD:ADN2651	347	506	0	47	363	956	707	891	1258	55	480	378	260	444	467	247	536	503	250	37	55	Arthropoda	Insecta	Diptera	Stratiomyidae	Beridinae	Allognosta	Allognosta fuscitarsis
BOLD:AAB5577	1238	421	459	164	12	459	532	578	795	12	1011	226	0	375	231	37	141	670	180	551	597	Arthropoda	Insecta	Diptera	Syrphidae	Syrphinae	Syrphus
BOLD:ACK9434	278	299	1851	212	263	370	176	152	173	53	508	289	0	642	808	728	654	37	247	379	558	Arthropoda	Insecta	Hemiptera	Cicadellidae	Macropsinae	Macropsis	Macropsis ocellata
BOLD:AAG0758	685	832	270	324	86	365	286	348	128	17	687	107	2	618	434	115	330	2001	216	204	439	Arthropoda	Insecta	Coleoptera	Pyrochroidae	Pyrochroinae	Dendroides	Dendroides canadensis
BOLD:AAM6788	59	1166	3	717	252	899	1127	846	1450	10	16	156	241	216	193	121	296	69	144	235	210	Arthropoda	Insecta	Diptera	Dolichopodidae	Sciapodinae	Sciapus	Sciapus wiedemanni
BOLD:AAP7702	540	386	589	1329	40	440	389	389	442	51	315	307	274	284	170	45	84	185	250	1003	777	Arthropoda	Insecta	Diptera	Sarcophagidae	Sarcophaginae	Ravinia	Ravinia querula
BOLD:ABZ0281	510	1551	337	135	71	392	589	496	879	6	374	313	74	156	111	46	90	836	157	575	527	Arthropoda	Insecta	Diptera	Syrphidae	Eristalinae	Xylota
BOLD:AAH2416	286	256	4	546	40	349	331	378	303	623	285	105	3	321	288	14	105	369	58	723	2757	Arthropoda	Insecta	Coleoptera	Elateridae	Elaterinae	Dalopius	Dalopius vagus
BOLD:AAA8684	1084	395	813	612	226	1259	349	487	599	31	351	61	52	251	306	118	419	369	39	95	187	Arthropoda	Insecta	Lepidoptera	Erebidae	Arctiinae	Haploa	Haploa lecontei
BOLD:AAC6974	2	414	1447	429	82	496	299	163	128	955	129	605	654	280	128	61	58	105	347	566	702	Arthropoda	Insecta	Diptera	Dryomyzidae	Dryomyzinae	Dryomyza	Dryomyza anilis
BOLD:AAG1715	796	160	11	77	525	365	382	567	594	3	915	217	10	693	441	54	354	1543	77	47	66	Arthropoda	Insecta	Diptera	Muscidae	Mydaeinae	Mydaea	Mydaea detrita
BOLD:AAB8437	465	582	627	275	574	434	436	398	537	3	136	239	267	353	462	115	398	704	315	188	139	Arthropoda	Insecta	Diptera	Tachinidae	Tachininae	Actia	Actia interrupta
BOLD:AAB4657	0	121	21	945	129	36	175	92	86	1217	3203	176	165	133	103	239	74	0	127	207	394	Arthropoda	Insecta	Diptera	Chironomidae	Chironominae	Chironomus	Chironomus maturus
BOLD:AAP6355	355	49	1534	305	322	233	193	178	189	1314	58	107	122	81	130	106	209	352	124	605	973	Arthropoda	Insecta	Diptera	Empididae
BOLD:AAC2438	0	136	1198	76	35	320	242	299	219	948	395	155	0	271	304	46	79	645	219	596	1252	Arthropoda	Insecta	Diptera	Syrphidae	Syrphinae	Paragus
BOLD:AAG2898	0	483	840	48	281	773	464	468	530	2	320	326	60	343	317	188	602	922	65	70	193	Arthropoda	Insecta	Hemiptera	Cicadellidae	Deltocephalinae	Paraphlepsius
BOLD:AAG2346	681	169	598	599	134	292	148	167	215	1958	177	183	92	193	227	102	312	405	64	248	267	Arthropoda	Insecta	Diptera
BOLD:AAB2384	332	746	544	253	72	314	558	587	416	229	147	53	0	381	330	58	183	768	232	421	529	Arthropoda	Insecta	Diptera	Syrphidae
BOLD:AAP3000	0	276	2557	813	43	30	149	171	117	303	31	131	124	146	71	19	51	91	83	784	1093	Arthropoda	Insecta	Diptera	Chironomidae	Tanypodinae
BOLD:AAA8678	203	244	580	215	149	110	502	535	409	7	1457	395	316	265	266	452	419	0	222	93	142	Arthropoda	Insecta	Lepidoptera	Crambidae	Crambinae	Urola	Urola nivalis
BOLD:AAU6542	260	355	1221	636	64	144	344	324	349	78	10	175	77	179	153	18	31	67	116	790	1530	Arthropoda	Insecta	Diptera	Sciaridae		Corynoptera	Corynoptera subcavipes
BOLD:AAI6475	438	732	559	267	79	878	553	701	705	17	64	188	142	303	273	0	454	135	121	0	261	Arthropoda	Insecta	Lepidoptera	Crambidae	Pyraustinae	Hahncappsia	Hahncappsia neobliteralis
BOLD:AAA1517	129	802	44	64	71	1049	758	759	910	3	1122	55	152	257	109	44	70	56	82	75	120	Arthropoda	Insecta	Lepidoptera	Tortricidae	Tortricinae	Choristoneura	Choristoneura rosaceana
BOLD:ABA0808	485	994	0	172	67	959	555	595	642	30	361	64	125	332	205	35	82	128	75	284	493	Arthropoda	Insecta	Diptera	Ceratopogonidae	Ceratopogoninae	Monohelea
BOLD:ABA6845	181	260	161	78	82	340	352	383	346	2	72	536	299	418	460	93	262	1650	249	189	156	Arthropoda	Insecta	Diptera	Anthomyiidae	Pegomyinae	Pegomya	Pegomya winthemi
BOLD:AAF9041	443	825	299	111	685	232	317	362	271	161	300	121	496	330	223	381	285	224	244	121	126	Arthropoda	Insecta	Diptera	Tipulidae	Tipulinae	Tipula	Tipula oleracea
BOLD:AAN5528	145	309	13	284	1103	358	572	458	628	280	3	306	2	265	362	89	293	27	13	257	634	Arthropoda	Insecta	Diptera	Dolichopodidae
BOLD:AAY6542	292	375	0	2	236	380	497	363	571	15	173	309	413	191	177	69	165	1170	27	26	820	Arthropoda	Insecta	Coleoptera	Lycidae	Lycinae	Eropterus
BOLD:AAA4729	43	201	154	23	220	751	374	511	628	0	58	234	51	351	491	312	508	997	173	48	102	Arthropoda	Insecta	Lepidoptera	Crambidae	Pyraustinae	Anania	Anania tertialis
BOLD:AAH2293	624	343	681	95	59	275	389	431	507	27	1067	119	146	143	200	86	207	357	142	160	141	Arthropoda	Insecta	Diptera	Asilidae	Stenopogoninae	Dioctria
BOLD:AAB1850	170	56	0	0	534	73	237	311	194	0	1096	609	370	215	200	495	548	133	205	0	676	Arthropoda	Insecta	Hemiptera	Aphrophoridae	Aphrophorinae	Philaenus	Philaenus spumarius
BOLD:ACV3306	190	368	279	98	153	190	760	714	481	42	17	278	43	252	243	375	460	529	109	172	243	Arthropoda	Insecta	Diptera	Ceratopogonidae
BOLD:AAF9768	462	366	692	505	310	35	198	270	112	0	0	224	110	189	213	88	338	412	70	383	1008	Arthropoda	Insecta	Diptera	Hybotidae	Tachydromiinae	Platypalpus
BOLD:AAG5515	334	222	20	749	4	83	337	250	236	1695	30	178	178	104	86	7	11	0	66	414	979	Arthropoda	Insecta	Diptera	Chironomidae	Chironominae	Chironomus
BOLD:AAG7259	86	34	685	288	536	3	81	103	18	125	469	357	232	167	197	410	266	417	129	595	681	Arthropoda	Insecta	Coleoptera	Scirtidae	Scirtinae	Contacyphon	Contacyphon obscurus
BOLD:ACI6756	0	371	131	29	139	449	292	416	333	9	244	335	127	229	274	236	375	1210	261	126	239	Arthropoda	Insecta	Diptera	Chironomidae	Chironominae
BOLD:ACZ0133	406	571	1483	319	241	429	278	362	293	18	26	130	78	173	118	19	83	160	146	151	281	Arthropoda	Insecta	Diptera	Tipulidae	Tipulinae	Tipula	Tipula tephrocephala
BOLD:AAM6655	104	84	1391	785	296	612	392	327	437	48	2	13	45	250	213	65	216	14	16	332	97	Arthropoda	Insecta	Diptera	Hybotidae	Tachydromiinae	Platypalpus	Platypalpus stabilis
BOLD:AAB8817	503	613	0	3	118	548	399	337	363	4	112	425	195	411	352	36	129	939	237	0	0	Arthropoda	Insecta	Diptera	Muscidae	Azeliinae	Muscina	Muscina levida
BOLD:AAB4175	731	1227	122	74	73	610	405	540	609	6	64	10	0	338	285	8	140	198	38	35	48	Arthropoda	Insecta	Lepidoptera	Nymphalidae	Satyrinae	Megisto	Megisto cymela
BOLD:AAL7534	1119	239	1072	269	8	363	159	202	216	636	287	60	2	113	60	10	42	115	30	126	337	Arthropoda	Insecta	Diptera	Anisopodidae	Anisopodinae	Sylvicola
BOLD:AAG6762	628	179	1730	161	41	109	228	228	141	48	221	129	30	144	121	16	89	418	109	347	341	Arthropoda	Insecta	Diptera	Syrphidae	Eristalinae	Chalcosyrphus	Chalcosyrphus nemorum
BOLD:AAA6653	248	449	121	99	166	246	355	525	439	0	1101	164	149	212	209	162	400	153	141	54	61	Arthropoda	Insecta	Lepidoptera	Geometridae	Ennominae	Cabera	Cabera erythemaria
BOLD:ABX9224	469	280	32	170	27	1091	507	744	709	0	372	41	20	303	315	8	81	130	42	46	54	Arthropoda	Insecta	Diptera	Muscidae	Phaoniinae	Helina
BOLD:AAM6790	832	445	528	286	82	167	137	153	114	648	300	240	129	162	172	154	175	95	63	0	527	Arthropoda	Insecta	Diptera	Dolichopodidae	Dolichopodinae	Dolichopus
BOLD:AAG2355	169	320	114	27	283	132	225	195	122	2	107	452	12	325	295	362	1088	586	135	130	276	Arthropoda	Insecta	Diptera	Tachinidae	Tachininae	Strongygaster
BOLD:AAP8643	0	491	353	58	237	316	225	268	307	2	554	256	175	167	169	142	420	669	53	205	267	Arthropoda	Insecta	Diptera	Tachinidae	Phasiinae	Xanthomelanodes
BOLD:AAG5640	4	280	18	94	335	117	97	152	41	18	1322	110	377	506	528	354	354	185	57	262	117	Arthropoda	Insecta	Diptera	Sepsidae	Sepsinae	Nemopoda
BOLD:AAA4393	396	933	336	113	44	766	321	396	487	10	356	76	23	192	174	29	71	311	34	60	133	Arthropoda	Insecta	Lepidoptera	Noctuidae	Noctuinae	Elaphria	Elaphria versicolor
BOLD:AAG5507	0	161	0	529	21	375	378	563	484	759	470	113	77	155	93	45	23	0	66	325	594	Arthropoda	Insecta	Diptera	Chironomidae	Chironominae	Chironomus	Chironomus atrella
BOLD:AAG7070	213	305	77	258	154	268	292	264	307	8	668	208	131	341	223	46	154	604	113	294	184	Arthropoda	Insecta	Diptera	Lonchaeidae	Lonchaeinae	Lonchaea
BOLD:AAH0920	378	225	85	206	15	763	512	569	605	7	63	242	124	256	128	21	58	63	140	177	425	Arthropoda	Insecta	Coleoptera	Cantharidae	Cantharinae	Rhagonycha
BOLD:AAA5953	228	90	82	88	644	661	313	448	379	120	118	206	126	264	272	148	194	132	74	82	180	Arthropoda	Insecta	Lepidoptera	Gelechiidae	Gelechiinae	Coleotechnites
BOLD:ACF5054	529	397	295	81	17	641	275	350	255	6	486	157	18	259	196	6	69	403	81	80	184	Arthropoda	Insecta	Lepidoptera	Noctuidae	Noctuinae	Pseudorthodes	Pseudorthodes vecors
BOLD:AAG5457	109	615	377	125	575	178	204	251	219	4	29	45	256	251	327	20	284	598	72	18	134	Arthropoda	Insecta	Diptera	Chironomidae	Chironominae
BOLD:AAA6560	123	406	151	85	391	740	264	402	377	6	172	82	53	144	202	87	351	325	76	60	115	Arthropoda	Insecta	Lepidoptera	Crambidae	Crambinae	Crambus	Crambus saltuellus
BOLD:ACW9189	2408	0	0	1049	0	0	0	0	0	1154	0	0	0	0	0	0	0	0	0	0	0	Arthropoda	Insecta	Diptera	Dolichopodidae	Dolichopodinae	Dolichopus	Dolichopus blandus
BOLD:ABY8406	336	577	2	23	25	320	458	508	634	0	557	213	129	232	165	30	43	93	95	26	21	Arthropoda	Insecta	Diptera	Tachinidae	Tachininae	Actia
BOLD:ACU7962	185	115	3	40	69	19	272	222	104	4	1085	214	168	309	332	21	130	644	163	104	126	Arthropoda	Insecta	Diptera	Dolichopodidae
BOLD:AAA9506	393	392	60	214	29	400	280	325	401	11	354	148	76	246	165	13	47	73	60	252	342	Arthropoda	Insecta	Diptera	Syrphidae	Syrphinae	Platycheirus	Platycheirus quadratus
BOLD:ACF1857	2238	215	5	94	6	270	243	323	322	3	37	0	57	194	118	0	48	33	44	5	2	Arthropoda	Insecta	Lepidoptera	Nymphalidae	Nymphalinae	Phyciodes	Phyciodes cocyta
BOLD:ACX4619	219	90	0	104	69	121	141	144	153	49	18	36	0	922	343	267	356	303	71	403	448	Arthropoda	Insecta	Coleoptera	Scirtidae	Scirtinae	Contacyphon	Contacyphon variabilis
BOLD:AAG9705	488	70	544	131	15	143	243	289	275	8	180	144	110	137	161	116	267	295	71	225	328	Arthropoda	Insecta	Diptera	Dolichopodidae
BOLD:AAA7368	98	619	165	112	397	256	264	344	419	2	453	136	110	116	166	148	178	55	42	55	73	Arthropoda	Insecta	Lepidoptera	Cosmopterigidae	Cosmopteriginae	Limnaecia	Limnaecia phragmitella
BOLD:AAB4643	86	430	97	70	199	883	333	405	406	2	80	148	74	125	138	140	269	84	62	57	118	Arthropoda	Insecta	Lepidoptera
BOLD:AAP6878	386	140	10	121	596	217	143	174	142	119	350	242	241	124	135	128	150	132	52	248	294	Arthropoda	Insecta	Diptera	Chironomidae	Chironominae
BOLD:AAA7374	296	308	58	170	442	70	119	140	80	7	108	208	183	244	236	168	291	529	104	168	214	Arthropoda	Insecta	Diptera	Syrphidae	Syrphinae	Sphaerophoria
BOLD:AAA4259	85	754	96	110	97	438	290	321	483	3	420	78	29	214	144	102	227	55	54	38	65	Arthropoda	Insecta	Lepidoptera	Noctuidae	Eustrotiinae	Protodeltote	Protodeltote muscosula
BOLD:ACV0994	123	321	0	120	340	143	351	299	345	2	474	103	134	186	185	282	344	21	55	68	102	Arthropoda	Insecta	Coleoptera	Scirtidae	Scirtinae	Contacyphon
BOLD:AAJ8381	158	677	11	161	73	532	305	447	406	11	450	51	87	151	109	18	63	0	65	58	130	Arthropoda	Insecta	Lepidoptera
BOLD:AAA5051	184	469	42	110	26	538	351	481	466	10	99	131	110	282	146	23	70	98	90	79	119	Arthropoda	Insecta	Lepidoptera	Crambidae	Spilomelinae	Desmia	Desmia funeralis
BOLD:AAG2334	268	475	362	126	181	100	82	100	56	66	462	204	125	186	191	234	257	125	110	94	106	Arthropoda	Insecta	Diptera	Tachinidae	Phasiinae	Gymnoclytia
BOLD:AAE0293	89	92	597	100	107	198	399	513	383	10	100	122	75	182	156	187	217	50	70	69	153	Arthropoda	Insecta	Lepidoptera	Gelechiidae	Dichomeridinae	Dichomeris	Dichomeris nonstrigella
BOLD:AAH0469	220	49	0	149	86	309	206	198	223	86	223	199	0	266	278	98	238	211	72	291	436	Arthropoda	Insecta	Coleoptera	Scraptiidae	Anaspidinae	Anaspis	Anaspis rufa
BOLD:ACE4814	142	318	88	88	259	293	198	256	306	4	133	107	44	296	296	110	405	287	44	34	64	Arthropoda	Insecta	Hymenoptera	Ichneumonidae	Ichneumoninae	Ichneumon	Ichneumon memorator
BOLD:ACF4734	260	268	309	110	26	140	185	202	210	4	583	128	22	121	99	11	38	330	119	225	343	Arthropoda	Insecta	Diptera	Syrphidae	Syrphinae	Platycheirus	Platycheirus hyperboreus
BOLD:AAG9653	319	203	157	391	72	90	143	143	156	17	4	171	84	196	180	118	102	109	20	396	633	Arthropoda	Insecta	Diptera	Dolichopodidae	Dolichopodinae	Dolichopus
BOLD:AAE6220	841	1228	1086	153	34	6	0	0	0	186	0	3	0	0	0	0	0	0	0	0	158	Arthropoda	Insecta	Diptera	Muscidae	Phaoniinae	Phaonia
BOLD:AAP7697	443	167	199	284	0	68	141	152	137	635	185	112	111	104	87	7	41	51	74	253	392	Arthropoda	Insecta	Diptera	Sciomyzidae	Sciomyzinae	Sepedon	Sepedon pusilla
BOLD:AAB3507	144	402	0	64	41	477	377	311	401	70	502	225	47	127	71	26	34	0	62	74	174	Arthropoda	Insecta	Diptera	Limoniidae	Limoniinae	Metalimnobia
BOLD:AAG1701	226	346	10	124	112	378	219	300	326	0	39	202	137	193	195	124	264	38	87	98	137	Arthropoda	Insecta	Diptera	Muscidae	Coenosiinae	Macrorchis	Macrorchis ausoba
BOLD:AAN5161	320	198	713	116	8	320	146	191	171	49	38	192	14	53	54	4	21	224	47	292	267	Arthropoda	Insecta	Diptera	Ceratopogonidae	Dasyheleinae	Dasyhelea
BOLD:AAA9270	140	199	6	69	263	405	196	192	233	150	168	74	46	178	142	273	292	62	59	81	142	Arthropoda	Insecta	Lepidoptera	Crambidae	Scopariinae	Scoparia	Scoparia penumbralis
BOLD:AAZ3929	448	40	155	182	73	116	235	201	189	24	37	328	133	105	95	72	144	106	16	231	433	Arthropoda	Insecta	Diptera
BOLD:ABV2603	0	483	23	0	52	96	199	185	167	3	191	160	0	410	230	22	80	956	31	27	22	Arthropoda	Insecta	Hemiptera	Cicadellidae	Deltocephalinae	Paraphlepsius	Paraphlepsius truncatus
BOLD:AAA4213	193	110	8	850	0	614	266	292	390	22	4	42	34	184	66	14	32	24	54	84	23	Arthropoda	Insecta	Lepidoptera	Geometridae	Sterrhinae	Idaea	Idaea dimidiata
BOLD:ACB1061	0	28	288	366	390	56	44	60	31	159	10	23	0	190	191	168	178	546	11	313	206	Arthropoda	Insecta	Coleoptera	Mordellidae	Mordellinae	Mordellistena	Mordellistena tosta
BOLD:AAG4668	374	229	797	59	23	118	161	228	201	24	184	82	21	56	44	7	40	179	59	149	207	Arthropoda	Insecta	Diptera	Syrphidae	Syrphinae
BOLD:AAF8971	198	259	0	15	182	64	326	317	341	2	7	196	237	215	130	218	387	19	81	25	18	Arthropoda	Insecta	Diptera	Limoniidae
BOLD:AAA6614	212	649	36	87	60	636	178	283	341	5	198	28	16	193	99	11	43	32	27	19	44	Arthropoda	Insecta	Lepidoptera	Depressariidae	Depressariinae	Psilocorsis	Psilocorsis reflexella
BOLD:AAO3939	137	207	0	15	16	184	489	501	597	5	60	109	78	180	66	11	42	345	75	29	46	Arthropoda	Insecta	Diptera	Limoniidae	Limoniinae	Dicranomyia
BOLD:AAP5195	223	275	2	147	35	183	191	216	216	123	325	164	117	197	152	30	28	7	68	133	345	Arthropoda	Insecta	Diptera	Ephydridae	Parydrinae	Parydra	Parydra aquila
BOLD:ADH8863	138	132	17	36	23	380	337	376	487	6	13	336	173	224	180	16	45	67	44	86	41	Arthropoda	Insecta	Diptera	Dolichopodidae
5	0	268	0	0	8	492	257	355	388	3	797	83	0	142	120	0	13	0	70	2	151	Arthropoda	Insecta	Odonata	Calopterygidae	Hetaerininae	Hetaerina	Hetaerina americana
BOLD:AAZ3932	0	78	7	235	115	0	0	0	2	446	0	209	167	129	148	124	124	588	2	361	362	Arthropoda	Insecta	Diptera
BOLD:AAA4271	234	186	9	297	80	603	130	150	193	9	158	87	31	229	176	68	190	27	27	49	101	Arthropoda	Insecta	Lepidoptera	Geometridae	Larentiinae	Costaconvexa	Costaconvexa centrostrigaria
BOLD:ACX2014	495	141	0	277	400	35	85	83	88	0	70	143	169	114	98	72	95	15	53	189	398	Arthropoda	Insecta	Diptera	Chironomidae	Chironominae	Tanytarsus	Tanytarsus mendax
BOLD:ACI6664	141	103	29	97	220	197	118	145	116	53	131	101	22	171	188	87	161	289	67	192	375	Arthropoda	Insecta	Coleoptera	Lycidae	Dictyopterinae	Greenarus	Greenarus thoracicus
BOLD:AAF9771	0	95	1094	342	103	82	58	55	30	9	369	89	46	56	56	97	174	47	35	66	97	Arthropoda	Insecta	Diptera	Hybotidae	Tachydromiinae	Platypalpus
BOLD:AAA3781	0	440	336	497	13	591	201	293	196	0	186	5	4	95	74	8	46	4	4	0	3	Arthropoda	Insecta	Hymenoptera	Halictidae	Halictinae	Lasioglossum
BOLD:AAG4532	63	250	30	84	117	152	296	328	366	0	80	130	218	235	124	162	97	0	105	51	67	Arthropoda	Insecta	Diptera	Tipulidae	Tipulinae	Tipula	Tipula tephrocephala
BOLD:AAQ0833	0	193	98	387	366	69	114	117	119	39	11	99	82	56	88	0	97	10	9	29	944	Arthropoda	Insecta	Diptera	Dolichopodidae	Medeterinae
BOLD:ACK2634	0	207	2	155	88	134	231	171	172	21	11	135	20	314	326	35	339	49	39	143	323	Arthropoda	Insecta	Coleoptera	Staphylinidae	Oxytelinae
BOLD:ABY9096	164	566	157	42	34	425	180	255	236	5	176	47	19	110	95	22	51	188	32	23	80	Arthropoda	Insecta	Lepidoptera	Erebidae	Herminiinae	Idia
BOLD:ACU8708	168	261	0	18	24	237	302	357	371	0	386	131	124	223	117	20	30	4	27	44	32	Arthropoda	Insecta	Diptera	Limoniidae
BOLD:AAY6737	0	268	0	0	102	621	283	282	334	2	110	101	32	153	110	185	171	2	26	7	75	Arthropoda	Insecta	Hemiptera	Cicadellidae	Deltocephalinae	Balclutha
BOLD:AAG2511	444	54	164	147	68	152	50	88	23	10	79	229	229	251	192	25	44	90	144	190	188	Arthropoda	Insecta	Diptera	Anthomyiidae	Anthomyiinae	Delia	Delia platura
BOLD:ACN8578	11	336	0	0	110	49	124	153	51	4	6	595	81	234	257	33	54	687	66	3	3	Arthropoda	Insecta	Diptera	Lauxaniidae
BOLD:AAU7134	0	26	381	111	40	6	19	40	15	4	7	492	10	519	399	7	84	18	0	155	521	Arthropoda	Insecta	Coleoptera	Mordellidae	Mordellinae	Mordella	Mordella marginata
BOLD:AAG7279	0	19	1226	278	30	4	13	9	0	225	2	77	47	51	85	33	102	185	25	134	308	Arthropoda	Insecta	Diptera	Sphaeroceridae	Limosininae	Spelobia	Spelobia ochripes
BOLD:AAA1962	143	222	321	68	315	209	157	111	158	50	16	72	92	128	90	46	114	334	64	84	52	Arthropoda	Insecta	Diptera	Sarcophagidae	Sarcophaginae
BOLD:AAC8567	350	289	18	198	22	213	178	180	224	68	70	96	87	122	127	13	62	189	65	74	109	Arthropoda	Insecta	Diptera	Chironomidae	Tanypodinae	Ablabesmyia	Ablabesmyia americana
BOLD:AAF7101	120	217	11	21	17	774	239	288	263	9	31	166	20	145	107	19	40	136	43	39	44	Arthropoda	Insecta	Diptera	Fanniidae	Fanniinae	Fannia
BOLD:ABV1354	117	290	195	70	151	390	182	228	245	98	41	41	28	19	108	77	151	114	26	37	117	Arthropoda	Insecta	Diptera	Ceratopogonidae	Dasyheleinae	Dasyhelea
BOLD:AAG4625	97	471	0	11	22	278	256	262	307	12	67	158	158	159	121	14	38	97	108	38	47	Arthropoda	Insecta	Diptera	Fanniidae	Fanniinae	Fannia	Fannia difficilis
BOLD:ACR3763	54	73	0	516	93	33	40	53	23	43	175	26	0	220	116	55	57	17	130	506	483	Arthropoda	Insecta	Coleoptera	Ptilodactylidae	Ptilodactylinae	Ptilodactyla	Ptilodactyla serricollis
BOLD:AAA6692	47	227	27	49	21	711	242	287	381	0	168	70	43	137	86	12	28	42	46	27	54	Arthropoda	Insecta	Lepidoptera	Erebidae	Herminiinae	Renia	Renia adspergillus
BOLD:ABV1450	0	92	7	314	24	55	149	157	141	635	81	157	79	122	118	45	45	0	29	155	296	Arthropoda	Insecta	Diptera	Dolichopodidae
BOLD:AAA1468	0	328	37	10	3	71	440	446	372	0	0	100	0	207	35	0	3	75	0	198	346	Arthropoda	Insecta	Hymenoptera	Formicidae	Formicinae
BOLD:ACX6055	221	166	82	30	59	265	162	185	171	71	96	155	24	146	102	22	78	324	56	110	145	Arthropoda	Insecta	Diptera	Phoridae	Metopininae	Megaselia
BOLD:AAM6257	428	59	68	362	29	30	67	102	34	32	28	148	74	196	104	24	34	57	67	121	591	Arthropoda	Insecta	Diptera	Chironomidae	Orthocladiinae
BOLD:ACC8487	178	60	98	9	27	138	66	67	62	634	49	78	0	125	92	11	50	381	82	204	240	Arthropoda	Insecta	Diptera	Tachinidae	Exoristinae	Hemisturmia
BOLD:ACI5987	0	202	184	95	7	250	185	195	121	315	0	366	38	137	108	6	16	8	11	108	293	Arthropoda	Insecta	Diptera	Ceratopogonidae	Ceratopogoninae	Stilobezzia
BOLD:ACL5262	0	260	864	365	16	113	119	157	155	0	66	39	55	26	13	7	31	27	16	177	114	Arthropoda	Insecta	Diptera	Chironomidae
BOLD:ACU4727	0	205	2	95	16	162	212	261	200	2	122	49	78	163	182	127	188	336	44	58	86	Arthropoda	Insecta	Diptera	Chironomidae
BOLD:AAB7361	6	61	0	0	416	86	103	146	104	0	132	160	27	215	239	173	89	77	41	0	499	Arthropoda	Insecta	Diptera	Chironomidae	Orthocladiinae	Limnophyes	Limnophyes natalensis
BOLD:AAB1098	83	251	173	105	53	63	156	187	49	27	212	162	122	151	112	22	55	210	34	131	186	Arthropoda	Insecta	Diptera	Culicidae	Culicinae
BOLD:AAE9936	338	115	0	244	28	37	188	282	150	0	15	41	21	220	191	22	77	251	55	42	204	Arthropoda	Insecta	Coleoptera	Lampyridae	Lampyrinae	Lucidota	Lucidota atra
BOLD:AAG2457	105	180	27	34	70	106	110	107	61	19	74	30	125	380	346	20	93	367	91	59	82	Arthropoda	Insecta	Diptera	Anthomyiidae	Anthomyiinae	Delia
BOLD:ACR4394	390	36	46	121	112	214	149	148	129	0	103	138	55	148	99	9	43	260	72	77	122	Arthropoda	Insecta	Diptera	Anthomyiidae	Anthomyiinae	Delia	Delia florilega
BOLD:AAZ5916	529	269	16	96	13	83	99	117	76	25	42	55	0	98	88	8	17	162	77	183	417	Arthropoda	Insecta	Diptera
BOLD:AAG5509	594	69	0	310	68	305	172	214	278	21	62	32	23	61	55	40	53	0	0	32	54	Arthropoda	Insecta	Diptera	Ceratopogonidae	Forcipomyiinae	Forcipomyia
BOLD:ABY4204	0	0	209	105	7	467	65	66	45	572	20	92	42	130	72	10	26	50	0	266	139	Arthropoda	Insecta	Diptera	Ceratopogonidae	Ceratopogoninae	Brachypogon
BOLD:AAM9149	68	143	10	29	73	209	168	210	228	11	428	100	49	98	105	14	77	295	0	36	15	Arthropoda	Insecta	Diptera	Lonchaeidae
BOLD:AAG6869	49	144	157	351	21	93	121	113	55	38	12	119	44	177	124	12	61	155	85	195	228	Arthropoda	Insecta	Diptera	Sciomyzidae	Sciomyzinae	Pteromicra	Pteromicra similis
BOLD:ACI9210	0	48	364	158	51	60	50	72	45	10	43	92	35	359	306	168	309	109	25	25	24	Arthropoda	Insecta	Hymenoptera	Ichneumonidae	Ichneumoninae	Asthenolabus
BOLD:ACZ0134	305	0	1549	0	0	0	0	2	0	8	0	104	68	4	2	2	0	0	4	0	297	Arthropoda	Insecta	Diptera	Tipulidae	Tipulinae	Tipula
BOLD:AAZ3873	246	47	873	16	0	132	62	115	100	10	307	33	0	39	25	2	18	110	37	58	98	Arthropoda	Insecta	Diptera	Tachinidae	Exoristinae	Vibrissina	Vibrissina mexicana
BOLD:AAG2354	478	51	9	213	254	35	31	56	25	16	24	44	63	161	132	119	172	63	62	180	138	Arthropoda	Insecta	Diptera	Tachinidae	Tachininae	Actia	Actia diffidens
BOLD:AAN8771	280	375	234	0	9	287	130	190	134	13	118	0	0	151	122	5	28	95	20	18	43	Arthropoda	Insecta	Diptera	Psychodidae
BOLD:AAH4211	2	38	78	124	25	173	118	142	107	140	91	53	117	76	131	30	81	187	78	188	271	Arthropoda	Insecta	Diptera	Chloropidae	Chloropinae	Parectecephala	Parectecephala eucera
BOLD:AAG7683	15	244	9	17	432	95	52	80	72	14	461	186	73	111	80	90	101	16	29	6	12	Arthropoda	Insecta	Hymenoptera	Ichneumonidae	Tryphoninae	Netelia
BOLD:AAA6004	34	357	55	41	136	154	147	174	207	0	115	54	39	161	121	107	123	59	39	18	34	Arthropoda	Insecta	Lepidoptera	Tortricidae	Olethreutinae	Olethreutes	Olethreutes trinitana
BOLD:AAG6475	321	69	429	104	20	81	146	205	228	2	91	38	8	48	52	4	22	112	34	41	114	Arthropoda	Insecta	Diptera	Ceratopogonidae	Dasyheleinae	Dasyhelea
BOLD:AAB2744	0	315	93	6	24	183	124	139	61	2	547	60	32	155	138	4	210	36	31	0	2	Arthropoda	Insecta	Hymenoptera
BOLD:AAP8651	0	479	2	0	0	252	418	460	489	0	56	0	0	0	0	0	0	0	0	2	0	Arthropoda	Insecta	Diptera	Tachinidae	Exoristinae	Oswaldia	Oswaldia albifacies
BOLD:AAF5128	67	251	186	26	62	228	146	179	180	0	54	65	44	155	86	13	62	220	59	31	38	Arthropoda	Insecta	Lepidoptera	Argyresthiidae		Argyresthia	Argyresthia canadensis
BOLD:ABU5525	266	28	0	5	3	62	140	159	100	11	217	69	0	120	48	12	57	384	64	10	395	Arthropoda	Insecta	Diptera	Chironomidae	Orthocladiinae	Limnophyes	Limnophyes sp. 14ES
BOLD:AAP5142	191	93	278	219	31	59	86	91	79	0	27	154	123	67	117	158	93	2	49	103	124	Arthropoda	Insecta	Diptera	Chironomidae	Chironominae
BOLD:AAP2969	56	114	34	52	3	340	166	170	232	5	71	18	68	202	163	24	39	90	101	79	115	Arthropoda	Insecta	Diptera	Anthomyiidae
BOLD:ABA5881	154	39	119	154	7	166	130	198	266	9	49	78	48	75	85	40	80	33	0	94	316	Arthropoda	Insecta	Hemiptera	Miridae	Mirinae	Phytocoris	Phytocoris eximius
BOLD:AAG5512	162	49	0	5	152	325	56	63	46	0	60	118	130	106	137	122	175	136	28	3	220	Arthropoda	Insecta	Diptera	Chironomidae	Chironominae
BOLD:AAC2220	83	67	19	51	163	250	189	210	259	0	173	91	53	63	73	94	81	59	28	32	49	Arthropoda	Insecta	Lepidoptera	Tortricidae	Olethreutinae	Pelochrista	Pelochrista comatulana
BOLD:ABW1379	386	180	84	68	26	154	87	86	94	101	108	53	0	49	34	2	18	115	27	148	254	Arthropoda	Insecta	Diptera	Chloropidae	Oscinellinae	Malloewia	Malloewia abdominalis
BOLD:AAP8584	56	336	275	129	47	110	121	156	118	0	95	12	19	129	76	2	39	198	57	35	13	Arthropoda	Insecta	Coleoptera	Cleridae	Clerinae	Placopterus	Placopterus thoracicus
BOLD:AAC5848	9	32	704	154	51	49	108	100	99	8	2	125	76	37	37	51	57	51	43	51	151	Arthropoda	Insecta	Lepidoptera	Psychidae	Psychinae	Psyche	Psyche casta
BOLD:ACX5642	0	201	29	3	139	263	118	133	147	0	39	146	35	59	96	68	78	285	65	20	65	Arthropoda	Insecta	Diptera	Chironomidae	Chironominae
BOLD:AAU7339	0	66	0	0	373	62	177	134	219	0	72	73	3	143	109	73	254	112	8	3	96	Arthropoda	Insecta	Coleoptera	Throscidae	Throscinae	Aulonothroscus	Aulonothroscus constrictor
BOLD:AAG1717	295	107	220	84	16	208	102	153	170	0	64	40	3	71	62	0	20	112	35	87	120	Arthropoda	Insecta	Diptera	Muscidae	Phaoniinae	Helina	Helina troene
BOLD:ACC7853	0	49	202	77	23	0	79	99	28	29	0	385	0	321	259	3	38	20	3	61	278	Arthropoda	Insecta	Coleoptera	Mordellidae	Mordellinae	Mordella	Mordella marginata
BOLD:ABV1237	0	107	603	299	145	52	56	73	51	0	55	55	31	56	45	59	48	16	30	55	116	Arthropoda	Insecta	Diptera	Chironomidae	Chironominae	Chironomus
BOLD:AAC9993	3	402	125	48	238	208	116	139	148	29	2	56	25	58	62	65	97	42	9	24	26	Arthropoda	Insecta	Lepidoptera	Gelechiidae	Gelechiinae	Athrips	Athrips mouffetella
BOLD:ACA5276	169	64	996	44	89	11	33	41	31	28	7	35	0	22	12	10	43	70	0	31	128	Arthropoda	Insecta	Diptera	Sciaridae
BOLD:AAG1952	0	14	0	0	291	44	172	164	170	0	2	85	19	210	280	20	89	231	31	0	0	Arthropoda	Insecta	Hemiptera	Cixiidae	Cixiinae	Cixius
BOLD:AAP6465	190	192	304	2	27	107	52	115	67	8	131	0	0	166	110	17	52	49	10	87	135	Arthropoda	Insecta	Diptera	Sciaridae		Corynoptera	Corynoptera cursor
BOLD:AAM6196	6	143	170	44	62	109	104	166	133	51	11	56	25	80	67	131	104	59	6	230	53	Arthropoda	Insecta	Diptera	Ceratopogonidae	Ceratopogoninae	Palpomyia
BOLD:ADI3683	0	0	617	227	0	0	0	0	0	0	0	0	0	0	0	0	0	0	0	0	923	Arthropoda	Insecta	Coleoptera	Mordellidae	Mordellinae	Mordella	Mordella marginata
BOLD:AAB8259	0	88	0	5	0	166	327	353	303	0	0	8	0	141	46	0	0	0	0	7	320	Arthropoda	Insecta	Hymenoptera	Formicidae	Myrmicinae	Tetramorium	Tetramorium caespitum
BOLD:AAD0853	128	58	36	91	13	112	103	124	87	0	29	139	129	163	106	25	41	65	89	91	127	Arthropoda	Insecta	Diptera	Scathophagidae	Scathophaginae	Scathophaga
BOLD:AAG2460	81	290	4	50	6	99	145	183	106	3	0	115	119	163	106	15	44	34	90	48	44	Arthropoda	Insecta	Diptera	Anthomyiidae	Anthomyiinae	Hydrophoria	Hydrophoria lancifer
BOLD:AAG5270	73	234	6	84	151	203	118	119	139	3	35	34	13	112	94	65	157	23	14	16	33	Arthropoda	Insecta	Lepidoptera	Carposinidae		Carposina	Carposina sasakii
BOLD:ACV5193	0	120	189	93	91	7	160	165	76	160	7	13	51	42	91	48	79	160	2	40	108	Arthropoda	Insecta	Diptera	Ceratopogonidae	Dasyheleinae	Dasyhelea
BOLD:ACU6949	32	107	11	38	35	144	96	96	128	22	159	125	47	111	116	41	78	16	33	95	165	Arthropoda	Insecta	Diptera	Dolichopodidae
BOLD:AAD3968	0	86	133	221	0	844	100	107	158	0	8	2	0	14	8	0	0	4	0	0	0	Arthropoda	Insecta	Hymenoptera	Halictidae	Halictinae	Lasioglossum	Lasioglossum nigroviride
BOLD:AAB4027	167	175	54	62	80	282	51	80	65	3	56	6	10	164	122	41	184	39	17	12	9	Arthropoda	Insecta	Lepidoptera	Geometridae	Ennominae	Homochlodes
BOLD:AAP2959	73	44	65	29	79	73	100	109	72	10	19	116	75	51	63	44	143	197	31	92	151	Arthropoda	Insecta	Diptera	Fanniidae	Fanniinae	Fannia	Fannia latifrons
BOLD:AAG4399	0	101	0	4	397	45	58	68	85	0	4	88	0	91	75	79	88	190	37	19	191	Arthropoda	Insecta	Hemiptera	Flatidae	Flatinae	Metcalfa	Metcalfa pruinosa
BOLD:AAG6507	416	228	3	8	13	125	105	144	160	0	164	23	33	68	41	11	30	2	21	13	8	Arthropoda	Insecta	Diptera	Ceratopogonidae	Forcipomyiinae	Forcipomyia	Forcipomyia glauca
BOLD:AAH4171	182	145	71	132	97	16	73	97	58	0	36	62	76	29	39	74	100	34	47	121	121	Arthropoda	Insecta	Diptera	Chloropidae	Oscinellinae	Apallates
BOLD:AAW5213	0	225	23	64	0	706	60	83	83	10	196	11	0	28	7	0	0	6	4	14	89	Arthropoda	Insecta	Hymenoptera	Chrysididae	Chrysidinae	Chrysis
BOLD:AAV4272	74	85	38	36	153	134	109	84	116	73	14	52	15	79	63	103	109	90	54	66	59	Arthropoda	Insecta	Diptera	Fanniidae		Piezura	Piezura graminicola
BOLD:AAC3633	99	140	336	81	34	148	74	68	109	52	184	26	8	33	27	15	45	67	6	17	36	Arthropoda	Insecta	Lepidoptera	Crambidae	Scopariinae
BOLD:AAG9719	157	64	2	16	18	256	191	180	204	0	13	153	74	96	57	12	23	30	15	28	15	Arthropoda	Insecta	Diptera	Dolichopodidae	Diaphorinae
BOLD:AAC0814	0	77	207	16	28	149	106	146	128	0	179	87	0	90	40	7	50	184	64	14	19	Arthropoda	Insecta	Hemiptera	Rhopalidae	Rhopalinae	Stictopleurus	Stictopleurus punctiventris
BOLD:AAN8390	5	54	1031	158	12	35	31	39	32	22	0	22	5	29	9	0	7	8	0	0	86	Arthropoda	Insecta	Hemiptera	Miridae	Mirinae	Neurocolpus	Neurocolpus nubilus
BOLD:AAQ0271	91	156	155	36	24	63	83	79	64	0	50	162	94	77	92	73	68	16	41	41	86	Arthropoda	Insecta	Diptera	Dolichopodidae
BOLD:ABU5521	222	38	315	28	58	131	76	84	96	2	17	61	8	76	23	43	52	8	18	63	130	Arthropoda	Insecta	Diptera	Sciaridae		Corynoptera	Corynoptera furcata
BOLD:AAC0635	25	72	518	176	2	58	40	91	24	132	225	14	3	49	28	2	3	0	0	22	62	Arthropoda	Insecta	Hemiptera	Miridae	Mirinae	Stenotus	Stenotus binotatus
BOLD:AAN5538	0	10	0	356	94	25	22	12	4	19	0	127	72	56	84	93	71	17	25	198	222	Arthropoda	Insecta	Diptera	Dolichopodidae
BOLD:AAU6630	146	257	0	8	24	246	133	142	250	20	20	47	53	64	28	4	16	6	20	8	7	Arthropoda	Insecta	Diptera	Fanniidae	Fanniinae	Fannia	Fannia armata
BOLD:AAN5657	141	22	18	239	3	93	51	42	52	12	166	42	32	75	85	30	65	18	36	94	175	Arthropoda	Insecta	Diptera	Chloropidae	Oscinellinae	Chaetochlorops	Chaetochlorops inquilinus
BOLD:ABV9319	199	130	22	83	114	89	30	67	66	12	73	53	41	105	66	50	51	28	29	67	114	Arthropoda	Insecta	Diptera	Chironomidae	Tanypodinae	Procladius
BOLD:AAF9789	105	54	411	106	14	64	94	98	128	0	9	31	24	38	25	34	95	20	23	36	80	Arthropoda	Insecta	Diptera	Hybotidae
BOLD:ACN3943	143	72	0	6	19	143	122	138	191	0	18	70	31	69	90	17	80	154	45	33	16	Arthropoda	Insecta	Diptera	Chironomidae	Tanypodinae
BOLD:ACK3149	253	91	0	126	40	44	75	80	62	4	23	27	12	218	120	36	78	2	23	45	74	Arthropoda	Insecta	Diptera	Scatopsidae
BOLD:AAD1517	61	94	428	21	11	53	46	68	62	18	9	20	0	41	30	2	9	91	43	100	217	Arthropoda	Insecta	Lepidoptera	Erebidae	Hypenodinae	Hypenodes	Hypenodes franclemonti
BOLD:ACO0211	197	46	67	146	11	66	34	32	28	8	43	84	10	53	54	5	26	85	32	114	241	Arthropoda	Insecta	Diptera	Chloropidae	Chloropinae	Thaumatomyia
BOLD:AAK1641	2	4	2	0	0	153	214	220	132	0	19	0	0	163	118	12	60	116	0	159	0	Arthropoda	Insecta	Diptera	Tipulidae	Tipulinae	Tipula
BOLD:AAM6295	0	40	189	68	0	130	79	63	58	123	172	70	10	56	45	7	22	61	40	59	81	Arthropoda	Insecta	Diptera	Chaoboridae
BOLD:AAM7892	103	138	5	4	49	93	70	70	151	0	171	35	26	40	62	45	120	138	14	9	4	Arthropoda	Insecta	Diptera	Tachinidae	Tachininae	Siphona
BOLD:AAC4238	62	395	5	18	10	188	95	102	125	0	142	30	16	61	16	7	23	10	14	12	15	Arthropoda	Insecta	Lepidoptera	Blastobasidae	Blastobasinae	Asaphocrita	Asaphocrita aphidiella
BOLD:ABZ0652	0	239	0	64	14	350	116	197	172	0	94	0	2	34	18	0	34	8	0	2	0	Arthropoda	Insecta	Hymenoptera	Halictidae	Halictinae	Lasioglossum
BOLD:AAB0709	71	132	80	46	22	240	93	115	138	0	135	25	9	47	42	25	52	15	17	11	10	Arthropoda	Insecta	Lepidoptera	Tortricidae	Olethreutinae	Gypsonoma	Gypsonoma substitutionis
BOLD:AAF6935	0	277	0	0	29	166	131	154	225	0	259	0	0	2	20	9	43	3	0	0	0	Arthropoda	Insecta	Coleoptera	Coccinellidae	Coccinellinae	Propylaea	Propylaea quatuordecimpunctata
BOLD:AAZ5515	0	7	19	127	66	149	89	88	102	40	37	29	9	58	47	29	47	47	22	75	225	Arthropoda	Insecta	Diptera	Conopidae	Myopinae	Zodion	Zodion americanum
BOLD:ADG6150	0	142	48	83	65	93	73	162	88	114	45	8	35	28	50	44	65	64	4	27	68	Arthropoda	Insecta	Diptera	Ceratopogonidae	Dasyheleinae	Dasyhelea
BOLD:ABW1331	31	92	10	91	2	19	185	194	105	11	5	29	14	45	30	2	7	8	11	179	225	Arthropoda	Insecta	Diptera	Ceratopogonidae
BOLD:AAG0170	88	76	120	51	58	85	49	67	88	0	34	7	28	84	101	38	86	118	42	30	41	Arthropoda	Insecta	Diptera	Milichiidae	Phyllomyzinae	Paramyia
BOLD:AAF1051	42	141	0	4	14	68	109	145	129	13	94	52	42	56	86	6	33	160	8	11	46	Arthropoda	Insecta	Diptera	Agromyzidae	Phytomyzinae	Cerodontha	Cerodontha muscina
BOLD:AAA7226	125	194	193	72	9	122	62	64	100	5	98	15	6	38	43	6	15	39	7	11	28	Arthropoda	Insecta	Lepidoptera	Erebidae	Herminiinae	Phalaenostola	Phalaenostola larentioides
BOLD:AAA5803	170	20	220	55	7	196	101	77	85	55	5	12	3	29	33	10	24	6	12	22	106	Arthropoda	Insecta	Hemiptera	Miridae	Mirinae	Lygus	Lygus lineolaris
BOLD:ACZ5374	217	89	66	52	5	113	46	93	68	6	44	33	16	71	59	13	39	94	19	51	52	Arthropoda	Insecta	Diptera	Anthomyiidae	Anthomyiinae	Lasiomma
BOLD:AAQ2727	277	89	8	2	7	140	53	84	111	0	191	19	6	88	76	18	48	14	8	3	0	Arthropoda	Insecta	Hymenoptera	Ichneumonidae	Pimplinae	Apechthis
BOLD:ACG3349	79	145	219	80	96	3	27	45	5	129	0	20	32	44	31	31	28	113	12	34	67	Arthropoda	Insecta	Diptera	Ceratopogonidae	Dasyheleinae	Dasyhelea
BOLD:AAZ5967	20	27	0	15	29	172	113	97	96	17	76	85	54	112	95	37	64	0	54	19	26	Arthropoda	Insecta	Diptera	Limoniidae	Chioneinae	Molophilus
BOLD:ADI3941	169	40	0	211	8	4	43	41	31	0	278	16	9	33	18	2	21	41	14	90	135	Arthropoda	Insecta	Diptera	Chloropidae	Oscinellinae	Olcella	Olcella provocans
BOLD:AAG4494	0	0	402	148	0	0	0	0	0	0	0	0	0	0	0	0	0	0	0	0	647	Arthropoda	Insecta	Coleoptera	Mordellidae	Mordellinae	Mordella	Mordella marginata
BOLD:AAM6286	141	91	5	32	14	103	34	51	32	15	26	92	61	74	82	94	120	16	41	27	38	Arthropoda	Insecta	Diptera	Chironomidae	Chironominae
BOLD:AAY6728	33	9	0	81	14	23	32	31	33	509	2	21	23	44	49	35	66	34	31	64	52	Arthropoda	Insecta	Hemiptera	Cicadellidae	Aphrodinae	Anoscopus	Anoscopus serratulae
BOLD:AAA4505	14	67	206	77	4	362	47	81	98	3	38	10	0	46	46	13	40	10	0	7	13	Arthropoda	Insecta	Lepidoptera	Crambidae	Crambinae	Crambus	Crambus agitatellus
BOLD:ACJ8176	23	37	212	81	57	115	52	61	62	127	11	30	24	27	27	23	37	0	5	51	112	Arthropoda	Insecta	Diptera	Ceratopogonidae
BOLD:AAC0126	66	154	0	44	59	66	76	102	143	0	16	33	25	68	43	68	87	31	27	17	49	Arthropoda	Insecta	Lepidoptera	Tortricidae	Tortricinae	Coelostathma	Coelostathma discopunctana
BOLD:ABY7666	89	134	10	30	36	139	86	106	110	2	31	75	55	93	49	9	26	15	14	11	53	Arthropoda	Insecta	Diptera	Culicidae	Culicinae	Culex	Culex territans
BOLD:AAG1726	85	131	41	27	3	87	113	109	92	0	14	80	31	83	59	5	20	97	23	23	41	Arthropoda	Insecta	Diptera	Muscidae	Mydaeinae	Hebecnema	Hebecnema nigra
BOLD:ACC7661	181	96	200	39	24	37	24	23	38	83	42	51	28	24	18	7	55	75	23	35	58	Arthropoda	Insecta	Diptera	Tachinidae	Exoristinae	Lixophaga
BOLD:AAG1703	160	163	70	61	26	42	79	121	87	0	63	13	14	103	47	4	20	24	18	22	22	Arthropoda	Insecta	Diptera	Muscidae	Phaoniinae	Helina	Helina pectinata
BOLD:ACE8866	45	108	2	18	0	285	108	134	142	0	88	39	29	42	31	5	16	22	7	8	24	Arthropoda	Insecta	Lepidoptera	Tortricidae	Olethreutinae	Paralobesia
BOLD:AAV5088	202	28	243	91	5	77	45	99	113	15	34	8	0	18	15	2	4	18	13	46	45	Arthropoda	Insecta	Diptera	Ceratopogonidae	Forcipomyiinae	Forcipomyia
BOLD:AAN6447	53	10	0	10	115	69	55	90	64	7	5	2	0	193	150	68	148	18	11	21	31	Arthropoda	Insecta	Diptera	Sciaridae		Corynoptera	Corynoptera perpusilla
BOLD:ACV3095	58	79	6	0	29	286	83	87	120	0	65	70	26	89	51	4	14	13	9	3	17	Arthropoda	Insecta	Diptera	Agromyzidae	Agromyzinae	Ophiomyia	Ophiomyia similata
BOLD:ACM2110	14	101	181	34	72	60	32	65	54	14	110	21	16	37	47	25	61	41	18	36	63	Arthropoda	Insecta	Diptera	Chloropidae	Oscinellinae	Calamoncosis
BOLD:ACH0295	18	503	78	11	16	67	86	85	46	0	150	2	0	8	3	0	12	4	0	0	0	Arthropoda	Insecta	Hymenoptera	Ichneumonidae
BOLD:ABV0266	6	150	185	106	11	49	32	51	33	0	29	46	0	50	27	2	20	80	17	59	127	Arthropoda	Insecta	Diptera	Chloropidae	Oscinellinae	Liohippelates	Liohippelates bishoppi
BOLD:AAA7513	0	186	93	149	2	227	103	137	144	8	6	0	2	11	8	0	0	2	0	0	0	Arthropoda	Insecta	Hymenoptera	Halictidae	Halictinae	Lasioglossum	Lasioglossum laevissimum
BOLD:AAY9557	221	53	6	113	84	166	32	33	43	73	13	12	2	77	51	13	45	9	0	11	14	Arthropoda	Insecta	Lepidoptera	Coleophoridae	Coleophorinae	Coleophora	Coleophora deauratella
BOLD:ABA6356	196	127	52	0	16	66	73	57	65	0	5	0	4	132	114	0	14	53	48	33	14	Arthropoda	Insecta	Coleoptera	Coccinellidae	Coccinellinae	Brachiacantha	Brachiacantha ursina
BOLD:AAG7630	7	277	0	16	12	22	80	114	52	0	0	27	16	144	100	4	32	105	19	11	31	Arthropoda	Insecta	Hymenoptera	Ichneumonidae	Ichneumoninae	Linycus
BOLD:AAA9420	26	133	4	12	2	202	142	153	186	0	132	10	8	11	12	0	4	24	3	2	3	Arthropoda	Insecta	Lepidoptera	Tortricidae	Olethreutinae
BOLD:AAI7911	6	17	409	65	2	33	30	32	12	170	20	33	19	11	8	9	11	37	25	65	49	Arthropoda	Insecta	Diptera	Sciomyzidae	Sciomyzinae	Atrichomelina	Atrichomelina pubera
BOLD:ACX3673	3	0	0	27	61	7	0	3	5	0	352	110	100	67	47	44	83	68	4	30	42	Arthropoda	Insecta	Coleoptera	Scirtidae	Scirtinae	Contacyphon	Contacyphon fuscescens
BOLD:AAA2087	52	200	0	44	12	69	91	130	67	2	38	24	17	75	42	0	22	92	21	17	24	Arthropoda	Insecta	Lepidoptera	Erebidae	Herminiinae	Idia	Idia americalis
BOLD:AAK5444	284	46	0	51	18	107	50	64	67	5	4	19	0	99	71	30	51	27	14	16	13	Arthropoda	Insecta	Lepidoptera	Tineidae	Meessiinae	Homosetia
BOLD:AAC4197	137	61	2	16	28	25	39	21	12	113	9	4	36	57	48	4	10	124	4	88	198	Arthropoda	Insecta	Diptera	Chironomidae	Orthocladiinae	Paraphaenocladius	Paraphaenocladius impensus
BOLD:ACF8583	0	11	0	9	197	106	79	73	64	3	32	14	46	46	98	0	57	18	8	0	162	Arthropoda	Insecta	Coleoptera	Throscidae		Trixagus	Trixagus chevrolati
BOLD:AAD9195	72	181	0	59	44	52	82	71	73	0	67	26	14	75	26	31	113	0	15	12	9	Arthropoda	Insecta	Lepidoptera	Argyresthiidae		Argyresthia
BOLD:AAA8631	88	80	16	58	52	103	85	93	95	0	11	40	12	84	69	24	53	31	6	7	13	Arthropoda	Insecta	Lepidoptera	Crambidae	Pyraustinae	Pyrausta	Pyrausta acrionalis
BOLD:AAG1999	297	59	14	55	0	119	56	74	65	8	131	2	2	49	21	0	10	6	21	9	8	Arthropoda	Insecta	Diptera	Anisopodidae	Anisopodinae	Sylvicola
BOLD:AAG1719	40	64	0	6	22	107	38	66	64	0	48	67	103	92	57	33	47	66	68	9	7	Arthropoda	Insecta	Diptera	Muscidae	Mydaeinae	Hebecnema	Hebecnema umbratica
BOLD:AAC5427	10	163	75	23	6	61	95	144	88	0	0	19	0	72	76	3	20	71	14	22	32	Arthropoda	Insecta	Hymenoptera	Vespidae	Eumeninae	Ancistrocerus	Ancistrocerus adiabatus
BOLD:ACB3156	65	90	23	110	22	46	40	57	58	104	79	53	26	27	25	19	24	53	8	22	37	Arthropoda	Insecta	Diptera	Dolichopodidae	Dolichopodinae	Gymnopternus	Gymnopternus celer
3	7	18	285	0	0	12	74	72	131	0	10	0	0	16	65	72	92	14	0	88	22	Arthropoda	Insecta	Diptera
BOLD:AAI9564	49	66	183	51	17	154	44	71	93	6	56	16	2	38	31	15	31	11	6	16	22	Arthropoda	Insecta	Lepidoptera	Gelechiidae	Dichomeridinae	Dichomeris	Dichomeris ochripalpella
BOLD:AAG4653	66	41	140	100	13	29	60	61	73	0	59	3	0	34	24	9	18	77	16	51	89	Arthropoda	Insecta	Diptera	Syrphidae	Syrphinae
BOLD:AAN8613	74	22	16	43	48	11	15	16	10	38	459	22	0	11	5	24	39	46	17	24	22	Arthropoda	Insecta	Diptera	Milichiidae	Phyllomyzinae	Paramyia
BOLD:AAA4895	47	49	100	43	55	0	40	39	13	0	4	53	27	106	103	61	102	30	18	26	42	Arthropoda	Insecta	Lepidoptera	Crambidae	Crambinae	Microcrambus	Microcrambus minor
BOLD:AAG1753	46	73	78	14	8	39	73	115	96	0	44	10	18	87	61	5	29	125	17	10	9	Arthropoda	Insecta	Diptera	Muscidae	Azeliinae	Potamia	Potamia scabra
BOLD:AAI3064	0	64	33	10	80	32	32	40	34	3	10	21	37	69	55	103	117	159	36	17	4	Arthropoda	Insecta	Diptera	Agromyzidae	Phytomyzinae	Nemorimyza	Nemorimyza posticata
BOLD:AAH0125	0	14	66	87	68	10	4	5	5	477	7	0	0	6	5	61	24	10	0	38	69	Arthropoda	Insecta	Coleoptera	Mordellidae	Mordellinae
BOLD:AAA7738	55	37	80	12	21	158	92	84	117	3	30	32	19	31	27	30	33	32	13	13	30	Arthropoda	Insecta	Lepidoptera	Tortricidae	Olethreutinae	Spilonota
BOLD:ACL8669	4	22	364	102	23	27	54	71	27	3	2	37	31	12	14	20	18	30	14	26	48	Arthropoda	Insecta	Lepidoptera	Psychidae	Psychinae	Psyche	Psyche casta
BOLD:AAA8796	43	75	51	27	28	51	108	115	132	0	45	18	10	32	44	35	67	14	16	11	14	Arthropoda	Insecta	Lepidoptera	Tortricidae	Tortricinae	Acleris	Acleris forsskaleana
BOLD:AAH4278	130	2	120	14	15	55	71	89	99	0	0	39	3	36	63	8	13	92	21	19	39	Arthropoda	Insecta	Lepidoptera	Gelechiidae	Gelechiinae	Coleotechnites
BOLD:ADG4405	0	6	0	111	217	69	78	27	86	15	0	21	0	103	93	0	57	0	0	0	43	Arthropoda	Insecta	Hemiptera	Miridae	Mirinae	Megaloceroea	Megaloceroea recticornis
BOLD:AAE7025	30	174	66	28	52	51	46	69	65	0	139	17	15	31	20	27	46	17	0	8	15	Arthropoda	Insecta	Lepidoptera	Tortricidae	Olethreutinae	Hedya	Hedya chionosema
BOLD:AAH3229	101	67	69	50	17	68	21	21	12	15	64	50	0	75	42	12	21	30	0	57	117	Arthropoda	Insecta	Psocodea	Dasydemellidae	Dasydemellinae	Teliapsocus
BOLD:AAM6654	172	39	85	56	3	23	52	57	83	5	38	17	0	21	13	2	7	46	11	76	96	Arthropoda	Insecta	Diptera	Hybotidae	Hybotinae	Syndyas	Syndyas dorsalis
BOLD:AAG0168	40	74	44	24	37	134	36	65	70	2	69	0	11	48	53	21	59	44	29	13	26	Arthropoda	Insecta	Diptera	Milichiidae	Phyllomyzinae	Paramyia
BOLD:AAP1125	23	87	14	8	10	75	170	172	171	0	5	25	0	43	27	0	9	23	13	9	11	Arthropoda	Insecta	Diptera	Muscidae	Coenosiinae	Lispe	Lispe albitarsis
BOLD:ABW2869	0	25	47	41	81	43	12	9	20	6	14	11	0	42	27	25	15	3	2	284	186	Arthropoda	Insecta	Coleoptera	Throscidae		Trixagus
BOLD:AAC0903	173	46	36	50	3	110	77	87	94	3	4	43	16	31	18	5	15	0	16	24	36	Arthropoda	Insecta	Diptera	Chironomidae	Chironominae	Chironomus	Chironomus acidophilus
BOLD:ABX5809	2	28	30	138	2	52	52	38	35	88	20	47	22	36	22	6	21	7	21	70	148	Arthropoda	Insecta	Diptera	Chironomidae	Orthocladiinae	Metriocnemus	Metriocnemus sp. 4ES
BOLD:AAM6776	0	8	0	179	98	14	32	23	16	10	120	22	3	24	53	52	62	0	13	35	117	Arthropoda	Insecta	Diptera	Dolichopodidae	Medeterinae	Medetera	Medetera vittata
BOLD:AAG0169	64	35	63	29	22	48	37	37	29	7	73	2	37	47	59	36	84	83	39	21	24	Arthropoda	Insecta	Diptera	Milichiidae	Phyllomyzinae	Paramyia
BOLD:AAU6966	3	112	0	0	5	26	43	40	29	5	23	76	0	62	42	2	4	0	8	169	210	Arthropoda	Insecta	Coleoptera	Throscidae		Trixagus
BOLD:AAG2740	13	59	109	85	92	41	28	41	22	11	2	36	22	27	26	33	45	41	13	42	71	Arthropoda	Insecta	Diptera	Ephydridae	Parydrinae	Philygria	Philygria debilis
BOLD:ABV1236	84	34	0	168	18	35	43	90	65	9	21	39	29	47	16	3	13	2	31	33	77	Arthropoda	Insecta	Diptera	Chironomidae	Chironominae	Chironomus
BOLD:AAH3532	0	107	0	0	5	147	79	77	109	2	32	36	0	22	18	0	14	87	30	65	20	Arthropoda	Insecta	Diptera	Lauxaniidae	Lauxaniinae	Poecilolycia
BOLD:AAF5980	0	8	0	3	12	26	23	40	6	2	32	86	43	80	87	112	70	73	58	15	61	Arthropoda	Insecta	Hemiptera	Cicadellidae	Typhlocybinae	Typhlocyba	Typhlocyba pomaria
BOLD:ABU6610	0	67	131	25	0	123	95	76	106	0	17	22	2	23	39	0	12	52	9	16	6	Arthropoda	Insecta	Diptera
BOLD:AAG4648	90	80	84	99	53	28	19	27	14	6	71	20	14	21	15	35	59	10	12	19	43	Arthropoda	Insecta	Diptera	Syrphidae	Syrphinae	Trichopsomyia	Trichopsomyia apisaon
BOLD:AAF3925	0	100	0	12	0	212	147	142	163	0	0	4	2	20	7	0	0	0	0	0	0	Arthropoda	Insecta	Hymenoptera	Halictidae	Halictinae	Lasioglossum	Lasioglossum cinctipes
BOLD:AAZ5599	0	0	28	102	11	57	18	27	22	294	36	5	0	37	23	4	11	27	0	42	57	Arthropoda	Insecta	Diptera	Chironomidae	Orthocladiinae
BOLD:ABA0845	113	63	298	89	7	92	8	19	20	16	9	0	0	22	14	0	10	9	0	5	2	Arthropoda	Insecta	Diptera	Cecidomyiidae
BOLD:ACA7885	8	169	0	21	11	74	110	179	135	0	0	6	0	43	19	0	8	0	2	0	7	Arthropoda	Insecta	Diptera	Ceratopogonidae	Forcipomyiinae	Forcipomyia
BOLD:AAG6951	26	41	24	67	0	111	57	59	77	138	20	18	4	23	22	0	6	31	9	34	20	Arthropoda	Insecta	Diptera	Chamaemyiidae	Chamaemyiinae	Chamaemyia
BOLD:ABY9254	0	62	0	54	0	61	86	176	130	0	4	21	0	140	5	0	0	2	0	13	30	Arthropoda	Insecta	Hymenoptera	Formicidae	Formicinae	Lasius
BOLD:ACW4252	0	32	0	99	13	19	3	3	2	559	4	0	0	23	19	0	0	0	0	0	3	Arthropoda	Insecta	Hymenoptera	Tiphiidae
BOLD:AAH4285	26	59	2	9	6	194	78	71	96	2	57	33	17	32	26	3	9	14	16	13	15	Arthropoda	Insecta	Lepidoptera	Cosmopterigidae	Cosmopteriginae	Cosmopterix	Cosmopterix montisella
BOLD:AAA2139	0	66	182	5	14	204	44	46	49	0	9	12	3	55	35	11	38	3	2	0	0	Arthropoda	Insecta	Hymenoptera	Halictidae	Halictinae	Halictus	Halictus confusus
BOLD:ACB1149	0	44	3	0	36	57	85	89	90	0	7	39	28	58	40	29	81	48	0	35	0	Arthropoda	Insecta	Diptera	Dolichopodidae	Dolichopodinae	Gymnopternus
BOLD:AAG1808	0	28	3	8	46	47	46	35	40	48	20	64	3	55	13	95	54	38	23	21	82	Arthropoda	Insecta	Hemiptera	Pentatomidae	Pentatominae	Banasa	Banasa dimidiata
BOLD:AAA4208	428	54	2	51	5	66	4	15	13	7	5	3	0	31	26	2	14	22	0	8	12	Arthropoda	Insecta	Lepidoptera	Geometridae	Sterrhinae	Scopula	Scopula limboundata
BOLD:ACP4736	76	84	69	79	16	31	47	45	49	0	43	11	5	30	10	0	16	34	17	37	68	Arthropoda	Insecta	Diptera	Chironomidae	Orthocladiinae	Smittia	Smittia sp. 8ES
BOLD:ACG6170	75	141	0	21	7	34	112	115	56	3	29	0	2	55	35	0	4	0	13	23	41	Arthropoda	Insecta	Diptera	Ceratopogonidae	Ceratopogoninae	Monohelea
BOLD:ABA8754	110	119	65	68	10	8	30	22	37	2	14	20	10	42	25	2	12	41	11	40	78	Arthropoda	Insecta	Diptera	Ephydridae	Discomyzinae	Discomyza	Discomyza incurva
BOLD:ACU9419	80	28	5	13	11	257	49	67	78	0	38	4	0	36	23	3	14	27	13	10	4	Arthropoda	Insecta	Diptera	Keroplatidae	Keroplatinae	Asindulum
BOLD:ADM0146	119	26	153	44	28	12	22	27	17	2	16	11	23	32	51	30	30	52	12	17	31	Arthropoda	Insecta	Diptera	Ceratopogonidae
BOLD:AAG2899	47	50	0	0	18	118	103	91	120	0	36	10	10	17	31	6	62	18	18	0	0	Arthropoda	Insecta	Hemiptera	Cicadellidae	Eurymelinae	Agallia	Agallia quadripunctata
BOLD:AAG3807	42	15	0	241	40	8	30	24	13	3	48	23	17	54	43	20	39	0	13	22	51	Arthropoda	Insecta	Diptera	Clusiidae	Clusiinae	Sobarocephala	Sobarocephala atricornis
BOLD:ACV4278	19	31	32	47	11	116	67	79	61	0	17	38	29	33	34	10	15	12	27	22	46	Arthropoda	Insecta	Diptera	Limoniidae	Chioneinae	Erioptera	Erioptera chlorophylla
BOLD:ACK6134	0	37	0	0	0	67	46	33	80	0	7	17	0	65	45	46	9	260	30	0	0	Arthropoda	Insecta	Coleoptera	Mordellidae	Mordellinae	Mordellistena
BOLD:AAN5882	45	61	0	9	85	66	98	63	92	0	23	5	0	20	57	24	55	0	22	6	5	Arthropoda	Insecta	Diptera	Limoniidae	Chioneinae	Erioptera	Erioptera caliptera
BOLD:AAG6452	218	27	18	106	9	21	11	15	10	0	31	17	21	26	32	12	26	25	13	28	65	Arthropoda	Insecta	Diptera	Ceratopogonidae	Forcipomyiinae	Atrichopogon
BOLD:AAC2441	41	98	107	83	4	25	36	39	40	0	38	4	0	23	20	5	16	47	8	30	65	Arthropoda	Insecta	Diptera	Syrphidae	Syrphinae	Heringia
BOLD:AAB2714	76	29	10	66	27	60	34	87	64	5	2	22	6	32	41	14	61	49	2	15	22	Arthropoda	Insecta	Lepidoptera	Pterophoridae	Pterophorinae	Hellinsia	Hellinsia homodactylus
BOLD:ACL7003	50	27	7	59	49	0	4	11	3	143	12	28	0	63	36	2	50	95	17	5	61	Arthropoda	Insecta	Diptera	Chironomidae	Orthocladiinae	Limnophyes
BOLD:ACV1489	0	23	65	77	24	56	41	40	48	10	4	8	25	22	33	25	54	16	14	46	85	Arthropoda	Insecta	Diptera	Pipunculidae	Pipunculinae	Eudorylas
BOLD:AAN5430	33	24	10	32	11	64	28	57	19	41	118	65	14	79	38	4	14	18	10	12	18	Arthropoda	Insecta	Diptera	Agromyzidae
BOLD:ACC1772	67	97	3	3	4	58	70	89	75	11	28	38	0	53	15	8	5	18	14	6	39	Arthropoda	Insecta	Coleoptera	Eucnemidae
BOLD:AAB5362	6	46	0	84	33	10	89	77	79	3	0	34	51	23	14	41	42	0	14	14	35	Arthropoda	Insecta	Diptera	Chironomidae	Chironominae	Polypedilum	Polypedilum aviceps
BOLD:AAZ5615	50	44	134	15	69	30	30	57	52	14	9	4	0	27	24	9	36	33	5	10	35	Arthropoda	Insecta	Diptera	Sciaridae
BOLD:AAY2830	0	43	250	29	32	9	6	26	7	25	66	16	0	27	35	9	22	5	0	23	52	Arthropoda	Insecta	Hemiptera	Miridae	Mirinae	Polymerus	Polymerus cognatus
BOLD:AAA8505	23	75	54	4	11	173	29	42	51	9	61	15	0	54	14	9	27	5	8	3	7	Arthropoda	Insecta	Lepidoptera	Blastobasidae	Blastobasinae	Holcocera	Holcocera chalcofrontella
BOLD:AAZ0271	0	28	0	0	68	25	61	76	70	0	29	19	14	33	19	19	20	54	2	0	127	Arthropoda	Insecta	Diptera	Ceratopogonidae	Ceratopogoninae	Culicoides
BOLD:AAA4972	92	60	53	50	13	28	43	48	74	0	46	3	3	40	26	12	48	4	3	3	8	Arthropoda	Insecta	Lepidoptera	Noctuidae	Eustrotiinae	Maliattha	Maliattha synochitis
BOLD:AAV1136	21	20	38	2	48	87	33	47	81	2	24	14	0	12	53	34	71	63	0	0	3	Arthropoda	Insecta	Diptera	Scatopsidae
BOLD:AAP5169	52	7	70	12	80	13	11	25	22	0	139	11	11	9	15	25	43	29	14	26	38	Arthropoda	Insecta	Diptera	Chloropidae	Oscinellinae	Elachiptera	Elachiptera nigriceps
BOLD:AAD5192	43	74	69	6	48	25	40	63	47	0	35	15	4	27	25	11	51	48	6	3	8	Arthropoda	Insecta	Hymenoptera	Ichneumonidae	Pimplinae	Pimpla
BOLD:AAB9415	22	87	183	56	13	73	9	11	11	2	47	3	0	27	30	12	24	4	3	0	9	Arthropoda	Insecta	Lepidoptera	Choreutidae	Choreutinae	Choreutis	Choreutis pariana
BOLD:AAM6290	104	9	0	35	65	18	24	31	18	3	10	17	0	47	63	33	20	0	37	45	39	Arthropoda	Insecta	Diptera	Chironomidae	Tanypodinae
BOLD:ACL4210	59	22	0	5	4	90	56	55	71	7	59	14	5	24	33	0	8	42	6	9	47	Arthropoda	Insecta	Diptera	Ceratopogonidae	Dasyheleinae	Dasyhelea
BOLD:ACB9392	112	22	0	53	11	25	66	65	84	0	3	50	18	54	24	2	6	0	0	16	5	Arthropoda	Insecta	Diptera	Chironomidae	Chironominae
BOLD:ABA0773	87	39	44	17	15	68	28	69	68	51	18	13	0	15	23	0	6	18	2	7	24	Arthropoda	Insecta	Diptera	Chironomidae	Tanypodinae	Procladius
BOLD:ABA0807	61	25	3	55	3	88	43	52	42	10	20	18	9	19	17	8	7	2	0	33	95	Arthropoda	Insecta	Diptera	Ceratopogonidae
BOLD:AAM8933	6	81	18	22	48	54	51	52	77	7	47	11	5	28	31	29	17	0	2	8	14	Arthropoda	Insecta	Psocodea	Amphipsocidae	Amphipsocinae	Polypsocus	Polypsocus corruptus
BOLD:AAD5801	8	31	0	0	63	135	38	49	55	0	16	0	4	30	45	44	46	8	16	4	8	Arthropoda	Insecta	Lepidoptera	Gracillariidae	Gracillariinae	Micrurapteryx	Micrurapteryx salicifoliella
BOLD:ACM1709	4	58	128	69	0	44	42	32	64	21	3	12	9	5	6	3	2	25	12	18	40	Arthropoda	Insecta	Diptera	Chironomidae	Tanypodinae
BOLD:ABV9271	0	40	13	39	39	20	20	19	17	8	95	19	27	29	32	16	51	66	9	2	33	Arthropoda	Insecta	Diptera	Chironomidae	Chironominae	Tanytarsus
BOLD:AAP6781	25	33	2	4	55	23	27	23	18	0	3	82	45	26	33	50	58	45	32	3	0	Arthropoda	Insecta	Diptera	Agromyzidae
BOLD:ABV2554	0	148	0	0	11	74	58	69	63	0	36	54	15	9	16	0	2	10	5	0	14	Arthropoda	Insecta	Hemiptera	Cicadellidae	Deltocephalinae
BOLD:AAN6438	27	69	0	20	11	9	12	41	17	0	168	18	0	45	37	3	13	3	27	20	38	Arthropoda	Insecta	Diptera	Sciaridae		Dichopygina
BOLD:AAV3883	36	84	0	0	61	40	39	39	44	0	29	14	22	34	32	44	39	11	8	0	0	Arthropoda	Insecta	Diptera	Dolichopodidae	Diaphorinae	Chrysotus
BOLD:AAG5443	77	32	45	49	4	7	21	40	12	3	48	15	12	22	17	11	27	44	5	20	64	Arthropoda	Insecta	Diptera	Chironomidae	Orthocladiinae
BOLD:AAG0014	139	85	3	69	48	87	9	21	14	0	24	3	2	26	19	2	15	2	0	2	4	Arthropoda	Insecta	Lepidoptera	Gelechiidae	Anomologinae	Monochroa	Monochroa fragariae
BOLD:AAG0171	38	29	116	16	16	11	15	12	10	2	19	33	26	36	33	0	32	72	6	20	28	Arthropoda	Insecta	Diptera	Milichiidae	Madizinae
BOLD:ACH2330	75	24	25	43	22	27	18	25	20	6	28	63	37	14	11	15	20	7	20	13	55	Arthropoda	Insecta	Diptera	Chironomidae	Tanypodinae	Ablabesmyia
BOLD:AAG6486	196	24	12	34	0	8	22	24	8	19	28	8	8	60	35	12	23	10	5	7	23	Arthropoda	Insecta	Diptera	Ceratopogonidae	Ceratopogoninae	Bezzia	Bezzia nobilis
BOLD:AAN5354	2	25	0	33	3	0	23	25	8	0	141	45	25	13	46	74	46	0	18	20	18	Arthropoda	Insecta	Diptera	Chironomidae	Chironominae
BOLD:ACE9696	2	61	63	5	5	44	14	24	14	19	55	42	3	0	26	23	58	86	8	6	7	Arthropoda	Insecta	Hemiptera	Cicadellidae	Cicadellinae	Draeculacephala
BOLD:AAA4477	64	4	22	34	23	55	9	6	0	4	127	16	13	55	35	2	16	23	14	7	27	Arthropoda	Insecta	Lepidoptera	Geometridae	Ennominae	Protitame	Protitame virginalis
BOLD:ADI5278	60	57	0	25	16	61	32	54	41	41	3	32	25	14	14	9	17	0	3	22	30	Arthropoda	Insecta	Coleoptera	Chrysomelidae	Eumolpinae	Paria	Paria thoracica
BOLD:ACI5186	0	41	12	21	2	13	28	59	23	70	2	113	6	44	32	0	0	0	4	30	53	Arthropoda	Insecta	Diptera	Ceratopogonidae	Ceratopogoninae
BOLD:AAG5475	8	27	123	41	20	2	9	17	6	4	8	4	0	27	33	3	16	67	24	58	52	Arthropoda	Insecta	Diptera	Chironomidae	Chironominae	Einfeldia
BOLD:AAN5148	6	79	15	10	7	79	43	37	72	0	66	11	10	18	22	14	45	5	0	5	0	Arthropoda	Insecta	Diptera	Ceratopogonidae	Forcipomyiinae	Forcipomyia	Forcipomyia bipunctata
BOLD:AAF9778	73	49	0	0	12	61	44	39	48	0	24	14	9	30	20	10	35	64	5	0	0	Arthropoda	Insecta	Diptera
BOLD:ACK2635	23	17	0	0	74	3	9	9	0	2	0	5	9	17	21	43	24	30	11	0	232	Arthropoda	Insecta	Coleoptera	Mordellidae	Mordellinae	Pseudotolida	Pseudotolida arida
BOLD:AAH1550	34	53	65	11	6	24	20	23	9	7	58	36	20	32	25	2	10	19	16	11	35	Arthropoda	Insecta	Hymenoptera	Ichneumonidae	Ichneumoninae	Aethecerus	Aethecerus nitidus
BOLD:AAD3919	0	11	0	0	3	25	40	14	22	0	89	13	64	55	52	55	57	11	0	0	0	Arthropoda	Insecta	Hemiptera	Miridae	Phylinae	Criocoris	Criocoris saliens
BOLD:ABV9306	74	79	0	63	3	23	39	48	25	9	30	8	7	10	3	4	8	24	7	13	32	Arthropoda	Insecta	Diptera	Ceratopogonidae	Forcipomyiinae	Atrichopogon
BOLD:AAB4321	82	155	18	12	5	66	22	21	44	6	22	6	0	23	16	0	2	4	0	0	4	Arthropoda	Insecta	Lepidoptera	Gelechiidae	Anomologinae	Metzneria	Metzneria lappella
BOLD:ACM1860	13	39	0	13	26	45	45	31	46	0	4	45	16	33	29	23	63	13	11	4	6	Arthropoda	Insecta	Diptera	Ceratopogonidae
BOLD:AAG3274	36	45	0	6	27	32	34	50	39	4	20	19	17	35	36	30	27	22	15	4	5	Arthropoda	Insecta	Diptera	Phoridae	Metopininae	Megaselia	Megaselia rufipes
BOLD:AAN8288	0	16	62	14	38	10	4	6	7	3	107	81	22	21	21	13	27	26	2	7	14	Arthropoda	Insecta	Hemiptera	Cicadellidae	Typhlocybinae	Ribautiana
BOLD:AAN8770	138	39	70	28	0	26	20	30	16	4	46	4	0	20	11	0	3	20	0	4	22	Arthropoda	Insecta	Diptera	Psychodidae	Psychodinae	Psychoda	Psychoda trinodulosa
BOLD:AAV3890	0	71	0	91	31	3	23	17	15	5	0	25	27	24	13	34	34	8	12	30	36	Arthropoda	Insecta	Diptera	Dolichopodidae
BOLD:AAB0484	52	43	0	31	7	71	34	35	61	0	37	6	10	14	23	18	31	2	4	9	6	Arthropoda	Insecta	Lepidoptera
BOLD:AAA3371	164	8	13	198	8	32	3	2	7	7	2	2	0	8	8	4	12	2	0	4	5	Arthropoda	Insecta	Lepidoptera	Geometridae	Larentiinae	Epirrhoe	Epirrhoe alternata
BOLD:AAH4195	5	14	9	91	5	16	11	18	5	9	0	29	10	27	32	6	5	49	19	45	71	Arthropoda	Insecta	Diptera	Chloropidae	Oscinellinae	Gaurax	Gaurax dorsalis
BOLD:AAG0449	0	115	0	0	62	59	23	50	40	0	0	6	5	43	40	4	21	4	3	0	0	Arthropoda	Insecta	Hymenoptera	Halictidae	Halictinae	Augochlorella
BOLD:AAC5303	0	117	0	0	0	49	23	60	55	0	11	0	0	68	34	2	19	28	4	0	0	Arthropoda	Insecta	Hymenoptera
BOLD:AAB2218	7	47	184	46	7	24	16	22	18	13	22	5	0	6	11	8	7	3	5	6	9	Arthropoda	Insecta	Hemiptera	Miridae	Mirinae	Lygocoris	Lygocoris pabulinus
BOLD:AAG7768	4	175	0	0	12	2	61	69	71	0	0	0	0	20	9	0	13	20	5	3	2	Arthropoda	Insecta	Hymenoptera	Ichneumonidae	Cryptinae	Aritranis	Aritranis director
BOLD:AAV3697	24	24	74	48	11	11	8	30	9	5	16	6	2	22	13	0	26	16	4	15	101	Arthropoda	Insecta	Diptera	Hybotidae	Tachydromiinae	Platypalpus	Platypalpus melleus
BOLD:AAG3915	56	40	15	10	5	49	30	33	42	0	34	14	4	7	17	0	8	29	4	25	41	Arthropoda	Insecta	Diptera	Opomyzidae		Geomyza	Geomyza tripunctata
BOLD:ACI9753	123	17	0	0	28	73	26	13	37	0	10	6	7	18	21	30	21	24	3	0	0	Arthropoda	Insecta	Diptera	Dolichopodidae	Diaphorinae	Chrysotus
BOLD:AAC9199	110	5	86	12	0	8	9	15	14	79	12	0	0	4	4	0	0	16	3	10	66	Arthropoda	Insecta	Diptera	Chironomidae	Tanypodinae	Krenopelopia
BOLD:AAO0328	0	93	0	0	0	27	55	89	103	0	2	0	0	42	12	3	14	2	0	3	7	Arthropoda	Insecta	Coleoptera	Curculionidae	Curculioninae	Mecinus	Mecinus pascuorum
BOLD:AAM7614	44	102	10	58	7	8	58	55	19	0	5	8	9	22	9	4	4	0	2	12	14	Arthropoda	Insecta	Coleoptera	Chrysomelidae	Galerucinae	Systena	Systena hudsonias
BOLD:ABV2791	0	24	16	0	38	20	13	43	41	0	0	5	0	98	88	15	39	0	3	0	6	Arthropoda	Insecta	Hymenoptera	Ichneumonidae	Cremastinae
BOLD:AAB2745	0	13	178	11	0	33	6	8	13	0	34	5	2	52	45	4	34	6	0	0	0	Arthropoda	Insecta	Hymenoptera	Colletidae	Hylaeinae	Hylaeus	Hylaeus modestus
BOLD:AAG5639	60	28	26	22	10	42	21	24	13	30	11	12	0	19	18	0	16	22	17	28	25	Arthropoda	Insecta	Diptera	Sepsidae	Sepsinae	Sepsis	Sepsis punctum
BOLD:AAB7464	20	45	0	30	39	72	41	52	40	0	0	12	5	18	28	5	21	5	6	2	2	Arthropoda	Insecta	Lepidoptera	Coleophoridae	Coleophorinae	Coleophora	Coleophora cretaticostella
BOLD:ACJ3757	0	112	0	7	19	51	9	6	7	0	61	9	5	20	28	0	7	22	5	2	72	Arthropoda	Insecta	Hemiptera	Delphacidae	Delphacinae	Nothodelphax
BOLD:AAG2868	0	119	0	0	7	5	20	14	5	0	5	0	0	52	21	10	68	104	11	0	0	Arthropoda	Insecta	Hemiptera	Cicadellidae	Typhlocybinae	Empoasca	Empoasca fabae
BOLD:ACX5521	50	17	0	0	11	11	14	24	19	0	54	11	0	35	13	10	22	57	12	2	74	Arthropoda	Insecta	Diptera	Chironomidae	Orthocladiinae
BOLD:AAP2528	95	71	2	6	9	44	30	40	33	0	29	2	3	33	18	0	6	4	6	2	0	Arthropoda	Insecta	Diptera	Keroplatidae	Keroplatinae	Orfelia	Orfelia nemoralis
BOLD:AAG9661	35	28	5	0	24	13	27	22	32	0	60	20	15	19	17	11	35	40	17	6	4	Arthropoda	Insecta	Diptera	Dolichopodidae
BOLD:AAG6526	14	16	28	15	21	0	14	18	11	81	0	29	19	18	22	5	0	5	3	26	84	Arthropoda	Insecta	Diptera	Ceratopogonidae	Forcipomyiinae	Forcipomyia
BOLD:ABX8064	31	39	17	55	14	50	20	20	29	0	18	9	11	21	22	16	19	6	0	17	5	Arthropoda	Insecta	Diptera	Ceratopogonidae	Ceratopogoninae	Allohelea	Allohelea johannseni
BOLD:AAM7398	21	31	0	47	3	159	16	45	26	0	14	0	2	31	6	0	5	0	2	4	2	Arthropoda	Insecta	Hymenoptera	Ichneumonidae	Campopleginae	Hyposoter
BOLD:ABV9269	14	46	0	9	2	15	39	48	40	94	4	15	0	8	3	0	0	14	0	15	47	Arthropoda	Insecta	Diptera	Chironomidae	Orthocladiinae	Limnophyes
BOLD:AAA2141	0	32	0	173	0	30	30	48	52	0	27	0	0	6	8	0	2	0	0	0	0	Arthropoda	Insecta	Hymenoptera	Halictidae	Halictinae	Lasioglossum
BOLD:AAG3565	2	40	98	35	18	36	12	30	44	0	34	3	6	8	7	4	13	3	0	4	2	Arthropoda	Insecta	Hymenoptera	Tenthredinidae	Nematinae	Pristiphora
BOLD:ABX5969	3	13	0	6	63	47	33	27	35	0	19	16	0	2	26	18	37	29	3	4	15	Arthropoda	Insecta	Hemiptera	Miridae	Mirinae	Neolygus
BOLD:AAG7457	73	8	153	0	0	71	8	15	13	2	4	2	0	22	3	0	10	7	0	2	3	Arthropoda	Insecta	Hymenoptera	Ichneumonidae	Cryptinae	Trychosis	Trychosis tristator
BOLD:AAB4768	28	35	0	18	11	18	63	105	31	0	0	0	3	24	21	9	15	5	0	6	0	Arthropoda	Insecta	Lepidoptera	Coleophoridae	Coleophorinae	Coleophora	Coleophora laricella
BOLD:ABZ4364	19	44	0	4	27	13	33	43	61	0	0	13	0	31	11	11	36	24	9	3	10	Arthropoda	Insecta	Hymenoptera	Ichneumonidae	Campopleginae	Cymodusa	Cymodusa distincta
BOLD:AAP8069	25	34	0	35	19	22	15	24	18	3	53	10	15	9	14	12	26	0	13	17	24	Arthropoda	Insecta	Diptera	Chironomidae	Chironominae	Polypedilum
BOLD:ACC0536	0	52	0	10	8	11	21	45	52	50	2	7	3	21	27	15	6	0	4	31	14	Arthropoda	Arachnida	Mesostigmata	Blattisociidae
BOLD:ABW3100	61	7	73	30	9	62	12	22	33	0	0	3	0	18	12	0	28	0	0	5	4	Arthropoda	Insecta	Lepidoptera	Momphidae		Mompha
BOLD:ABA5882	0	31	2	6	2	10	15	2	5	0	9	27	21	13	10	29	21	11	23	0	141	Arthropoda	Insecta	Hemiptera	Cicadellidae	Typhlocybinae	Typhlocyba
BOLD:AAG5467	32	30	4	8	0	54	26	30	53	8	25	7	6	12	17	4	17	20	3	0	17	Arthropoda	Insecta	Diptera	Chironomidae	Chironominae	Tanytarsus
BOLD:ACC8559	5	7	8	0	24	14	21	13	16	0	108	34	22	20	9	39	22	0	10	0	0	Arthropoda	Insecta	Diptera	Agromyzidae
BOLD:AAD1945	0	43	3	9	0	9	15	27	28	4	49	2	0	19	14	3	14	46	18	25	35	Arthropoda	Insecta	Diptera	Agromyzidae	Phytomyzinae	Cerodontha	Cerodontha dorsalis
BOLD:AAN5326	28	10	24	11	4	71	21	26	33	0	19	9	2	13	24	0	3	24	15	4	20	Arthropoda	Insecta	Diptera	Chironomidae	Tanypodinae
BOLD:AAH3914	50	83	15	0	0	21	12	19	16	0	43	6	0	22	8	0	6	22	2	17	15	Arthropoda	Insecta	Diptera	Sciaridae		Sciara	Sciara humeralis
BOLD:AAC4403	16	65	4	0	9	0	46	56	14	0	7	9	7	12	13	0	5	49	8	9	19	Arthropoda	Insecta	Diptera	Chironomidae	Chironominae	Micropsectra	Micropsectra polita
BOLD:AAE2703	26	42	0	20	6	30	21	31	34	0	15	20	6	34	17	0	9	8	11	2	16	Arthropoda	Insecta	Diptera	Drosophilidae	Drosophilinae	Chymomyza	Chymomyza amoena
BOLD:ACK2202	23	19	41	29	37	2	7	14	10	2	18	9	6	6	2	6	29	30	8	21	27	Arthropoda	Insecta	Diptera	Chironomidae	Orthocladiinae
BOLD:AAV5144	21	30	72	65	2	13	5	7	2	14	3	10	4	6	4	5	11	0	0	12	58	Arthropoda	Insecta	Diptera	Ceratopogonidae	Forcipomyiinae	Forcipomyia
BOLD:AAG9699	35	10	20	19	5	37	28	24	26	0	16	10	15	7	16	12	17	7	12	14	13	Arthropoda	Insecta	Diptera	Dolichopodidae
BOLD:ACU4215	0	19	0	0	0	54	28	23	15	16	19	35	13	15	21	3	4	6	6	28	36	Arthropoda	Insecta	Diptera	Dolichopodidae
BOLD:AAH7283	0	6	9	49	0	55	41	52	45	0	24	0	3	24	20	2	6	0	0	5	0	Arthropoda	Insecta	Hymenoptera	Ichneumonidae	Ichneumoninae
BOLD:ABU6040	84	13	0	0	3	49	32	31	30	0	19	7	6	16	9	0	9	29	4	0	0	Arthropoda	Insecta	Diptera	Limoniidae	Limnophilinae	Shannonomyia	Shannonomyia lenta
BOLD:AAA5973	0	22	0	16	0	174	22	39	48	0	4	0	0	5	7	0	0	0	0	0	2	Arthropoda	Insecta	Hymenoptera	Halictidae	Halictinae	Lasioglossum	Lasioglossum cressonii
BOLD:ABW5455	0	36	82	0	18	0	26	39	8	0	0	2	0	32	11	0	6	67	3	0	6	Arthropoda	Insecta	Diptera	Cecidomyiidae
BOLD:ABU5535	40	25	2	0	5	28	20	34	37	0	20	11	4	21	12	4	3	51	6	0	11	Arthropoda	Insecta	Diptera	Phoridae	Metopininae	Megaselia
BOLD:ACF3458	0	56	4	0	3	93	24	28	52	5	25	0	0	5	16	0	4	17	0	0	0	Arthropoda	Insecta	Hymenoptera	Ichneumonidae	Cryptinae	Cryptus
BOLD:AAG2890	0	28	4	0	3	16	61	90	30	0	2	4	17	18	31	0	6	0	6	2	10	Arthropoda	Insecta	Hemiptera	Cicadellidae	Eurymelinae	Idiocerus
BOLD:AAG3343	18	29	0	0	3	14	38	32	29	0	8	8	0	31	25	3	24	45	13	0	8	Arthropoda	Insecta	Diptera	Phoridae	Metopininae	Megaselia
BOLD:AAG9738	4	12	2	12	9	8	27	36	11	53	4	42	23	11	5	9	5	0	0	14	40	Arthropoda	Insecta	Diptera	Dolichopodidae
BOLD:ACE4466	20	21	61	28	0	91	8	13	19	3	5	0	2	21	13	0	10	2	0	3	5	Arthropoda	Insecta	Lepidoptera	Pyralidae	Epipaschiinae	Pococera
BOLD:AAG6468	9	26	66	12	6	49	11	28	20	15	11	6	4	11	12	6	20	0	4	2	7	Arthropoda	Insecta	Diptera	Ceratopogonidae	Ceratopogoninae	Culicoides	Culicoides biguttatus
BOLD:ACF6515	47	13	0	0	96	9	9	13	4	0	50	2	0	12	21	16	16	3	0	0	12	Arthropoda	Insecta	Coleoptera	Ptinidae	Dorcatominae	Caenocara	Caenocara oculatum
BOLD:AAG9713	62	16	0	5	0	18	17	17	10	0	4	24	9	26	14	0	13	49	12	8	18	Arthropoda	Insecta	Diptera	Dolichopodidae	Sympycninae	Sympycnus	Sympycnus lineatus
BOLD:AAP6384	3	16	14	3	9	2	9	2	0	0	38	18	0	32	13	0	4	7	20	46	85	Arthropoda	Insecta	Diptera	Psychodidae
BOLD:ACI3295	8	6	9	0	13	35	34	43	34	0	31	0	0	30	17	0	6	3	0	22	26	Arthropoda	Insecta	Diptera	Ceratopogonidae	Ceratopogoninae	Bezzia
BOLD:AAN5329	17	23	0	0	5	52	23	38	46	0	24	10	8	23	5	3	6	17	4	11	0	Arthropoda	Insecta	Diptera	Chironomidae	Chironominae	Tanytarsus
BOLD:AAD6377	0	43	30	16	13	29	19	29	26	0	73	6	0	2	6	6	7	0	3	3	3	Arthropoda	Insecta	Diptera	Ceratopogonidae	Forcipomyiinae	Atrichopogon	Atrichopogon levis
BOLD:ACF7859	9	34	9	14	13	43	24	20	32	0	15	24	11	7	5	0	5	25	0	5	18	Arthropoda	Insecta	Diptera	Chironomidae	Chironominae	Paratanytarsus
BOLD:AAU6612	21	12	0	6	4	0	4	16	2	0	104	8	0	13	15	0	7	13	3	10	75	Arthropoda	Insecta	Diptera	Chironomidae	Orthocladiinae
BOLD:AAG2017	15	50	0	0	8	64	12	27	11	0	35	14	7	19	6	4	13	26	0	0	0	Arthropoda	Insecta	Neuroptera	Chrysopidae	Chrysopinae	Chrysopa	Chrysopa oculata
BOLD:AAG7736	0	100	0	0	11	42	22	29	10	0	56	4	0	8	12	0	9	3	0	0	0	Arthropoda	Insecta	Hymenoptera	Ichneumonidae	Cryptinae
BOLD:ADL6749	0	14	0	0	0	12	28	32	28	0	27	42	7	12	7	0	9	60	3	0	20	Arthropoda	Insecta	Diptera	Chironomidae	Chironominae	Tanytarsus
BOLD:AAJ0213	10	36	32	15	18	8	19	20	16	3	19	10	4	3	4	3	18	10	10	18	25	Arthropoda	Insecta	Diptera	Pipunculidae	Pipunculinae	Eudorylas
BOLD:AAG2878	8	79	12	0	2	10	27	19	4	0	66	4	0	9	8	0	4	40	3	3	2	Arthropoda	Insecta	Hemiptera	Cicadellidae	Gyponinae	Gyponana
BOLD:AAG3336	20	27	7	0	8	32	27	25	35	0	19	21	2	8	8	0	8	40	8	2	2	Arthropoda	Insecta	Diptera	Phoridae	Metopininae	Megaselia
BOLD:ACU7453	0	11	0	0	25	6	42	15	26	0	11	6	0	31	9	21	22	38	0	7	28	Arthropoda	Arachnida	Trombidiformes	Erythraeidae
BOLD:AAC4537	27	25	0	5	0	40	15	21	13	0	39	9	5	22	12	11	8	41	2	2	0	Arthropoda	Insecta	Diptera	Chironomidae	Chironominae	Polypedilum
BOLD:AAE3468	26	63	49	20	30	5	11	10	14	0	0	2	2	12	11	9	9	0	2	9	13	Arthropoda	Insecta	Lepidoptera	Gracillariidae	Gracillariinae	Caloptilia	Caloptilia hypericella
BOLD:AAG0174	0	39	73	21	13	8	2	18	12	3	21	12	10	13	5	6	10	10	9	5	7	Arthropoda	Insecta	Diptera	Milichiidae
BOLD:AAG8409	23	104	0	2	5	49	5	16	5	0	14	6	2	30	16	4	9	0	5	0	0	Arthropoda	Insecta	Hymenoptera	Ichneumonidae	Campopleginae
BOLD:ACU5474	0	7	7	7	23	23	13	17	37	0	20	21	11	11	20	9	12	0	3	23	30	Arthropoda	Insecta	Diptera	Chironomidae
BOLD:AAP6421	5	17	0	4	13	56	11	16	18	0	3	8	0	14	4	11	8	21	0	6	76	Arthropoda	Insecta	Diptera	Phoridae	Metopininae	Pseudacteon
BOLD:AAY6398	12	5	21	3	5	4	11	7	8	7	40	21	0	23	11	8	9	58	7	18	12	Arthropoda	Insecta	Diptera	Phoridae	Metopininae	Megaselia
BOLD:AAV5796	21	29	0	0	0	78	25	41	47	0	3	4	0	22	5	0	3	11	0	0	0	Arthropoda	Insecta	Diptera	Cecidomyiidae
BOLD:AAF1049	6	25	0	0	3	32	22	21	29	0	91	5	2	7	9	0	2	29	2	0	3	Arthropoda	Insecta	Diptera	Agromyzidae	Phytomyzinae	Cerodontha	Cerodontha fasciata
BOLD:AAA5299	16	9	3	62	5	0	27	14	10	9	13	3	11	3	3	0	4	3	2	57	33	Arthropoda	Insecta	Diptera	Chironomidae	Orthocladiinae	Cricotopus
BOLD:AAC6384	0	25	29	56	8	6	13	13	12	0	0	7	0	16	15	2	9	25	4	13	33	Arthropoda	Insecta	Diptera	Tephritidae	Tephritinae	Euaresta	Euaresta bella
BOLD:AAM6276	44	9	2	43	5	6	14	8	8	2	40	17	8	16	10	2	0	2	0	15	35	Arthropoda	Insecta	Diptera	Chironomidae	Orthocladiinae
BOLD:ADL1918	0	45	0	10	20	5	22	5	4	2	0	20	0	13	6	14	44	31	5	9	30	Arthropoda	Insecta	Hemiptera	Cicadellidae	Deltocephalinae	Colladonus	Colladonus clitellarius
BOLD:AAF1013	18	62	6	7	10	5	10	22	2	0	3	32	15	20	11	14	19	7	9	0	12	Arthropoda	Insecta	Diptera	Chironomidae	Chironominae	Tanytarsus	Tanytarsus allicis
BOLD:AAL7442	65	0	175	36	0	0	0	0	0	0	0	0	0	2	0	0	0	0	0	0	0	Arthropoda	Insecta	Diptera	Cecidomyiidae
BOLD:AAC4802	50	23	4	53	5	29	13	12	19	2	7	0	0	15	7	0	5	10	3	11	7	Arthropoda	Insecta	Diptera	Chironomidae	Tanypodinae	Conchapelopia	Conchapelopia telema
BOLD:AAA9422	0	47	13	5	4	10	32	54	22	0	2	12	5	9	24	5	12	4	7	3	3	Arthropoda	Insecta	Hemiptera	Cicadellidae	Deltocephalinae	Macrosteles	Macrosteles quadrilineatus
BOLD:AAW0433	33	6	30	4	6	26	15	19	7	0	0	7	0	45	30	2	3	19	4	8	8	Arthropoda	Insecta	Hymenoptera	Ichneumonidae	Cryptinae
BOLD:AAG7459	28	36	0	6	21	13	18	23	21	0	52	0	2	13	6	6	10	6	0	3	3	Arthropoda	Insecta	Hymenoptera	Tenthredinidae
BOLD:AAH3298	105	49	11	0	7	0	0	0	0	0	0	0	2	20	18	0	5	16	28	0	5	Arthropoda	Insecta	Coleoptera	Coccinellidae	Coccinellinae	Brachiacantha	Brachiacantha albifrons
BOLD:AAB1986	12	43	2	10	16	27	4	19	12	4	48	7	2	11	8	8	17	4	4	7	0	Arthropoda	Insecta	Lepidoptera	Bucculatricidae		Bucculatrix	Bucculatrix canadensisella
BOLD:AAA7661	3	28	4	2	6	39	27	16	37	0	3	7	2	12	13	0	13	27	9	3	14	Arthropoda	Insecta	Diptera	Culicidae
BOLD:ADI1867	2	4	9	11	11	18	17	25	17	0	0	29	4	3	10	0	0	21	6	17	59	Arthropoda	Insecta	Diptera	Chironomidae	Chironominae	Paratendipes
BOLD:ACR8432	0	33	0	0	0	29	17	19	24	0	36	14	0	21	17	0	12	34	6	0	0	Arthropoda	Insecta	Diptera	Agromyzidae
BOLD:ABA5771	6	22	0	0	0	58	23	41	50	0	16	0	0	5	18	0	2	21	0	0	0	Arthropoda	Insecta	Hemiptera	Cicadellidae	Typhlocybinae	Empoasca
BOLD:AAI2606	15	21	0	14	2	27	13	23	17	8	51	3	2	27	5	0	2	2	6	12	11	Arthropoda	Insecta	Diptera	Chironomidae	Chironominae	Paratanytarsus
BOLD:AAG8491	15	28	87	21	2	15	12	3	13	4	2	5	4	4	3	5	3	14	5	0	15	Arthropoda	Insecta	Diptera	Drosophilidae	Drosophilinae	Scaptomyza
BOLD:AAN5391	12	12	0	4	2	7	14	11	10	2	106	8	20	11	3	6	5	3	2	6	12	Arthropoda	Insecta	Diptera	Chironomidae	Chironominae	Tanytarsus
BOLD:AAU6624	20	19	13	3	46	3	10	12	10	2	0	4	5	8	15	15	44	9	12	2	4	Arthropoda	Insecta	Diptera	Phoridae	Metopininae	Megaselia
BOLD:AAL3598	10	13	56	58	4	0	9	13	12	0	5	4	0	6	5	3	2	7	8	25	15	Arthropoda	Insecta	Diptera	Anthomyiidae	Pegomyinae	Pegoplata	Pegoplata infirma
BOLD:AAB7772	45	8	45	50	0	15	8	14	16	3	12	0	0	9	12	2	7	0	0	3	5	Arthropoda	Insecta	Lepidoptera	Gelechiidae	Dichomeridinae	Dichomeris	Dichomeris punctipennella
BOLD:AAB2746	0	23	44	6	7	22	3	7	13	3	16	3	2	25	44	3	25	7	0	0	0	Arthropoda	Insecta	Hymenoptera
BOLD:AAN5249	13	12	2	5	0	20	16	16	16	0	10	9	0	51	25	4	5	17	7	2	21	Arthropoda	Insecta	Diptera	Cecidomyiidae
BOLD:AAB9632	14	26	0	9	14	0	6	7	10	0	93	3	0	11	10	8	22	3	3	7	2	Arthropoda	Insecta	Lepidoptera	Blastobasidae	Blastobasinae	Hypatopa	Hypatopa simplicella
BOLD:ACA3113	7	11	65	12	0	9	8	7	3	49	3	3	0	10	6	3	0	2	4	19	21	Arthropoda	Insecta	Psocodea	Caeciliusidae	Caeciliusinae	Valenzuela	Valenzuela cf. manteri
BOLD:AAN8283	0	52	0	7	2	18	35	30	44	8	13	9	0	6	5	0	0	10	0	0	0	Arthropoda	Insecta	Hemiptera	Cicadellidae	Typhlocybinae	Forcipata
BOLD:AAL9075	10	8	5	2	0	22	13	20	31	0	26	4	2	7	19	0	7	40	16	6	0	Arthropoda	Insecta	Diptera	Phoridae	Metopininae	Megaselia	Megaselia lucifrons
BOLD:AAZ8500	0	32	28	0	0	8	35	53	30	0	0	0	0	5	9	0	2	30	0	0	4	Arthropoda	Insecta	Hemiptera	Aleyrodidae
BOLD:AAC6643	6	17	19	5	3	19	29	12	22	24	2	18	8	6	7	0	2	0	0	22	13	Arthropoda	Insecta	Diptera	Chironomidae	Orthocladiinae	Metriocnemus	Metriocnemus albolineatus
BOLD:ACN2360	0	63	50	59	16	0	0	0	0	10	0	0	0	0	0	0	0	0	0	0	36	Arthropoda	Insecta	Diptera	Dolichopodidae
BOLD:ACF2405	227	0	6	0	0	0	0	0	0	0	0	0	0	0	0	0	0	0	0	0	0	Arthropoda	Insecta	Diptera	Tachinidae	Exoristinae	Oswaldia	Oswaldia albifacies
BOLD:AAG3266	12	19	0	6	20	4	23	11	6	2	5	8	15	20	22	2	17	25	6	8	2	Arthropoda	Insecta	Diptera	Phoridae	Metopininae	Megaselia
BOLD:ACU3414	35	15	0	3	2	21	16	13	17	0	11	8	4	10	3	0	7	32	6	4	25	Arthropoda	Insecta	Diptera	Chironomidae	Orthocladiinae
BOLD:AAD5318	2	13	3	74	5	27	6	7	13	0	6	0	0	36	27	0	8	5	0	0	0	Arthropoda	Insecta	Hymenoptera	Ichneumonidae	Ichneumoninae	Ichneumon
BOLD:AAL7329	0	2	0	6	0	2	24	27	26	0	71	12	6	2	8	24	6	0	5	3	8	Arthropoda	Insecta	Diptera	Chironomidae	Chironominae	Dicrotendipes	Dicrotendipes modestus
BOLD:ACJ5126	19	11	9	10	0	19	19	16	13	17	12	15	7	3	2	0	0	2	0	16	42	Arthropoda	Insecta	Diptera	Chironomidae	Orthocladiinae	Metriocnemus
BOLD:AAI6199	6	15	0	0	18	37	24	24	16	0	34	4	4	11	13	9	7	2	0	3	4	Arthropoda	Insecta	Lepidoptera	Elachistidae	Elachistinae	Elachista	Elachista irrorata
BOLD:ABA5877	0	21	0	0	19	17	12	15	10	0	13	25	12	22	15	8	33	5	3	0	0	Arthropoda	Insecta	Hemiptera	Cicadellidae	Typhlocybinae	Typhlocyba	Typhlocyba niobe
BOLD:AAN5162	41	44	29	6	0	4	12	12	20	0	34	5	0	7	5	0	0	6	2	0	3	Arthropoda	Insecta	Diptera	Ceratopogonidae	Dasyheleinae	Dasyhelea
BOLD:AAM6184	42	11	3	7	2	14	13	25	19	0	3	15	5	7	18	14	19	0	10	0	0	Arthropoda	Insecta	Diptera	Ceratopogonidae	Ceratopogoninae	Culicoides
BOLD:ABV2557	0	0	0	0	61	17	16	12	3	0	0	0	0	20	30	5	23	21	6	0	12	Arthropoda	Insecta	Hemiptera	Cicadellidae	Deltocephalinae	Amblysellus	Amblysellus curtisii
BOLD:AAM9249	52	20	39	0	4	23	3	18	10	18	16	0	0	4	5	0	0	5	0	4	4	Arthropoda	Insecta	Diptera	Sciaridae		Pseudolycoriella
BOLD:ACB9461	12	14	0	9	3	45	18	25	33	0	0	2	0	28	15	0	14	0	4	0	2	Arthropoda	Insecta	Lepidoptera	Elachistidae	Elachistinae	Elachista	Elachista madarella
BOLD:AAK5607	10	15	16	0	8	34	6	12	8	0	8	22	7	13	13	12	25	7	6	0	0	Arthropoda	Insecta	Diptera	Agromyzidae	Agromyzinae	Ophiomyia	Ophiomyia nasuta
BOLD:ABA6550	0	3	27	7	10	25	16	11	18	0	5	8	9	17	5	17	7	22	0	7	8	Arthropoda	Insecta	Psocodea	Lachesillidae	Lachesillinae	Lachesilla
BOLD:AAG4781	0	27	24	13	15	13	10	15	5	0	61	0	2	11	4	0	14	6	2	0	0	Arthropoda	Insecta	Diptera	Agromyzidae
BOLD:AAV5177	7	18	0	21	9	8	16	27	13	0	76	2	0	11	7	0	4	0	0	0	2	Arthropoda	Insecta	Diptera	Ceratopogonidae	Dasyheleinae	Dasyhelea
BOLD:ABA6448	15	57	0	0	0	45	19	22	29	0	0	0	0	10	6	0	3	0	5	0	5	Arthropoda	Insecta	Diptera	Cecidomyiidae
BOLD:AAC0706	28	12	8	16	10	2	3	8	3	2	17	8	5	7	7	4	5	19	2	16	34	Arthropoda	Insecta	Diptera	Chironomidae	Chironominae	Dicrotendipes	Dicrotendipes tritomus
BOLD:AAN5165	13	3	7	15	0	39	16	23	22	10	20	3	0	8	7	0	0	10	0	8	12	Arthropoda	Insecta	Diptera	Ceratopogonidae	Forcipomyiinae	Forcipomyia
BOLD:AAI3849	29	29	0	10	6	39	8	15	24	6	7	3	0	7	11	7	12	0	0	0	2	Arthropoda	Insecta	Lepidoptera	Bucculatricidae		Bucculatrix
BOLD:ACU7273	24	13	0	38	6	0	3	3	4	0	89	0	0	15	4	2	7	0	2	3	2	Arthropoda	Insecta	Diptera	Chironomidae
BOLD:AAV0165	0	33	0	2	26	0	8	14	2	0	25	8	2	9	11	16	29	20	7	2	0	Arthropoda	Insecta	Hemiptera	Cicadellidae	Typhlocybinae	Empoasca
BOLD:AAP8823	0	14	0	5	9	20	11	17	13	0	20	15	6	14	12	4	4	4	7	0	35	Arthropoda	Insecta	Diptera	Agromyzidae	Agromyzinae	Ophiomyia	Ophiomyia similata
BOLD:AAM9251	23	11	34	0	2	16	5	9	7	13	49	0	0	5	3	0	0	11	0	6	15	Arthropoda	Insecta	Diptera	Sciaridae		Pseudolycoriella
BOLD:AAI0268	132	19	0	0	0	0	0	0	0	5	0	0	0	30	15	0	4	3	0	0	0	Arthropoda	Insecta	Hymenoptera
BOLD:AAH3321	25	38	0	0	11	5	6	7	20	0	12	5	0	20	13	2	4	32	4	2	2	Arthropoda	Insecta	Coleoptera	Endomychidae	Lycoperdininae	Mycetina	Mycetina perpulchra
BOLD:AAN5689	11	15	0	7	5	5	7	10	7	9	19	11	12	18	15	6	16	2	8	11	12	Arthropoda	Insecta	Diptera	Diastatidae	Campichoetinae	Campichoeta	Campichoeta griseola
BOLD:AAZ4169	20	30	5	5	3	27	16	16	16	0	24	0	5	16	9	2	2	0	0	3	5	Arthropoda	Insecta	Lepidoptera
BOLD:AAN6407	32	13	0	23	0	2	4	18	17	0	8	8	6	8	2	3	0	2	0	14	44	Arthropoda	Insecta	Diptera	Sphaeroceridae	Limosininae	Coproica	Coproica ferruginata
BOLD:ACE5981	15	16	0	21	4	20	12	12	12	3	3	7	5	23	9	0	0	0	6	15	20	Arthropoda	Insecta	Diptera	Chironomidae	Chironominae	Parachironomus
BOLD:ACB0295	64	0	129	8	0	0	0	0	0	0	0	0	0	0	0	0	0	0	0	0	0	Arthropoda	Insecta	Diptera	Cecidomyiidae
BOLD:AAB3380	0	18	0	0	8	31	16	14	19	0	7	12	15	5	6	16	7	13	2	0	8	Arthropoda	Insecta	Hemiptera	Miridae	Phylinae	Plagiognathus
BOLD:ACM1969	18	0	0	35	19	0	0	2	2	0	8	3	17	3	10	11	18	0	0	35	16	Arthropoda	Insecta	Coleoptera	Cantharidae	Malthininae	Malthodes	Malthodes parvulus
BOLD:AAD2085	13	17	4	11	8	31	14	9	15	0	2	7	7	12	6	11	13	2	5	6	3	Arthropoda	Insecta	Lepidoptera	Bucculatricidae		Bucculatrix
BOLD:ABA6471	16	2	31	11	0	0	18	23	16	0	4	19	4	4	11	12	12	0	0	0	13	Arthropoda	Insecta	Diptera	Sciaridae		Bradysia	Bradysia nitidicollis
BOLD:ADO3374	0	7	24	11	3	15	12	15	7	0	0	20	0	15	13	0	9	15	0	16	13	Arthropoda	Insecta	Diptera	Chironomidae	Orthocladiinae	Smittia	Smittia edwardsi
BOLD:AAA7868	0	24	0	0	0	95	14	20	31	0	0	0	0	5	4	0	2	0	0	0	0	Arthropoda	Insecta	Hymenoptera
BOLD:AAA3782	0	16	0	2	0	103	12	28	20	0	0	0	0	6	6	0	0	0	0	0	0	Arthropoda	Insecta	Hymenoptera	Halictidae	Halictinae	Lasioglossum	Lasioglossum weemsi
BOLD:AAM6780	15	26	0	0	2	37	16	17	31	0	5	5	0	12	7	0	3	5	7	3	0	Arthropoda	Insecta	Diptera	Dolichopodidae	Sympycninae
BOLD:ACM6590	44	0	109	34	0	0	0	0	0	0	0	0	0	0	3	0	0	0	0	0	0	Arthropoda	Insecta	Diptera	Cecidomyiidae
BOLD:ABU5520	7	11	104	0	11	12	4	2	4	3	4	0	0	0	2	3	6	3	0	14	0	Arthropoda	Insecta	Diptera	Sciaridae		Corynoptera
BOLD:ADI1308	20	11	85	9	4	4	0	5	2	2	0	6	0	4	2	0	15	4	0	2	14	Arthropoda	Insecta	Diptera	Chloropidae	Oscinellinae	Dasyopa
BOLD:AAY6552	0	16	55	2	8	8	8	8	7	2	3	2	0	13	2	4	4	18	0	7	19	Arthropoda	Insecta	Coleoptera	Eucnemidae
BOLD:AAN8450	0	15	0	0	43	3	15	13	9	0	3	9	0	7	7	22	15	15	5	5	0	Arthropoda	Insecta	Psocodea	Peripsocidae		Peripsocus	Peripsocus subfasciatus
BOLD:AAN8243	0	46	0	0	51	21	3	5	5	0	9	0	0	7	9	5	12	5	5	0	0	Arthropoda	Insecta	Hemiptera	Cicadellidae	Deltocephalinae	Balclutha	Balclutha abdominalis
BOLD:AAG7632	0	2	154	25	0	0	0	0	0	0	0	0	0	0	0	0	0	0	0	0	0	Arthropoda	Insecta	Hymenoptera	Ichneumonidae	Ctenopelmatinae
BOLD:ACK1520	14	19	0	15	0	5	19	13	8	0	19	6	21	14	10	0	3	0	2	4	9	Arthropoda	Insecta	Diptera	Chironomidae	Chironominae
BOLD:ACL4023	0	14	13	11	4	15	19	27	29	0	13	0	12	4	6	0	3	2	0	3	5	Arthropoda	Insecta	Diptera	Chironomidae	Chironominae	Polypedilum
BOLD:ABV0271	10	18	17	6	6	14	7	6	6	2	3	0	0	5	3	0	3	15	7	27	25	Arthropoda	Insecta	Diptera	Chloropidae	Oscinellinae
BOLD:AAE5187	3	27	0	0	6	81	16	14	15	0	0	3	0	5	6	0	2	0	0	0	2	Arthropoda	Insecta	Trichoptera	Hydroptilidae	Hydroptilinae	Hydroptila	Hydroptila perdita
BOLD:AAV5150	45	27	0	22	0	16	4	19	26	0	0	0	0	8	2	0	0	0	4	3	4	Arthropoda	Insecta	Diptera	Ceratopogonidae	Forcipomyiinae	Forcipomyia
BOLD:AAC1222	9	27	0	6	10	6	16	17	13	2	7	6	9	11	8	0	20	8	3	0	0	Arthropoda	Insecta	Diptera	Culicidae	Culicinae	Aedes	Aedes cinereus
BOLD:AAR7014	5	16	0	5	3	41	18	21	19	0	11	4	2	5	5	5	11	0	2	3	2	Arthropoda	Insecta	Lepidoptera	Gracillariidae	Gracillariinae	Neurobathra
BOLD:AAL7370	14	23	0	17	0	3	5	10	16	7	3	0	3	8	15	5	20	4	0	10	15	Arthropoda	Insecta	Diptera	Chironomidae	Tanypodinae	Procladius
BOLD:ABZ6180	0	10	4	55	2	12	8	13	29	0	0	0	0	23	14	0	7	0	0	0	0	Arthropoda	Insecta	Hymenoptera	Halictidae	Halictinae	Lasioglossum	Lasioglossum versans
BOLD:ABW1336	2	39	0	5	9	4	20	13	17	4	0	6	11	7	17	6	4	2	3	3	3	Arthropoda	Insecta	Diptera	Chironomidae
BOLD:ABV2573	0	2	0	0	56	0	2	4	0	0	0	18	2	21	22	15	7	9	0	3	14	Arthropoda	Insecta	Hemiptera	Cicadellidae	Cicadellinae	Provancherana	Provancherana tripunctata
BOLD:AAD5194	0	9	7	7	12	37	14	25	15	0	0	2	0	14	7	0	6	11	0	3	6	Arthropoda	Insecta	Hymenoptera	Ichneumonidae	Pimplinae	Pimpla
BOLD:AAH1540	0	38	0	0	0	27	13	37	15	0	4	4	0	15	7	4	5	2	0	3	0	Arthropoda	Insecta	Hymenoptera	Ichneumonidae	Ctenopelmatinae
BOLD:ABW1323	16	25	0	5	2	32	12	16	16	0	9	5	0	11	12	0	3	0	0	3	7	Arthropoda	Insecta	Diptera	Psychodidae
BOLD:ACX4144	0	0	2	24	0	0	15	11	6	0	13	14	0	3	17	16	9	0	6	0	38	Arthropoda	Insecta	Diptera	Agromyzidae	Phytomyzinae	Liriomyza
BOLD:ABZ4644	41	13	40	28	2	6	2	5	2	0	4	0	0	4	2	0	0	6	0	6	12	Arthropoda	Insecta	Diptera	Chloropidae	Oscinellinae	Malloewia	Malloewia nigripalpis
BOLD:AAM6287	5	51	15	5	0	6	11	17	14	0	0	2	0	3	7	0	4	16	4	2	9	Arthropoda	Insecta	Diptera	Chironomidae	Chironominae	Phaenopsectra
BOLD:AAN5330	5	14	0	4	6	23	16	14	16	18	3	4	4	6	6	0	4	0	3	9	16	Arthropoda	Insecta	Diptera	Chironomidae	Orthocladiinae	Corynoneura
BOLD:AAG3275	4	30	0	0	4	9	15	10	20	0	16	4	6	8	6	0	7	26	4	0	2	Arthropoda	Insecta	Diptera	Phoridae	Metopininae	Megaselia
BOLD:AAG0892	34	20	0	0	8	13	9	20	16	0	14	5	2	8	8	0	2	2	8	0	0	Arthropoda	Insecta	Neuroptera	Hemerobiidae	Hemerobiinae	Hemerobius	Hemerobius humulinus
BOLD:AAO7783	36	10	0	0	0	21	10	9	23	0	16	5	3	7	10	0	6	11	2	0	0	Arthropoda	Insecta	Diptera	Dolichopodidae	Diaphorinae
BOLD:AAD1485	9	19	0	6	0	22	12	12	10	0	2	21	11	15	14	2	0	4	0	2	5	Arthropoda	Insecta	Diptera	Chironomidae	Chironominae	Paratanytarsus
BOLD:ABA5367	0	5	0	0	17	4	2	2	5	0	0	58	24	14	8	5	0	9	9	0	2	Arthropoda	Collembola	Symphypleona	Katiannidae
BOLD:ACP2364	0	2	38	14	3	9	6	10	13	24	8	0	5	5	4	2	2	0	0	14	5	Arthropoda	Insecta	Diptera	Chironomidae
BOLD:ACA8828	6	0	2	10	4	16	23	15	20	0	4	0	7	13	11	0	4	3	4	9	12	Arthropoda	Insecta	Diptera	Chironomidae	Orthocladiinae	Metriocnemus
BOLD:AAV6213	4	5	55	28	0	3	0	7	4	0	2	2	4	6	2	4	4	10	3	6	14	Arthropoda	Insecta	Diptera	Chironomidae	Chironominae	Paratanytarsus
BOLD:ACX7420	25	0	0	4	4	0	0	0	0	19	0	3	8	26	9	20	33	0	2	4	5	Arthropoda	Insecta	Diptera	Sciaridae
BOLD:ACU6896	10	8	0	3	0	16	7	14	7	22	5	10	5	16	12	0	0	0	4	2	21	Arthropoda	Insecta	Diptera	Chironomidae	Orthocladiinae	Metriocnemus
BOLD:ACF0083	152	3	0	0	0	4	3	0	0	0	0	0	0	0	0	0	0	0	0	0	0	Arthropoda	Insecta	Diptera	Tabanidae	Tabaninae	Tabanus
BOLD:AAM6230	21	3	0	19	0	5	20	10	6	0	7	5	13	4	4	0	3	2	3	8	28	Arthropoda	Insecta	Diptera	Chironomidae	Chironominae	Chironomus
2	0	0	138	7	0	0	0	0	0	0	0	0	0	0	0	0	0	0	0	0	16	Arthropoda	Insecta	Coleoptera
BOLD:AAG7622	0	0	0	9	0	14	26	39	41	0	0	0	0	16	6	2	7	0	0	0	0	Arthropoda	Insecta	Hymenoptera	Ichneumonidae	Cryptinae
BOLD:ABA6513	10	8	0	0	5	3	5	6	15	6	12	4	0	7	13	14	20	20	7	5	0	Arthropoda	Insecta	Diptera	Cecidomyiidae
BOLD:ACA5184	2	6	0	0	9	7	13	10	21	0	5	5	0	8	3	0	9	34	12	5	10	Arthropoda	Insecta	Diptera	Sciaridae
BOLD:AAG2724	0	5	0	51	3	2	7	11	15	0	0	8	0	8	10	6	9	0	0	13	10	Arthropoda	Insecta	Hemiptera	Reduviidae	Harpactorinae	Zelus	Zelus luridus
BOLD:AAN5186	5	0	98	52	0	0	0	0	0	0	0	0	0	0	0	0	0	0	0	0	0	Arthropoda	Insecta	Diptera	Cecidomyiidae
BOLD:ABA6291	0	15	13	16	2	12	14	18	8	0	6	3	2	5	6	0	8	11	2	5	4	Arthropoda	Insecta	Hymenoptera	Crabronidae		Ectemnius	Ectemnius stirpicola
BOLD:AAM8930	0	22	0	0	0	11	13	10	8	0	3	6	0	27	24	0	24	0	2	0	0	Arthropoda	Insecta	Psocodea	Caeciliusidae	Caeciliusinae	Valenzuela
BOLD:AAG5426	14	30	0	2	19	0	4	11	5	14	3	0	0	6	0	3	4	3	0	4	28	Arthropoda	Insecta	Diptera	Chironomidae	Orthocladiinae	Limnophyes
BOLD:AAG8763	0	5	2	0	0	2	27	22	12	0	4	11	0	4	8	0	25	5	2	0	20	Arthropoda	Insecta	Hemiptera	Saldidae	Saldinae	Saldula	Saldula opacula
BOLD:AAG6895	0	8	14	0	3	19	10	13	12	4	4	11	0	14	5	3	12	17	0	0	0	Arthropoda	Insecta	Diptera	Agromyzidae
BOLD:ACZ1198	0	20	0	3	2	42	15	7	14	0	2	11	8	4	13	2	4	0	0	0	0	Arthropoda	Insecta	Hemiptera	Derbidae	Cedusinae	Cedusa
BOLD:ACU3012	11	0	70	9	0	7	8	7	12	0	22	0	0	0	0	0	0	0	0	0	0	Arthropoda	Insecta	Diptera	Psychodidae
BOLD:AAH1884	25	10	0	7	0	15	11	22	10	17	2	6	2	9	0	0	2	0	0	4	3	Arthropoda	Insecta	Hymenoptera	Ichneumonidae	Campopleginae	Tranosema	Tranosema rostrale
BOLD:AAY6454	16	18	0	0	20	0	3	23	13	0	0	0	2	0	16	19	9	6	0	0	0	Arthropoda	Insecta	Diptera	Ceratopogonidae	Dasyheleinae	Dasyhelea
BOLD:ADD0308	0	20	6	2	3	0	8	9	0	10	3	3	7	10	20	3	4	18	2	3	13	Arthropoda	Insecta	Diptera	Ceratopogonidae
BOLD:AAG4622	23	22	0	0	5	10	7	11	8	0	8	6	0	8	8	0	9	8	3	2	5	Arthropoda	Insecta	Diptera	Muscidae	Coenosiinae	Schoenomyza
BOLD:AAP7027	7	11	0	0	0	14	16	11	30	0	32	0	0	9	5	0	0	0	3	0	2	Arthropoda	Insecta	Coleoptera	Curculionidae	Curculioninae	Tychius	Tychius picirostris
BOLD:ACV1559	15	7	9	0	0	22	14	12	7	0	29	0	2	2	4	6	2	4	0	4	0	Arthropoda	Insecta	Diptera	Tipulidae	Tipulinae	Tipula
BOLD:AAG5789	35	8	0	5	0	48	6	11	15	0	3	0	0	7	0	0	0	0	0	0	0	Arthropoda	Insecta	Hymenoptera	Ichneumonidae	Campopleginae	Diadegma
BOLD:ACG2549	0	17	0	2	2	0	0	12	12	0	70	2	0	6	7	0	0	3	0	0	2	Arthropoda	Insecta	Diptera	Agromyzidae	Agromyzinae	Agromyza	Agromyza albipennis
BOLD:ADE2923	8	15	0	0	9	3	9	16	23	5	0	4	2	15	13	0	13	0	0	0	0	Arthropoda	Insecta	Diptera	Phoridae	Metopininae	Megaselia
BOLD:AAZ5510	47	2	0	5	5	16	9	7	7	0	0	6	4	6	2	2	2	0	0	4	11	Arthropoda	Insecta	Diptera	Chironomidae	Orthocladiinae	Metriocnemus
BOLD:AAM9347	0	7	7	3	22	10	4	6	6	0	10	7	7	5	8	5	15	4	2	4	3	Arthropoda	Insecta	Diptera	Phoridae	Metopininae	Megaselia
BOLD:AAZ0241	0	0	63	61	0	0	0	3	3	0	0	0	0	2	0	0	0	0	0	0	0	Arthropoda	Insecta	Hymenoptera	Ichneumonidae	Ophioninae	Ophion
BOLD:AAH0042	0	4	4	8	3	21	14	15	11	2	5	0	6	5	11	0	6	6	0	4	6	Arthropoda	Insecta	Diptera	Chironomidae	Chironominae	Cladotanytarsus
BOLD:ABA9118	0	15	0	0	0	10	8	17	10	0	2	11	11	9	9	12	10	4	0	0	0	Arthropoda	Insecta	Hemiptera	Cicadellidae	Typhlocybinae	Eupteryx	Eupteryx flavoscuta
BOLD:AAQ0593	0	120	0	0	2	3	0	0	0	0	0	0	0	0	0	0	0	0	0	0	0	Arthropoda	Insecta	Diptera	Ceratopogonidae
BOLD:ABA0929	6	22	24	0	2	0	0	7	0	0	4	7	0	17	10	0	0	19	2	2	3	Arthropoda	Insecta	Diptera	Sciaridae		Bradysia	Bradysia scabricornis
BOLD:ABX8212	0	11	0	2	2	7	24	19	17	0	0	0	7	12	7	0	5	0	3	5	2	Arthropoda	Insecta	Hemiptera	Cicadellidae	Typhlocybinae	Alebra
BOLD:AAY6417	6	24	0	7	0	10	6	15	12	0	21	2	0	4	0	0	5	11	0	0	0	Arthropoda	Insecta	Diptera	Ceratopogonidae	Forcipomyiinae	Forcipomyia
BOLD:AAN5348	12	4	15	15	2	5	4	8	10	0	4	3	2	10	5	0	3	0	0	7	14	Arthropoda	Insecta	Diptera	Chironomidae	Orthocladiinae	Parametriocnemus
BOLD:AAG1704	10	5	2	0	0	9	5	2	0	0	11	23	3	8	6	0	0	26	4	4	3	Arthropoda	Insecta	Diptera	Muscidae	Coenosiinae	Lispocephala	Lispocephala erythrocera
BOLD:AAB5696	23	10	5	7	2	8	7	7	10	0	3	6	4	11	6	0	0	0	3	4	4	Arthropoda	Insecta	Diptera	Culicidae	Culicinae	Aedes	Aedes canadensis
BOLD:AAN5147	3	16	9	4	0	11	5	14	6	0	4	6	0	12	10	2	6	6	0	6	0	Arthropoda	Insecta	Diptera	Ceratopogonidae	Forcipomyiinae	Forcipomyia
BOLD:ACV3382	8	9	0	0	2	34	9	8	5	0	8	0	8	10	11	0	5	0	0	0	2	Arthropoda	Insecta	Diptera	Agromyzidae	Agromyzinae	Ophiomyia
BOLD:AAM6289	23	5	5	11	0	4	0	2	7	21	8	0	2	6	4	0	2	0	0	6	13	Arthropoda	Insecta	Diptera	Chironomidae	Tanypodinae
BOLD:AAG1523	25	6	20	7	0	3	5	6	2	0	2	2	0	4	5	0	2	5	5	8	10	Arthropoda	Insecta	Diptera	Chloropidae	Oscinellinae	Rhopalopterum	Rhopalopterum soror
BOLD:ABU5546	25	10	0	20	0	4	11	4	8	0	30	0	0	3	0	0	0	0	2	0	0	Arthropoda	Insecta	Diptera	Psychodidae	Psychodinae	Psychoda
BOLD:ABA6407	14	4	23	0	8	0	5	8	0	2	31	2	2	4	4	2	0	4	2	0	0	Arthropoda	Insecta	Diptera	Sciaridae		Pseudolycoriella
BOLD:AAB7861	10	13	2	3	10	23	2	5	13	0	3	3	0	9	5	0	6	3	0	0	5	Arthropoda	Insecta	Lepidoptera	Glyphipterigidae	Glyphipteriginae	Diploschizia
BOLD:ABV9028	8	17	5	0	0	9	6	7	4	0	29	10	3	0	2	0	2	10	0	3	0	Arthropoda	Insecta	Diptera	Chironomidae	Chironominae	Paratanytarsus
BOLD:AAG4951	21	5	0	7	0	12	4	5	6	0	0	2	0	18	6	0	2	6	0	4	16	Arthropoda	Insecta	Diptera	Keroplatidae
BOLD:ACV2157	28	19	5	37	0	5	2	2	7	0	0	0	0	2	2	0	0	2	0	0	2	Arthropoda	Insecta	Lepidoptera	Momphidae		Mompha
BOLD:ACB3116	25	13	0	0	5	39	3	3	0	0	3	2	0	8	9	0	3	0	0	0	0	Arthropoda	Insecta	Diptera	Cecidomyiidae
BOLD:ACP7395	0	7	0	14	0	0	8	6	3	0	17	5	0	9	2	3	8	0	0	7	23	Arthropoda	Insecta	Diptera	Chironomidae	Orthocladiinae	Metriocnemus
BOLD:AAG3259	0	6	0	3	6	4	16	5	10	0	9	6	0	14	10	2	2	16	3	0	0	Arthropoda	Insecta	Diptera	Phoridae	Metopininae	Megaselia
BOLD:AAV5181	37	2	0	8	8	21	5	9	2	8	5	2	0	0	0	0	0	0	0	4	0	Arthropoda	Insecta	Diptera	Ceratopogonidae	Forcipomyiinae	Forcipomyia
BOLD:AAA7565	92	0	15	2	0	0	0	0	0	0	0	0	0	0	0	0	0	0	0	0	0	Arthropoda	Insecta	Lepidoptera	Erebidae	Herminiinae	Phalaenostola	Phalaenostola metonalis
BOLD:AAA1839	0	36	0	10	0	5	24	22	9	0	0	0	0	0	2	0	0	0	0	0	0	Arthropoda	Insecta	Hymenoptera	Formicidae	Myrmicinae	Myrmica	Myrmica americana
BOLD:AAH2155	5	0	0	102	0	0	0	0	0	0	0	0	0	0	0	0	0	0	0	0	0	Arthropoda	Insecta	Hymenoptera	Ichneumonidae
BOLD:AAM8205	0	6	3	9	9	0	4	0	0	0	3	0	2	2	0	5	2	5	0	4	52	Arthropoda	Insecta	Diptera	Chironomidae	Tanypodinae
BOLD:AAO8324	0	0	0	0	46	0	0	0	0	0	0	0	0	27	3	12	4	9	0	4	0	Arthropoda	Insecta	Hemiptera	Cicadellidae	Typhlocybinae	Dikraneura
BOLD:ADI4117	0	2	26	50	0	0	0	0	2	0	0	4	0	3	2	0	0	0	0	2	12	Arthropoda	Insecta	Hemiptera	Miridae	Isometopinae	Myiomma	Myiomma cixiiforme
BOLD:AAG5518	0	4	0	14	0	15	9	18	11	0	0	3	10	3	7	0	0	0	0	0	9	Arthropoda	Insecta	Diptera	Chironomidae	Orthocladiinae
BOLD:AAN8612	0	18	12	18	0	7	2	2	2	8	6	2	2	2	6	0	0	2	0	0	13	Arthropoda	Insecta	Diptera	Milichiidae
BOLD:ACA5100	7	11	0	6	4	0	4	4	3	0	23	5	0	0	0	0	0	7	5	4	19	Arthropoda	Insecta	Diptera	Chironomidae	Chironominae	Tanytarsus
BOLD:ACX4854	5	0	0	0	3	7	10	14	6	0	31	3	2	4	2	3	3	4	2	0	3	Arthropoda	Insecta	Diptera	Chironomidae	Tanypodinae
BOLD:ABW5431	26	4	5	0	0	0	0	2	2	19	0	10	0	0	0	0	3	9	2	2	17	Arthropoda	Insecta	Diptera	Agromyzidae
BOLD:AAD9052	17	14	4	13	9	13	0	4	7	0	2	2	0	3	2	0	4	0	2	0	5	Arthropoda	Insecta	Lepidoptera	Elachistidae	Elachistinae	Elachista
BOLD:ACV3023	0	0	0	0	12	10	8	6	20	0	12	0	0	5	4	2	15	6	0	0	0	Arthropoda	Insecta	Thysanoptera	Thripidae	Thripinae
BOLD:ABA0806	52	0	0	0	2	7	3	2	3	0	4	4	0	10	3	0	4	0	2	0	4	Arthropoda	Insecta	Diptera	Ceratopogonidae	Forcipomyiinae	Atrichopogon
BOLD:ACG8804	3	11	3	4	8	0	5	8	9	0	0	6	0	13	23	0	3	4	0	0	0	Arthropoda	Insecta	Diptera	Cecidomyiidae
BOLD:AAI6341	7	0	0	0	3	12	15	18	19	0	3	5	4	11	0	0	0	0	0	2	0	Arthropoda	Insecta	Diptera	Chironomidae	Chironominae	Paralauterborniella	Paralauterborniella nigrohalteralis
BOLD:AAU6595	0	0	14	6	6	2	2	2	0	0	0	7	0	5	0	2	7	13	0	6	27	Arthropoda	Insecta	Diptera	Sciaridae		Corynoptera	Corynoptera perpusilla
BOLD:ACW7781	0	15	0	0	3	13	4	11	7	0	0	0	0	19	19	3	4	0	0	0	0	Arthropoda	Insecta	Hymenoptera	Ichneumonidae
BOLD:AAC5069	10	0	0	0	0	2	15	22	13	0	6	8	7	6	0	0	4	0	0	0	4	Arthropoda	Insecta	Diptera	Chironomidae	Chironominae	Dicrotendipes	Dicrotendipes modestus
BOLD:ABX2993	0	8	0	0	0	2	9	8	6	0	0	5	0	2	0	6	13	19	2	12	5	Arthropoda	Insecta	Hemiptera	Cicadellidae	Deltocephalinae	Graminella	Graminella fitchii
BOLD:AAN5432	3	7	0	0	6	18	4	5	2	0	6	0	0	9	3	5	7	20	2	0	0	Arthropoda	Insecta	Diptera	Agromyzidae
BOLD:ACF7004	0	15	0	0	6	16	7	6	19	0	0	0	0	10	6	0	6	2	3	0	0	Arthropoda	Insecta	Thysanoptera	Thripidae	Thripinae	Limothrips	Limothrips denticornis
BOLD:ABW1322	7	0	25	3	4	0	0	0	0	0	0	0	0	0	0	0	0	0	2	17	38	Arthropoda	Insecta	Diptera	Chironomidae	Orthocladiinae	Limnophyes
BOLD:ABV1201	22	4	0	2	0	2	2	5	0	36	0	0	0	6	4	0	0	0	2	8	3	Arthropoda	Insecta	Diptera	Sciaridae		Scatopsciara	Scatopsciara calamophila
BOLD:ACP9024	3	12	12	0	0	10	8	21	21	0	0	0	0	5	3	0	0	0	0	0	0	Arthropoda	Insecta	Diptera	Cecidomyiidae
BOLD:AAV0166	0	2	6	0	0	9	0	0	10	0	37	0	0	5	5	0	0	4	3	3	11	Arthropoda	Insecta	Hemiptera	Cicadellidae	Typhlocybinae	Empoasca
BOLD:ABV9301	10	7	28	13	2	3	3	4	0	5	7	0	0	2	5	0	0	0	0	2	4	Arthropoda	Insecta	Diptera	Cecidomyiidae
BOLD:ABA6529	0	6	4	3	6	0	9	4	4	3	17	5	2	4	7	3	5	8	2	2	0	Arthropoda	Insecta	Diptera	Chironomidae	Chironominae	Tanytarsus
BOLD:ACL8838	0	12	8	0	0	7	8	5	9	8	0	8	4	7	2	2	0	9	0	0	5	Arthropoda	Insecta	Diptera	Chironomidae	Chironominae
BOLD:ACL2796	0	3	0	5	0	10	9	15	19	4	0	0	0	20	3	0	0	0	5	0	0	Arthropoda	Arachnida	Trombidiformes	Microtrombidiidae
BOLD:AAE3675	0	0	0	0	6	9	10	7	4	3	8	15	6	2	5	2	2	14	0	0	0	Arthropoda	Insecta	Diptera	Chironomidae	Chironominae	Paratanytarsus	Paratanytarsus sp. TE03
BOLD:AAF9314	8	21	2	4	0	24	5	3	9	0	12	0	0	2	0	0	0	3	0	0	0	Arthropoda	Insecta	Diptera	Psychodidae	Psychodinae	Psychoda
BOLD:ADI5124	0	3	0	0	0	11	14	23	10	0	11	0	0	16	0	0	0	4	0	0	0	Arthropoda	Arachnida	Sarcoptiformes	Acaridae
BOLD:ACY4868	0	9	0	2	0	0	0	0	3	0	58	4	0	8	0	0	3	5	0	0	0	Arthropoda	Insecta	Diptera	Chironomidae
BOLD:ACX5531	14	3	14	2	0	0	0	0	5	6	8	0	3	3	12	0	0	9	3	4	5	Arthropoda	Insecta	Diptera	Chloropidae	Oscinellinae	Conioscinella	Conioscinella triorbiculata
BOLD:ABA6320	12	18	0	7	0	4	15	9	5	0	0	12	0	3	2	0	0	0	0	4	0	Arthropoda	Insecta	Coleoptera	Erotylidae
BOLD:ACF7714	10	0	8	9	0	0	5	0	0	4	10	2	0	2	0	0	0	4	0	18	17	Arthropoda	Insecta	Diptera	Sphaeroceridae	Limosininae	Coproica	Coproica hirtula
BOLD:AAG5506	0	0	3	7	0	0	15	14	18	0	0	0	2	3	3	0	0	2	6	2	14	Arthropoda	Insecta	Diptera	Chironomidae	Chironominae
BOLD:AAN3726	0	3	11	0	0	26	3	6	6	0	3	6	0	10	6	0	3	3	0	0	3	Arthropoda	Insecta	Hymenoptera	Crabronidae		Trypoxylon
BOLD:AAD0137	0	4	0	0	2	5	7	18	4	0	2	3	5	16	3	10	6	3	0	0	0	Arthropoda	Insecta	Trichoptera	Hydroptilidae	Hydroptilinae	Hydroptila	Hydroptila spatulata
BOLD:AAP7842	6	7	0	8	0	4	8	5	15	0	0	6	4	3	5	0	2	2	2	11	0	Arthropoda	Insecta	Coleoptera	Staphylinidae	Tachyporinae	Coproporus	Coproporus ventriculus
BOLD:ABA5858	5	0	0	0	0	6	0	0	0	0	16	0	6	17	4	9	21	0	4	0	0	Arthropoda	Insecta	Hemiptera	Cicadellidae	Typhlocybinae	Typhlocyba	Typhlocyba melite
BOLD:AAJ5434	12	4	0	6	0	13	4	5	5	0	3	5	3	9	5	0	0	4	6	0	2	Arthropoda	Insecta	Diptera	Agromyzidae	Phytomyzinae	Chromatomyia
BOLD:AAG2647	16	7	6	2	2	5	2	6	4	0	0	3	0	6	3	0	0	10	3	0	11	Arthropoda	Insecta	Diptera	Chaoboridae	Chaoborinae	Chaoborus	Chaoborus punctipennis
BOLD:ABA7959	0	0	0	36	3	7	0	7	0	2	3	0	0	11	14	0	0	0	0	0	0	Arthropoda	Insecta	Hymenoptera	Ichneumonidae	Cryptinae
BOLD:ADG4808	83	0	0	0	0	0	0	0	0	0	0	0	0	0	0	0	0	0	0	0	0	Arthropoda	Insecta	Coleoptera	Cantharidae
BOLD:ABV1480	0	15	17	0	0	8	8	15	8	0	12	0	0	0	0	0	0	0	0	0	0	Arthropoda	Insecta	Diptera	Cecidomyiidae
BOLD:AAG7294	9	10	3	3	3	2	0	0	0	0	12	3	0	2	3	3	7	7	0	16	0	Arthropoda	Insecta	Diptera	Sphaeroceridae	Copromyzinae	Copromyza	Copromyza sordida
10	0	10	3	4	0	0	0	0	0	58	0	0	0	0	0	0	0	0	0	0	8	Arthropoda	Arachnida	Araneae
BOLD:ACH4063	0	0	2	13	0	0	0	2	4	28	0	4	0	2	17	0	0	0	0	10	0	Arthropoda	Arachnida	Trombidiformes	Pionidae
BOLD:AAN5341	0	2	0	2	6	3	10	16	11	3	10	6	0	4	3	0	0	2	2	2	0	Arthropoda	Insecta	Diptera	Chironomidae	Orthocladiinae	Camptocladius	Camptocladius stercorarius
BOLD:ABV1356	8	7	0	4	5	10	11	10	13	0	3	0	0	6	0	0	0	0	0	0	5	Arthropoda	Insecta	Diptera	Ceratopogonidae	Dasyheleinae	Dasyhelea
BOLD:ACC8564	0	5	0	0	2	10	3	4	9	0	46	0	0	0	0	0	2	0	0	0	0	Arthropoda	Insecta	Hymenoptera	Braconidae	Doryctinae	Heterospilus
BOLD:AAM6288	0	5	0	4	4	6	4	7	15	0	0	5	0	3	0	0	2	0	5	4	16	Arthropoda	Insecta	Diptera	Chironomidae	Chironominae	Chironomus
BOLD:AAN5255	47	0	5	28	0	0	0	0	0	0	0	0	0	0	0	0	0	0	0	0	0	Arthropoda	Insecta	Diptera	Cecidomyiidae	Cecidomyiinae	Dasineura
BOLD:ACV6730	0	4	0	0	3	7	4	0	0	0	8	9	4	16	6	11	5	0	2	0	0	Arthropoda	Arachnida	Trombidiformes	Trombidiidae
BOLD:AAA5448	18	10	0	3	5	5	0	3	0	0	10	0	0	2	5	4	10	2	0	0	2	Arthropoda	Insecta	Lepidoptera	Geometridae	Ennominae	Eutrapela	Eutrapela clemataria
BOLD:ABV1322	3	6	0	0	2	23	8	5	6	2	8	0	0	5	2	0	0	7	0	0	0	Arthropoda	Insecta	Diptera	Cecidomyiidae
BOLD:AAP5087	0	2	0	6	10	6	0	2	2	13	11	2	2	4	0	0	0	6	0	5	6	Arthropoda	Insecta	Diptera	Ceratopogonidae	Dasyheleinae	Dasyhelea
BOLD:ABV9298	0	5	0	2	5	10	6	2	0	0	3	2	3	7	6	8	10	4	0	0	3	Arthropoda	Insecta	Diptera	Chironomidae	Chironominae	Chironomus
BOLD:ABZ1326	0	2	25	0	0	8	2	0	3	0	10	0	0	6	8	0	9	2	0	0	0	Arthropoda	Insecta	Hymenoptera	Colletidae	Hylaeinae	Hylaeus
BOLD:ACV1499	14	13	0	0	0	11	6	11	10	2	0	0	0	3	0	0	2	0	2	0	0	Arthropoda	Insecta	Diptera	Cecidomyiidae
BOLD:AAE3955	0	3	0	55	0	0	0	0	2	0	3	0	0	3	2	0	3	0	0	0	0	Arthropoda	Insecta	Hymenoptera
BOLD:AAY6557	4	13	0	0	18	5	8	5	6	0	6	0	0	0	0	0	5	0	0	0	0	Arthropoda	Insecta	Coleoptera	Curculionidae	Baridinae	Stethobaris	Stethobaris ovata
BOLD:ACL8053	4	0	0	3	0	4	5	9	8	0	26	0	0	2	4	0	2	2	0	0	0	Arthropoda	Insecta	Diptera	Chironomidae	Chironominae	Tanytarsus
BOLD:ACV3366	4	0	2	5	0	6	0	3	5	7	8	0	9	0	3	3	4	5	0	0	5	Arthropoda	Insecta	Diptera	Ceratopogonidae
BOLD:AAU6600	10	5	11	4	4	4	2	8	4	0	3	0	3	3	4	0	3	0	0	0	0	Arthropoda	Insecta	Diptera	Phoridae	Metopininae	Megaselia
BOLD:AAM6277	16	4	9	4	0	11	0	0	3	0	0	3	0	3	4	0	0	3	0	2	6	Arthropoda	Insecta	Diptera	Chironomidae	Tanypodinae	Monopelopia	Monopelopia tenuicalcar
BOLD:AAN5199	11	0	52	4	0	0	0	0	0	0	0	0	0	0	0	0	0	0	0	0	0	Arthropoda	Insecta	Diptera	Cecidomyiidae
BOLD:ACY4145	0	9	0	19	0	0	5	0	5	0	5	2	0	4	4	0	0	2	2	7	3	Arthropoda	Insecta	Diptera	Chironomidae
BOLD:AAU6537	0	6	0	4	5	6	0	3	2	0	20	2	0	8	6	0	3	0	0	0	2	Arthropoda	Insecta	Diptera	Sciaridae		Corynoptera	Corynoptera cuniculata
BOLD:AAG8758	0	9	7	0	0	11	6	3	2	0	8	2	4	7	5	0	0	0	3	0	0	Arthropoda	Insecta	Hemiptera	Cicadellidae	Cicadellinae	Draeculacephala
BOLD:ACF1714	0	4	0	0	2	8	15	7	12	0	3	4	0	3	2	0	3	0	0	3	0	Arthropoda	Collembola	Entomobryomorpha	Entomobryidae	Entomobryinae	Entomobrya	Entomobrya assuta
BOLD:AAY6464	0	0	0	8	4	6	7	5	3	2	0	4	2	5	2	0	4	0	0	0	14	Arthropoda	Insecta	Diptera	Ceratopogonidae	Dasyheleinae	Dasyhelea
BOLD:ACR6132	0	0	0	0	2	8	5	6	8	7	2	4	0	3	3	0	6	6	0	2	4	Arthropoda	Insecta	Diptera	Chironomidae	Chironominae
BOLD:ADI1249	0	9	0	0	7	10	3	5	5	10	0	3	0	10	0	0	3	0	0	0	0	Arthropoda	Insecta	Diptera	Cecidomyiidae
BOLD:ADF0992	0	0	20	3	0	0	0	0	0	0	0	0	0	0	0	0	0	0	0	0	42	Arthropoda	Insecta	Lepidoptera	Tortricidae	Olethreutinae	Dichrorampha	Dichrorampha simulana
BOLD:ABX6678	9	3	6	0	2	0	0	0	0	7	8	4	0	4	3	0	8	5	0	0	6	Arthropoda	Insecta	Diptera	Sphaeroceridae	Limosininae	Spelobia	Spelobia semioculata
BOLD:AAP3774	0	4	0	11	0	5	4	2	0	0	3	3	0	2	4	0	0	6	2	9	10	Arthropoda	Insecta	Diptera	Chloropidae	Oscinellinae	Olcella
BOLD:AAN5502	2	7	0	0	5	3	0	0	3	0	7	4	4	9	7	3	8	2	0	0	0	Arthropoda	Insecta	Diptera	Hybotidae
BOLD:ACF4289	6	2	0	0	3	0	0	2	3	0	9	7	0	5	5	0	2	13	3	0	4	Arthropoda	Insecta	Coleoptera	Staphylinidae	Aleocharinae
BOLD:AAM7680	0	11	0	0	0	2	3	6	7	2	10	0	0	5	3	0	0	0	2	7	6	Arthropoda	Insecta	Coleoptera	Latridiidae	Corticariinae	Melanophthalma	Melanophthalma pumila
BOLD:ACJ6637	0	20	18	2	2	2	2	5	0	0	3	0	0	5	4	0	0	0	0	0	0	Arthropoda	Insecta	Diptera	Cecidomyiidae
BOLD:ABV3318	15	4	4	2	0	0	3	6	7	0	14	0	0	4	4	0	0	0	0	0	0	Arthropoda	Insecta	Diptera	Phoridae	Metopininae	Megaselia
BOLD:AAM1947	10	0	8	0	2	10	0	0	2	0	2	0	0	4	7	0	11	4	0	0	3	Arthropoda	Insecta	Diptera	Cecidomyiidae	Cecidomyiinae	Asteromyia	Asteromyia modesta
BOLD:ACL7786	6	6	0	0	2	4	3	9	4	0	10	4	0	0	2	0	6	4	0	0	2	Arthropoda	Insecta	Diptera	Chironomidae	Chironominae	Polypedilum
BOLD:ACA1840	4	3	0	44	0	0	0	5	0	0	0	0	0	0	0	0	0	0	0	0	5	Arthropoda	Insecta	Diptera	Chironomidae	Orthocladiinae	Cricotopus
BOLD:ABV1339	8	4	0	0	0	2	2	3	4	0	19	0	2	0	6	0	2	2	0	0	7	Arthropoda	Insecta	Diptera	Ceratopogonidae	Forcipomyiinae	Forcipomyia
BOLD:ADF1156	0	0	0	10	0	6	0	0	8	5	11	0	3	2	3	2	4	0	2	4	0	Arthropoda	Insecta	Diptera	Chironomidae	Orthocladiinae	Cricotopus	Cricotopus trifasciatus
BOLD:AAD1396	0	0	2	0	0	4	5	3	9	0	11	0	7	7	3	4	0	5	0	0	0	Arthropoda	Insecta	Diptera	Chironomidae	Chironominae	Polypedilum	Polypedilum convictum
BOLD:AAU8234	2	12	3	0	0	2	7	5	9	0	3	0	0	3	6	0	5	2	0	0	0	Arthropoda	Insecta	Hymenoptera	Ichneumonidae	Ichneumoninae
BOLD:ACB5166	3	8	0	2	0	4	7	4	0	0	5	5	0	3	0	0	4	2	5	4	3	Arthropoda	Insecta	Diptera	Chironomidae	Chironominae	Tanytarsus
BOLD:ACF0345	18	7	15	0	0	10	0	2	5	0	2	0	0	0	0	0	0	0	0	0	0	Arthropoda	Insecta	Hymenoptera	Braconidae	Microgastrinae	Glyptapanteles
BOLD:AAH3228	3	4	0	0	0	18	5	5	2	0	7	0	0	7	2	3	3	0	0	0	0	Arthropoda	Insecta	Psocodea	Caeciliusidae	Caeciliusinae	Valenzuela	Valenzuela flavidus
BOLD:AAV5098	9	2	0	0	9	0	4	5	7	0	5	4	0	0	4	0	0	0	0	0	9	Arthropoda	Insecta	Diptera	Ceratopogonidae	Dasyheleinae	Dasyhelea	Dasyhelea turficola
BOLD:AAL7200	0	4	0	0	4	4	2	2	2	0	8	5	2	10	2	4	3	2	0	3	0	Arthropoda	Arachnida	Trombidiformes
BOLD:ACB1236	26	0	9	5	0	0	2	4	2	0	2	0	0	0	0	0	0	2	0	0	5	Arthropoda	Insecta	Diptera	Sciaridae
BOLD:ACW3905	0	8	0	23	0	0	2	0	0	0	4	2	0	11	3	0	0	0	0	3	0	Arthropoda	Insecta	Hymenoptera	Braconidae	Euphorinae
BOLD:ADI8485	6	3	0	0	5	0	7	4	7	0	3	0	0	0	6	3	8	2	0	0	2	Arthropoda	Insecta	Diptera	Chironomidae
BOLD:AAB1787	0	20	0	0	0	2	6	11	4	0	0	0	0	3	0	0	0	9	0	0	0	Arthropoda	Insecta	Hemiptera	Aphididae	Aphidinae
BOLD:ACB0792	4	3	7	9	0	3	3	3	3	0	3	2	0	3	0	0	0	3	0	2	7	Arthropoda	Insecta	Coleoptera	Anthribidae	Choraginae	Euxenus	Euxenus punctatus
BOLD:ACL3628	10	7	8	0	0	6	4	5	4	0	0	0	0	2	2	0	2	0	0	0	4	Arthropoda	Insecta	Diptera	Sciaridae
BOLD:AAA8465	0	6	10	11	2	0	2	9	6	0	0	0	0	3	5	0	0	0	0	0	0	Arthropoda	Insecta	Hymenoptera	Braconidae	Euphorinae
BOLD:AAG5542	13	2	4	0	0	2	2	5	0	2	9	0	0	5	0	0	0	3	0	2	5	Arthropoda	Insecta	Diptera	Chironomidae	Orthocladiinae	Limnophyes
BOLD:AAZ8496	0	13	0	0	0	4	3	3	2	0	16	0	0	4	2	0	0	2	0	0	5	Arthropoda	Insecta	Hemiptera	Cicadellidae	Typhlocybinae	Eratoneura	Eratoneura flexibilis
BOLD:AAH9538	24	0	4	7	0	0	0	0	0	3	0	0	0	0	0	0	0	0	0	0	15	Arthropoda	Insecta	Diptera	Tabanidae	Tabaninae	Tabanus	Tabanus marginalis
BOLD:ACJ7008	8	2	0	0	0	14	6	7	8	0	6	0	0	0	0	0	0	0	0	0	2	Arthropoda	Insecta	Diptera	Sciaridae		Leptosciarella	Leptosciarella belingi
BOLD:AAN5166	0	10	0	0	0	19	12	7	5	0	0	0	0	0	0	0	0	0	0	0	0	Arthropoda	Insecta	Diptera	Ceratopogonidae	Ceratopogoninae	Culicoides
BOLD:ABV1194	0	0	4	3	2	5	9	2	13	0	0	6	5	0	0	0	3	0	0	0	0	Arthropoda	Insecta	Diptera	Chironomidae	Chironominae	Micropsectra
BOLD:AAB5855	15	4	4	0	0	2	0	12	13	0	0	0	0	0	0	0	0	0	0	0	2	Arthropoda	Insecta	Lepidoptera	Gracillariidae	Gracillariinae	Parornix	Parornix DRD30
BOLD:ABV9330	0	0	0	0	5	3	7	0	4	0	0	5	0	7	8	0	5	8	0	0	0	Arthropoda	Insecta	Diptera	Phoridae	Metopininae	Megaselia
BOLD:ABZ0169	0	0	33	5	0	0	0	0	0	0	0	0	0	0	0	0	0	0	0	0	14	Arthropoda	Insecta	Diptera	Tabanidae	Chrysopsinae	Chrysops
BOLD:ACO8767	0	14	0	0	4	6	5	0	8	0	5	0	0	3	0	0	0	4	0	0	3	Arthropoda	Arachnida	Trombidiformes	Scutacaridae
BOLD:AAY6423	10	0	39	3	0	0	0	0	0	0	0	0	0	0	0	0	0	0	0	0	0	Arthropoda	Insecta	Diptera	Cecidomyiidae
BOLD:ACZ1867	0	0	0	0	8	0	0	0	0	30	0	0	0	0	0	0	0	0	0	5	9	Arthropoda	Insecta	Coleoptera	Mordellidae
BOLD:ADL8841	0	45	0	0	6	0	0	0	0	0	0	0	0	0	0	0	0	0	0	0	0	Arthropoda	Insecta	Diptera	Chironomidae	Chironominae	Tanytarsus
4	0	2	5	0	0	2	12	8	22	0	0	0	0	0	0	0	0	0	0	0	0	Arthropoda	Insecta	Odonata
BOLD:AAH0135	0	11	0	0	2	0	6	6	7	0	0	0	0	5	3	0	3	0	0	0	8	Arthropoda	Insecta	Coleoptera	Phalacridae	Phalacrinae	Acylomus	Acylomus ergoti
BOLD:AAL4232	9	3	0	2	0	0	2	5	0	0	10	0	0	3	4	0	0	4	0	7	2	Arthropoda	Insecta	Diptera	Agromyzidae	Phytomyzinae	Phytoliriomyza	Phytoliriomyza arctica
BOLD:ABW2820	2	18	0	0	5	0	3	3	2	0	2	0	0	7	4	0	0	0	2	0	3	Arthropoda	Insecta	Coleoptera	Staphylinidae	Aleocharinae	Philhygra
BOLD:AAN6414	13	2	0	4	0	4	0	4	3	0	3	0	2	4	3	0	3	0	0	0	6	Arthropoda	Insecta	Diptera	Sphaeroceridae	Limosininae	Minilimosina	Minilimosina fungicola
BOLD:ACM1194	13	0	0	4	0	6	3	5	6	2	3	0	0	6	2	0	0	0	0	0	0	Arthropoda	Insecta	Diptera	Chironomidae
BOLD:AAM9255	6	3	8	0	0	2	2	2	6	11	0	0	0	2	0	0	0	5	0	0	3	Arthropoda	Insecta	Diptera	Sciaridae		Pseudolycoriella
BOLD:AAY6441	0	0	0	0	6	23	2	4	4	0	2	0	0	4	0	0	2	3	0	0	0	Arthropoda	Insecta	Diptera	Cecidomyiidae
BOLD:AAM9228	8	0	0	0	0	2	0	5	2	3	5	2	3	4	0	0	0	0	5	3	8	Arthropoda	Insecta	Diptera	Sciaridae
BOLD:AAF8501	0	14	0	0	0	22	2	2	7	0	0	0	0	0	0	0	2	0	0	0	0	Arthropoda	Insecta	Hemiptera	Aphididae	Aphidinae	Uroleucon	Uroleucon caligatum
BOLD:AAY6412	7	9	3	0	0	2	0	5	9	0	13	0	0	0	0	0	0	0	0	0	0	Arthropoda	Insecta	Diptera	Sciaridae		Bradysia	Bradysia urticae
BOLD:ADL6750	0	7	0	0	0	3	14	5	12	0	2	0	0	2	0	0	0	0	0	0	2	Arthropoda	Insecta	Diptera	Chironomidae	Chironominae	Tanytarsus
BOLD:ACU6964	5	0	0	0	0	2	9	6	10	0	0	4	2	3	4	0	0	0	2	0	0	Arthropoda	Insecta	Diptera	Dolichopodidae
BOLD:ACC8265	0	22	2	0	0	2	3	10	8	0	0	0	0	0	0	0	0	0	0	0	0	Arthropoda	Insecta	Hymenoptera	Ichneumonidae	Cryptinae
BOLD:ADL4796	14	0	0	8	0	0	0	0	0	0	0	0	0	0	0	0	0	0	0	0	25	Arthropoda	Insecta	Diptera	Chironomidae	Chironominae	Tanytarsus	Tanytarsus allicis
BOLD:AAA9047	0	0	16	2	2	0	0	8	0	0	2	0	2	6	2	0	2	0	0	0	4	Arthropoda	Insecta	Hymenoptera	Formicidae	Formicinae	Lasius	Lasius alienus
BOLD:ACV4411	6	3	0	8	0	0	6	6	6	0	8	0	0	0	2	0	0	0	0	0	0	Arthropoda	Insecta	Diptera	Ceratopogonidae	Forcipomyiinae	Forcipomyia
BOLD:ABA6506	0	3	16	0	6	0	0	0	0	0	5	0	2	0	2	7	0	0	0	0	3	Arthropoda	Insecta	Diptera	Chironomidae	Orthocladiinae	Orthocladius	Orthocladius smolandicus
BOLD:ACL9904	0	0	11	3	0	3	4	5	2	0	3	7	4	0	0	0	0	0	2	0	0	Arthropoda	Insecta	Hemiptera	Cicadellidae
BOLD:AAP8999	13	5	4	7	3	0	0	0	0	0	0	0	0	0	0	0	0	0	0	0	12	Arthropoda	Insecta	Diptera	Chironomidae	Tanypodinae
BOLD:ACI6635	0	0	0	43	0	0	0	0	0	0	0	0	0	0	0	0	0	0	0	0	0	Arthropoda	Insecta	Diptera	Ceratopogonidae	Ceratopogoninae
BOLD:AAM6293	5	6	4	12	0	4	3	5	0	0	0	0	0	0	0	0	2	2	0	0	0	Arthropoda	Insecta	Diptera	Chironomidae	Tanypodinae
BOLD:ADF3808	13	0	23	6	0	0	0	0	0	0	0	0	0	0	0	0	0	0	0	0	0	Arthropoda	Insecta	Diptera	Dolichopodidae
BOLD:ABV9365	0	6	2	0	5	3	0	9	4	0	2	2	4	0	0	0	0	0	0	0	5	Arthropoda	Insecta	Diptera	Hybotidae	Tachydromiinae	Baeodromia	Baeodromia pleuritica
BOLD:AAD0300	3	4	0	3	2	4	2	0	7	2	2	0	0	3	0	0	2	2	0	2	4	Arthropoda	Insecta	Diptera	Chironomidae	Chironominae	Stempellinella	Stempellinella fimbriata
BOLD:ACE3123	5	9	4	3	0	0	0	0	0	0	2	0	0	3	0	2	4	0	0	0	10	Arthropoda	Insecta	Diptera	Sciaridae		Corynoptera
BOLD:ABZ9631	41	0	0	0	0	0	0	0	0	0	0	0	0	0	0	0	0	0	0	0	0	Arthropoda	Insecta	Lepidoptera	Tortricidae	Olethreutinae	Dichrorampha
BOLD:AAH4701	18	2	0	7	0	5	2	0	5	0	0	0	0	0	2	0	0	0	0	0	0	Arthropoda	Insecta	Lepidoptera	Pterophoridae	Pterophorinae	Sphenarches	Sphenarches ontario
BOLD:AAD1168	0	16	0	7	0	8	0	4	2	2	0	0	0	0	2	0	0	0	0	0	0	Arthropoda	Insecta	Lepidoptera
BOLD:AAN5215	3	3	0	0	3	17	2	4	3	0	0	0	0	6	0	0	0	0	0	0	0	Arthropoda	Insecta	Diptera	Cecidomyiidae
BOLD:ACF2629	33	0	0	7	0	0	0	0	0	0	0	0	0	0	0	0	0	0	0	0	0	Arthropoda	Insecta	Hemiptera	Miridae	Mirinae	Neolygus
BOLD:ACU6361	2	8	0	2	0	2	5	9	2	0	2	0	0	4	0	0	0	0	0	0	4	Arthropoda	Insecta	Diptera	Psychodidae
BOLD:AAP6874	0	2	2	0	6	0	0	3	2	0	0	0	0	3	2	3	0	17	0	0	0	Arthropoda	Insecta	Diptera	Chironomidae	Chironominae	Tanytarsus
BOLD:ACR6101	0	0	4	0	0	2	0	3	0	0	0	0	0	0	0	0	2	22	0	7	0	Arthropoda	Insecta	Diptera	Chironomidae	Chironominae
BOLD:AAM9378	4	5	0	0	4	0	5	3	7	0	2	0	2	2	3	0	0	0	3	0	0	Arthropoda	Insecta	Diptera	Phoridae	Metopininae	Megaselia	Megaselia nigriceps
BOLD:AAN5160	3	2	0	0	0	6	0	9	5	0	0	3	0	0	5	4	2	0	0	0	0	Arthropoda	Insecta	Diptera	Ceratopogonidae	Forcipomyiinae	Atrichopogon
BOLD:ACB8338	4	6	0	0	0	14	4	4	2	0	0	0	0	4	0	0	0	0	0	0	0	Arthropoda	Insecta	Lepidoptera	Nepticulidae	Nepticulinae	Stigmella	Stigmella corylifoliella
BOLD:AAQ0558	0	0	0	0	9	2	3	3	0	0	9	0	0	4	0	0	2	6	0	0	0	Arthropoda	Insecta	Thysanoptera	Thripidae	Thripinae	Anaphothrips	Anaphothrips obscurus
BOLD:AAU8483	0	0	26	10	0	0	0	0	0	2	0	0	0	0	0	0	0	0	0	0	0	Arthropoda	Insecta	Hymenoptera	Ichneumonidae	Cryptinae
BOLD:ACC1444	8	0	16	0	0	3	0	4	0	0	0	0	0	2	3	0	0	0	2	0	0	Arthropoda	Insecta	Diptera	Cecidomyiidae
BOLD:AAY6744	0	0	0	0	5	0	2	3	6	0	0	0	0	7	2	6	4	0	0	3	0	Arthropoda	Insecta	Hemiptera	Cicadellidae	Typhlocybinae	Empoasca
BOLD:ABU5533	13	0	0	0	0	3	3	3	5	0	2	2	0	7	0	0	0	0	0	0	0	Arthropoda	Insecta	Diptera	Phoridae	Metopininae	Megaselia	Megaselia aristalis
BOLD:ABA0774	7	3	5	2	0	0	0	0	2	7	0	3	0	3	0	0	0	2	0	4	0	Arthropoda	Insecta	Diptera	Chironomidae	Orthocladiinae
BOLD:ACU7906	0	0	0	0	2	0	2	0	0	12	2	2	0	0	0	0	0	0	2	6	10	Arthropoda	Insecta	Diptera	Chironomidae	Orthocladiinae
BOLD:AAM6129	0	3	0	0	0	8	0	2	2	0	12	3	0	0	5	0	0	3	0	0	0	Arthropoda	Insecta	Diptera	Cecidomyiidae
BOLD:AAN5153	0	0	0	0	2	2	4	3	3	2	5	0	0	4	3	0	0	0	0	7	3	Arthropoda	Insecta	Diptera	Ceratopogonidae	Forcipomyiinae	Forcipomyia
BOLD:ADH5201	0	3	0	0	0	20	5	3	3	0	0	0	0	2	0	0	2	0	0	0	0	Arthropoda	Insecta	Hemiptera	Cicadellidae	Deltocephalinae	Balclutha	Balclutha rhenana
BOLD:ABA0775	0	4	0	14	0	0	0	0	0	0	0	0	2	4	0	0	0	0	0	0	13	Arthropoda	Insecta	Diptera	Chironomidae	Chironominae	Polypedilum
BOLD:ACB3084	13	0	22	0	0	0	0	0	0	2	0	0	0	0	0	0	0	0	0	0	0	Arthropoda	Insecta	Diptera	Cecidomyiidae
BOLD:AAV1773	0	35	0	2	0	0	0	0	0	0	0	0	0	0	0	0	0	0	0	0	0	Arthropoda	Insecta	Lepidoptera	Tortricidae	Olethreutinae	Dichrorampha
BOLD:AAA4442	37	0	0	0	0	0	0	0	0	0	0	0	0	0	0	0	0	0	0	0	0	Arthropoda	Insecta	Lepidoptera	Geometridae	Ennominae	Tetracis	Tetracis cachexiata
BOLD:AAF2572	2	0	7	28	0	0	0	0	0	0	0	0	0	0	0	0	0	0	0	0	0	Arthropoda	Insecta	Diptera	Tabanidae	Chrysopsinae	Chrysops
BOLD:ABA6546	2	5	0	5	3	0	0	0	0	0	3	9	2	0	0	0	0	0	0	0	8	Arthropoda	Insecta	Psocodea	Lachesillidae	Lachesillinae	Lachesilla	Lachesilla contraforcepeta
BOLD:AAH3947	2	3	0	0	0	0	2	0	0	0	0	0	0	6	5	8	8	0	0	0	2	Arthropoda	Insecta	Diptera	Sciaridae		Bradysia	Bradysia trivittata
BOLD:AAN8709	5	2	2	0	0	0	2	0	2	0	0	2	0	5	4	2	6	4	0	0	0	Arthropoda	Insecta	Diptera	Phoridae	Metopininae	Megaselia
BOLD:AAO8579	0	2	0	0	2	3	8	2	2	0	0	2	2	0	3	0	0	8	2	0	0	Arthropoda	Insecta	Diptera	Phoridae	Metopininae	Megaselia
BOLD:ABX7420	5	7	0	0	2	9	2	0	6	0	0	0	0	0	4	0	0	0	0	0	0	Arthropoda	Insecta	Diptera	Cecidomyiidae
BOLD:AAI2688	17	0	18	0	0	0	0	0	0	0	0	0	0	0	0	0	0	0	0	0	0	Arthropoda	Insecta	Diptera	Chironomidae	Orthocladiinae	Parametriocnemus
BOLD:AAG1721	9	18	6	0	0	0	0	0	0	0	0	0	0	0	0	0	0	0	0	0	2	Arthropoda	Insecta	Diptera	Muscidae	Phaoniinae	Phaonia	Phaonia aberrans
BOLD:AAB1142	0	0	0	23	0	0	0	0	0	0	0	0	0	0	0	0	0	0	0	0	12	Arthropoda	Insecta	Diptera
BOLD:ABV1180	0	0	0	14	2	0	0	0	0	0	0	0	0	2	2	6	5	2	0	0	2	Arthropoda	Insecta	Diptera	Dolichopodidae	Diaphorinae	Chrysotus
BOLD:ACM0192	0	0	2	4	2	0	2	7	0	0	0	3	4	2	0	3	0	4	0	2	0	Arthropoda	Insecta	Diptera	Chironomidae	Chironominae	Cladotanytarsus
BOLD:AAA4056	2	6	2	0	0	2	2	0	0	0	5	6	4	0	3	0	3	0	0	0	0	Arthropoda	Insecta	Lepidoptera	Geometridae	Ennominae	Hypagyrtis	Hypagyrtis piniata
BOLD:AAU6535	0	0	0	6	0	3	0	2	3	5	0	2	0	3	0	2	2	0	0	2	5	Arthropoda	Insecta	Diptera	Ceratopogonidae	Dasyheleinae	Dasyhelea
BOLD:AAP6822	0	3	0	0	4	3	5	4	3	0	0	6	0	0	0	0	0	6	0	0	0	Arthropoda	Insecta	Diptera	Cecidomyiidae
BOLD:AAD6826	17	0	0	14	0	0	0	0	0	0	0	0	0	3	0	0	0	0	0	0	0	Arthropoda	Insecta	Lepidoptera	Pterophoridae	Pterophorinae	Geina	Geina tenuidactylus
BOLD:ABA9093	0	6	0	2	0	2	0	5	3	0	10	0	0	0	0	0	0	0	0	4	2	Arthropoda	Insecta	Coleoptera	Latridiidae	Corticariinae	Melanophthalma	Melanophthalma helvola
BOLD:AAN5342	12	6	0	0	0	0	3	0	0	5	0	0	0	4	0	0	0	2	0	0	2	Arthropoda	Insecta	Diptera	Chironomidae	Orthocladiinae	Heleniella
6	0	0	0	0	0	0	0	0	0	0	0	0	0	0	0	0	0	0	0	0	33	Arthropoda	Insecta	Hemiptera	Cicadellidae	Typhlocybinae	Dikraneura
BOLD:ABV1413	5	0	22	4	0	0	0	0	0	0	0	0	0	2	0	0	0	0	0	0	0	Arthropoda	Insecta	Diptera	Cecidomyiidae
BOLD:AAP9022	4	8	12	0	0	2	0	4	3	0	0	0	0	0	0	0	0	0	0	0	0	Arthropoda	Insecta	Diptera	Cecidomyiidae
BOLD:ABX8236	0	4	0	0	0	0	3	9	5	0	0	2	0	4	0	0	0	4	0	2	0	Arthropoda	Insecta	Diptera	Cecidomyiidae
BOLD:AAM6043	8	8	6	0	2	2	0	3	0	0	0	0	0	0	2	0	0	2	0	0	0	Arthropoda	Insecta	Diptera	Cecidomyiidae
BOLD:AAV5145	3	5	0	2	0	5	3	5	2	3	0	2	0	0	0	0	0	0	0	0	2	Arthropoda	Insecta	Diptera	Ceratopogonidae
BOLD:ACF8829	10	0	0	3	0	0	0	0	0	0	4	2	2	0	2	0	0	5	2	2	0	Arthropoda	Insecta	Diptera	Chironomidae	Chironominae	Tanytarsus
BOLD:ABX8235	8	2	0	3	0	8	5	2	4	0	0	0	0	0	0	0	0	0	0	0	0	Arthropoda	Insecta	Diptera	Cecidomyiidae
BOLD:AAW0431	6	0	9	8	0	3	0	0	0	6	0	0	0	0	0	0	0	0	0	0	0	Arthropoda	Insecta	Hymenoptera	Ichneumonidae	Cryptinae
BOLD:ABA1260	0	5	2	0	0	6	4	3	3	0	0	0	0	5	4	0	0	0	0	0	0	Arthropoda	Insecta	Diptera	Phoridae	Metopininae
BOLD:AAM6294	8	0	0	0	3	2	0	0	0	0	0	3	2	2	0	0	0	12	0	0	0	Arthropoda	Insecta	Diptera	Chaoboridae
BOLD:AAI8935	0	7	0	0	0	5	6	6	6	0	0	0	0	2	0	0	0	0	0	0	0	Arthropoda	Insecta	Coleoptera	Latridiidae	Corticariinae	Cortinicara	Cortinicara gibbosa
BOLD:AAM0777	3	5	4	2	0	2	2	0	7	0	0	0	0	2	0	0	0	4	0	0	0	Arthropoda	Insecta	Lepidoptera
BOLD:AAN5227	0	0	25	6	0	0	0	0	0	0	0	0	0	0	0	0	0	0	0	0	0	Arthropoda	Insecta	Diptera	Cecidomyiidae
BOLD:AAN5350	0	11	0	20	0	0	0	0	0	0	0	0	0	0	0	0	0	0	0	0	0	Arthropoda	Insecta	Diptera	Chironomidae	Tanypodinae
BOLD:ACA5842	0	0	0	0	4	4	3	5	0	0	0	4	0	0	0	0	3	8	0	0	0	Arthropoda	Insecta	Diptera	Phoridae	Metopininae	Megaselia
BOLD:AAQ0594	8	7	10	2	0	2	0	2	0	0	0	0	0	0	0	0	0	0	0	0	0	Arthropoda	Insecta	Diptera	Ceratopogonidae	Forcipomyiinae	Forcipomyia
BOLD:ABV1188	3	2	0	0	0	0	2	7	3	0	0	0	0	5	0	0	2	3	0	2	2	Arthropoda	Insecta	Diptera	Chironomidae	Chironominae	Tanytarsus
BOLD:AAA9500	2	0	0	0	0	18	0	2	6	0	0	0	0	0	0	0	0	0	0	2	0	Arthropoda	Insecta	Trichoptera	Psychomyiidae	Psychomyiinae	Lype	Lype sp. BOLDAAA9500
BOLD:AAA3893	0	4	0	0	0	5	0	4	0	0	0	4	0	9	4	0	0	0	0	0	0	Arthropoda	Insecta	Hymenoptera	Formicidae	Dolichoderinae	Tapinoma	Tapinoma sessile
BOLD:ADA3072	2	3	0	0	3	2	4	4	0	0	0	3	0	4	3	0	2	0	0	0	0	Arthropoda	Insecta	Diptera	Phoridae	Metopininae	Megaselia	Megaselia arcticae
BOLD:AAN6433	2	0	0	0	2	0	3	7	4	0	3	0	0	0	7	2	0	0	0	0	0	Arthropoda	Insecta	Diptera	Sciaridae		Corynoptera	Corynoptera deserta
BOLD:AAG3154	4	10	0	2	0	0	0	2	2	0	8	0	0	0	2	0	0	0	0	0	0	Arthropoda	Insecta	Diptera	Psychodidae	Psychodinae	Psychoda
BOLD:ADI3740	0	0	26	3	0	0	0	0	0	0	0	0	0	0	0	0	0	0	0	0	0	Arthropoda	Insecta	Hymenoptera	Braconidae
7	0	0	0	18	0	8	0	0	0	3	0	0	0	0	0	0	0	0	0	0	0	Arthropoda	Insecta	Lepidoptera	Geometridae	Sterrhinae	Idaea	Idaea dimidiata
BOLD:ACC8474	18	0	3	8	0	0	0	0	0	0	0	0	0	0	0	0	0	0	0	0	0	Arthropoda	Insecta	Diptera	Cecidomyiidae
BOLD:AAN5233	8	0	17	4	0	0	0	0	0	0	0	0	0	0	0	0	0	0	0	0	0	Arthropoda	Insecta	Diptera	Cecidomyiidae
BOLD:AAB3147	0	2	18	5	0	2	0	2	0	0	0	0	0	0	0	0	0	0	0	0	0	Arthropoda	Insecta	Hymenoptera	Halictidae	Halictinae	Lasioglossum
BOLD:ACD3866	15	0	5	3	0	4	0	0	0	0	0	0	0	2	0	0	0	0	0	0	0	Arthropoda	Insecta	Hymenoptera	Pteromalidae	Pteromalinae
BOLD:ABV9282	6	2	4	0	0	4	2	0	0	0	3	0	0	4	2	0	0	0	0	0	2	Arthropoda	Insecta	Diptera	Chironomidae	Orthocladiinae
BOLD:AAH3740	3	0	26	0	0	0	0	0	0	0	0	0	0	0	0	0	0	0	0	0	0	Arthropoda	Insecta	Diptera	Cecidomyiidae
BOLD:ACY4922	0	0	22	2	0	0	0	0	0	0	4	0	0	0	0	0	0	0	0	0	0	Arthropoda	Insecta	Hymenoptera	Cynipidae	Cynipinae	Aulacidea
BOLD:ACB2434	25	0	0	3	0	0	0	0	0	0	0	0	0	0	0	0	0	0	0	0	0	Arthropoda	Insecta	Diptera	Cecidomyiidae
BOLD:ABA6489	0	4	0	0	0	4	4	5	6	0	2	0	0	0	0	0	0	0	0	3	0	Arthropoda	Insecta	Diptera	Cecidomyiidae
BOLD:ACL0082	7	0	0	0	0	6	0	3	0	0	2	0	0	0	6	0	0	0	0	0	4	Arthropoda	Insecta	Diptera	Sciaridae		Scatopsciara
BOLD:AAH0043	0	6	0	0	0	2	0	3	0	0	0	6	0	4	0	0	0	6	0	0	0	Arthropoda	Insecta	Diptera	Chironomidae	Chironominae	Rheotanytarsus
BOLD:ABX7844	11	5	0	9	0	0	2	0	0	0	0	0	0	0	0	0	0	0	0	0	0	Arthropoda	Insecta	Diptera	Cecidomyiidae
BOLD:AAN6432	5	0	2	0	3	9	0	0	3	0	0	0	0	3	0	2	0	0	0	0	0	Arthropoda	Insecta	Diptera	Sciaridae
BOLD:AAH3664	0	0	0	2	0	5	2	4	7	0	0	0	0	2	3	0	0	0	2	0	0	Arthropoda	Insecta	Diptera	Cecidomyiidae
BOLD:ACL4764	12	0	10	2	0	0	0	0	0	0	0	0	0	0	0	0	3	0	0	0	0	Arthropoda	Insecta	Diptera	Ceratopogonidae	Forcipomyiinae	Atrichopogon
BOLD:AAG3251	0	3	0	0	2	3	7	0	0	0	3	0	0	4	4	0	0	0	0	0	0	Arthropoda	Insecta	Diptera	Phoridae	Metopininae	Megaselia
BOLD:AAG7737	0	0	0	0	0	6	3	6	7	0	0	0	0	4	0	0	0	0	0	0	0	Arthropoda	Insecta	Hymenoptera	Ichneumonidae	Cryptinae	Ischnus
BOLD:AAU6477	0	2	0	0	0	5	3	0	5	0	0	0	0	2	5	0	0	0	0	0	4	Arthropoda	Insecta	Diptera	Ceratopogonidae	Dasyheleinae	Dasyhelea
BOLD:ADL2779	3	5	5	9	0	0	0	0	0	0	0	0	0	0	0	0	0	0	0	0	3	Arthropoda	Insecta	Diptera	Hybotidae	Tachydromiinae	Platypalpus
BOLD:ACX8610	18	0	2	0	0	2	0	0	0	0	0	0	0	0	0	0	3	0	0	0	0	Arthropoda	Insecta	Diptera	Cecidomyiidae
BOLD:AAP4673	14	0	0	0	0	0	0	2	0	0	5	0	0	0	0	0	0	0	2	0	2	Arthropoda	Insecta	Diptera	Phoridae	Metopininae	Megaselia
BOLD:ABA6435	4	0	0	0	0	7	0	0	0	0	0	0	0	0	0	0	0	0	3	0	11	Arthropoda	Insecta	Diptera	Chironomidae	Orthocladiinae
BOLD:AAN5143	0	0	0	4	0	5	0	4	4	0	6	0	0	0	2	0	0	0	0	0	0	Arthropoda	Insecta	Diptera	Ceratopogonidae	Forcipomyiinae	Forcipomyia
BOLD:ABZ6508	0	3	0	14	0	0	0	0	2	0	0	0	0	3	2	0	0	0	0	0	0	Arthropoda	Insecta	Hymenoptera
BOLD:ACM0030	0	2	0	8	0	0	0	0	0	0	0	2	0	2	0	0	0	0	0	0	10	Arthropoda	Insecta	Diptera	Ceratopogonidae	Ceratopogoninae	Brachypogon
BOLD:ABV9274	0	0	0	0	0	3	3	5	4	0	0	0	0	2	3	2	2	0	0	0	0	Arthropoda	Insecta	Diptera	Cecidomyiidae
BOLD:ACE6955	3	0	0	0	0	12	0	2	2	0	0	0	0	0	3	0	2	0	0	0	0	Arthropoda	Insecta	Diptera	Cecidomyiidae
BOLD:ABW1333	7	0	14	3	0	0	0	0	0	0	0	0	0	0	0	0	0	0	0	0	0	Arthropoda	Insecta	Diptera	Cecidomyiidae
BOLD:ACA3189	7	3	0	0	0	0	0	0	0	0	3	2	0	0	4	2	3	0	0	0	0	Arthropoda	Insecta	Diptera	Chironomidae	Chironominae	Polypedilum
BOLD:ABX1202	5	2	3	2	0	0	2	2	0	0	0	2	0	0	5	0	0	0	0	0	0	Arthropoda	Insecta	Diptera	Chironomidae	Chironominae	Cladotanytarsus
BOLD:ACV1807	0	0	0	0	0	2	0	0	0	0	8	0	3	0	2	2	3	3	0	0	0	Arthropoda	Insecta	Diptera	Ceratopogonidae
BOLD:AAP4754	0	0	4	0	3	0	0	0	0	0	0	0	0	3	2	0	0	0	0	4	7	Arthropoda	Insecta	Diptera	Sciaridae
BOLD:ABA5815	0	0	3	0	0	0	5	0	0	0	0	3	2	2	3	5	0	0	0	0	0	Arthropoda	Insecta	Hemiptera	Cicadellidae	Typhlocybinae	Typhlocyba	Typhlocyba hockingensis
BOLD:AAG7289	3	0	0	0	0	0	0	2	4	0	0	0	2	0	0	0	0	8	0	0	4	Arthropoda	Insecta	Diptera	Sphaeroceridae	Limosininae	Trachyopella	Trachyopella nuda
BOLD:AAH3990	5	6	0	0	0	6	0	6	0	0	0	0	0	0	0	0	0	0	0	0	0	Arthropoda	Insecta	Diptera	Sciaridae		Scatopsciara	Scatopsciara neglecta
BOLD:AAP6875	0	0	2	0	3	2	2	2	0	0	0	0	0	2	3	0	0	3	3	0	0	Arthropoda	Insecta	Diptera	Chironomidae	Chironominae
BOLD:ACK1651	3	0	0	0	0	4	0	5	0	0	5	0	0	2	3	0	0	0	0	0	0	Arthropoda	Insecta	Diptera	Cecidomyiidae
BOLD:ABW2929	0	3	0	0	0	0	3	4	0	0	12	0	0	0	0	0	0	0	0	0	0	Arthropoda	Insecta	Hemiptera	Cicadellidae	Typhlocybinae	Empoasca
BOLD:AAD5417	2	3	0	0	0	2	0	0	0	0	13	0	0	2	0	0	0	0	0	0	0	Arthropoda	Arachnida	Araneae	Clubionidae		Clubiona	Clubiona obesa
BOLD:ABY5318	3	0	2	0	0	0	0	0	3	0	0	0	0	0	2	0	2	4	0	4	2	Arthropoda	Insecta	Diptera	Chloropidae	Oscinellinae
BOLD:AAU7040	2	4	0	0	0	2	2	0	0	0	2	0	0	0	2	0	0	5	0	0	3	Arthropoda	Insecta	Coleoptera	Corylophidae	Corylophinae	Orthoperus	Orthoperus scutellaris
BOLD:ADK9972	0	0	21	0	0	0	0	0	0	0	0	0	0	0	0	0	0	0	0	0	0	Arthropoda	Insecta	Hymenoptera	Braconidae	Braconinae	Bracon
BOLD:AAJ1753	8	0	0	0	0	0	0	0	0	0	13	0	0	0	0	0	0	0	0	0	0	Arthropoda	Insecta	Hemiptera	Rhopalidae	Rhopalinae	Arhyssus	Arhyssus lateralis
BOLD:ACF3277	20	0	0	0	0	0	0	0	0	0	0	0	0	0	0	0	0	0	0	0	0	Arthropoda	Insecta	Diptera	Ceratopogonidae	Forcipomyiinae	Forcipomyia
BOLD:ACK4438	0	0	0	0	0	14	0	0	6	0	0	0	0	0	0	0	0	0	0	0	0	Arthropoda	Arachnida	Sarcoptiformes	Hemisarcoptidae
BOLD:ACC3892	12	0	0	0	0	0	3	0	0	0	0	0	0	2	0	0	0	3	0	0	0	Arthropoda	Insecta	Diptera	Ceratopogonidae	Ceratopogoninae	Culicoides
BOLD:ADH8850	0	0	18	0	0	2	0	0	0	0	0	0	0	0	0	0	0	0	0	0	0	Arthropoda	Insecta	Diptera	Cecidomyiidae
BOLD:AAC9060	3	0	15	0	0	0	0	0	0	0	0	0	0	0	0	0	2	0	0	0	0	Arthropoda	Arachnida	Araneae	Linyphiidae		Pocadicnemis	Pocadicnemis americana
BOLD:AAH4001	0	0	0	3	3	0	0	0	2	0	0	0	0	8	2	0	0	2	0	0	0	Arthropoda	Insecta	Diptera	Sciaridae
BOLD:AAG4745	19	0	0	0	0	0	0	0	0	0	0	0	0	0	0	0	0	0	0	0	0	Arthropoda	Insecta	Diptera	Agromyzidae	Agromyzinae	Agromyza	Agromyza albipennis
BOLD:AAB5654	0	4	8	0	0	2	0	3	0	2	0	0	0	0	0	0	0	0	0	0	0	Arthropoda	Insecta	Lepidoptera
BOLD:ACC8081	6	3	0	0	0	5	0	2	0	0	0	0	0	0	3	0	0	0	0	0	0	Arthropoda	Insecta	Diptera	Cecidomyiidae
BOLD:ACL3431	7	2	0	0	0	3	0	0	4	0	0	0	0	0	3	0	0	0	0	0	0	Arthropoda	Insecta	Diptera	Sciaridae
BOLD:AAF8721	0	0	0	0	0	0	0	10	9	0	0	0	0	0	0	0	0	0	0	0	0	Arthropoda	Arachnida	Araneae	Linyphiidae		Mermessus	Mermessus tridentatus
BOLD:AAM6097	3	0	0	0	0	0	2	0	3	4	0	0	0	4	0	0	0	0	0	0	3	Arthropoda	Insecta	Diptera	Cecidomyiidae
BOLD:ACH3604	0	2	0	0	0	0	6	3	0	0	0	2	0	5	0	0	0	0	0	0	0	Arthropoda	Arachnida	Mesostigmata	Trematuridae
BOLD:ACL3299	0	0	0	0	0	3	4	0	2	0	0	5	0	0	0	0	2	0	0	0	2	Arthropoda	Insecta	Diptera	Chironomidae	Chironominae
BOLD:ACC0572	0	3	0	0	2	2	2	3	0	0	0	0	0	2	0	0	0	4	0	0	0	Arthropoda	Insecta	Diptera	Phoridae	Metopininae	Megaselia
BOLD:ACL6984	0	4	3	0	0	5	0	3	0	0	3	0	0	0	0	0	0	0	0	0	0	Arthropoda	Insecta	Hymenoptera	Chrysididae	Chrysidinae	Chrysis
BOLD:ACG2963	0	2	0	2	0	5	0	0	0	0	0	0	0	2	0	0	0	0	0	0	7	Arthropoda	Insecta	Diptera	Chironomidae	Orthocladiinae
BOLD:ACF7512	5	0	3	0	0	0	0	0	0	0	6	0	0	0	0	0	2	0	0	0	2	Arthropoda	Insecta	Diptera	Chironomidae	Orthocladiinae
BOLD:AAH3655	11	0	5	0	0	0	0	0	0	2	0	0	0	0	0	0	0	0	0	0	0	Arthropoda	Insecta	Diptera	Cecidomyiidae
BOLD:ACO8630	2	0	16	0	0	0	0	0	0	0	0	0	0	0	0	0	0	0	0	0	0	Arthropoda	Insecta	Coleoptera	Curculionidae	Entiminae	Polydrusus	Polydrusus formosus
BOLD:AAG6460	0	0	12	0	4	0	0	2	0	0	0	0	0	0	0	0	0	0	0	0	0	Arthropoda	Insecta	Diptera	Cecidomyiidae
BOLD:ACF0915	6	4	2	4	0	0	0	0	0	2	0	0	0	0	0	0	0	0	0	0	0	Arthropoda	Insecta	Diptera	Chironomidae	Orthocladiinae
BOLD:ACE6858	7	0	0	11	0	0	0	0	0	0	0	0	0	0	0	0	0	0	0	0	0	Arthropoda	Insecta	Diptera	Chironomidae	Chironominae	Polypedilum
BOLD:AAM7855	0	0	0	0	7	0	2	2	0	0	2	0	0	0	0	0	0	0	0	0	5	Arthropoda	Insecta	Thysanoptera	Thripidae	Thripinae	Frankliniella	Frankliniella tritici
BOLD:ABV2750	0	0	0	0	4	0	2	2	2	0	0	3	0	0	0	0	4	0	0	0	0	Arthropoda	Insecta	Hymenoptera	Ceraphronidae
BOLD:AAU8368	0	3	0	0	0	0	2	3	0	0	4	0	0	3	0	2	0	0	0	0	0	Arthropoda	Insecta	Hymenoptera	Ichneumonidae	Cryptinae	Phygadeuon	Phygadeuon nanus
BOLD:ACA7514	0	3	0	8	0	2	2	0	0	2	0	0	0	0	0	0	0	0	0	0	0	Arthropoda	Insecta	Diptera	Ceratopogonidae	Forcipomyiinae	Atrichopogon
BOLD:ACE1515	7	0	0	2	0	0	0	0	0	0	0	0	0	2	0	0	2	2	0	0	2	Arthropoda	Insecta	Diptera	Chironomidae	Orthocladiinae	Limnophyes
BOLD:ACR6131	0	0	15	2	0	0	0	0	0	0	0	0	0	0	0	0	0	0	0	0	0	Arthropoda	Insecta	Diptera	Chironomidae	Chironominae
BOLD:ABA6440	17	0	0	0	0	0	0	0	0	0	0	0	0	0	0	0	0	0	0	0	0	Arthropoda	Insecta	Diptera	Chironomidae	Chironominae	Polypedilum
BOLD:AAF9317	3	2	0	0	0	3	0	4	3	0	0	0	0	0	0	0	0	0	0	0	2	Arthropoda	Insecta	Diptera	Psychodidae	Psychodinae	Psychoda
BOLD:ACK3021	0	0	2	0	0	2	2	0	6	0	0	0	0	2	0	0	0	0	0	0	3	Arthropoda	Insecta	Diptera	Chironomidae	Orthocladiinae
BOLD:AAU5682	0	2	0	0	0	3	0	0	0	0	2	0	0	2	2	2	4	0	0	0	0	Arthropoda	Insecta	Diptera	Phoridae	Metopininae	Megaselia
BOLD:ABU5538	0	3	0	0	0	0	0	0	0	0	3	5	0	4	0	0	0	2	0	0	0	Arthropoda	Insecta	Diptera	Phoridae	Metopininae	Megaselia
BOLD:ABW3211	6	0	0	0	0	5	0	0	3	0	2	0	0	0	0	0	0	0	0	0	0	Arthropoda	Insecta	Hymenoptera	Pteromalidae
BOLD:AAU6592	0	3	7	2	0	0	2	0	0	0	0	0	0	2	0	0	0	0	0	0	0	Arthropoda	Insecta	Diptera	Ceratopogonidae	Dasyheleinae	Dasyhelea	Dasyhelea arenivaga
BOLD:ACF8465	0	4	0	0	0	0	3	0	4	0	0	3	0	2	0	0	0	0	0	0	0	Arthropoda	Insecta	Hymenoptera	Megaspilidae
BOLD:AAA4730	0	0	14	2	0	0	0	0	0	0	0	0	0	0	0	0	0	0	0	0	0	Arthropoda	Insecta	Lepidoptera	Crambidae	Pyraustinae	Anania	Anania plectilis
BOLD:ACI7166	0	0	0	0	0	0	0	0	0	9	0	0	0	0	0	0	0	0	0	4	3	Arthropoda	Arachnida	Trombidiformes	Unionicolidae	Pionatacinae	Neumania
BOLD:ACK3717	0	0	13	3	0	0	0	0	0	0	0	0	0	0	0	0	0	0	0	0	0	Arthropoda	Insecta	Diptera	Cecidomyiidae
BOLD:AAA8770	3	0	9	0	0	0	0	0	0	3	0	0	0	0	0	0	0	0	0	0	0	Arthropoda	Insecta	Hymenoptera	Braconidae	Microgastrinae	Apanteles	Apanteles jft26
BOLD:AAZ6038	0	0	0	0	0	0	0	0	0	0	0	6	0	0	2	0	0	0	0	0	7	Arthropoda	Insecta	Diptera	Asilidae	Laphriinae	Atomosia	Atomosia puella
BOLD:AAH3780	0	0	0	0	0	4	0	0	0	0	11	0	0	0	0	0	0	0	0	0	0	Arthropoda	Insecta	Diptera	Cecidomyiidae
BOLD:AAN8681	2	0	0	0	0	0	0	6	5	0	2	0	0	0	0	0	0	0	0	0	0	Arthropoda	Insecta	Diptera	Phoridae	Metopininae	Megaselia
BOLD:ABX9467	6	0	9	0	0	0	0	0	0	0	0	0	0	0	0	0	0	0	0	0	0	Arthropoda	Insecta	Diptera	Cecidomyiidae	Cecidomyiinae
BOLD:AAP5141	5	8	0	2	0	0	0	0	0	0	0	0	0	0	0	0	0	0	0	0	0	Arthropoda	Insecta	Diptera	Chironomidae	Orthocladiinae	Cricotopus	Cricotopus sp. 19ES
BOLD:AAZ4669	13	0	0	0	0	0	0	0	2	0	0	0	0	0	0	0	0	0	0	0	0	Arthropoda	Insecta	Diptera	Tachinidae	Exoristinae	Oswaldia	Oswaldia assimilis
BOLD:ACB3325	0	0	0	2	0	5	2	0	0	0	3	0	0	3	0	0	0	0	0	0	0	Arthropoda	Insecta	Hymenoptera	Braconidae	Rhysipolinae	Rhysipolis
BOLD:AAB8845	0	0	0	8	0	0	0	2	0	0	0	0	0	3	2	0	0	0	0	0	0	Arthropoda	Insecta	Hymenoptera	Halictidae	Halictinae	Lasioglossum
BOLD:AAN6454	2	5	0	0	0	0	0	0	0	0	0	0	0	0	0	0	0	0	2	0	6	Arthropoda	Insecta	Diptera	Sciaridae
BOLD:AAG7276	2	4	0	0	0	0	0	3	0	0	0	0	0	2	2	0	0	0	0	0	2	Arthropoda	Insecta	Diptera	Sphaeroceridae	Limosininae	Leptocera	Leptocera erythrocera
BOLD:AAG4791	0	4	0	3	0	0	0	0	0	6	0	0	0	0	0	0	0	0	0	0	2	Arthropoda	Insecta	Diptera	Agromyzidae	Phytomyzinae	Cerodontha	Cerodontha muscina
BOLD:ACF3884	4	0	5	0	0	3	0	0	0	0	0	0	0	0	3	0	0	0	0	0	0	Arthropoda	Insecta	Diptera	Cecidomyiidae	Cecidomyiinae
11	0	0	14	0	0	0	0	0	0	0	0	0	0	0	0	0	0	0	0	0	0	Arthropoda	Diplopoda
BOLD:ABA7906	0	0	0	0	0	9	0	3	0	0	2	0	0	0	0	0	0	0	0	0	0	Arthropoda	Insecta	Diptera	Ceratopogonidae
BOLD:ACA9272	0	0	2	3	0	0	0	0	0	9	0	0	0	0	0	0	0	0	0	0	0	Arthropoda	Arachnida	Trombidiformes	Limnesiidae	Limnesiinae	Limnesia
BOLD:AAH3662	4	0	10	0	0	0	0	0	0	0	0	0	0	0	0	0	0	0	0	0	0	Arthropoda	Insecta	Diptera	Cecidomyiidae
BOLD:AAL7356	0	0	0	0	0	0	0	0	0	0	0	0	0	0	2	0	0	0	0	3	9	Arthropoda	Insecta	Diptera	Chironomidae	Chironominae	Tanytarsus
BOLD:ACJ9203	11	0	0	0	0	0	0	3	0	0	0	0	0	0	0	0	0	0	0	0	0	Arthropoda	Insecta	Diptera	Cecidomyiidae
BOLD:AAI6205	4	2	0	3	0	0	0	0	3	0	0	2	0	0	0	0	0	0	0	0	0	Arthropoda	Insecta	Lepidoptera	Elachistidae	Elachistinae	Elachista
BOLD:AAY6109	2	2	0	0	0	0	0	2	0	0	0	0	0	3	3	0	0	0	0	0	2	Arthropoda	Insecta	Diptera	Cecidomyiidae
BOLD:AAN5285	7	0	5	2	0	0	0	0	0	0	0	0	0	0	0	0	0	0	0	0	0	Arthropoda	Insecta	Diptera	Cecidomyiidae	Cecidomyiinae	Dasineura
BOLD:ABV0492	3	0	11	0	0	0	0	0	0	0	0	0	0	0	0	0	0	0	0	0	0	Arthropoda	Insecta	Diptera	Cecidomyiidae
BOLD:AAA8924	0	0	0	0	0	0	7	0	0	0	2	0	0	0	3	2	0	0	0	0	0	Arthropoda	Collembola	Entomobryomorpha	Entomobryidae	Entomobryinae	Entomobrya	Entomobrya nivalis
BOLD:ACZ1729	0	0	0	0	0	0	2	0	2	0	0	0	0	2	0	0	0	0	2	0	5	Arthropoda	Insecta	Diptera	Hybotidae
BOLD:ACX7686	2	0	0	0	0	5	2	2	0	0	0	0	0	0	2	0	0	0	0	0	0	Arthropoda	Insecta	Diptera	Cecidomyiidae
BOLD:ACA3626	5	6	0	2	0	0	0	0	0	0	0	0	0	0	0	0	0	0	0	0	0	Arthropoda	Insecta	Diptera	Ceratopogonidae	Forcipomyiinae	Atrichopogon
BOLD:ACW0840	0	2	0	0	0	0	0	0	0	0	0	0	0	0	0	0	0	0	0	2	9	Arthropoda	Arachnida	Trombidiformes	Microtrombidiidae
BOLD:ABV1314	0	3	0	0	0	0	0	0	8	0	2	0	0	0	0	0	0	0	0	0	0	Arthropoda	Insecta	Diptera	Psychodidae	Psychodinae	Psychoda
BOLD:AAP2907	0	0	2	0	0	2	2	2	0	0	0	2	0	0	3	0	0	0	0	0	0	Arthropoda	Insecta	Diptera	Chironomidae	Chironominae	Paratanytarsus	Paratanytarsus sp. 7TE
BOLD:ACK2307	0	0	0	0	0	3	0	0	0	0	0	0	0	3	0	0	0	4	0	0	2	Arthropoda	Insecta	Diptera	Ceratopogonidae	Ceratopogoninae	Culicoides
BOLD:ABA4763	0	0	0	0	0	6	0	0	0	0	0	0	0	6	0	0	0	0	0	0	0	Arthropoda	Insecta	Lepidoptera
BOLD:ACC3922	12	0	0	0	0	0	0	0	0	0	0	0	0	0	0	0	0	0	0	0	0	Arthropoda	Insecta	Diptera	Cecidomyiidae
BOLD:ACC7332	0	0	0	0	0	5	2	0	5	0	0	0	0	0	0	0	0	0	0	0	0	Arthropoda	Insecta	Diptera	Cecidomyiidae
BOLD:AAC8842	0	3	0	0	0	0	0	2	2	0	5	0	0	0	0	0	0	0	0	0	0	Arthropoda	Insecta	Diptera	Chironomidae	Chironominae	Paratanytarsus	Paratanytarsus laccophilus
BOLD:ABX5689	0	0	5	0	2	0	0	2	0	0	0	0	0	0	0	0	3	0	0	0	0	Arthropoda	Insecta	Diptera	Cecidomyiidae	Cecidomyiinae	Asteromyia	Asteromyia carbonifera
BOLD:AAH3741	3	0	7	2	0	0	0	0	0	0	0	0	0	0	0	0	0	0	0	0	0	Arthropoda	Insecta	Diptera	Cecidomyiidae
BOLD:ABV1227	2	0	0	6	0	0	0	0	2	0	0	0	0	0	0	0	0	0	0	2	0	Arthropoda	Insecta	Diptera	Chironomidae	Orthocladiinae
BOLD:ABA0803	0	0	2	2	0	5	0	0	0	0	0	0	0	0	0	0	2	0	0	0	0	Arthropoda	Insecta	Diptera	Ceratopogonidae	Ceratopogoninae	Culicoides	Culicoides stellifer
BOLD:ACD1541	0	5	0	0	0	0	2	0	0	0	2	0	0	0	0	0	2	0	0	0	0	Arthropoda	Insecta	Diptera	Cecidomyiidae
BOLD:AAA2368	0	0	11	0	0	0	0	0	0	0	0	0	0	0	0	0	0	0	0	0	0	Arthropoda	Insecta	Hymenoptera	Apidae	Apinae	Ceratina
BOLD:AAA5955	0	0	0	0	6	0	2	0	0	0	0	0	0	0	0	0	3	0	0	0	0	Arthropoda	Insecta	Lepidoptera	Gelechiidae	Gelechiinae	Coleotechnites
BOLD:ACX5543	11	0	0	0	0	0	0	0	0	0	0	0	0	0	0	0	0	0	0	0	0	Arthropoda	Insecta	Diptera	Chironomidae	Chironominae
BOLD:ACG9863	0	5	0	0	0	0	2	2	0	0	0	0	0	0	2	0	0	0	0	0	0	Arthropoda	Insecta	Diptera	Sciaridae		Cosmosciara
BOLD:AAD2084	2	0	0	4	0	2	0	0	0	0	0	0	0	0	0	0	0	0	0	0	3	Arthropoda	Insecta	Lepidoptera	Bucculatricidae		Bucculatrix	Bucculatrix pomifoliella
BOLD:AAG5792	0	0	0	11	0	0	0	0	0	0	0	0	0	0	0	0	0	0	0	0	0	Arthropoda	Insecta	Hymenoptera	Ichneumonidae	Campopleginae	Campoletis
BOLD:AAU6598	9	0	0	0	0	2	0	0	0	0	0	0	0	0	0	0	0	0	0	0	0	Arthropoda	Insecta	Diptera	Cecidomyiidae
BOLD:AAM6116	9	0	2	0	0	0	0	0	0	0	0	0	0	0	0	0	0	0	0	0	0	Arthropoda	Insecta	Diptera	Cecidomyiidae
BOLD:ACA1917	2	0	5	4	0	0	0	0	0	0	0	0	0	0	0	0	0	0	0	0	0	Arthropoda	Insecta	Diptera	Cecidomyiidae
BOLD:AAA4742	11	0	0	0	0	0	0	0	0	0	0	0	0	0	0	0	0	0	0	0	0	Arthropoda	Insecta	Lepidoptera	Noctuidae	Noctuinae	Melanchra	Melanchra adjuncta
BOLD:ACU4982	9	0	0	2	0	0	0	0	0	0	0	0	0	0	0	0	0	0	0	0	0	Arthropoda	Insecta	Diptera	Cecidomyiidae
BOLD:ABA7868	3	0	8	0	0	0	0	0	0	0	0	0	0	0	0	0	0	0	0	0	0	Arthropoda	Insecta	Diptera	Cecidomyiidae
BOLD:ACA4507	5	0	0	4	0	2	0	0	0	0	0	0	0	0	0	0	0	0	0	0	0	Arthropoda	Insecta	Diptera	Sciaridae		Dichopygina
BOLD:AAG6431	0	3	0	0	0	0	0	3	0	0	2	0	0	0	0	0	3	0	0	0	0	Arthropoda	Insecta	Diptera	Ceratopogonidae	Forcipomyiinae	Atrichopogon
BOLD:AAL7815	7	2	0	0	0	0	0	0	0	0	2	0	0	0	0	0	0	0	0	0	0	Arthropoda	Insecta	Diptera	Psychodidae	Psychodinae	Psychoda
BOLD:ABV1375	4	0	5	2	0	0	0	0	0	0	0	0	0	0	0	0	0	0	0	0	0	Arthropoda	Insecta	Diptera	Cecidomyiidae
BOLD:AAG5463	0	2	0	0	0	0	0	0	5	0	0	0	0	0	0	0	0	0	0	0	4	Arthropoda	Insecta	Diptera	Chironomidae	Chironominae	Tanytarsus
BOLD:ACL2521	0	0	10	0	0	0	0	0	0	0	0	0	0	0	0	0	0	0	0	0	0	Arthropoda	Arachnida	Trombidiformes
BOLD:ABA0829	7	0	0	3	0	0	0	0	0	0	0	0	0	0	0	0	0	0	0	0	0	Arthropoda	Insecta	Diptera	Cecidomyiidae
BOLD:ABV1442	0	2	0	0	0	6	0	0	0	0	2	0	0	0	0	0	0	0	0	0	0	Arthropoda	Insecta	Diptera	Cecidomyiidae
BOLD:ACL4105	2	0	0	0	0	0	0	5	0	0	0	0	0	0	0	0	0	3	0	0	0	Arthropoda	Insecta	Diptera	Chironomidae	Orthocladiinae
BOLD:ABA7867	0	0	10	0	0	0	0	0	0	0	0	0	0	0	0	0	0	0	0	0	0	Arthropoda	Insecta	Diptera	Cecidomyiidae
BOLD:ACC7672	7	0	0	3	0	0	0	0	0	0	0	0	0	0	0	0	0	0	0	0	0	Arthropoda	Insecta	Hymenoptera	Eulophidae
BOLD:ADL3429	4	0	0	6	0	0	0	0	0	0	0	0	0	0	0	0	0	0	0	0	0	Arthropoda	Insecta	Diptera	Cecidomyiidae
BOLD:ABV1310	0	3	0	0	0	0	0	4	3	0	0	0	0	0	0	0	0	0	0	0	0	Arthropoda	Insecta	Diptera	Cecidomyiidae
BOLD:AAP8816	3	0	5	2	0	0	0	0	0	0	0	0	0	0	0	0	0	0	0	0	0	Arthropoda	Insecta	Diptera	Cecidomyiidae
BOLD:AAZ0160	3	0	0	0	0	0	0	3	2	0	2	0	0	0	0	0	0	0	0	0	0	Arthropoda	Insecta	Hymenoptera	Pteromalidae
BOLD:ABV1281	6	0	4	0	0	0	0	0	0	0	0	0	0	0	0	0	0	0	0	0	0	Arthropoda	Insecta	Diptera	Cecidomyiidae
BOLD:AAZ4904	0	0	0	0	4	0	0	0	0	0	0	0	0	0	4	2	0	0	0	0	0	Arthropoda	Insecta	Diptera
BOLD:ACI7879	4	0	0	0	0	0	0	0	3	0	3	0	0	0	0	0	0	0	0	0	0	Arthropoda	Insecta	Diptera	Ceratopogonidae
BOLD:AAY6418	0	0	6	0	0	2	0	0	0	2	0	0	0	0	0	0	0	0	0	0	0	Arthropoda	Insecta	Diptera	Cecidomyiidae
BOLD:ACL6413	0	0	0	0	3	0	0	2	0	0	2	2	0	0	0	0	0	0	0	0	0	Arthropoda	Arachnida	Trombidiformes	Erythraeidae		Balaustium
8	0	0	0	0	0	7	2	0	0	0	0	0	0	0	0	0	0	0	0	0	0	Arthropoda	Insecta	Hemiptera	Cicadellidae	Typhlocybinae	Dikraneura
BOLD:AAF6251	0	0	0	9	0	0	0	0	0	0	0	0	0	0	0	0	0	0	0	0	0	Arthropoda	Insecta	Lepidoptera	Elachistidae	Elachistinae	Elachista
BOLD:ADH7592	9	0	0	0	0	0	0	0	0	0	0	0	0	0	0	0	0	0	0	0	0	Arthropoda	Insecta	Diptera	Sciaridae
BOLD:ACG8210	7	0	2	0	0	0	0	0	0	0	0	0	0	0	0	0	0	0	0	0	0	Arthropoda	Insecta	Diptera	Ceratopogonidae
BOLD:AAU8369	0	0	3	3	0	0	0	0	0	3	0	0	0	0	0	0	0	0	0	0	0	Arthropoda	Insecta	Hymenoptera	Braconidae	Braconinae	Bracon
BOLD:ACD0161	0	0	0	0	0	2	0	5	0	0	0	0	0	0	0	0	0	2	0	0	0	Arthropoda	Insecta	Diptera	Cecidomyiidae
BOLD:ACF8417	0	3	0	2	4	0	0	0	0	0	0	0	0	0	0	0	0	0	0	0	0	Arthropoda	Insecta	Hymenoptera	Ceraphronidae
BOLD:ACU3040	3	2	4	0	0	0	0	0	0	0	0	0	0	0	0	0	0	0	0	0	0	Arthropoda	Insecta	Diptera	Sciaridae
BOLD:ACA4968	0	5	0	0	0	0	0	0	2	0	0	2	0	0	0	0	0	0	0	0	0	Arthropoda	Insecta	Diptera	Cecidomyiidae
BOLD:AAH3964	0	0	4	0	0	0	0	2	0	0	0	0	0	0	0	0	0	0	0	0	3	Arthropoda	Insecta	Diptera	Sciaridae
BOLD:AAN5242	3	0	0	6	0	0	0	0	0	0	0	0	0	0	0	0	0	0	0	0	0	Arthropoda	Insecta	Diptera	Cecidomyiidae
BOLD:ADD1981	0	4	0	0	0	0	0	0	2	0	2	0	0	0	0	0	0	0	0	0	0	Arthropoda	Insecta	Diptera	Chironomidae
BOLD:ACA9421	3	0	0	0	0	3	0	0	0	2	0	0	0	0	0	0	0	0	0	0	0	Arthropoda	Insecta	Diptera	Cecidomyiidae	Cecidomyiinae
BOLD:ACM0501	0	0	0	0	5	0	3	0	0	0	0	0	0	0	0	0	0	0	0	0	0	Arthropoda	Insecta	Diptera	Sciaridae
BOLD:ABV0459	0	0	0	0	0	2	0	2	0	0	0	0	0	4	0	0	0	0	0	0	0	Arthropoda	Insecta	Diptera	Cecidomyiidae
BOLD:ADH4690	4	0	0	2	0	0	0	0	0	0	2	0	0	0	0	0	0	0	0	0	0	Arthropoda	Insecta	Diptera	Chironomidae
BOLD:AAN6434	0	2	0	2	0	0	0	0	2	0	0	0	0	0	0	2	0	0	0	0	0	Arthropoda	Insecta	Diptera	Sciaridae
BOLD:ABV2665	0	0	3	5	0	0	0	0	0	0	0	0	0	0	0	0	0	0	0	0	0	Arthropoda	Insecta	Hymenoptera	Braconidae	Braconinae	Bracon
BOLD:ACF3692	0	0	4	4	0	0	0	0	0	0	0	0	0	0	0	0	0	0	0	0	0	Arthropoda	Insecta	Diptera	Cecidomyiidae
BOLD:AAC8797	6	0	0	0	0	0	0	0	0	0	0	0	0	2	0	0	0	0	0	0	0	Arthropoda	Arachnida	Araneae	Clubionidae		Clubiona	Clubiona riparia
BOLD:AAV5355	2	0	0	0	0	3	0	0	0	0	3	0	0	0	0	0	0	0	0	0	0	Arthropoda	Insecta	Diptera	Cecidomyiidae
BOLD:AAY6471	2	0	6	0	0	0	0	0	0	0	0	0	0	0	0	0	0	0	0	0	0	Arthropoda	Insecta	Diptera	Cecidomyiidae
BOLD:AAM9366	0	0	0	0	0	0	0	0	0	0	4	0	0	0	0	2	0	2	0	0	0	Arthropoda	Insecta	Diptera	Phoridae	Metopininae	Megaselia
BOLD:AAA3764	0	0	8	0	0	0	0	0	0	0	0	0	0	0	0	0	0	0	0	0	0	Arthropoda	Insecta	Hymenoptera	Braconidae	Microgastrinae	Apanteles	Apanteles ensiger
BOLD:ACA4191	0	0	0	0	0	0	0	2	0	0	2	0	0	2	0	0	0	0	0	0	2	Arthropoda	Insecta	Neuroptera	Coniopterygidae	Coniopteryginae
BOLD:ABV1317	5	0	3	0	0	0	0	0	0	0	0	0	0	0	0	0	0	0	0	0	0	Arthropoda	Insecta	Diptera	Cecidomyiidae
BOLD:ABA0844	3	0	0	0	0	2	3	0	0	0	0	0	0	0	0	0	0	0	0	0	0	Arthropoda	Insecta	Diptera	Cecidomyiidae
BOLD:ACV3572	0	0	5	0	0	3	0	0	0	0	0	0	0	0	0	0	0	0	0	0	0	Arthropoda	Insecta	Diptera	Cecidomyiidae
BOLD:AAH3743	4	0	0	4	0	0	0	0	0	0	0	0	0	0	0	0	0	0	0	0	0	Arthropoda	Insecta	Diptera	Cecidomyiidae
BOLD:ACF2457	0	4	0	0	0	0	0	2	0	0	0	0	0	0	2	0	0	0	0	0	0	Arthropoda	Insecta	Diptera	Chironomidae	Chironominae	Paratanytarsus	Paratanytarsus laccophilus
BOLD:ACE6783	0	0	7	0	0	0	0	0	0	0	0	0	0	0	0	0	0	0	0	0	0	Arthropoda	Insecta	Hymenoptera	Braconidae	Microgastrinae	Apanteles	Apanteles ensiger
BOLD:ACC8031	0	3	0	0	0	0	0	0	0	0	0	0	0	2	0	0	0	0	0	0	2	Arthropoda	Insecta	Hymenoptera	Leucospidae		Leucospis	Leucospis affinis
BOLD:ACA9855	0	0	0	0	0	0	0	0	0	0	0	2	0	3	2	0	0	0	0	0	0	Arthropoda	Insecta	Diptera	Cecidomyiidae
BOLD:ACJ7225	0	0	0	0	0	3	0	0	0	0	2	0	0	2	0	0	0	0	0	0	0	Arthropoda	Insecta	Hymenoptera	Encyrtidae
BOLD:ACK3137	2	0	5	0	0	0	0	0	0	0	0	0	0	0	0	0	0	0	0	0	0	Arthropoda	Insecta	Diptera	Cecidomyiidae
BOLD:AAP6387	0	2	3	0	0	0	0	0	0	0	0	0	0	0	0	0	0	0	0	2	0	Arthropoda	Insecta	Diptera	Psychodidae
BOLD:ACO4990	0	0	7	0	0	0	0	0	0	0	0	0	0	0	0	0	0	0	0	0	0	Arthropoda	Insecta	Diptera	Cecidomyiidae
BOLD:AAG6501	0	0	0	0	0	0	0	0	0	0	7	0	0	0	0	0	0	0	0	0	0	Arthropoda	Insecta	Diptera	Ceratopogonidae	Forcipomyiinae	Forcipomyia
BOLD:ACL9581	0	0	0	0	0	0	0	0	0	2	3	2	0	0	0	0	0	0	0	0	0	Arthropoda	Insecta	Diptera	Ceratopogonidae
BOLD:ABV1385	0	0	0	0	0	0	0	0	2	0	0	0	0	0	0	0	0	0	5	0	0	Arthropoda	Insecta	Diptera	Ceratopogonidae	Forcipomyiinae	Forcipomyia
BOLD:AAM6037	7	0	0	0	0	0	0	0	0	0	0	0	0	0	0	0	0	0	0	0	0	Arthropoda	Insecta	Diptera	Cecidomyiidae	Cecidomyiinae
BOLD:AAH7157	5	0	0	2	0	0	0	0	0	0	0	0	0	0	0	0	0	0	0	0	0	Arthropoda	Insecta	Diptera	Sarcophagidae	Sarcophaginae	Ravinia
BOLD:AAU8577	0	0	0	7	0	0	0	0	0	0	0	0	0	0	0	0	0	0	0	0	0	Arthropoda	Insecta	Hymenoptera	Eulophidae
BOLD:ABX8646	6	0	0	0	0	0	0	0	0	0	0	0	0	0	0	0	0	0	0	0	0	Arthropoda	Insecta	Diptera	Cecidomyiidae
BOLD:ABY8401	0	0	4	2	0	0	0	0	0	0	0	0	0	0	0	0	0	0	0	0	0	Arthropoda	Insecta	Diptera	Cecidomyiidae
BOLD:ADI0017	0	0	0	0	0	4	0	0	2	0	0	0	0	0	0	0	0	0	0	0	0	Arthropoda	Insecta	Diptera	Cecidomyiidae
BOLD:AAV5605	3	3	0	0	0	0	0	0	0	0	0	0	0	0	0	0	0	0	0	0	0	Arthropoda	Insecta	Diptera	Cecidomyiidae
BOLD:ADI4115	0	0	0	6	0	0	0	0	0	0	0	0	0	0	0	0	0	0	0	0	0	Arthropoda	Insecta	Diptera	Chironomidae	Chironominae	Tanytarsus
BOLD:ACV3954	6	0	0	0	0	0	0	0	0	0	0	0	0	0	0	0	0	0	0	0	0	Arthropoda	Insecta	Diptera	Ceratopogonidae	Forcipomyiinae	Forcipomyia
BOLD:AAA1259	3	0	3	0	0	0	0	0	0	0	0	0	0	0	0	0	0	0	0	0	0	Arthropoda	Insecta	Diptera	Cecidomyiidae
BOLD:ACD3305	0	0	6	0	0	0	0	0	0	0	0	0	0	0	0	0	0	0	0	0	0	Arthropoda	Insecta	Diptera	Sciaridae
BOLD:ACK1177	0	0	0	4	0	0	2	0	0	0	0	0	0	0	0	0	0	0	0	0	0	Arthropoda	Insecta	Diptera	Cecidomyiidae
BOLD:AAA2254	0	0	0	0	0	4	0	2	0	0	0	0	0	0	0	0	0	0	0	0	0	Arthropoda	Insecta	Diptera	Cecidomyiidae	Cecidomyiinae	Asteromyia	Asteromyia carbonifera
BOLD:ABV9286	0	0	6	0	0	0	0	0	0	0	0	0	0	0	0	0	0	0	0	0	0	Arthropoda	Insecta	Diptera	Cecidomyiidae
BOLD:ACD9085	0	0	0	0	0	0	0	0	4	0	0	0	0	0	0	0	2	0	0	0	0	Arthropoda	Insecta	Hemiptera	Miridae	Mirinae	Megaloceroea	Megaloceroea recticornis
BOLD:ADG0590	0	0	6	0	0	0	0	0	0	0	0	0	0	0	0	0	0	0	0	0	0	Arthropoda	Insecta	Diptera	Cecidomyiidae	Cecidomyiinae	Dasineura
BOLD:ABV9334	2	0	2	0	0	0	0	0	0	0	2	0	0	0	0	0	0	0	0	0	0	Arthropoda	Insecta	Diptera	Cecidomyiidae
BOLD:ACL4260	3	0	3	0	0	0	0	0	0	0	0	0	0	0	0	0	0	0	0	0	0	Arthropoda	Insecta	Diptera	Cecidomyiidae
BOLD:ABA0823	0	0	3	0	0	3	0	0	0	0	0	0	0	0	0	0	0	0	0	0	0	Arthropoda	Insecta	Diptera	Cecidomyiidae
BOLD:AAZ8499	0	0	0	0	0	0	0	0	0	0	3	0	0	0	0	0	0	0	0	0	3	Arthropoda	Insecta	Hemiptera	Aleyrodidae
BOLD:AAG0994	0	2	0	0	0	0	0	0	2	0	0	0	0	0	0	0	0	0	0	2	0	Arthropoda	Insecta	Diptera	Chironomidae	Orthocladiinae	Corynoneura
BOLD:AAP9909	0	0	0	0	0	2	0	0	0	0	0	0	0	2	0	0	0	0	0	0	2	Arthropoda	Insecta	Diptera	Psychodidae	Psychodinae
BOLD:ABV9096	0	0	0	0	0	0	2	0	0	0	3	0	0	0	0	0	0	0	0	0	0	Arthropoda	Insecta	Diptera	Ceratopogonidae
BOLD:AAO2131	0	3	0	0	0	0	0	0	0	0	0	0	0	0	0	2	0	0	0	0	0	Arthropoda	Insecta	Hymenoptera
BOLD:ACL1865	0	0	0	0	0	5	0	0	0	0	0	0	0	0	0	0	0	0	0	0	0	Arthropoda	Arachnida	Trombidiformes
BOLD:ADH9525	3	2	0	0	0	0	0	0	0	0	0	0	0	0	0	0	0	0	0	0	0	Arthropoda	Insecta	Lepidoptera	Depressariidae	Depressariinae	Psilocorsis
BOLD:ADH9635	5	0	0	0	0	0	0	0	0	0	0	0	0	0	0	0	0	0	0	0	0	Arthropoda	Insecta	Diptera	Chironomidae	Orthocladiinae	Metriocnemus
BOLD:ADH7338	0	0	0	0	0	0	0	0	0	0	5	0	0	0	0	0	0	0	0	0	0	Arthropoda	Insecta	Hymenoptera	Platygastridae
BOLD:ACF4446	0	0	2	3	0	0	0	0	0	0	0	0	0	0	0	0	0	0	0	0	0	Arthropoda	Insecta	Hymenoptera	Braconidae	Alysiinae	Dinotrema
BOLD:AAG2503	3	0	0	0	0	0	0	0	0	2	0	0	0	0	0	0	0	0	0	0	0	Arthropoda	Insecta	Diptera	Anthomyiidae
BOLD:AAU7175	0	0	0	0	0	0	0	0	0	0	3	0	0	0	2	0	0	0	0	0	0	Arthropoda	Insecta	Coleoptera	Latridiidae	Corticariinae	Melanophthalma	Melanophthalma helvola
BOLD:AAU8365	2	0	0	3	0	0	0	0	0	0	0	0	0	0	0	0	0	0	0	0	0	Arthropoda	Insecta	Hymenoptera	Ichneumonidae	Campopleginae	Campoletis
BOLD:ADH8747	0	5	0	0	0	0	0	0	0	0	0	0	0	0	0	0	0	0	0	0	0	Arthropoda	Insecta	Hymenoptera	Formicidae	Dolichoderinae	Tapinoma
BOLD:ABW3192	0	0	0	0	0	0	0	0	2	0	3	0	0	0	0	0	0	0	0	0	0	Arthropoda	Insecta	Hymenoptera	Platygastridae
BOLD:ACV4301	0	0	3	0	0	0	0	0	0	0	2	0	0	0	0	0	0	0	0	0	0	Arthropoda	Insecta	Thysanoptera	Thripidae	Thripinae	Scirtothrips
BOLD:ACE4701	0	2	0	0	3	0	0	0	0	0	0	0	0	0	0	0	0	0	0	0	0	Arthropoda	Insecta	Lepidoptera	Crambidae	Crambinae	Crambus
BOLD:ABA7839	0	0	2	0	0	0	0	0	0	0	0	0	0	0	0	0	0	0	0	3	0	Arthropoda	Insecta	Diptera	Chloropidae	Oscinellinae	Conioscinella	Conioscinella triorbiculata
BOLD:AAY6438	2	0	3	0	0	0	0	0	0	0	0	0	0	0	0	0	0	0	0	0	0	Arthropoda	Insecta	Diptera	Cecidomyiidae
BOLD:AAZ8501	0	2	0	0	0	3	0	0	0	0	0	0	0	0	0	0	0	0	0	0	0	Arthropoda	Insecta	Hemiptera	Aleyrodidae
BOLD:AAN5221	0	0	4	0	0	0	0	0	0	0	0	0	0	0	0	0	0	0	0	0	0	Arthropoda	Insecta	Diptera	Cecidomyiidae
BOLD:ACL1629	4	0	0	0	0	0	0	0	0	0	0	0	0	0	0	0	0	0	0	0	0	Arthropoda	Insecta	Diptera	Chironomidae	Chironominae
BOLD:ADH9317	0	2	0	0	0	0	0	2	0	0	0	0	0	0	0	0	0	0	0	0	0	Arthropoda	Insecta	Hemiptera	Cicadellidae	Typhlocybinae	Empoasca
BOLD:AAY6372	0	2	0	0	0	0	0	2	0	0	0	0	0	0	0	0	0	0	0	0	0	Arthropoda	Insecta	Diptera	Ceratopogonidae	Forcipomyiinae	Forcipomyia
BOLD:ACO7163	0	0	0	0	0	4	0	0	0	0	0	0	0	0	0	0	0	0	0	0	0	Arthropoda	Insecta	Lepidoptera	Tortricidae	Olethreutinae	Dichrorampha
BOLD:ACC1652	4	0	0	0	0	0	0	0	0	0	0	0	0	0	0	0	0	0	0	0	0	Arthropoda	Insecta	Coleoptera	Corylophidae	Corylophinae	Holopsis	Holopsis marginicollis
BOLD:AAK3501	0	0	0	2	0	0	0	0	0	0	0	2	0	0	0	0	0	0	0	0	0	Arthropoda	Arachnida	Trombidiformes	Hydryphantidae	Hydryphantinae	Hydryphantes
BOLD:AAG8371	4	0	0	0	0	0	0	0	0	0	0	0	0	0	0	0	0	0	0	0	0	Arthropoda	Insecta	Hymenoptera	Chalcididae	Chalcidinae	Conura	Conura albifrons
BOLD:ABA7852	0	4	0	0	0	0	0	0	0	0	0	0	0	0	0	0	0	0	0	0	0	Arthropoda	Insecta	Diptera	Chironomidae	Chironominae	Tanytarsus
BOLD:AAC8885	0	0	0	0	0	0	0	0	0	0	0	0	0	0	0	0	0	0	0	0	4	Arthropoda	Insecta	Diptera	Muscidae	Coenosiinae	Coenosia
BOLD:ACD7453	0	0	0	0	0	0	0	0	2	0	0	0	0	0	0	0	0	0	2	0	0	Arthropoda	Insecta	Diptera	Cecidomyiidae
BOLD:ABW1330	2	0	0	2	0	0	0	0	0	0	0	0	0	0	0	0	0	0	0	0	0	Arthropoda	Insecta	Diptera	Cecidomyiidae
BOLD:AAC2990	0	4	0	0	0	0	0	0	0	0	0	0	0	0	0	0	0	0	0	0	0	Arthropoda	Insecta	Diptera	Tabanidae	Chrysopsinae	Chrysops
BOLD:AAE8370	0	0	0	4	0	0	0	0	0	0	0	0	0	0	0	0	0	0	0	0	0	Arthropoda	Insecta	Hymenoptera	Braconidae	Macrocentrinae	Macrocentrus
BOLD:ABY3453	0	2	0	0	0	0	0	0	2	0	0	0	0	0	0	0	0	0	0	0	0	Arthropoda	Insecta	Hymenoptera	Figitidae
BOLD:AAM7459	0	0	4	0	0	0	0	0	0	0	0	0	0	0	0	0	0	0	0	0	0	Arthropoda	Insecta	Hymenoptera	Braconidae	Alysiinae	Asobara
BOLD:AAU6616	2	0	0	0	0	0	0	0	0	2	0	0	0	0	0	0	0	0	0	0	0	Arthropoda	Insecta	Diptera	Sciaridae		Epidapus
BOLD:AAY6419	4	0	0	0	0	0	0	0	0	0	0	0	0	0	0	0	0	0	0	0	0	Arthropoda	Insecta	Diptera	Cecidomyiidae
BOLD:AAY6395	0	0	2	2	0	0	0	0	0	0	0	0	0	0	0	0	0	0	0	0	0	Arthropoda	Insecta	Diptera	Cecidomyiidae
BOLD:AAN5248	0	0	4	0	0	0	0	0	0	0	0	0	0	0	0	0	0	0	0	0	0	Arthropoda	Insecta	Diptera	Cecidomyiidae
BOLD:AAI4070	2	0	0	0	0	0	0	0	0	0	0	0	0	0	0	0	0	0	0	0	2	Arthropoda	Insecta	Diptera	Tabanidae	Chrysopsinae	Chrysops	Chrysops lateralis
BOLD:ACL3710	0	0	0	0	0	0	0	0	0	0	0	0	0	0	0	0	2	0	0	0	2	Arthropoda	Insecta	Hymenoptera	Platygastridae	Platygastrinae	Trichacis
BOLD:AAH2876	2	0	0	0	0	0	0	2	0	0	0	0	0	0	0	0	0	0	0	0	0	Arthropoda	Insecta	Diptera	Cecidomyiidae	Micromyinae	Peromyia	Peromyia cornuta
BOLD:ABW6101	2	0	0	0	0	2	0	0	0	0	0	0	0	0	0	0	0	0	0	0	0	Arthropoda	Insecta	Diptera	Cecidomyiidae
BOLD:ABZ4247	0	0	0	0	0	0	0	0	2	0	2	0	0	0	0	0	0	0	0	0	0	Arthropoda	Insecta	Hemiptera	Cicadellidae	Typhlocybinae	Empoasca
BOLD:ACA4901	0	0	0	0	0	0	0	0	0	0	0	0	0	0	0	0	0	0	0	0	3	Arthropoda	Insecta	Diptera	Chironomidae	Chironominae
BOLD:ACM2054	0	0	3	0	0	0	0	0	0	0	0	0	0	0	0	0	0	0	0	0	0	Arthropoda	Insecta	Diptera	Cecidomyiidae
BOLD:ABY8659	3	0	0	0	0	0	0	0	0	0	0	0	0	0	0	0	0	0	0	0	0	Arthropoda	Insecta	Diptera	Tabanidae	Chrysopsinae	Chrysops	Chrysops niger
BOLD:ACU7270	0	0	3	0	0	0	0	0	0	0	0	0	0	0	0	0	0	0	0	0	0	Arthropoda	Insecta	Diptera	Cecidomyiidae
BOLD:ABW7897	0	0	3	0	0	0	0	0	0	0	0	0	0	0	0	0	0	0	0	0	0	Arthropoda	Insecta	Diptera	Cecidomyiidae
BOLD:ACU7058	0	3	0	0	0	0	0	0	0	0	0	0	0	0	0	0	0	0	0	0	0	Arthropoda	Insecta	Diptera	Ceratopogonidae
BOLD:ACX8571	3	0	0	0	0	0	0	0	0	0	0	0	0	0	0	0	0	0	0	0	0	Arthropoda	Insecta	Diptera	Cecidomyiidae
BOLD:ACV0280	0	0	0	3	0	0	0	0	0	0	0	0	0	0	0	0	0	0	0	0	0	Arthropoda	Insecta	Hymenoptera	Braconidae	Alysiinae	Coelinius
BOLD:AAM9367	0	0	0	0	0	0	0	3	0	0	0	0	0	0	0	0	0	0	0	0	0	Arthropoda	Insecta	Diptera	Phoridae
BOLD:AAY6388	0	0	3	0	0	0	0	0	0	0	0	0	0	0	0	0	0	0	0	0	0	Arthropoda	Insecta	Diptera	Cecidomyiidae
BOLD:ABA7871	3	0	0	0	0	0	0	0	0	0	0	0	0	0	0	0	0	0	0	0	0	Arthropoda	Insecta	Diptera	Cecidomyiidae
BOLD:AAZ5603	0	3	0	0	0	0	0	0	0	0	0	0	0	0	0	0	0	0	0	0	0	Arthropoda	Insecta	Diptera	Sciaridae		Corynoptera
BOLD:ACA5258	0	3	0	0	0	0	0	0	0	0	0	0	0	0	0	0	0	0	0	0	0	Arthropoda	Insecta	Diptera	Cecidomyiidae
BOLD:ADI0612	0	3	0	0	0	0	0	0	0	0	0	0	0	0	0	0	0	0	0	0	0	Arthropoda	Insecta	Hemiptera	Cicadellidae	Typhlocybinae	Typhlocyba
BOLD:ACC1407	0	0	0	0	0	0	0	0	0	0	0	0	0	3	0	0	0	0	0	0	0	Arthropoda	Insecta	Hymenoptera	Trichogrammatidae		Trichogramma
BOLD:ADH9799	0	0	3	0	0	0	0	0	0	0	0	0	0	0	0	0	0	0	0	0	0	Arthropoda	Insecta	Diptera	Cecidomyiidae
BOLD:ACO8982	3	0	0	0	0	0	0	0	0	0	0	0	0	0	0	0	0	0	0	0	0	Arthropoda	Insecta	Diptera	Cecidomyiidae
BOLD:ADM6923	0	3	0	0	0	0	0	0	0	0	0	0	0	0	0	0	0	0	0	0	0	Arthropoda	Insecta	Hymenoptera	Ceraphronidae
BOLD:AAP6708	0	0	0	0	0	3	0	0	0	0	0	0	0	0	0	0	0	0	0	0	0	Arthropoda	Insecta	Hymenoptera	Figitidae	Eucoilinae
BOLD:ACJ6975	0	0	0	0	0	0	0	0	0	0	0	0	0	3	0	0	0	0	0	0	0	Arthropoda	Insecta	Diptera	Chironomidae	Chironominae	Parachironomus
BOLD:ADH9633	0	0	3	0	0	0	0	0	0	0	0	0	0	0	0	0	0	0	0	0	0	Arthropoda	Insecta	Diptera	Cecidomyiidae
BOLD:ABW6104	3	0	0	0	0	0	0	0	0	0	0	0	0	0	0	0	0	0	0	0	0	Arthropoda	Insecta	Diptera	Cecidomyiidae
BOLD:ADH8687	3	0	0	0	0	0	0	0	0	0	0	0	0	0	0	0	0	0	0	0	0	Arthropoda	Insecta	Coleoptera	Chrysomelidae	Criocerinae	Oulema	Oulema melanopus
BOLD:AAZ0300	3	0	0	0	0	0	0	0	0	0	0	0	0	0	0	0	0	0	0	0	0	Arthropoda	Insecta	Diptera	Cecidomyiidae
BOLD:ACE5281	3	0	0	0	0	0	0	0	0	0	0	0	0	0	0	0	0	0	0	0	0	Arthropoda	Insecta	Diptera	Cecidomyiidae
BOLD:AAA4664	0	0	0	0	0	0	0	0	3	0	0	0	0	0	0	0	0	0	0	0	0	Arthropoda	Collembola	Entomobryomorpha	Entomobryidae	Lepidocyrtinae	Willowsia	Willowsia buski
BOLD:AAB7490	0	0	0	0	0	0	0	0	0	0	0	3	0	0	0	0	0	0	0	0	0	Arthropoda	Insecta	Diptera	Chironomidae	Orthocladiinae	Tvetenia	Tvetenia paucunca
BOLD:AAG2885	0	0	0	0	0	0	0	0	0	0	0	3	0	0	0	0	0	0	0	0	0	Arthropoda	Insecta	Hemiptera	Cicadellidae	Deltocephalinae	Colladonus	Colladonus clitellarius
BOLD:AAY6377	0	0	3	0	0	0	0	0	0	0	0	0	0	0	0	0	0	0	0	0	0	Arthropoda	Insecta	Diptera	Cecidomyiidae
BOLD:AAY9191	3	0	0	0	0	0	0	0	0	0	0	0	0	0	0	0	0	0	0	0	0	Arthropoda	Insecta	Hymenoptera	Mymaridae		Lymaenon
BOLD:ACX8761	0	0	0	3	0	0	0	0	0	0	0	0	0	0	0	0	0	0	0	0	0	Arthropoda	Arachnida	Trombidiformes	Scutacaridae
BOLD:ABV1330	3	0	0	0	0	0	0	0	0	0	0	0	0	0	0	0	0	0	0	0	0	Arthropoda	Insecta	Diptera	Cecidomyiidae
BOLD:ACW0228	0	0	0	0	0	3	0	0	0	0	0	0	0	0	0	0	0	0	0	0	0	Arthropoda	Insecta	Hemiptera	Tingidae	Tinginae	Acalypta
BOLD:ACR8420	3	0	0	0	0	0	0	0	0	0	0	0	0	0	0	0	0	0	0	0	0	Arthropoda	Insecta	Diptera	Dolichopodidae
BOLD:ACU4526	0	0	2	0	0	0	0	0	0	0	0	0	0	0	0	0	0	0	0	0	0	Arthropoda	Insecta	Diptera	Cecidomyiidae
BOLD:ACL2659	0	0	0	0	0	0	0	0	0	0	0	0	0	0	0	2	0	0	0	0	0	Arthropoda	Arachnida	Trombidiformes
BOLD:AAA7886	0	0	0	0	0	0	0	0	0	0	2	0	0	0	0	0	0	0	0	0	0	Arthropoda	Insecta	Hymenoptera	Braconidae	Microgastrinae	Microgaster	Microgaster jft17
BOLD:ACL6412	0	0	0	0	0	0	0	0	0	0	0	0	0	0	0	2	0	0	0	0	0	Arthropoda	Arachnida	Trombidiformes	Limnesiidae
BOLD:ACA6936	0	0	0	2	0	0	0	0	0	0	0	0	0	0	0	0	0	0	0	0	0	Arthropoda	Insecta	Diptera	Cecidomyiidae
BOLD:ACA6808	0	0	2	0	0	0	0	0	0	0	0	0	0	0	0	0	0	0	0	0	0	Arthropoda	Insecta	Diptera	Cecidomyiidae
BOLD:ACM6339	0	0	2	0	0	0	0	0	0	0	0	0	0	0	0	0	0	0	0	0	0	Arthropoda	Insecta	Diptera	Cecidomyiidae
BOLD:ABX7498	0	0	0	0	0	2	0	0	0	0	0	0	0	0	0	0	0	0	0	0	0	Arthropoda	Insecta	Diptera	Cecidomyiidae
BOLD:ACC1409	0	0	2	0	0	0	0	0	0	0	0	0	0	0	0	0	0	0	0	0	0	Arthropoda	Insecta	Hymenoptera	Platygastridae
BOLD:ACM9786	0	0	0	0	0	0	0	2	0	0	0	0	0	0	0	0	0	0	0	0	0	Arthropoda	Insecta	Diptera	Limoniidae	Chioneinae	Erioptera	Erioptera chlorophylla
BOLD:ABY0947	2	0	0	0	0	0	0	0	0	0	0	0	0	0	0	0	0	0	0	0	0	Arthropoda	Insecta	Hymenoptera	Pteromalidae
BOLD:ACX6345	2	0	0	0	0	0	0	0	0	0	0	0	0	0	0	0	0	0	0	0	0	Arthropoda	Insecta	Diptera	Cecidomyiidae
BOLD:AAM7450	2	0	0	0	0	0	0	0	0	0	0	0	0	0	0	0	0	0	0	0	0	Arthropoda	Insecta	Hymenoptera	Braconidae	Cheloninae	Chelonus
BOLD:ACX7914	2	0	0	0	0	0	0	0	0	0	0	0	0	0	0	0	0	0	0	0	0	Arthropoda	Insecta	Diptera	Cecidomyiidae
BOLD:AAN5220	2	0	0	0	0	0	0	0	0	0	0	0	0	0	0	0	0	0	0	0	0	Arthropoda	Insecta	Diptera	Cecidomyiidae
BOLD:ABA5917	0	2	0	0	0	0	0	0	0	0	0	0	0	0	0	0	0	0	0	0	0	Arthropoda	Insecta	Hymenoptera	Braconidae	Alysiinae
BOLD:ACF4733	0	0	2	0	0	0	0	0	0	0	0	0	0	0	0	0	0	0	0	0	0	Arthropoda	Insecta	Diptera	Syrphidae	Syrphinae	Platycheirus
BOLD:ACF4901	0	0	0	2	0	0	0	0	0	0	0	0	0	0	0	0	0	0	0	0	0	Arthropoda	Insecta	Diptera	Cecidomyiidae
BOLD:ABA0843	0	0	0	0	0	0	0	0	2	0	0	0	0	0	0	0	0	0	0	0	0	Arthropoda	Insecta	Diptera	Cecidomyiidae
BOLD:AAQ0262	2	0	0	0	0	0	0	0	0	0	0	0	0	0	0	0	0	0	0	0	0	Arthropoda	Insecta	Diptera	Cecidomyiidae
BOLD:ACF3071	2	0	0	0	0	0	0	0	0	0	0	0	0	0	0	0	0	0	0	0	0	Arthropoda	Insecta	Lepidoptera	Geometridae	Ennominae	Besma	Besma endropiaria
BOLD:ACK3805	2	0	0	0	0	0	0	0	0	0	0	0	0	0	0	0	0	0	0	0	0	Arthropoda	Insecta	Diptera	Cecidomyiidae
BOLD:AAN6711	0	0	0	2	0	0	0	0	0	0	0	0	0	0	0	0	0	0	0	0	0	Arthropoda	Arachnida	Mesostigmata	Parasitidae
BOLD:ACC9216	2	0	0	0	0	0	0	0	0	0	0	0	0	0	0	0	0	0	0	0	0	Arthropoda	Insecta	Diptera	Cecidomyiidae
BOLD:AAD5253	0	0	0	2	0	0	0	0	0	0	0	0	0	0	0	0	0	0	0	0	0	Arthropoda	Insecta	Diptera	Chironomidae	Orthocladiinae	Thienemanniella
BOLD:AAP6843	0	0	2	0	0	0	0	0	0	0	0	0	0	0	0	0	0	0	0	0	0	Arthropoda	Insecta	Diptera	Cecidomyiidae
BOLD:ACU7066	0	0	0	0	0	0	0	2	0	0	0	0	0	0	0	0	0	0	0	0	0	Arthropoda	Insecta	Diptera	Psychodidae
BOLD:ABV1359	0	0	0	0	0	0	0	0	0	0	0	0	0	0	0	0	0	0	0	2	0	Arthropoda	Insecta	Diptera	Cecidomyiidae
BOLD:AAB3782	0	0	0	0	0	0	0	2	0	0	0	0	0	0	0	0	0	0	0	0	0	Arthropoda	Insecta	Hymenoptera	Halictidae	Halictinae	Augochlorella
BOLD:ACK5742	0	0	2	0	0	0	0	0	0	0	0	0	0	0	0	0	0	0	0	0	0	Arthropoda	Insecta	Diptera	Cecidomyiidae
BOLD:ADI4124	0	0	0	0	0	0	0	2	0	0	0	0	0	0	0	0	0	0	0	0	0	Arthropoda	Insecta	Diptera	Cecidomyiidae
BOLD:ACB8388	2	0	0	0	0	0	0	0	0	0	0	0	0	0	0	0	0	0	0	0	0	Arthropoda	Insecta	Hymenoptera	Bethylidae
BOLD:ACM1807	0	0	2	0	0	0	0	0	0	0	0	0	0	0	0	0	0	0	0	0	0	Arthropoda	Insecta	Diptera	Cecidomyiidae
BOLD:ADK5121	0	2	0	0	0	0	0	0	0	0	0	0	0	0	0	0	0	0	0	0	0	Arthropoda	Insecta	Diptera	Sciaridae
BOLD:ACE5710	0	0	2	0	0	0	0	0	0	0	0	0	0	0	0	0	0	0	0	0	0	Arthropoda	Insecta	Hymenoptera	Braconidae	Alysiinae	Dinotrema
BOLD:ACB2540	0	0	2	0	0	0	0	0	0	0	0	0	0	0	0	0	0	0	0	0	0	Arthropoda	Insecta	Diptera	Cecidomyiidae
BOLD:AAG0857	0	0	0	0	0	0	0	0	0	0	0	0	0	0	0	0	0	0	0	0	2	Arthropoda	Insecta	Diptera	Syrphidae	Eristalinae	Xylota
BOLD:ACM1304	0	0	0	0	0	0	2	0	0	0	0	0	0	0	0	0	0	0	0	0	0	Arthropoda	Insecta	Diptera	Chironomidae	Chironominae	Polypedilum
BOLD:ACS9320	0	2	0	0	0	0	0	0	0	0	0	0	0	0	0	0	0	0	0	0	0	Arthropoda	Insecta	Diptera	Cecidomyiidae
BOLD:ABA0863	0	0	0	0	0	2	0	0	0	0	0	0	0	0	0	0	0	0	0	0	0	Arthropoda	Insecta	Diptera	Cecidomyiidae
BOLD:AAN5230	0	0	2	0	0	0	0	0	0	0	0	0	0	0	0	0	0	0	0	0	0	Arthropoda	Insecta	Diptera	Cecidomyiidae
BOLD:ADI4108	0	0	0	0	0	2	0	0	0	0	0	0	0	0	0	0	0	0	0	0	0	Arthropoda	Insecta	Diptera	Dolichopodidae	Sciapodinae	Condylostylus
9	0	2	0	0	0	0	0	0	0	0	0	0	0	0	0	0	0	0	0	0	0	Arthropoda	Insecta	Hemiptera	Cicadellidae	Typhlocybinae	Forcipata
BOLD:AAH6515	0	2	0	0	0	0	0	0	0	0	0	0	0	0	0	0	0	0	0	0	0	Arthropoda	Arachnida	Sarcoptiformes	Scheloribatidae
BOLD:AAU8567	0	0	0	0	0	0	0	0	0	0	2	0	0	0	0	0	0	0	0	0	0	Arthropoda	Insecta	Hymenoptera	Figitidae	Eucoilinae	Kleidotoma	Kleidotoma tetratoma
BOLD:AAN6437	0	0	0	0	2	0	0	0	0	0	0	0	0	0	0	0	0	0	0	0	0	Arthropoda	Insecta	Diptera	Sciaridae		Corynoptera	Corynoptera saccata
BOLD:AAB7913	0	0	0	2	0	0	0	0	0	0	0	0	0	0	0	0	0	0	0	0	0	Arthropoda	Collembola	Symphypleona	Bourletiellidae
BOLD:AAN6435	0	0	0	0	0	0	2	0	0	0	0	0	0	0	0	0	0	0	0	0	0	Arthropoda	Insecta	Diptera	Sciaridae		Bradysia	Bradysia angustipennis
BOLD:ACL1878	0	0	0	0	0	2	0	0	0	0	0	0	0	0	0	0	0	0	0	0	0	Arthropoda	Insecta	Diptera	Cecidomyiidae
BOLD:AAM7487	2	0	0	0	0	0	0	0	0	0	0	0	0	0	0	0	0	0	0	0	0	Arthropoda	Insecta	Hymenoptera	Diapriidae	Diapriinae	Trichopria	Trichopria nixoni
BOLD:ADH3856	0	0	0	0	0	0	0	0	0	0	0	0	0	0	0	0	0	2	0	0	0	Arthropoda	Insecta	Diptera	Agromyzidae
BOLD:AAA3759	0	2	0	0	0	0	0	0	0	0	0	0	0	0	0	0	0	0	0	0	0	Arthropoda	Insecta	Hemiptera	Aphididae	Calaphidinae	Therioaphis	Therioaphis trifolii
BOLD:ACC7901	2	0	0	0	0	0	0	0	0	0	0	0	0	0	0	0	0	0	0	0	0	Arthropoda	Insecta	Diptera	Cecidomyiidae
BOLD:AAN6436	0	0	0	0	0	0	0	0	0	0	0	0	0	0	0	0	0	0	0	2	0	Arthropoda	Insecta	Diptera	Sciaridae		Pseudolycoriella
BOLD:AAA7696	0	0	0	0	0	0	0	0	0	0	0	0	0	0	0	0	2	0	0	0	0	Arthropoda	Insecta	Hymenoptera	Braconidae	Orgilinae	Orgilus
BOLD:AAU8821	0	0	0	0	0	0	0	2	0	0	0	0	0	0	0	0	0	0	0	0	0	Arthropoda	Insecta	Hymenoptera	Diapriidae	Belytinae
BOLD:ACC2187	0	0	0	0	0	0	0	0	0	0	0	0	0	0	0	0	0	0	0	0	2	Arthropoda	Collembola	Entomobryomorpha	Entomobryidae	Entomobryinae	Entomobrya	Entomobrya atrocincta
BOLD:ACV0100	2	0	0	0	0	0	0	0	0	0	0	0	0	0	0	0	0	0	0	0	0	Arthropoda	Insecta	Diptera	Cecidomyiidae
BOLD:ACG9199	0	2	0	0	0	0	0	0	0	0	0	0	0	0	0	0	0	0	0	0	0	Arthropoda	Insecta	Diptera	Cecidomyiidae
BOLD:ADI0049	2	0	0	0	0	0	0	0	0	0	0	0	0	0	0	0	0	0	0	0	0	Arthropoda	Insecta	Diptera	Cecidomyiidae
BOLD:ABW8046	0	0	2	0	0	0	0	0	0	0	0	0	0	0	0	0	0	0	0	0	0	Arthropoda	Insecta	Diptera	Psychodidae
BOLD:ACC8043	0	0	0	0	0	0	0	2	0	0	0	0	0	0	0	0	0	0	0	0	0	Arthropoda	Insecta	Diptera	Sciaridae
BOLD:ABV0480	0	0	0	0	0	0	0	0	0	0	0	0	0	2	0	0	0	0	0	0	0	Arthropoda	Insecta	Diptera	Cecidomyiidae
BOLD:AAO7694	0	0	2	0	0	0	0	0	0	0	0	0	0	0	0	0	0	0	0	0	0	Arthropoda	Insecta	Diptera	Cecidomyiidae
BOLD:AAU6597	0	0	0	2	0	0	0	0	0	0	0	0	0	0	0	0	0	0	0	0	0	Arthropoda	Insecta	Diptera	Cecidomyiidae
BOLD:AAG1397	2	0	0	0	0	0	0	0	0	0	0	0	0	0	0	0	0	0	0	0	0	Arthropoda	Insecta	Hymenoptera	Braconidae	Alysiinae
BOLD:AAN5212	0	0	0	0	2	0	0	0	0	0	0	0	0	0	0	0	0	0	0	0	0	Arthropoda	Insecta	Diptera	Cecidomyiidae
BOLD:AAP5127	0	0	0	0	0	0	0	0	0	0	0	0	0	2	0	0	0	0	0	0	0	Arthropoda	Insecta	Diptera	Chironomidae	Chironominae	Cladotanytarsus
BOLD:AAE1829	2	0	0	0	0	0	0	0	0	0	0	0	0	0	0	0	0	0	0	0	0	Arthropoda	Insecta	Lepidoptera	Noctuidae	Noctuinae	Neoligia	Neoligia canadensis
BOLD:ABY6146	0	0	0	0	0	0	0	0	0	0	2	0	0	0	0	0	0	0	0	0	0	Arthropoda	Insecta	Thysanoptera
BOLD:ACW5681	0	0	0	2	0	0	0	0	0	0	0	0	0	0	0	0	0	0	0	0	0	Arthropoda	Insecta	Hymenoptera	Braconidae	Braconinae	Bracon
BOLD:AAG2873	0	2	0	0	0	0	0	0	0	0	0	0	0	0	0	0	0	0	0	0	0	Arthropoda	Insecta	Hemiptera	Cicadellidae	Typhlocybinae	Empoasca	Empoasca fabae
BOLD:ACU6062	0	0	2	0	0	0	0	0	0	0	0	0	0	0	0	0	0	0	0	0	0	Arthropoda	Insecta	Diptera	Cecidomyiidae
BOLD:AAG5539	0	0	0	0	0	0	2	0	0	0	0	0	0	0	0	0	0	0	0	0	0	Arthropoda	Insecta	Diptera	Chironomidae	Orthocladiinae
BOLD:ACX9015	0	0	0	0	0	0	2	0	0	0	0	0	0	0	0	0	0	0	0	0	0	Arthropoda	Arachnida	Sarcoptiformes	Galumnidae
BOLD:AAB0391	0	0	2	0	0	0	0	0	0	0	0	0	0	0	0	0	0	0	0	0	0	Arthropoda	Insecta	Diptera	Syrphidae	Eristalinae	Eristalis	Eristalis tenax
BOLD:AAN8522	0	0	0	2	0	0	0	0	0	0	0	0	0	0	0	0	0	0	0	0	0	Arthropoda	Insecta	Diptera	Scatopsidae
BOLD:ABY8158	0	0	0	0	0	0	0	0	0	0	0	0	0	0	0	0	2	0	0	0	0	Arthropoda	Insecta	Lepidoptera	Erebidae	Erebinae	Zale	Zale duplicata
