# Supplementary material for: Validation of COI metabarcoding primers for terrestrial arthropods
Source: PeerJ. 2019 Oct 7;7:e7745. doi: 10.7717/peerj.7745 (PMC6786254; doi:10.7717/peerj.7745)
Supplement: Supplemental Information 1 [file peerj-07-7745-s020.zip › Scripts_1_v2/R_scripts/taxonomic groups/mock_recovery.csv]

	Var1	X1	X2	X3	X4	X5	X6	X7	X8	X9	X10	X11	X12	X13	X14	X15	X16	X17	X18	X19	X20	X21	exp
1	Coleoptera	52	61	33	55	60	59	60	60	61	46	60	58	52	61	60	60	61	56	60	54	56	62
2	Dermaptera	1	1	0	1	1	1	1	1	1	1	1	1	0	1	1	1	1	1	1	1	1	1
3	Diptera	97	99	85	97	99	99	99	99	99	89	98	98	96	99	100	98	99	98	99	96	97	101
4	Hemiptera	10	22	21	21	22	21	22	22	22	17	22	20	16	22	22	18	22	17	22	20	21	22
5	Hymenoptera	20	49	35	43	41	47	46	49	45	22	32	42	35	51	47	40	51	37	42	39	41	60
6	Lepidoptera	101	101	91	102	100	102	101	102	101	96	101	100	99	102	102	100	102	98	100	98	98	104
7	Mecoptera	2	2	2	2	2	2	2	2	2	2	2	2	2	2	2	2	2	2	2	2	2	2
8	Odonata	1	3	2	3	3	3	3	3	3	3	2	3	2	3	3	2	3	2	2	2	3	3
9	Orthoptera	4	4	4	4	4	4	4	4	4	3	4	4	4	4	4	3	4	4	4	3	4	4
10	Trichoptera	8	15	10	15	14	15	15	15	15	14	14	13	12	15	15	14	15	12	14	15	15	15
