# Supplementary material for: Validation of COI metabarcoding primers for terrestrial arthropods
Source: PeerJ. 2019 Oct 7;7:e7745. doi: 10.7717/peerj.7745 (PMC6786254; doi:10.7717/peerj.7745)
Supplement: Supplemental Information 1 [file peerj-07-7745-s020.zip › Scripts_1_v2/R_scripts/taxonomic groups/mock_compositio.csv]

Process_ID	BIN	Order	Family	Subfamily	Species	RefSeqs
RRGCO236-15	BOLD:AAA5417	Lepidoptera	Notodontidae	Pygaerinae	Clostera albosigma	AACATTATATTTTATTTTTGGAATTTGAGCAGGAATAGTTGGAACCTCTTTAAGTTTATTAATTCGAGCTGAATTAGGAAATCCTGGATCTTTAATTGGAGATGATCAAATTTATAATACTATTGTTACAGCTCATGCTTTTATTATAATTTTTTTTATAGTTATACCTATTATAATTGGAGGATTTGGTAATTGATTAGTTCCTTTAATATTAGGAGCCCCTGATATAGCTTTTCCTCGAATAAATAATATAAGTTTTTGACTCCTACCCCCCTCATTAACTTTATTAATTTCAAGAAGAATTGTAGAAAATGGAGCAGGAACAGGATGAACAGTTTACCCCCCACTTTCATCTAATATTGCACATGGAGGAAGATCAGTTGATTTAGCTATTTTTTC…
RRMFG2297-15	BOLD:AAC6989	Coleoptera	Staphylinidae	Staphylininae	Ontholestes cingulatus	AATATTATATTTCATTTTTGGAATATGAGCTGGTATAATAGGAACTTCAATAAGATTAATTATTCGACTAGAACTAGGGAATCCCGGATTTTTAATTAATAATGATCAAATTTATAATTCCTTAGTAACTTCACATGCCTTCATCATAATTTTTTTTATAGTTATACCTATTATAATTGGAGGATTTGGTAATTGATTAATCCCTTTAATAATTGGGGCCCCTGATATAGCTTTCCCACGAATAAATAATATAAGATTTTGATTATTACCCCCTTCAATCTTTATTTTAATTTTAAGAAGAATAACAAACCAAGGAGCCGGAACTGGATGAACAGTTTATCCCCCTTTATCTCTCAATTTAAGACATGAAGGCATATCTATTGATTTAGCTATTTTTTC…
RRMFI4231-15	BOLD:ACW8623	Mecoptera	Panorpidae		Panorpa	AACTTTATATTTTATTTTCGGAGCATGATCCGGAATAATTGGAACTTCATTAAGAATTTTAATTCGAACTGAATTAGGACATCCTGGTTCATTAATTGGTGATGATCAAATTTATAATGTAATTGTTACAGCTCATGCATTTATTATAATTTTTTTTATAGTAATACCAATTATAATTGGAGGATTTGGAAATTGACTAGTTCCATTAATATTAGGAGCTCCAGATATAGCTTTTCCACGAATGAATAATATAAGTTTTTGACTTCTTCCTCCCTCTTTAACACTTTTGTTAGCCAGTAGTATAGTTGAAAACGGAGCTGGAACAGGATGAACAGTTTATCCACCTTTATCATCAGTAATTGCACATGGTGGAGCTTCTGTTGATTTAGCAATTTTTTC…
RRMFI4062-15	BOLD:AAH2302	Diptera	Asilidae	Laphriinae	Laphria	AACTTTATATTTTATTTTTGGAGCTTGATCAGGAATAATTGGAACTTCATTAAGAATTTTAATTCGTACTGAATTAGGACACCCTGGGTCATTAATTGGAAATGACCAAATTTATAATGTTATTGTTACAGCTCATGCTTTTATTATAATTTTTTTTATAGTAATACCAATTATAATTGGAGGATTTGGTAATTGATTAGTTCCATTAATATTAGGAGCTCCAGATATAGCATTCCCACGAATAAATAATATAAGTTTTTGAATACTTCCTCCTGCTTTAACACTTTTATTAGTAAGTAGTATAGTAGAAAATGGAGCTGGTACAGGTTGAACAGTTTACCCTCCTTTATCTTCTGTAATTGCTCATGGTGGAGCTTCTGTAGATTTAGCAATTTTTTC…
RRMFG2298-15	BOLD:AAH2378	Coleoptera	Elateridae	Elaterinae	Melanotus castanipes	AACATTATATTTTATCTTTGGAGCTTGAGCAGGAATAGTAGGAACTTCATTAAGAGTGTTAATTCGAGCAGAATTAGGAAACCCTGGATCATTAATTGGGGATGACCAAATTTATAATGTTATTGTTACTGCACATGCTTTTGTAATAATTTTTTTTATAGTTATACCAATTATAATCGGAGGATTTGGAAATTGATTAGTTCCACTAATATTAGGAGCTCCTGATATAGCATTCCCTCGAATAAATAACATAAGTTTTTGATTACTCCCTCCTTCATTAACATTACTTTTAATGAGCAGTTTAGTAGAAAGAGGGGCTGGGACAGGATGAACAGTATACCCTCCCCTATCATCAGGAATTGCACATAGAGGAGCATCTGTAGATTTAGCAATTTTTAG…
RRSSC7195-15	BOLD:AAE0845	Hemiptera	Pentatomidae	Pentatominae	Euschistus	AACTTTATACTTCATTTTCGGGGCCTGATCAGGAATAATTGGAACTTCCCTAAGAATCTTAGTTCGAGCCGAATTAGGTCACCCGGGGGCATTAATCGGAGATGACCAAATTTATAACGTAATTGTGACAGCCCACGCCTTTATTATAATTTTTTTTATAGTAATACCAATTATAATTGGGGGATTTGGAAATTGACTAGTGCCTATTATACTAGGAGCACCTGATATGGCTTTCCCCCGAATAAATAATATAAGTTTCTGATTGCTTCCCCCAGCCTTAACACTACTCCTAATAAGTAGTATAGTAGAAAATGGAGCTGGGACAGGTTGAACAGTTTACCCACCCTTATCATCTAATATCGCCCATGGAGGGGCATCAGTAGACCTAGCGATTTTTTC…
RRGCO456-15	BOLD:AAA2590	Lepidoptera	Noctuidae	Noctuinae	Xestia smithii	AACTTTATATTTTATTTTTGGAATTTGAGCAGGAATAATCGGAACATCTTTAAGTTTATTAATTCGAGCTGAATTAGGTAGCCCCGGCTCTTTAATTGGAGATGATCAAATTTATAATACCATTGTTACAGCTCATGCTTTCATTATAATTTTTTTTATGGTTATGCCAATTATAATTGGAGGATTTGGAAATTGATTAGTACCTTTAATATTAGGAGCTCCTGATATAGCATTCCCTCGGATAAATAATATAAGATTTTGGTTACTCCCCCCCTCAATCACTTTATTAATTTCTAGAAGAATTGTAGAAAATGGAGCCGGTACAGGATGAACAGTTTACCCCCCCCTATCTTCTAATATTGCCCATGGAGGAAGATCTGTTGATTTAGCTATTTTTTC…
RRMFI4070-15	BOLD:AAI5446	Diptera	Muscidae	Mydaeinae	Graphomya americana	AACTATATATTTTATTTTTGGAATTTGATCAAGAATTTTAGGATCTACTTTAAGATTTATTATTCGAATTGAATTAAGAACTTCAGGTTCATTAATAACAAATGATCAGATTTATAATTCAATTGTTACATTACATGCTTTTATTATAATTTTTTTCATAATTATACCATTAATAATTGGAGGATTTGGAAATTGATTAGTTCCTTTAATATTATCAGCTCCTGATATAGCATTTCCTCGAATAAATAATATAAGATTTTGATTACTACCTCCTTCTATTTTTTTCCTAATTTCTGCAGTCTTTATAGATAATAGAGTAGGAACAGGTTGAACTGTTTACCCTCCTTTATCAAATAATTTATTTCATTCAGGAAAGTCAGTTGATATTTCAATTTTTTC…
RRMFG2355-15	BOLD:AAA4555	Orthoptera	Acrididae	Melanoplinae	Melanoplus	TATTTTATATTTTATTTTCGGAATATGAGCAGGAATAATTGGTTCATCAATAAGAATTATTATTCGTATAGAATTGGGTAATCCAGGATTTTTAATTAATAATGATCAAATTTACAATTCTATTGTTACTGCTCATGCATTTATTATAATTTTTTTTATAGTAATACCTATTATAATTGGTGGATTTGGAAATTGATTAATTCCATTAATATTAGGAGCTCCTGATATAGCCTTTCCACGAATAAATAATATGAGATTCTGATTATTACCTCCCTCAATTATATTAATTATTTCTAGAAGAATAATTAATCAAGGAGTTGGGACAGGCTGAACAGTTTATCCCCCTTTATCTTCTAATTTAAATCATGAAGGTATATCTGTAGATTTAGCTATTTTCTC…
RRMFC1998-15	BOLD:AAU7141	Coleoptera	Elateridae	Elaterinae	Ampedus linteus	CACTTTATATTTTATATTTGGAATTTGATCAGGATTAGTAGGATCTTCTCTTAGTTTTATTATTCGAATAGAATTAAGAACTCCAGGAAGATTTATTGGAAATGACCAAATTTATAATGTGATTGTAACTTCTCATGCTTTTATTATAATTTTCTTTATAGTTATACCAATTATAATTGGGGGGTTCGGAAATTGACTAGTACCCTTAATATTGGGATCACCTGATATAGCTTTTCCTCGAATAAATAATCTTAGATTTTGATTCCTTCCCCCATCTCTTATTTTTTTATTATTAAGAAGTATAACTAATTCTGGAGCTGGGACAGGATGAACTGTCTATCCTCCTCTATCTTCTAATTTATCTCATGCAGGCAGATCAGTTGATTTAACTATTTTTTC…
RRSSA2290-15	BOLD:AAH2376	Coleoptera	Elateridae	Elaterinae	Ampedus nigricollis	AACATTATATTTTATTTTTGGTATTTGAAGAGGAATACTAGGAACTTCTTTAAGATTATTAATTCGAGCAGAATTAGGTAATCCTGGTTATTTAATTGGTGACGATCAAATTTATAATACTATTGTAACAGCTCATGCTTTTATTATAATTTTTTTTATAGTTATACCTATTATAATTGGAGGATTTGGAAATTGATTAGTCCCTTTAATATTAGGTGCTCCAGATATAGCTTTTCCCCGTATAAATAATATAAGTTTTTGATTATTACCTCCTTCTATTATACTTTTAATTTCAAGAAGAATTGTAGAAAATGGAGCAGGAACTGGATGAACAGTATACCCCCCACTTTCATCAAATATTGCCCACAGAGGAAGTTCTGTAGACCTAGCAATTTTTTC…
RRMFI4225-15	BOLD:AAU7277	Coleoptera	Mordellidae	Mordellinae	Tomoxia lineella	AATTTTATATTTTATTTTTGGTATATGAGCCGGAATAAATGGATCATCAATAAGTATTATTATTCGAATAGAATTAGGTAATCCAGGTTATTTAATTAATAATGATCAAATTTATAATTCAATTGTAACAGCTCATGCTTTTATTATAATTTTCTTTATAGTAATACCTATTATAATTGGTGGATTTGGAAATTGATTAATTCCTTTAATATTAGGAGCTCCTGATATAGCTTTCCCTCGAATAAATAATATAAGATTTTGATTATTACCACCATCTATTTTTATATTAATTTTTAGAAGAATTACTAATCAAGGTATAGGAACTGGATGAACTGTTTATCCACCTTTATCTTCTAATTTAAATCATGAAGGTATATCAGTTGATTTAGGAATTTTTTC…
RRGCO355-15	BOLD:AAA2247	Lepidoptera	Notodontidae	Notodontinae	Gluphisia septentrionis	CACACTATACTTTATTTTCGGACTATGATCAGGACTAATTGGCTCCTCTCTCAGTTTAATTATTCGTACAGAATTAAGAACCCCAGGAAGATTAATTGGAAATGATCAAATCTATAATGTAATCGTTACAGCTCACGCTTTCATTATAATTTTTTTTATAGTTATACCTATTATAATCGGGGGATTCGGAAACTGATTAGTTCCTCTAATGCTAGGAGCCCCAGATATGGCCTTCCCACGAATAAATAATATAAGATTTTGATTCCTCCCTCCCTCTTTAATATTCCTAATCTTTAGCAGCTTAATTAACAACGGAGCAGGCACAGGATGAACAGTGTACCCTCCGTTATCATCAAACCTCTCTCATCTAGGAAGATCCGTCGATCTTACAATTTTCTC…
RRSSA4306-15	BOLD:AAG3685	Mecoptera	Panorpidae		Panorpa latipennis	AACATTATATTTTATTTTTGGAGCCTGAGCTGGAATAGTTGGAACTTCACTAAGTATACTAATTCGAGCTGAATTAGGACACCCTGGAGCATTAATTGGAGATGACCAAATTTATAATGTAATTGTAACAGCCCATGCTTTTATTATAATTTTTTTTATAGTTATACCAATTATAATTGGAGGATTTGGTAATTGATTGGTACCTTTAATATTAGGGGCCCCAGATATAGCCTTCCCACGTATAAATAATATAAGATTTTGAATATTACCTCCTTCTTTAACTTTACTTTTAGCTAGAAGTATAGTTGAAAATGGAGCCGGTACTGGATGAACTGTTTATCCTCCATTAGCTTCTGGAATTGCACATACTGGAGCTTCTGTTGATTTAGCAATTTTCTC…
RRMFI4078-15	BOLD:ABX5395	Diptera	Syrphidae	Eristalinae	Sericomyia chrysotoxoides	AACATTATATTTTATTTTTGGAGCATGAGCAGGGATAGTAGGAACTTCATTAAGTATATTAATTCGAGCTGAATTGGGGACTCCTGGTGCATTGATTGGTGATGATCAAATTTATAATGTTATTGTTACTGCACATGCTTTTATTATAATTTTTTTTATAGTTATACCTATTATAATTGGAGGATTTGGTAATTGATTAGTACCTTTAATATTAGGTGCTCCTGATATAGCTTTTCCTCGTATAAATAATATAAGTTTTTGATTATTACCTCCTTCTTTAACTCTTCTTTTAATAAGAAGAATAGTAGAAAGTGGTGCTGGAACTGGATGAACAGTTTATCCACCTTTATCATCTGGTATTGCTCATGGAGGAGCTTCAGTAGATTTAGCAATTTTTAG…
RRGCO229-15	BOLD:AAA2370	Lepidoptera	Noctuidae	Dilobinae	Raphia frater	AACAATATACTTCTTGTTTGGAATTTGATCAGGAATAGTAGGAATAATATTAAGTATAATTATTCGGATTGAGTTAGCTCAGCCAGGATCATTTTTAAATAATGATCAAATATATAATGTAATTGTTACATCTCACGCTTTTATTATAATTTTCTTTATAGTTATACCAATCATAATTGGTGGATTTGGTAACTGACTCTTACCTCTTATAATTGGAGCACCAGATATAGCATTTCCACGACTAAATAATATAAGATTTTGACTTTTACCACCTTCATTAACATTATTACTTTCAAGATCATTAATTGAAATAGGAGTAGGAACAGGATGAACAGTTTACCCTCCATTATCTAGATTTATTCACCATTCAGGACCAAGAGTTGATATATCTATTTTTTC…
RRMFI4216-15	BOLD:AAB6702	Coleoptera	Cerambycidae	Cerambycinae	Clytus ruricola	AACTTTATATTTTGTATTTGGTACATGAGCAGGAATAGTAGGTACATCCCTAAGTATATTAATTCGTATAGAACTTGGTCATCCAGGAGCATTAATTGGTGATGATCAAATTTATAATGTAATTGTTACTGCCCATGCATTTGTAATAATTTTTTTTATAGTTATACCAATTATAATTGGAGGATTTGGAAACTGACTAGTTCCCCTTATATTAGGAGCTCCAGATATAGCATTCCCTCGAATAAATAATATAAGTTTTTGATTATTACCTCCTTCATTAACTCTATTATTAATAAGAAGAATAGTAGAAAACGGAGCTGGAACAGGATGAACAGTCTACCCTCCTCTTTCAAGAAATATTGCTCATAGAGGGGCATCTGTAGATTTAGCAATTTTTTC…
RRSSA3968-15	BOLD:AAH6661	Coleoptera	Lampyridae	Lampyrinae	Pyractomena	AACTCTCTACTTCATTTTTGGCGCTTGAGCTGGAATAGTTGGCACATCCCTAAGAATTTTAATTCGTGCTGAACTAGGACACCCAGGAGCTTTAATTGGAGATGACCAAATTTATAATGTAATTGTTACTGCTCATGCTTTTGTAATAATTTTCTTTATAGTTATGCCCATTATAATTGGAGGATTTGGAAACTGGCTAGTACCCCTAATGCTAGGAGCCCCAGATATAGCCTTTCCTCGAATAAACAATATAAGCTTTTGACTTCTTCCACCCTCTTTAACCCTTCTCCTCGTTAGAAGAATAGTTGAAAATGGCGCCGGGACTGGATGAACCGTTTACCCCCCGTTATCTTCTGTAATTGCCCATGGAGGAGCTTCTGTTGATTTAGCAATTTTTAG…
RRMFC1666-15	BOLD:AAD5593	Hymenoptera	Vespidae	Vespinae	Vespula maculifrons	AACTTTATATTTTATTTTTGGAGCATGAGCAGGAATAGTAGGAACTTCATTAAGAATATTAATCCGTGCAGAATTAGGAAACCCTGGAGCATTAATTGGAGATGACCAAATTTATAATGTTATTGTTACTGCACATGCTTTTATTATAATTTTTTTTATAGTAATACCTATTATAATTGGAGGATTTGGAAATTGATTAGTTCCTTTAATATTAGGAGCACCAGATATAGCCTTTCCTCGAATAAATAATATAAGATTTTGACTTCTACCTCCATCATTAACCCTCCTTTTAATGAGAAGCCTTGTGGAAAGAGGTGCAGGTACAGGATGGACTGTCTACCCCCCACTCTCTTCAGGAATTGCACATGCTGGAGCATCAGTTGATTTAGCTATTTTTAG…
RRSSA234-15	BOLD:AAG6743	Diptera	Sarcophagidae	Sarcophaginae	Sarcophaga subvicina	AACATTATATTTTATTTTCGGAGCGTGATCCGGAATAATTGGAACTTCTTTAAGTATTTTAATTCGAGCTGAATTAGGACACCCTGGAGCATTAATTGGTGATGATCAAATTTATAATGTAATTGTAACTGCTCATGCCTTTATTATAATTTTTTTTATAGTAATGCCAATTATAATTGGAGGATTTGGTAATTGACTAGTGCCTCTTATACTAGGTGCTCCTGATATAGCTTTCCCTCGAATAAATAATATAAGTTTTTGACTTTTACCTCCTGCACTAACTTTATTGTTAGTAAGTAGTATAGTAGAAAACGGAGCTGGAACAGGATGAACTGTTTACCCTCCGTTATCTTCAAATATTGCTCATGGAGGAGCTTCTGTTGATTTAGCAATTTTTTC…
RRMFD032-15	BOLD:ACV5348	Diptera	Syrphidae	Syrphinae	Dasysyrphus venustus	AACCTTATATTTTATTTTTGGAGCATGATCAGGATCCCTTGGCTTAGCATTAAGTCTTCTAATTCGAGCAGAATTAGGAACTCCAGGTACTCTTATTGGAAATGACCAAATTTATAATGTTATTGTAACAGCACATGCTTTTATTATAATTTTCTTTATAGTTATACCTATCATAATTGGGGGATTTGGAAATTGATTAGTACCTTTAATATTAGGGGCCCCTGACATGGCATTTCCTCGTATAAATAACATGAGATTTTGATTTTTACCTCCTTCACTTATATTTTTATTAATAAGAAGAATAGTAGAAAGAGGAGCAGGAACAGGATGAACTGTTTATCCTCCTCTGTCAGCTAATATTGCTCATAGAGGACCATCAGTTGATTTAGCTATTTTTAG…
RRSSA235-15	BOLD:AAD2789	Diptera	Syrphidae	Eristalinae	Temnostoma balyras	AACTTTATATTTTATTTTTGGTGCTTGAGCAGGAATAGTAGGAACTTCATTAAGAATATTAATTCGAGCTGAATTAGGAAATCCTGGATCATTAATTGGTGATGATCAAATTTATAATGTTATTGTAACTGCTCATGCATTTGTTATAATTTTTTTTATAGTAATACCTATTATAATTGGAGGATTTGGAAATTGATTAGTCCCTTTAATATTAGGAGCTCCTGATATAGCTTTTCCTCGAATAAATAATATAAGTTTTTGACTTCTTCCTCCTTCATTAACTCTTCTTTTAATGAGAAGTATAGTTGAAAGTGGAGCTGGTACTGGATGAACAGTTTACCCCCCTTTATCTTCAGGAATTGCCCATGCTGGAGCTTCAGTTGATTTGGCTATTTTTAG…
RRMPA007-15	BOLD:AAF1237	Diptera	Syrphidae	Syrphinae	Platycheirus obscurus	AACTTTATATTTTATGTTCGGAATATGATCGGGAATAATTGGAATAATATTAAGAATAATTATCCGTGTTGAATTAGGGCAACCCGGACCATTTATTAACAATGATCAAATTTACAACACAATCATTACATCACATGCATTTATCATAATTTTCTTTATAGTAATACCTATCATAATTGGGGGATTTGGTAACTGACTATTACCTATTATAATCGGAGCACCAGATATAGCATTTCCTCGAATAAATAACATAAGATTTTGACTTTTACCACCATCAATTAAACTTCTATTGATTAGATCATTAGTAGAATCTGGTGTTGGAACAGGGTGAACAGTATATCCACCACTGTCTAGTAATATTGGACATTCTGGACCAAATGTTGAATTTGCAATTTTTTC…
RRMFE2534-15	BOLD:AAH7139	Diptera	Sarcophagidae	Sarcophaginae	Boettcheria bisetosa	AACTTTATATTTTATTTTTGGATTTTGATCTGGAATATTAGGTTTATCATTTAGATTATTAATTCGAACAGAACTTGGAATACCTGGATCTATAATTGGAGATGATCAAATTTACAATGTAATTGTAACATCCCATGCATTCTTAATAATTTTTTTTATAGTTATACCTATCATAATTGGAGGATTTGGGAATTGATTAATCCCTTTAATATTAGGAGCCCCTGATATAGCATTCCCACGTCTTAATAACATAAGATTTTGATTTTTACCTCCTTCATTAATTTTATTATTATCTAGAAGAATAGTAAATTCAGGATCAGGAACAGGATGAACAGTTTATCCTCCTTTATCTAGAAGAATATCCCATGCAGGAGCATCAGTTGATTTAACAATTTTTTC…
RRGCO547-15	BOLD:ACE5422	Lepidoptera	Crambidae	Crambinae	Neodactria luteolellus	AACTTTATATTTTATTTTTGGAATTTGAGCCGGTATAATTGGAACTTCTTTAAGATTACTAATTCGAGCTGAATTAGGAAACCCCGGATCTTTAATTGGAGACGACCAAATTTATAATACCATTGTAACAGCTCATGCTTTCATTATAATTTTTTTTATAGTTATACCAATCATAATTGGAGGATTTGGTAATTGATTAGTACCTCTGATACTAGGAGCTCCTGATATGGCTTTTCCACGAATAAACAATATAAGATTCTGATTACTCCCCCCATCTATTACTCTTCTAATTTCGAGAAGAATTGTAGAAAATGGAGCTGGAACTGGTTGAACAGTTTACCCCCCTTTATCTTCAAATATTGCTCATGGAGGAAGTTCTGTTGATTTAGCTATTTTTTC…
RRMFE3344-15	BOLD:AAJ2208	Diptera	Limoniidae	Limoniinae	Limonia immatura	AACATTATATTTTATTTTTGGTATTTGAAGAGGGATATTAGGAACTTCTTTAAGATTATTAATTCGAGCAGAATTAGGTAATCCTGGTTATTTAATTGGTGACGATCAAATTTATAACACTATTGTAACAGCTCATGCTTTTATTATAATTTTTTTTATAGTTATACCTATTATAATTGGAGGATTTGGAAATTGATTAGTTCCTTTAATATTAGGTGCTCCGGATATAGCTTTCCCCCGTATAAATAATATAAGTTTTTGATTATTACCTCCTTCTATTATACTTTTAATTTCAAGAAGAATTGTAGAAAATGGAGCAGGAACTGGATGAACAGTATACCCCCCACTTTCATCAAATATTGCTCATAGAGGTAGTTCTGTAGACCTAGCAATTTTTTC…
RRSSA2292-15	BOLD:ACR3975	Coleoptera	Elateridae	Elaterinae	Ampedus protervus	AACTTTATATTTCATTTTTGGTACATGGTCAGGAATAGTAGGAACTTCCCTCAGTCTACTAATTCGAGCCGAACTAGGAAACCCTGGATCTTTAATTGGTAACGATCAAATCTACAACGTTATCGTAACAGCCCATGCATTTGTAATAATTTTTTTCATGGTTATACCAATTGTAATTGGTGGATTTGGAAATTGATTAGTTCCCTTAATACTCGGGGCTCCTGATATAGCTTTTCCTCGAATAAACAATATAAGATTTTGACTTCTCCCTCCGTCATTAAATTTATTGCTTACTAGAAGAATAGCTGAAAGAGGAGCAGGAACTGGTTGAACAGTTTATCCACCTCTATCAGCAAATGTTGCTCATAGAGGAACTTCTGTTGATTTAGCAATTTTCAG…
RRSSA2333-15	BOLD:AAC0661	Coleoptera	Carabidae	Harpalinae	Pterostichus melanarius	AACTCTTTATTTTATTTTTGGAGCTTGATCAGGTATAATTGGCACATCTTTAAGATTATTAATTCGTTCAGAATTAGGTAATCCAGGATCTCTAATTGGAGATGATCAAATTTATAATGTAATTGTTACAGCACATGCTTTTATTATAATTTTTTTTATAGTAATACCTATTATAATAGGAGGATTTGGAAATTGATTAGTGCCCCTAATATTGGGAGCTCCTGATATAGCTTTCCCCCGAATAAATAACATAAGATTTTGACTTTTACCACCTTCTCTTACTTTACTTTTAATAAGAAGAATTGTGGAAAACGGGGCAGGAACTGGATGAACAGTTTACCCACCATTATCTTCAAATATTGCCCATAATGGTTCATCAGTTGATTTAACAATTTTTAG…
RRMFG3290-15	BOLD:AAA2218	Odonata	Coenagrionidae	Ischnurinae	Enallagma	AACCCTCTACTTTATCTTTGGTGCGTGAGCAGGAATACTAGGTACATCCCTAAGCCTACTCATCCGTGCCGAACTAGGAAACCCTGGGTCTCTAATTGGTAACGACCAAATCTACAACGTTATTGTTACCGCACACGCATTCATCATAATTTTCTTTATAGTTATACCAATCATGATTGGAGGATTCGGAAATTGGTTAGTTCCATTGATACTAGGAGCCCCAGATATAGCTTTCCCTCGAATAAATAACATAAGATTCTGGCTATTACCACCTTCATTAAGACTTTTACTAATAAGAAGAATTGTAGAAAACGGAGCAGGAACAGGATGAACTGTGTACCCACCACTATCATCTAATATTGCCCACAGAGGTTCCTCTGTAGACCTTGCAATTTTTAG…
RRSSC1963-15	BOLD:AAG5647	Diptera	Rhagionidae		Symphoromyia fulvipes	AACATTATACTTCATTTTCGGAGCATGGGCTGGATTAGTAGGTACAGCCTTAAGAATAATTATCCGAATAGAATTAAGAACACCAGGACACCTAATTAATGATGATCAAATTTATAATGTAGTAGTAACGGCTCACGCATTTATTATAATCTTTTTTATAGTAATACCAATTATAATTGGAGGATTTGGTAATTGATTAGTCCCCTTAATAATTGGAGCCCCAGACATAGCATTTCCGCGAATAAATAATATAAGATTTTGACTATTACCACCATCATTAATATTATTAATTTCTAGTAGAATTGTAGATACAGGTGTAGGAACTGGATGAACTGTTTATCCACCCTTAGCAGGACCTATTGCACACAGCGGGGTAGCAGTAGATTTAGCTATTTTTTC…
RRSSC4804-15	BOLD:AAA3447	Lepidoptera	Pieridae	Coliadinae	Colias	AACCCTTTACTTCGTCTTTGGGGCATGAGCAGGAATAGTAGGAACATCCCTAAGAGTTTTAATCCGATCAGAACTGGGAAATCCAGGATCCTTAATTGGAGATGATCAAATTTACAATGTAATCGTAACAGCCCATGCATTTATCATAATTTTCTTTATAGTTATACCAATCATAATTGGAGGATTCGGAAATTGATTAGTGCCTCTAATACTTGGTGCTCCTGATATGGCCTTCCCCCGAATAAATAATATGAGATTCTGATTACTTCCCCCATCATTAGCATTACTTATTATAAGAAGAATTGTAGAAAGAGGAGCAGGAACAGGATGGACTGTTTATCCTCCCCTATCTGCTAATGTAGCTCACAGGGGATCTTCTGTAGACTTAGCTATTTTTAG…
RRGCO465-15	BOLD:AAA3073	Lepidoptera	Noctuidae	Noctuinae	Ochropleura implecta	AACTTTATATTTTATTTTTGGTGTGTGAGCAGGAATAATTGGAACTTCTTTAAGTTTATTAATTCGTACAGAATTAGGTAATCCTGGATCGCTAATTGGAGATGATCAAATTTATAACACTATTGTTACAGCTCATGCCTTTATTATAATTTTTTTTATAGTTATGCCAATTATAATTGGAGGATTTGGTAATTGATTAATTCCTTTGATATTAGGAGCCCCTGATATAGCTTTCCCACGTATAAATAATATAAGATTTTGATTACTACCCCCATCATTAACTTTATTAATTTCTAGAAGTATTGTTGAAAACGGAGCAGGAACAGGATGAACAGTTTACCCCCCTCTTTCTTCTAATATTGCCCATAGAGGATCTTCTGTTGATTTAGCTATTTTTTC…
RRSSC4965-15	BOLD:AAB7413	Hymenoptera	Andrenidae	Andreninae	Andrena nasonii	TACTTTATACTTTATTTTTGGAGCTTGATCAGGAATAATTGGAACTTCACTAAGAATTCTAATTCGAGCTGAATTAGGACACCCTGGAGCATTAATTGGAGATGACCAAATTTATAACGTAATTGTTACAGCTCATGCTTTTATTATAATTTTTTTTATAGTAATACCAATTATAATTGGAGGATTTGGTAATTGATTAGTTCCTCTAATACTAGGAGCCCCAGATATAGCTTTCCCTCGAATAAATAATATAAGTTTCTGACTTTTACCTCCTGCATTAACTTTATTGTTAGTAAGTAGTATAGTAGAAAACGGAGCTGGAACAGGATGAACTGTTTATCCTCCTTTATCTTCTAATATCGCACATGGAGGAGCTTCAGTAGATTTAGCTATTTTTTC…
RRSSC7805-15	BOLD:AAG4429	Coleoptera	Chrysomelidae	Chrysomelinae	Calligrapha	GATATTATATTTTATTTTTGGTATATGATCCGGAATAATTGGATCTTCCATAAGAATAATTATTCGTATAGAATTAGGGAATCCAGGTTACTTAATTAATAATGATCAAATTTATAATTCCATTGTTACAGCTCACGCTTTTATTATAATTTTTTTTATAGTTATACCAATTATAATTGGAGGATTTGGAAATTGATTAGTGCCTTTAATATTAGGGGCCCCAGATATAGCATTCCCACGAATAAATAATATAAGATTTTGACTTTTACCCCCATCATTATTAATATTAATTTTTAGAAGAATTACTAACCAAGGAGTAGGAACTGGATGAACAGTATATCCCCCTTTATCCCTAAACCTTAATCATGAAGGTCTTTCAGTTGATTTAGCTATTTTTTC…
RRMFI4192-15	BOLD:AAB7690	Hymenoptera	Megachilidae	Megachilinae	Megachile inermis	AACATTATATTTTTTATTTGGTACATGAGCCGGAATAGTAGGAACATCATTAAGAATTTTAATTCGTGCAGAATTGGGACATCCTGGAGCCTTAATTGGAGACGATCAAATTTATAATGTTATTGTAACTGCTCATGCTTTCGTAATAATTTTTTTTATAGTAATACCAATTATAATTGGAGGATTTGGAAATTGATTAGTTCCATTAATATTAGGAGCACCTGATATAGCATTTCCTCGAATAAATAATATAAGATTTTGACTACTTCCTCCTTCTTTAACTTTATTATTAGTAAGAAGTATAGTAGAAAATGGAGCTGGAACTGGATGAACAGTTTATCCACCATTATCAGCAACTATTGCTCATGGAGGAGCCTCAGTTGATTTAGCAATTTTTTC…
RRGCO513-15	BOLD:AAB3885	Lepidoptera	Erebidae	Herminiinae	Macrochilo absorptalis	AACATTATATTTTATTTTCGGAGCATGAGCAGGAATAGTAGGAACTTCATTAAGTATCCTTATTCGAGCTGAATTAGGTCATCCAGGAGCATTAATTGGAGATGATCAAATTTATAACGTAATTGTTACAGCCCATGCTTTTATTATAATTTTTTTTATAGTAATACCTATTATAATTGGAGGATTTGGTAATTGATTAGTTCCATTAATATTAGGAGCTCCTGATATAGCTTTCCCCCGAATAAACAATATAAGTTTTTGACTTTTACCTCCTGCATTAACTTTATTGTTAGTAAGTAGTATAGTAGAAAATGGAGCTGGAACAGGATGAACTGTTTACCCTCCCTTGTCTTCTAATATTGCTCATGGAGGAGCTTCTGTTGATTTAGCAATTTTTTC…
RRMFD018-15	BOLD:AAG6762	Diptera	Syrphidae	Eristalinae	Chalcosyrphus nemorum	AACTTTATATTTTATTTTCGGAGCTTGAGCTGGTATAGTAGGTACCTCTCTTAGTATTTTAATTCGAGCCGAGTTAGGTCATCCTGGAGCTCTAATTGGAGATGATCAAATTTATAATGTAATTGTAACAGCACATGCTTTTGTAATAATTTTTTTTATAGTTATACCTATTATAATTGGAGGATTTGGTAATTGATTAGTTCCACTAATACTAGGTGCCCCAGATATAGCTTTTCCTCGAATAAACAATATAAGATTTTGATTATTACCTCCTTCATTAACCTTATTATTAGTTAGAAGCATAGTAGAAAACGGGGCTGGAACAGGTTGAACAGTATACCCTCCTTTATCTTCAGTTATTGCACATGGTGGTGCCTCTGTAGATTTAGCTATTTTCTC…
RRMFG2300-15	BOLD:AAH0466	Coleoptera	Elateridae	Dendrometrinae	Denticollis denticornis	AACATTATATTTTATTTTTGGTATTTGAGCAGGAATAGTAGGAACTTCTTTGAGTTTATTAATTCGAGCAGAATTAGGTAATCCAGGTTCTTTAATTGGAGATGATCAAATTTATAATACTATTGTAACAGCTCATGCTTTTATTATAATTTTCTTCATAGTTATACCAATTATAATTGGAGGATTTGGAAATTGATTAGTGCCTTTAATATTAGGTGCTCCAGATATAGCTTTCCCTCGTATAAATAATATAAGTTTTTGATTACTTCCACCTTCTATTATACTTTTAATTTCAAGAAGAATTGTAGAAAATGGAGCAGGAACTGGATGAACAGTATACCCCCCACTTTCATCTAATATTGCTCATGGAGGAAGTTCTGTAGACTTAGCAATTTTTTC…
RRMFB1218-15	BOLD:ABZ2493	Diptera	Tachinidae	Tachininae	Epalpus signifer	ATTATTATACTTTGTTTTTGGTTTATGATCAGGAATAATTGGATCTTCATTAAGAATAATTATCCGTATAGAACTTGGAACCCCTGGACAATTAATTGGTAATGATCAAATTTACAATACTATTGTTACTGCACATGCTTTTATTATAATTTTTTTTATAGTTATACCTTTTATAATTGGAGGATTTGGAAACTGATTAATTCCAATTATATTATCAGCACCAGATATAGCCTTCCCACGTATAAATAATATAAGATTTTGACTATTACCTCCTTCATTAATATTATTACTTATAAGCAATTCTATTGGTTCAGGTGTAGGAACTGGATGAACTTTATACCCTCCTTTATCTTCTATTATTGGCCATAATACTCCCTCTGTAGATTTAAGTATTTTTTC…
RRGCO578-15	BOLD:AAB0268	Lepidoptera	Tortricidae	Tortricinae	Archips purpurana	AACATTATATTTTATTTTTGGAATTTGAGCAGGTATAGTAGGAACATCCCTTAGTCTAATTATTCGAACTGAACTAGGTAATCCAGGATTTTTAATTGGAGATGACCAAATTTATAATACTATTGTTACAGCTCATGCTTTTATTATAATTTTTTTTATAGTAATACCTATTATAATCGGAGGATTTGGTAATTGATTAGTCCCTCTTATACTAGGTGCTCCTGATATAGCTTTCCCCCGAATAAATAATATAAGATTTTGACTTTTACCCCCCTCATTAATTTTGTTAATTTCAAGTAGTATTGTTGAAAATGGAGCAGGAACAGGTTGAACTGTTTACCCCCCTCTTTCTTCCAACATTGCTCATGGAGGATCCTCTGTTGACCTTGCTATTTTCTC…
RRMFG2655-15	BOLD:AAO0522	Coleoptera	Chrysomelidae	Cassidinae	Cassida rubiginosa	TATATTATATATTATTTTTGCTTTATGGTCAGGTATAATTGGAACATCAATGAGATTTTTAATTCGTATAGAATTAAGTAATCCAGGAGAATGAATTATAAATGATCAAATTTATAATTCTTTAGTTACTGCACATGCTTTTTTAATAATTTTTTTTATAGTTATACCTTTTATAATTGGAGGATTTGGAAATTGATTAGTTCCTTTAATATTAGGTTGTCCTGATATAGCTTTTCCTCGTATAAATAATATTAGATTTTGATTATTACCTCCATCTTTGTTTTTATTATTATTAAGAAATTTATTTAATATTACTCCAGGTACAGGATGAACAGTTTATCCTCCTTTATCTTCATCTATATTTCATAGATCTCCTTCTGTAGATTTAGCAATTTTTTC…
RRSSA3967-15	BOLD:ACC7779	Coleoptera	Elateridae	Cardiophorinae	Cardiophorus convexus	AACTTTATACTTTATTTTCGGTGCTTGAGCTAGAATAGTCGGAACATCCCTAAGTTTATTAATTCGTTCAGAATTAGGAAACCCCGGATCTTTAATCGGAAATGATCAAATTTATAATGTAATTGTTACAGCTCATGCTTTTGTAATAATTTTCTTCATAGTTATACCTATTATAATTGGCGGATTCGGAAATTGATTAGTTCCATTAATATTAGGGGCTCCCGATATAGCATTCCCTCGAATAAATAATATAAGATTTTGATTATTACCTCCTTCTCTAACTTTATTAATTATAAGAAGAGTTGTCGAAAAAGGTGCCGGAACTGGATGAACAGTCTACCCTCCGCTTTCAGCTAATATTGCTCATAGAGGATCTTCTGTAGATTTAGCTATTTTTAG…
RRGCO519-15	BOLD:AAA4464	Lepidoptera	Noctuidae	Noctuinae	Cryptocala acadiensis	AACATTATATTTTTTATTTGGAATTTGATCAGGAATATTAGGAACTTCACTAAGTTTATTAATTCGTGCAGAATTAGGAAACCCAGGATCTTTAATTGGAGATGATCAAATTTATAATACAATTGTGACCGCTCATGCATTTATTATAATTTTCTTTATAGTTATACCTATTGTTATTGGAGGATTCGGAAATTGACTTATCCCATTGATATTAGGAGCTCCTGATATAGCCTTTCCTCGAATAAATAATATAAGATTTTGACTACTTCCCCCCTCATTAACCTTATTAATTTCCAGAAGAATTGTTGAAAATGGAGCAGGTACTGGATGAACTGTTTATCCTCCTTTATCTTCAAATATCGCTCATAGAGGAAGATCTGTCGATTTAGCTATTTTTTC…
RRGCO250-15	BOLD:AAA6177	Lepidoptera	Erebidae	Arctiinae	Phragmatobia	AACATTATATTTTATTTTTGGTATTTGAGCTGGTATAATTGGTACTTCTCTAAGATTATTAATTCGTGCTGAATTAGGAAATCCTGGATCTTTAATTGGGGATGACCAAATTTATAATACTATTGTAACTGCTCACGCATTTATTATAATTTTTTTCATGGTTATACCTATTATAATTGGAGGATTTGGAAATTGATTAGTTCCCTTAATATTAGGAGCTCCTGATATAGCATTCCCCCGAATAAATAATATAAGATTTTGATTATTACCCCCCTCTATTATACTTTTAATCTCAAGTAGAGTAGTAGAAAATGGAGCAGGTACCGGATGAACAGTTTATCCCCCACTTTCATCAAACATTGCTCATAGCGGAAGATCTGTAGATCTAGCTATTTTTTC…
RRMFC2020-15	BOLD:AAD7145	Diptera	Muscidae	Mydaeinae	Myospila meditabunda	AACTTTATATTTTATTTTCGGAGCATGATCTGGAATAATTGGTACTTCATTAAGTATTTTAATTCGAGCTGAATTAGGACATCCTGGTTCATTAATTGGTGATGATCAAATTTATAATGTAATTGTTACTGCTCATGCATTTATTATAATTTTTTTTATAGTAATACCAATTATAATTGGAGGATTTGGAAATTGATTAGTTCCTTTAATATTAGGAGCCCCAGATATAGCTTTTCCACGAATAAATAATATAAGTTTTTGATTACTTCCCCCTTCATTAACACTTTTATTAGCAAGTAGTATAGTAGAAAACGGAACTGGTACAGGATGAACAGTTTACCCCCCTTTATCCTCAGTAATTGCTCATGGAGGAGCTTCTGTTGATTTAGCAATTTTTTC…
RRSSC3214-15	BOLD:AAG2724	Hemiptera	Reduviidae	Harpactorinae	Zelus luridus	AACCTTATATTTTATTTTTGGAAGTTGATCAGGATTATTAGGAACATCTTTAAGAGTTCTAATTCGAACAGAATTAGGAACTACTAAATCTTTAATTAATAATGATCAAATTTATAATGTTTTAGTCACTGCTCATGCTTTTATTATAATTTTTTTTATAGTAATACCAATTATAATTGGAGGTTTTGGCAATTGACTTGTTCCTTTAATGTTAGGAGCTCCAGATATGGCATTCCCACGAATAAATAATATAAGATTTTGACTTTTGCCTCCTTCTTTAAATTTTTTATTACTTAGAAGTTTAGTAGAAAATGGAACTGGAACTGGTTGAACTGTCTATCCTCCTTTAGCAAGAAACATCGGTCATATGGGGAGTTCTGTTGATTTATCTATTTTTTC…
RRGCO427-15	BOLD:AAA0399	Lepidoptera	Crambidae	Acentropinae	Elophila obliteralis	AACATTATACTTTTTATTTGGAATGTGAGCTGGAATAGTGGGATCTGCAATAAGATTAATTATCCGTATTGAATTGGGTCAGCCCGGAAGATTTATTGGAGATGACCAAATTTATAACGTTGTAGTTACAGCACATGCCTTTGTAATAATTTTCTTTATAGTTATACCTATTATAATTGGAGGATTCGGAAATTGATTAGTACCTTTAATAATTGGAGCCCCTGATATGGCATTCCCTCGAATAAATAATATAAGATTTTGATTATTACCTCCTTCCTTAACATTATTAATAGTAAGTAGATTAGCAGAGGCTGGAGCTGGGACTGGATGAACTGTTTATCCTCCCTTATCTAGTAACCTTTCCCATAGAGGAGCTTCTGTAGATCTAGCAATCTTTTC…
RRGCO276-15	BOLD:AAA5051	Lepidoptera	Crambidae	Spilomelinae	Desmia funeralis	AACATTATATTTTATTTTTGGAATTTGAGCAGGAATAGTCGGAACATCTTTAAGATTATTAATTCGAGCTGAATTAGGAAATCCCGGATCTTTAATTGGGGATGATCAAATTTATAATACTATTGTTACAGCACATGCTTTTATTATAATTTTTTTTATAGTTATACCAATTATAATTGGAGGTTTTGGAAATTGATTAGTACCATTAATATTAGGAGCTCCAGATATAGCCTTCCCTCGAATAAATAACATAAGTTTTTGATTATTACCTCCTTCATTAACCCTTTTAATTTCAAGAAGAATTGTAGAAAATGGAGCAGGAACAGGATGAACAGTTTACCCCCCACTTTCATCTAATATCGCTCATGGTGGTAGATCAGTAGATCTAGCTATTTTTTC…
RRGCO055-15	BOLD:AAA5643	Lepidoptera	Erebidae	Herminiinae	Phalaenophana pyramusalis	AACATTATATTTTATTTTTGGGATCTGAGCAGGAATAGTTGGAACATCCTTAAGATTATTAATTCGTGCTGAATTAGGAAATCCTGGTTCTTTAATTGGAGATGATCAAATCTATAATACTATCGTAACAGCTCATGCTTTTATTATAATTTTTTTTATAGTTATACCAATTATAATTGGAGGATTCGGTAATTGATTAGTGCCTTTAATATTAGGAGCTCCTGATATAGCTTTTCCACGAATAAATAATATAAGTTTTTGACTTTTACCTCCATCATTAACTTTATTAATTTCAAGAAGAATTGTAGAAAATGGAGCAGGAACAGGATGAACAGTTTACCCCCCACTTTCATCTAATATTGCTCATGGTGGAAGATCAGTAGATTTAGCTATTTTTTC…
RRSSA228-15	BOLD:AAE9257	Diptera	Tabanidae	Chrysopsinae	Chrysops cincticornis	AACATTATATTTTATTTTTGGAATTTGAGCAGGAATAGTTGGAACTTCTTTAAGATTATTAATTCGTGCTGAATTAGGAAATCCAGGATCTTTAATTGGAGATGACCAAATTTATAATACTATTGTAACAGCACATGCTTTTATTATAATTTTTTTTATAGTAATACCTATTATAATTGGAGGATTTGGTAATTGATTAGTTCCCCTTATACTAGGAGCCCCAGATATAGCCTTTCCTCGAATAAATAATATAAGTTTTTGACTTCTCCCCCCCTCATTAACTTTATTAATTTCAAGAAGAATTGTAGAAAATGGAGCAGGAACAGGATGAACAGTTTACCCCCCACTTTCATCTAATATTGCCCATAGAGGAAGATCAGTAGATTTAGCTATTTTTTC…
RRMFE2527-15	BOLD:ABV1657	Diptera	Tachinidae	Exoristinae	Parasetigena silvestris	AACACTATATTTTATTTTTGGTGCTTGATCTGGATTACTAGGAACATCTCTAAGAGTAATAATTCGAACTGAATTAGGTTCAGTAGGGTCATTAATTAAAAATGATCAAATTTATAATGTAATGGTTACTGCTCATGCTTTTATTATAATTTTTTTTATAGTGATACCTATAATAATTGGAGGATTTGGAAATTGACTAGTTCCTTTAATACTAAGATGTCCTGATATAGCTTTTCCTCGAATAAATAATATAAGATTTTGATTACTTCCACCATCTTTAAATTTTCTTTTATTAAGAAGATTAGTAGAAAGAGGAACAGGAACTGGTTGAACTGTTTATCCTCCACTTGCAAGAACAGTAGGACACATAGGAAGTTCTGTGGATTTATCAATTTTTTC…
RRSSC7193-15	BOLD:ABX6186	Diptera	Tipulidae	Tipulinae	Nephrotoma ferruginea	GACTTTGTACTTTATTTTTGGTGCATGAGCAGGAATAGTAGGAACTTCTTTAAGTATATTGATTCGAGCAGAATTAGGAAACCCGGGATCATTAATTGGTGATGATCAAATTTATAATGTAATTGTTACTGCCCATGCATTTATTATAATTTTCTTTATAGTAATACCTATTATAATTGGAGGATTTGGAAATTGATTAGTTCCTTTAATATTGGGAGCTCCTGATATAGCATTTCCTCGAATAAATAATATAAGTTTCTGATTACTTCCTCCTTCTTTAACTTTGCTCTTAATGAGAAGAATAGTTGAAAGAGGAGCAGGGACCGGATGAACAGTTTACCCTCCTTTATCTTCTGGAATTGCTCACGCAGGAGCTTCGGTTGATTTAGCTATTTTTAG…
RRGCO238-15	BOLD:AAA2586	Lepidoptera	Geometridae	Larentiinae	Ecliptopera silaceata	AACTTTATATTTTATTTTTGGAGCCTGAGCAGGAATAGTGGGAACATCATTAAGAATACTAATTCGAGCTGAACTAGGTCATCCAGGTGCTTTAATTGGTGACGACCAAATCTATAACGTAATTGTTACAGCCCATGCTTTCGTAATAATTTTCTTTATAGTAATACCTATTATAATTGGAGGATTCGGAAATTGACTTGTTCCTTTAATACTAGGAGCCCCTGATATAGCTTTTCCTCGTATAAATAATATAAGATTTTGACTTCTCCCACCATCTTTAACTCTTCTTCTAATAAGCAGAATAGTAGAAAATGGGGCTGGGACAGGTTGAACAGTTTACCCCCCTCTCTCTTCTAATATCGCTCATGGTGGTGCATCAGTTGATTTAGCTATTTTCTC…
RRMFE3088-15	BOLD:AAV0836	Diptera	Syrphidae	Eristalinae	Myolepta nigra	AACATTATATTTTATTTTTGGAATTTGAGCAGGAATAGTTGGTACTTCTTTAAGATTATTAATTCGTGCTGAATTAGGAAATCCTGGATCTTTAATTGGAGATGACCAAATTTATAATACTATCGTTACCGCTCATGCTTTTATTATAATTTTTTTTATAGTAATACCTATTATAATTGGAGGATTTGGAAATTGATTAGTTCCATTAATACTAGGAGCTCCTGATATAGCTTTTCCACGAATAAATAATATAAGATTTTGAATACTCCCCCCATCTCTTATACTACTTATTTCAAGAAGAATTGTAGAAACTGGAGCAGGTACTGGATGAACTGTATATCCCCCCCTTTCATCTAATATTGCTCATAGTGGAACCTCAGTTGATTTAGCTATTTTCTC…
RRMFG2356-15	BOLD:AAG3173	Orthoptera	Acrididae	Melanoplinae	Melanoplus	AACCTTATATTTTTTATTTGGAATATGGGCTGGAATAATCGGAACTTCTCTTAGAATTTTAATTCGACTAGAATTAGGAACTACAGGAAGTTTAATTGGAAATGACCAAATTTATAACGTAATTGTTACTGCCCATGCTTTTATTATAATTTTTTTTATAGTTATACCTATTATAATTGGAGGTTTTGGAAATTGATTGGTACCTTTAATAATTGGGGCCCCTGATATAGCGTTCCCCCGTTTAAATAATATAAGATTTTGGCTTTTACCCCCTGCTTTAACTCTTCTTTTATTTAGAAGAATAGTAGAAATAGGAGCTGGAACTGGGTGAACTGTTTATCCTCCTTTATCTTCAAATTTAGCCCATAATGGACCTTCTGTTGATTTAGTTATTTTTAG…
RRGCO536-15	BOLD:AAE7397	Lepidoptera	Depressariidae	Depressariinae	Depressaria depressana	TACATTATACTTTTTATTTGGTATATGATCTGGAATAATTGGTTCCTCCATAAGATGAATTATCCGAGTAGAATTAGGACAACCAGGATCCTTTATTGGAGATGACCAAATCTATAATGTTATCGTAACTGCCCATGCATTCATCATAATTTTTTTCATGGTTATACCAATTATAATTGGAGGTTTTGGCAATTGATTAGTACCTTTAATAATTGGGGCACCAGATATAGCCTTCCCTCGAATAAATAATATATCATTTTGACTTTTACCACCTTCACTAACATTACTTTTATCAAGAAGAATAGTAGAAATAGGAGCAGGAACTGGATGAACAGTTTATCCTCCTTTATCAAACAGATTATTCCACAGAGGAGCATCAGTAGATATAGCAATCTTCTC…
RRGCO222-15	BOLD:AAA8684	Lepidoptera	Erebidae	Arctiinae	Haploa	AACTTTATATTTTATTTTTGGTATTTGATCTGGAATAGTAGGTACTTCATTAAGTTTATTAATTCGTGCTGAATTAGGAAATCCCGGATCTTTAATTGGAGATGATCAAATTTATAATACTATCGTAACAGCTCATGCCTTTATTATAATTTTTTTTATGGTTATACCTATTATAATTGGCGGATTTGGAAATTGATTAGTGCCTTTAATATTAGGTGCTCCTGATATAGCTTTCCCTCGAATAAATAATATAAGATTCTGATTACTACCTCCTTCATTAACTTTACTAATTTCCAGAAGAATTGTAGAAAATGGAGCAGGAACTGGATGAACAGTGTACCCCCCACTTTCATCTAATATTGCTCATGGAGGAAGATCTGTTGATTTAGCTATTTTTTC…
RRGCO537-15	BOLD:AAA4458	Lepidoptera	Erebidae	Herminiinae	Lascoria ambigualis	AACTTTATATTTAATATTTGGAGCATGGGCCGGAATAGTAGGAACTGCTCTAAGAATATTAATTCGAGTTGAATTAGGACAACCTGGATCATTAATTGGAGATGATCAAATTTATAATGTAGTAGTTACTGCACATGCATTTGTTATAATTTTTTTTATAGTTATACCTATTATAATCGGAGGATTTGGAAATTGACTGGTACCATTAATATTAGGAGCGCCAGATATGGCTTTTCCACGATTAAATAACATGAGATTTTGACTTTTACCCCCATCACTAACCTTATTACTAGCAAGAAGATTAGTAGAAAGAGGAGCCGGGACTGGTTGAACTGTATATCCTCCATTAGCAGGGGTAATTGCTCATGCTGGAGCATCCGTTGATTTAACTATTTTTTC…
RRSSA226-15	BOLD:AAF0889	Diptera	Tabanidae	Tabaninae	Hybomitra lasiophthalma	AACTTTATATTTTGTATTTGGGGCTTGATCAGGAATAGTGGGGACTTCATTGAGCTTGTTGATTCGGGCAGAATTGGGCCAACCTGGAGCTTTAATCGGAGATGATCAAATTTATAATGTAATTGTTACGGCCCATGCTTTTGTAATGATTTTTTTTATGGTAATGCCTATTATGATTGGAGGTTTTGGGAATTGACTGGTACCTTTGATGTTGAGAGCCCCAGATATGGCCTTTCCCCGAATAAACAACATGAGTTTTTGGTTACTACCCCCTTCGCTTATGCTTTTGCTTTCTGGGAGTATGGTAGATAGAGGAGCTGGTACAGGTTGGACAGTTTACCCCCCTTTGTCGGGGGCCATCGCCCACGCAGGGGCTTCGGTAGATTTGAGTATTTTTTC…
RRGCO376-15	BOLD:AAB4478	Lepidoptera	Pyralidae	Phycitinae	Dioryctria	AACTTTATATTTTATTTTTGGTGTTTGGTCAGGACTATTAGGAACATCTCTAAGAGTACTAATTCGAACAGAACTGGGAACTCTTGGATCTTTAATTAAAAATGATCAAATTTATAATGTTTTAGTTACTGCACATGCTTTTATTATGATTTTTTTTATAGTGATGCCAATTATAATTGGCGGGTTTGGAAACTGATTAGTTCCTTTAATATTGGGAGCTCCAGATATAGCCTTTCCTCGAATAAATAACATAAGATTTTGGTTACTCCCTCCTTCATTAAATTTTTTACTTTTAAGAAGAATAGTGGAAAGAGGGACTGGAACAGGTTGAACTGTTTACCCCCCTTTAGCTAGAAATATCGCTCATATGGGCAGATCAGTTGATTTATCAATTTTTTC…
RRGCO570-15	BOLD:AAA8678	Lepidoptera	Crambidae	Crambinae	Urola nivalis	AACATTATATTTCTTATTCGGAATATGAGCCGGAATAATTGGGACCTCTTTAAGAATTTTAATTCGTCTTGAATTAGGAACTACTAATAGATTAATTGGAAATGACCAAATTTATAATGTAATTGTAACAGCTCATGCCTTCATTATAATTTTTTTTATAGTTATACCAATTATAATTGGAGGATTTGGAAATTGACTTGTTCCTTTAATAATTGGAGCACCTGACATAGCTTTCCCTCGATTAAATAATATAAGATTTTGACTACTCCCACCTGCCTTAACCTTACTTATTATTAGAAGATTAGTGGAAATAGGTGCAGGAACTGGATGAACTGTCTATCCTCCTTTATCCTCTAACTTAGCTCATAATGGGCCTTCAGTAGATTTAGTAATTTTTAG…
RRMFG3282-15	BOLD:AAP8630	Diptera	Tipulidae	Tipulinae	Ctenophora dorsalis	AACATTATATTTTATTTTTGGAGCATGAGCAGGAATAGTAGGAACTTCATTAAGCATATTAATTCGAGCTGAATTGGGAACTCCTGGTGCATTAATTGGTGATGATCAAATTTATAATGTTATCGTTACTGCACATGCTTTTATCATAATTTTTTTTATAGTTATACCTATTATAATTGGAGGATTTGGAAATTGATTAGTACCTTTAATACTAGGTGCTCCTGATATAGCCTTTCCTCGAATAAATAATATAAGTTTTTGACTACTTCCCCCTTCTTTAACTCTTCTTTTAATAAGAAGAATAGTAGAAAGTGGAGCTGGAACTGGATGAACAGTTTATCCACCTTTATCATCTGGAATTGCCCATAGAGGAGCTTCAGTTGATTTAGCAATTTTTAG…
RRSSA2338-15	BOLD:AAY4533	Coleoptera	Carabidae	Harpalinae	Platynus hypolithos	AACCTTATATTTTATTTTTGGAATTTGATCAGGAATATTAGGAACATCATTAAGATTATTAATTCGAATGGAATTAAGAACCCCTGGAGCATTAATTGGAAATGATCAAATTTATAATACAATTGTAACAGCACATGCTTTTATTATAATTTTTTTTATAGTTATACCTATTATAATAGGAGGATTTGGTAATTGAATATTACCCTTAATACTAGGAACCCCTGATATAGCTTTCCCTCGAATAAATAATTTAAGATTTTGATTATTACCTCCATCATTATTACTGTTAATTTCAAGAAGATTAGTAGAAAATGGAGCAGGAACAGGATGAACTGTTTACCCACCTTTATCCTCAAATATTTCTCACAGAGGAAGATCTGTAGACTTAGCAATTTTTTC…
RRSSC7852-15	BOLD:AAD6847	Diptera	Limoniidae	Limnophilinae	Euphylidorea platyphallus	AACACTATATTTCTTATTCGGAATATGAGCAGGTATAGTAGGTTCCGCCATAAGAATCATCATTCGTATTGAACTAGGACAACCAGGAAGATTTATTGGGGATGACCAAATCTATAATGTAGTAGTCACCGCTCACGCATTCGTAATAATTTTCTTTATAGTAATACCAATTATAATTGGGGGTTTTGGTAACTGATTAGTACCATTAATAATTGGAGCCCCTGATATAGCATTTCCTCGTATAAATAATATAAGATTCTGACTATTACCCCCTTCAATTACATTATTAATAATAAGTAGATTGGCTGAATCGGGAGCAGGGACTGGTTGAACCGTCTACCCCCCATTATCTAGTAATCTATCACACAGAGGAGCATCAGTAGACTTAGCTATTTTTTC…
RRGCO075-15	BOLD:ABA8907	Coleoptera	Chrysomelidae	Criocerinae	Crioceris asparagi	AACTTTATATTTTATTTTCGGTAGATGATCAGGATTATTAGGTACATCCTTAAGAATCCTAATTCGAACTGAATTAGGTACCACTAAATCTTTAATTAATAATGATCAAATCTATAATGTATTAGTTACAGCTCATGCTTTTATTATAATTTTTTTTATAGTAATACCAATTATAATTGGTGGATTTGGTAATTGACTTGTTCCATTAATGCTAGGAGCCCCAGATATAGCATTTCCACGAATAAATAATATAAGATTTTGATTATTGCCTCCTTCTTTAAATTTCTTACTTCTTAGAAGATTAGTAGAAAATGGTACGGGAACTGGTTGAACTGTTTACCCACCATTAGCAAGAAATGTCGGACATATAGGTAGTTCCGTTGATCTATCTATTTTTTC…
RRGCO252-15	BOLD:AAA5206	Lepidoptera	Erebidae	Herminiinae	Zanclognatha	AATATTATATATTATTTTTGCTTTATGATCAGGAATAATTGGAACTTCAATAAGATTCATTATTCGTATAGAATTAAGAAATCCTGGAGAATGAATTATAAATGATCAAATTTATAATTCTTTAGTTACAGCTCATGCCTTTTTAATAATTTTTTTTATAGTTATACCTTTTATAATTGGGGGGTTTGGTAATTGATTAGTTCCTTTAATATTAGGATGTCCTGATATAGCTTTCCCTCGAATAAATAATATTAGATTTTGATTATTGCCCCCATCATTAATTTTATTATTATTAAGAAATTTATTCAATATTACCCCAGGAACAGGATGAACAGTTTATCCTCCATTATCTTCATCAATATTTCATAGATCTCCATCAGTTGATTTAGCAATTTTTTC…
RRSSA3896-15	BOLD:AAC9780	Coleoptera	Cerambycidae	Lepturinae	Pidonia ruficollis	AACACTTTATTTTATATTTGGAATATGATCAGGAATAATTGGAATAATATTGAGAATAATTATTCGAATTGAATTAGGTCAACCAGGAGCATTTATTAACAATGATCAAATCTATAATACAATTATTACATCACATGCATTTATTATAATTTTCTTTATAGTTATACCAATTATAATTGGAGGATTTGGTAACTGACTATTACCTATTATAATTGGAGCTCCAGATATAGCATTTCCACGAATAAATAATATAAGATTCTGATTATTACCTCCATCAATTACAATATTATTAATTAGATCTATAGTTGAATCAGGAGTAGGAACTGGGTGGACAGTATATCCTCCTTTATCAAGAAATTTAGGTCACTCTGGGCCTAGAATTGAATTTGCAATTTTTTC…
RRMFG2329-15	BOLD:AAA2411	Lepidoptera	Noctuidae	Noctuinae	Orthodes cynica	TACTCTCTATCTAATATTTGGTGCATGAGCAGGTATAGTAGGTACTGCATTAAGTATATTAATTCGAATTGAATTAGGTCAACCAGGATCTTTAATTGGAGATGATCAAATTTACAATGTAATTGTAACTGCACACGCATTCGTTATAATTTTCTTTATAGTAATACCAATCATAATCGGGGGATTTGGAAACTGACTGGTTCCCTTAATATTAGGTGCTCCTGATATAGCTTTTCCACGACTAAATAATATAAGATTTTGATTATTACCTCCGTCATTAACCCTACTTCTAGCAAGAAGTCTAGTAGAAAGAGGGGCTGGTACAGGATGAACTGTATATCCACCCTTAGCTGGAGCTATTGCCCATGCAGGAGGGTCTGTAGATTTAACAATTTTCTC…
RRGCO561-15	BOLD:AAA7226	Lepidoptera	Erebidae	Herminiinae	Phalaenostola larentioides	AACTCTATATTTTATTTTTGGAATTTGAGCAGGTATAATTGGTACATCATTAAGTTTATTAATCCGAGCTGAATTAGGAAACCCAGGATCCTTAATTGGTGATGATCAAATTTATAATACTATTGTAACAGCTCATGCTTTTATTATAATTTTTTTTATAGTTATACCAATCATAATTGGAGGATTTGGAAATTGATTAATTCCTTTAATGCTAGGAGCTCCTGATATAGCTTTCCCCCGAATAAATAATATAAGATTTTGATTATTACCCCCATCAATTACATTGTTAATTTCAAGAAGAATTGTAGAAAATGGAGCAGGAACTGGATGAACAGTTTACCCCCCTTTATCCTCTAATATTGCTCATGGAGGAAGCTCTGTAGATTTAGCTATTTTTTC…
RRMFA243-15	BOLD:AAA4128	Lepidoptera	Noctuidae	Noctuinae	Orthosia hibisci	AACTTTATATTTTATTTTTGGAATTTGAGCAGGAATAGTAGGAACTTCCTTAAGACTATTAATTCGAGCAGAATTAGGAAACCCCGGATCCTTAATTGGAGATGATCAAATTTATAATACTATTGTTACAGCTCATGCCTTTATTATAATTTTTTTTATAGTTATGCCTATTATAATTGGAGGATTTGGAAATTGATTAGTTCCTTTAATATTAGGAGCCCCAGATATAGCTTTCCCCCGAATAAACAACATAAGATTTTGATTATTACCCCCTTCTTTAACTCTTCTTATTTCCAGAAGAATTGTAGAAAATGGAGCAGGAACTGGATGAACAGTTTACCCCCCTCTTTCATCTAATATTGCCCATGGAGGAAGATCTGTTGATTTAGCTATTTTCTC…
RRSSC7819-15	BOLD:AAU6544	Diptera	Limoniidae	Chioneinae	Ormosia affinis	AACATTATACTTTATTTTTGGAATTTGAGCCGGAATAGTAGGGACTTCATTAAGAATGCTAATCCGAGCAGAACTAGGAAATCCTGGATCATTAATCGGAGATGACCAAATTTACAACACAATTGTAACAGCGCATGCTTTTATTATAATTTTTTTTATAGTAATGCCAATTATAATTGGAGGATTTGGGAACTGATTAGTCCCCCTTATATTGGGAGCCCCTGATATGGCATTCCCACGAATAAATAATATAAGATTTTGATTATTACCCCCATCAATTACATTATTAATTAGAAGAAGAGTAGTTGAAAATGGAGCAGGAACTGGATGAACAGTTTACCCCCCACTATCATCCAATATTGCCCACAGAGGAAGCTCTGTGGATCTAGCAATTTTTTC…
RRMFG2299-15	BOLD:AAK7242	Coleoptera	Melandryidae	Melandryinae	Melandrya striata	AACTTTATACTTTTTATTTGGAGCATGAGCCGGTATAGTAGGAACCTCTCTAAGCATATTAATTCGTACAGAATTAGGTCACCCAGGATCACTAATTGGAGATGACCAAATTTATAACGTTATTGTTACAGCACATGCTTTTGTAATAATTTTTTTTATAGTAATGCCTATTATAATTGGAGGATTTGGAAATTGATTAGTGCCATTAATATTAGGAGCCCCAGATATAGCTTTCCCTCGTATAAATAATATAAGATTTTGAATATTACCCCCTTCTTTAACTTTATTGTTAGCTAGTAGAATAGTTGAAAACGGAGCAGGAACTGGATGAACAGTTTACCCTCCTTTATCTTCAGGTATTGCCCATGGAGGAGCATCTGTTGATCTAGCAATTTTTTC…
RRMFD055-15	BOLD:ABY8575	Diptera	Tachinidae	Exoristinae	Tachinomyia	AACATTATATTTCATTTTTGGATTCTGATCAGGAATAGTGGGAACATCTCTAAGAATTTTAATTCGAGCAGAATTAGGAAACCCCGGAACATTAATCGGAAATGACCAAATCTATAATTCAATTGTTACAGCCCATGCCTTCATCATAATTTTTTTTATAGTTATACCAATTATAATTGGAGGTTTCGGGAATTGACTAGTACCCCTAATACTAGGAGCACCAGATATAGCATTCCCACGATTAAACAACATAAGATTTTGGCTTCTACCACCTTCAATTACATTTTTAATTATAAGGAGAGTTATTGAAAGAGGAGCAGGAACAGGATGAACAGTATATCCACCATTATCCTCTAATATTGCTCACAGAGGGGCCTCTGTGGACATAGCAATTTTTAG…
RRMPA001-15	BOLD:AAC6088	Diptera	Syrphidae	Syrphinae	Syrphus torvus	AACTTTATATTTTTTATTTGGATTTTGATCAGGAATAATTGGAATATCATTTAGAATATTAATTCGAATAGAACTAGGAAGTCCTGGAGCAGTAATTGGAAATGATCAAATTTATAATGTAATCGTTACTTCTCATGCTTTTTTAATAATTTTTTTTATAGTAATACCAGTAATAATTGGTGGATTTGGAAATTGATTAATTCCTTTAATATTAGGGGCCCCTGATATAGCATTTCCACGATTAAATAATATAAGATTTTGATTTTTACCCCCATCAATTATTTTATTATTATCAAGAAGAATGGTAAATTCAGGTTCAGGAACTGGTTGAACTGTTTATCCACCTCTCTCAAGAAGAATTTCACACGCTGGACCATCTGTAGATTTAACTATTTTTTC…
RRSSA3894-15	BOLD:AAO0995	Coleoptera	Elateridae	Dendrometrinae	Athous haemorrhoidalis	AACTTTATACTTCATTTTCGGGGCATGATCCGGAATAATTGGTACTTCATTAAGTATTTTAATTCGAACTGAATTAGGACATCCAGGTTCATTAATTGGTGATGATCAAATTTATAATGTAATTGTTACAGCGCATGCATTTATTATAATTTTTTTTATAGTAATACCAATTATAATTGGAGGATTCGGAAATTGATTAGTTCCTTTAATATTAGGAGCCCCAGATATAGCATTCCCACGAATAAACAATATAAGTTTTTGATTACTTCCACCTTCATTAACACTTTTATTAGCAAGTAGTATAGTAGAAAACGGAGCTGGGACAGGATGAACAGTTTACCCACCTTTATCTTCAGTGATTGCTCATGGAGGAGCTTCTGTTGATTTAGCAATTTTTTC…
RRMPG974-15	BOLD:AAP8989	Diptera	Micropezidae		Compsobata univitta	AATAATATATTTCCTATTTGCATTATGATCAGGAATAATTGGAACTTCATTAAGAATAATTATTCGTATAGAATTAGGATCAGTTTCCCAATTAATTGGAGATGATCAAATTTATAATACTATTATTACTAGTCATGCCTTTATTATAATTTTTTTTATAGTAATACCATTTATAATTGGAGGATTTGGAAACTGATTAGTTCCATTAATACTAGGAGCACCAGATATAGCATTTCCTCGAATAAATAATATAAGATTTTGATTATTAATTCCATCATTAAGACTATTAATTTTTAGAAGAATTACAGATACAGGAACAGGAACAGGATGAACAGTTTATCCACCCCTTTCTTCATCACTTTACACAAGAGGTTATTCAGTTGATCTCTCAATTTTTTC…
RRMFD560-15	BOLD:AAD4513	Coleoptera	Cerambycidae	Cerambycinae	Cyrtophorus verrucosus	AACATTATATTTTATTTTTGGATTTTGATCTGGAATATTAGGATTATCATTTAGAATATTAATTCGAACAGAATTAGGAATACCTGGATCAATAATTGGAGATGATCAAATTTATAATGTAATTGTAACATCACATGCATTTTTAATAATTTTTTTTATAGTTATACCTATTATAATTGGAGGTTTTGGAAATTGATTAGTCCCTTTAATATTAGGAGCACCAGATATAGCATTTCCTCGATTAAACAACATAAGATTTTGATTTTTACCACCTTCAATCACTCTTATTCTTTCAAGAAGATTAGTAAATTCTGGTTCAGGAACAGGATGAACTGTTTATCCACCCCTATCTAGAGGAATATCACACGCTGGAGCTTCAGTAGATTTAACAATTTTCTC…
RRMPG978-15	BOLD:AAB8911	Coleoptera	Curculionidae	Entiminae	Polydrusus formosus	TATTCTTTATTTTATTTTAGGATTATGATCTGGAATAATTGGATCTTCTATAAGTATTATTATTCGTATAGAATTAGGTAATCCAAATTCATTAATTAATAATGATCAAATTTACAATTCTATTATTACTGCTCACGCTTTTATTATAATTTTTTTTATAGTAATGCCTATTATAATTGGAGGGTTTGGAAATTGATTAATCCCCCTTATATTAGGAGCTCCTGATATAGCATTTCCACGAATAAATAACATAAGATTTTGATTATTAATTCCCTCATTAATAATATTAATTTCAAGAAATATTATAAATCAAGGAATTGGAACTGGGTGAACAGTCTACCCCCCATTATCTTCTAATATTAATCATGAAGGAAATTCTCTAGATTTAGGAATTTTTTC…
RRSSC4805-15	BOLD:AAA3561	Lepidoptera	Nymphalidae	Satyrinae	Coenonympha	AACTTTATACTTCATTTTTGGTATTTGAGCAGGAATAGTCGGTACTTCCTTAAGTTTATTAATTCGAGCAGAATTAGGAAATCCAGGACAATTAATTGGAGATGATCAAATTTATAATACTATTGTTACAGCTCACGCTTTTATTATAATTTTTTTCATAGTTATACCTATTATAATCGGAGGATTTGGAAATTGATTAGTACCTTTAATATTAGGAGCTCCAGATATAGCATTTCCACGAATAAATAATATAAGATTTTGACTTTTACCTCCTTCATTAACTTTATTGATTTCTAGAAGAATTGTAGAAAATGGAGCTGGAACAGGATGAACTGTTTACCCACCTTTATCATCTAATATTGCTCACGGAGGTAGTTCAGTTGATTTAGCTATTTTTTC…
RRSSC7787-15	BOLD:AAI1582	Diptera	Syrphidae	Microdontinae	Microdon tristis	TATATTATATTTTATCTTTGCTATATGATCTGGTATAATTGGAGCTTCTCTAAGTATAATTATTCGAATAGAATTAAGATGCCCTGGTGCATGAATTAATAATGATCAAATTTATAATACAATTATTACTTCACACGCCTTCATTATAATTTTTTTTATAGTTATACCATTTATAATTGGAGGTTTTGGAAATTGATTAGTTCCATTAATAATTGGAGCTCCTGATATAGCTTTCCCACGTATAAATAATATAAGATTTTGATTATTACCCCCTTCACTTCTTATATTATTAATAAGTGGAATTTTAGGAGCTGGTTCAGGTACTGGATGAACTATTTATCCACCTTTATCATCCTTTATTTATCACTCTTCTTCCTCAATAGATTTTACTATTTTTTC…
RRSSC4125-15	BOLD:AAH0915	Coleoptera	Cantharidae	Cantharinae	Atalantycha bilineata	AACTTTATATTTTATTTTTGGAGCTTGAGCAGGAATAGTAGGAACTTCTCTTAGTATATTAATTCGAGCAGAATTAGGACACCCGGGTTCATTAATTGGAGATGATCAAATTTATAATGTTATTGTAACTGCTCATGCATTTGTAATAATTTTTTTTATAGTTATACCTATTATAATTGGAGGATTCGGAAATTGATTAGTTCCATTAATATTAGGAGCGCCAGATATAGCTTTTCCTCGAATAAATAATATAAGATTCTGAATATTACCTCCATCCCTTACATTACTATTAACTTCTTCAATAGTAGACGCAGGGGCTGGTACTGGATGAACAGTATACCCTCCTTTAGCAGCTGGAATTGCTCATAGAGGAGCATCAGTAGATTTAGCAATTTTTTC…
RRMFD008-15	BOLD:AAG8827	Hemiptera	Aphrophoridae	Aphrophorinae	Lepyronia quadrangularis	AATTTTATATTTCTTATTTGGCATATGAGCTGGAATAATTGGATCATCTTTTAGTATAATCATTCGAATAGAACTTGGAAATCCTGGATTCCTTATTAATAATGATCAAATTTACAATTCAATTGTTACTATACATGCATTCATCATAATTTTTTTTATAGTAATACCCATTATAATTGGAGGATTTGGAAATTGACTAACCCCTTTAATATTAGGTGCCCCTGATATAGCTTTCCCCCGAATAAATAATATAAGATTTTGATTATTACCACCATCACTTTTTTTATTAATTAATAGTTCATTTATTAATCAAGGAGTTGGGACAGGTTGAACTATATACCCCCCCCTATCATCTAATATTAATCATGAAGGTATATCAATAGATTTATCAATTTTTTC…
RRGCO550-15	BOLD:AAB2626	Lepidoptera	Ypsolophidae	Ypsolophinae	Ypsolopha dentella	AACACTATATTTTATTTTTGGAATTTGAAGAGGAATAGTAGGAACATCCTTAAGATTATTAATTCGCGCTGAATTAGGAAACCCAGGATCATTAATTGGCGATGATCAAATTTATAATACTATTGTTACAGCTCATGCATTTATTATAATTTTTTTTATAGTTATACCTATTATAATTGGGGGATTTGGAAATTGATTAGTCCCCTTAATATTAGGAGCCCCAGATATAGCATTCCCTCGAATAAATAACATAAGATTTTGATTATTACCCCCCTCTTTAACTTTACTGATTTCTAGAAGAATTGTAGAAAATGGAGCTGGAACAGGATGAACGGTTTACCCCCCCCTTTCATCTAATATTGCTCACAGAGGAGGATCTGTTGATTTAACTATTTTCTC…
RRMFI4172-15	BOLD:AAE2237	Hymenoptera	Ichneumonidae	Banchinae	Banchus	AACATTATACTTTATTTTTGGGGCTTGAGCAGGAATAGTAGGAACTTCTTTAAGAATTTTAATTCGGGCTGAATTAGGACATCCTGGAGCATTAATTGGTGATGATCAGATTTATAATGTAATTGTCACAGCTCATGCTTTTATTATAATTTTCTTCATAGTAATACCTATTATAATTGGAGGATTTGGAAATTGATTAGTTCCATTAATATTAGGAGCCCCTGATATAGCTTTCCCACGAATAAATAATATAAGATTTTGAATACTACCTCCTTCTATTACTCTATTAGTATCTAGTAGTTTAGTCGAAACAGGAGCAGGAACAGGTTGAACAGTATACCCCCCACTTTCATCTGGAATTGCTCATGCTGGAGCATCTGTAGATTTAGCAATTTTCTC…
RRGCO694-15	BOLD:AAA1517	Lepidoptera	Tortricidae	Tortricinae	Choristoneura rosaceana	AACTTTATATTTTATCTTTGGAGCTTGATCAGGAATAATTGGAACTTCATTAAGTATTTTAATTCGAACTGAATTAGGACATCCTGGAGCTTTAATTGGTGACGATCAAATTTATAATGTAATTGTAACAGCTCATGCTTTTGTAATAATTTTCTTTATAGTAATACCTATTATAATTGGTGGATTTGGAAATTGATTAGTACCTTTAATACTTGGAGCTCCAGATATAGCATTTCCTCGAATAAATAATATAAGATTCTGACTTTTACCTCCTGCTTTAATTTTATTACTAACTAGCAATATAGTTGAAAATGGAGCTGGAACAGGATGAACTGTTTATCCACCCCTATCTTCAAATATTGCTCATAGAGGAGCTTCTGTAGATTTAACAATTTTTTC…
RRSSA4311-15	BOLD:AAH6798	Coleoptera	Scarabaeidae	Melolonthinae	Serica	AATATTATATTTCATTTTTGCTATATGAGCAGGGATAATTGGAACATCGTTAAGAATAATTATTCGAATAGAATTAAGAATACCTGGAATATGAATTAATAATGATCAAATATATAATACTATTGTTACATCACATGCATTTATTATAATTTTCTTTATAGTTATACCATTTATAATTGGAGGATTCGGAAATTGATTAATTCCTATTATAATTGGAGCTCCAGATATAGCTTTTCCACGAATAAATAATATAAGATTTTGATTATTACCACCATCTTTAATATTATTATTAATAAGAAGAAGTTTATACTCAGGATCAGGTACTGGATGAACAATTTATCCTCCATTATCATCTTCTATATACCATCCTTCATTATCTGTAGACTTTACAATCTTTTC…
RRSSA2273-15	BOLD:AAF4976	Coleoptera	Lampyridae	Lampyrinae	Ellychnia	AACTTTATATTTTATTTTCGGAGCATGATCTGGAATAATTGGAACTTCATTAAGTATTTTAATTCGAACTGAATTAGGACATCCTGGCTCATTAATTGGTGATGATCAAATTTATAATGTAATTGTTACAGCTCATGCATTTATTATAATTTTTTTTATAGTAATACCTATTATAATTGGAGGATTTGGAAATTGATTAGTACCTTTAATATTAGGGGCTCCAGATATAGCTTTCCCACGAATAAATAATATAAGTTTTTGATTACTTCCTCCTTCATTAACACTTTTATTAGCAAGTAGTATAGTAGAAAATGGAACTGGGACAGGATGAACAGTTTACCCACCTTTATCTTCAGTGATTGCTCATGGAGGGTCTTCTGTTGATTTATCAATTTTTTC…
RRMFC2065-15	BOLD:AAE0948	Diptera	Syrphidae	Eristalinae	Ferdinandea buccata	AACTTTATATTTTATTTTTGGAGCATGATCAGGAATGGTGGGAACCTCATTAAGTATTTTAATTCGAGCTGAATTGGGGCACCCTGGAGCATTAATTGGAGATGATCAAATTTATAATGTAATTGTAACAGCTCATGCTTTTATTATAATTTTCTTTATAGTAATACCTATTATAATTGGAGGGTTCGGAAATTGACTAGTTCCTTTAATATTAGGTGCCCCAGATATAGCCTTCCCTCGAATAAATAATATGAGTTTTTGACTTCTACCCCCCGCATTAACTTTATTGTTGGTAAGAAGTATAGTAGAAAATGGAGCTGGGACAGGATGAACTGTTTACCCTCCCTTATCTTCTAATATTGCCCATGGTGGAGCTTCTGTTGATTTAGCAATTTTTTC…
RRSSA5999-15	BOLD:AAF9008	Diptera	Limoniidae	Limoniinae	Helius flavipes	AACTTTATATTTTATTTTTGGAATTTGAGCCGGAATAATTGGAACTTCATTAAGATTGCTAATTCGAGCTGAATTAGGTACCCCAGGATCTTTAATTGGAGATGATCAAATTTATAATACTATTGTAACTGCCCATGCTTTTATTATAATTTTCTTTATAGTTATACCAATTATAATTGGTGGGTTTGGTAATTGATTAGTCCCTTTAATATTAGGAGCCCCTGATATAGCTTTCCCACGAATAAATAATATAAGTTTCTGACTCTTACCCCCCTCTTTGACTTTACTGATTTCAAGTAGAGTTGTAGAAAATGGAGCTGGAACAGGATGAACAGTTTACCCCCCACTTTCATCTAATATTACACACAGTGGAAGATCTGTAGATTTAGCTATTTTTTC…
RRMFI4068-15	BOLD:ADK6725	Diptera	Tachinidae	Exoristinae	Compsilura concinnata	AACTTTATATTTCATTTTTGGAGCTTGAGCCGGAATAGTAGGAACTTCTTTAAGTATACTAATTCGATTAGAATTAGGTCACCCTGGAGCTATAATTGGCAATGATCAAACTTATAATGTAATTGTTACAGCTCATGCTTTTATTATAATTTTTTTTATAGTAATACCAATTATAATTGGTGGATTTGGAAATTGATTAGTTCCTTTAATATTAGGTGCCCCTGATATAGCATTTCCTCGAATAAATAATATAAGTTTTTGATTACTTCCACCTTCTTTAATTTTACTATTGATAAGTAGTATAGTTGAAAACGGAGCTGGAACAGGATGAACAGTTTACCCACCACTTTCAGCTAATATTGCTCATAGAGGAACTTCTGTTGATTTAGCAATTTTTTC…
RRMFG2635-15	BOLD:AAC6974	Diptera	Dryomyzidae	Dryomyzinae	Dryomyza anilis	AACATTATATTTCATCTTTGGAATTTGAGCAGGATTACTAGGCACCTCACTTAGTGTACTTATTCGAATAGAATTAAGAACCCCAGGAACTTTTATTGGAAATGACCAACTTTATAACGTAATAGTTACATCACATGCTTTTTTAATAATTTTCTTTATAATTATACCTATCATAATTGGGGGATTTGGAAATTGATTAGTTCCTCTTATAATTGGAGCTCCAGATATAGCATTCCCCCGAATAAACAATATAAGATTTTGACTCTTACCCCCATCTATTACTCTTCTACTAATTAGATCAATAGTAGAAAAAGGAGCTGGAACTGGATGAACAGTATACCCCCCATTATCAGCTAACATTGCTCATTCAGGAAAATGCGTTGATTTAACCATTTTCTC…
RRGCO365-15	BOLD:AAA7528	Lepidoptera	Tortricidae	Olethreutinae	Epinotia nisella	AACACTTTATTTTATTTTTGGAATTTGAGCAGGAATATTAGGAACTTCTTTAAGATTATTAATTCGAGCTGAATTAGGTAATCCAGGATCTTTAATTGGAGATGATCAAATTTATAATACTATTGTAACAGCACATGCTTTTATTATAATTTTTTTTATAGTAATACCAATTATAATTGGAGGATTTGGAAATTGATTAGTACCATTAATATTAGGGGCTCCTGATATAGCATTCCCACGAATAAATAATATAAGATTTTGATTATTACCCCCCTCTATTACTTTACTAATTTCTAGAAGAATTGTAGAAAATGGAGTAGGTACTGGATGAACAGTTTACCCCCCACTATCATCTAATATCGCTCATGGAGGAAGATCCGTTGATTTAGCAATTTTTTC…
RRGCO183-15	BOLD:AAC0644	Lepidoptera	Noctuidae	Noctuinae	Amphipoea americana	AATATTGTATTTTTTTTTTGGAATATGGGCTGGTATAGTAGGTTTATCAATAAGATTAATTATTCGTTTAGAATTGGGTTTACCTGGTAGAATATTGGGTAATGATCAAATTTATAATAGAATAGTAACTTCACATGCTTTTGTTATAATTTTTTTTATAGTAATACCAATTATATTAGGGGGTTTTGGAAATTGATTAATTCCTTTAATATTAGGGGCTCCTGATATAGCTTTCCCTCGAATAAATAATATAAGATTTTGATTATTATTTCCTTCATTAATTTTATTAATTTTAAGTGGATTTGTTAATGTTGGGGTTGGAACTGGATGAACAGTTTATCCTCCTTTATCTTCTATTATAGGTCATTCAGGTATTTCTGTTGATTTAGTTATTTTTTC…
RRMFD050-15	BOLD:AAG4679	Diptera	Syrphidae	Eristalinae	Chalcosyrphus libo	AACTTTATATTTTATTTTTGGTGCATGATCAGGAATAGTAGGAACTTCCTTAAGTATATTAATTCGAGCTGAATTAGGAAATCCAGGATCATTAATTGGTGACGATCAAATTTATAATGTTATTGTTACTGCTCATGCATTTGTCATAATTTTTTTTATAGTAATACCAATTATAATTGGAGGATTTGGAAATTGATTAGTTCCTTTAATATTAGGAGCTCCTGATATAGCTTTTCCTCGAATAAATAATATAAGTTTTTGATTACTTCCTCCTTCTTTAACTCTTTTATTAATGAGAAGAATAGTGGAAAGTGGAGCAGGTACAGGATGAACAGTCTACCCACCCCTATCTTCTGGTATTGCACATGCTGGAGCATCTGTTGATTTAGCTATTTTTAG…
RRGCO534-15	BOLD:AAA7368	Lepidoptera	Cosmopterigidae	Cosmopteriginae	Limnaecia phragmitella	TACACTTTACTTTATTTTCGGAATATGATCAGGTATAGTAGGTACCGCAATAAGATGAATCATCCGAGTAGAGCTCGGACAACCGGGCACTTTCATTGGAGATGATCAAATCTATAATGTAATTGTTACAGCTCACGCATTTATTATAATTTTCTTCATAGTAATACCAATCATAATTGGAGGATTCGGTAATTGACTAGTACCCTTAATAATTGGAGCCCCAGATATAGCCTTTCCCCGAATAAATAATATAAGATTCTGATTATTACCCCCCTCACTAACATTATTATTAATAAGTAGCCTAGTAGAAATAGGAGCAGGAACAGGATGAACAGTTTATCCTCCACTATCAAGAAATCTATCACATAGAGGTGCATCCGTAGATTTAGCAATCTTCTC…
RRMFB1224-15	BOLD:AAP8654	Diptera	Tachinidae	Exoristinae	Tachinomyia panaetius	AACATTATATTTTTTATTTGGAACATGAGCTGGAATAGTGGGGACATCCTTAAGAATTTTAATTCGTGCAGAATTAGGACACCCTGGAGCATTAATTGGAGATGATCAAATTTATAATGTAATTGTTACTGCTCATGCTTTTGTAATAATTTTTTTTATAGTAATACCTATTATAATTGGAGGATTTGGAAATTGATTAGTTCCTTTAATATTAGGTGCTCCTGATATAGCATTTCCTCGAATAAATAATATAAGTTTTTGATTATTACCTCCTTCTTTAACTTTATTATTAGTAAGTAGTATAGTAGAAAATGGAGCTGGAACTGGATGAACAGTTTATCCTCCTCTTTCAGCAAGTATTGCTCATGGAGGAGCTTCTGTTGATTTAGCTATTTTTTC…
RRSSC1966-15	BOLD:AAP8833	Diptera	Anthomyiidae	Anthomyiinae	Eustalomyia festiva	TACTTTATATTTTATTTTTGGAGCCTGAGCTGGCATAGTAGGAACATCCCTTAGTGTTTTAATTCGAGCTGAATTGGGTCATCCAGGAGCTCTAATTGGTGACGATCAAATTTATAATGTAATTGTTACTGCTCATGCTTTTATTATAATTTTTTTTATAGTTATACCAATTATAATTGGAGGATTTGGAAATTGATTAGTTCCTTTAATACTTGGTGCACCAGATATAGCTTTCCCTCGAATAAATAATATAAGTTTTTGAATATTACCCCCATCTCTTACCCTTCTTCTTGCTAGAAGCTTAGTTGAAAATGGAGCTGGAACAGGATGAACAGTTTATCCTCCTTTATCAGCGGGAATTGCCCATGCAGGAGCTTCTGTCGATTTAGCTATTTTTTC…
RRGCO601-15	BOLD:AAB0338	Lepidoptera	Drepanidae	Drepaninae	Eudeilinia herminiata	AACTCTTTATTTTATTTTCGGAATTTGATCTGGATTAGTAGGATCCTCTTTAAGATTCCTTATTCGAATTGAACTTAGAACTCCTGGGTCTTTAATTGGAAATGACCAAATTTATAATGTAATTGTCACTTCTCATGCATTTATTATAATTTTCTTTATAGTTATACCCATTATAATTGGAGGATTTGGAAATTGATTAGTTCCTTTAATATTAGGATCCCCAGATATAGCTTTCCCTCGAATAAATAATTTAAGATTTTGATTTTTACCTCCTTCATTACTCCTTCTAATTTTAAGAAGAATAATAAATTCAGGGGCTGGCACAGGTTGAACTGTTTACCCTCCTCTATCATCAAATCTATCTCACCTTGGGAGATCAGTAGATTTAACTATTTTCTC…
RRMPG961-15	BOLD:AAH0318	Coleoptera	Cantharidae	Cantharinae	Podabrus intrusus	AACTTTATATTTTATTTTTGGAATTTGATCAGGAATACTAGGAACATCTTTAAGTATGTTAATTCGAGCAGAATTAGGAAATCCTGGATCTTTAATCGGAGATGATCAGATTTATAATACAATTGTAACTGCTCATGCTTTCATTATAATTTTTTTTATAGTTATGCCAATTATAATTGGAGGATTTGGAAATTGATTAGTACCATTAATATTAGGAGCACCTGATATGGCCTTCCCACGACTTAATAATATAAGTTTTTGACTTTTACCACCTTCTTTAGCCTTACTAATTTCTAGTAGAATTGTGGAAAATGGAGCAGGAACAGGATGAACAGTGTACCCCCCACTCTCATCCAATATTGCCCATAGAGGAAGTTCTGTAGATCTAACAATTTTCTC…
RRSSC4130-15	BOLD:ACA9847	Coleoptera	Erotylidae	Languriinae	Acropteroxys	AACTTTATATTTTATTTTTGGAATCTGATCTGGTATAATTGGTACTTCTTTAAGTCTTTTAATTCGAACTGAATTAGGTAATCCTGGGTCACTCATTGGAGATGATCAAATTTATAATACAATTGTTACTGCTCACGCTTTTATTATAATTTTTTTTATAGTTATACCAATTATAATTGGAGGATTTGGTAATTGATTAATCCCCCTTATATTAGGAGCCCCTGATATAGCATTCCCCCGAATAAATAATATAAGATTTTGACTTTTACCTCCTTCTCTAATTCTTCTTATTTCTAGAAGTATTGTTGAAAATGGGGCAGGAACTGGTTGGACAGTATACCCCCCTTTATCTTCTAATATCGCCCATAGAGGAAGTTCTGTAGATTTAGCTATTTTTTC…
RRSSA229-15	BOLD:AAG2460	Diptera	Anthomyiidae	Anthomyiinae	Hydrophoria lancifer	AACTCTTTATTTTATATTTGGGGCTTGAGCTGGAATAGTGGGAACTTCTTTAAGAATTCTAATTCGAGCCGAATTAGGGCATCCAGGAGCCTTAATTGGGGATGACCAAATTTATAATGTTATTGTAACAGCTCATGCTTTTGTTATAATTTTTTTTATAGTTATACCTATTATAATTGGAGGATTTGGTAATTGATTGGTCCCCTTAATATTAGGAGCCCCTGATATAGCATTTCCTCGAATAAATAATATAAGTTTTTGAATACTTCCCCCATCATTAACCCTTTTATTAGCAAGCAGTATAGTAGAAAATGGGGCAGGGACAGGATGAACAGTTTACCCTCCACTATCTGCAGCAATTGCTCATGGAGGAGCTTCTGTTGACTTAGCTATCTTTTC…
RRMPE026-15	BOLD:AAB9140	Diptera	Calliphoridae		Phormia regina	AACATTATATTTTATTTTTGGAATTTGAGCTGGAATAGTAGGAACCTCATTAAGATTATTAATTCGAGCTGAATTAGGAAATCCTGGATCATTAATTGGAGATGATCAAATTTATAATACAATTGTAACAGCCCATGCTTTTATTATAATTTTTTTTATAGTTATACCTATTATAATTGGAGGATTTGGTAATTGATTAGTACCTTTAATATTAGGAGCTCCAGATATAGCATTTCCTCGAATAAATAATATAAGTTTTTGACTTCTTCCCCCATCTTTAACTTTATTAATTTCAAGAAGAATTGTAGAAAATGGAGCAGGAACAGGATGAACAGTGTACCCCCCACTTTCTTCTAATATTGCTCATGGAGGTAGATCTGTAGATCTTGCTATTTTTTC…
RRGCO486-15	BOLD:ACE9865	Lepidoptera	Noctuidae	Noctuinae	Feltia tricosa	AACATTATATTTTATTTTTGGTATTTGAGCTGGAATAGTAGGAACTTCTTTAAGTTTATTAATTCGAGCTGAATTAGGAAATCCAGGATCTTTAATTGGAGATGATCAAATTTATAACACTATTGTTACAGCACATGCTTTTATTATAATTTTTTTCATAGTAATACCTATTATAATTGGAGGATTTGGTAATTGACTTGTTCCTTTAATATTAGGAGCTCCAGATATAGCATTTCCTCGAATAAATAATATAAGTTTTTGACTTCTTCCCCCCTCATTAACTTTATTAATTTCGAGAAGAATTGTAGAAAATGGAGCAGGAACAGGATGAACAGTTTACCCCCCACTTTCATCTAATATTGCTCATGGAGGAAGATCAGTAGATTTAGCTATTTTTTC…
RRMFI4226-15	BOLD:AAI7042	Coleoptera	Cerambycidae	Lepturinae	Gaurotes cyanipennis	AGTTTTATATTTTATTTTTGGAATATGAGCAGGAATAATTGGTTCTTCTATAAGATTAATTATTCGTATAGAATTAGGAAATCCAGGATTTTTAATTAATAATGATCAAATTTATAATTCTTTTGTTACAGCCCATGCATTTATTATAATTTTTTTTATAGTTATACCAATTATAATTGGAGGATTCGGAAATTGATTAATCCCTTTAATATTAGGATCTCCTGATATAGCCTTTCCTCGAATAAATAATATAAGATTTTGACTTCTTCCCCCTTCAATTATATTATTAATTTTTAGATCTTTAACAAATACAGGAGTTGGAACTGGATGAACAGTTTATCCTCCATTATCATTAAATATTAATCATGAAGGAATATCAGTAGATATAGCAATTTTTTC…
RRSSA3974-15	BOLD:AAG1701	Diptera	Muscidae	Coenosiinae	Macrorchis ausoba	GACCCTATATTTTATATTTGGTATTTGAGCTGGAATGCTTGGAACATCCCTTAGATGACTAATTCGTATTGAATTAGGACACCCCGGATCTTTTATTGGGGATGATCAAATTTATAATGTAATTGTTACTGCACATGCTTTTATTATAATTTTCTTTATGGTTATACCTATTATAATTGGAGGATTTGGTAACTGACTAGTCCCATTAATAATTGGGGCACCAGATATAGCATTCCCTCGTATAAATAATATAAGTTTCTGACTACTACCTCCTTCAATTACATTATTAATTATTAGAAGAATTGTAGAAAAGGGGGTAGGAACAGGATGAACAGTTTATCCTCCTCTATCAGCTAACGTAGCCCATAATGGTGCATCAGTGGATCTAGCCATTTTCAG…
RRSSC1986-15	BOLD:AAV3887	Diptera	Dolichopodidae	Dolichopodinae	Dolichopus comatus	AACTCTGTACTTTATCTTTGGCGCATGGGCAGGTATACTAGGAACATCCCTAAGCCTATTAATCCGCGCCGAATTAGGAAACCCTGGATCTCTAATCGGTAATGATCAAATTTACAACGTCATTGTTACTGCACACGCATTCATCATAATTTTCTTCATAGTTATACCAATCATAATCGGAGGATTTGGAAATTGATTAGTACCATTAATGCTAGGAGCCCCAGACATAGCTTTCCCTCGAATGAATAACATAAGATTTTGACTCCTACCACCCTCATTAAGACTTCTTCTGATAAGAAGAATCGTAGAAAATGGAGCAGGAACAGGATGAACTGTTTACCCCCCACTTTCATCCAACATTGCCCATAGAGGTTCCTCAGTAGACCTGGCTATTTTTAG…
RRGCO473-15	BOLD:AAA4729	Lepidoptera	Crambidae	Pyraustinae	Anania tertialis	AACGTTATATTTTATTTTTGGAATTTGAGCAGGGATAGTTGGAACTTCTTTAAGTTTATTAATTCGTGCAGAATTAGGAAACCCAGGATTTTTAATTGGAGATGATCAAATTTACAATACTATTGTTACAGCTCATGCCTTTATTATAATTTTTTTTATAGTTATACCAATTATAATTGGAGGATTTGGAAATTGATTAGTACCTTTAATATTAGGGGCTCCTGATATAGCTTTCCCACGAATAAATAATATAAGATTTTGATTATTACCCCCCTCTTTAATATTATTAATTTCAAGAAGAATTGTAGAAAATGGAGCTGGAACAGGATGAACAGTTTACCCTCCCCTCTCATCTAACATTGCTCATGGGGGAAGATCAGTTGACTTAGCAATTTTCTC…
RRSSA4461-15	BOLD:AAN8383	Hemiptera	Membracidae	Smiliinae	Cyrtolobus	AACTCTTTACTTTATTTTTGGGGCTTGAGCAGGTATAATAGGAACATCTTTAAGAATTCTTATTCGAGCTGAACTAGGACATGCAGGATCTCTAATTGGTGATGATCAAATCTATAATGTTATTGTTACTGCTCACGCATTCGTCATAATTTTCTTTATAGTTATACCTATTATAATTGGAGGATTTGGAAATTGACTTGTCCCATTAATATTAGGAGCCCCTGATATAGCCTTTCCCCGAATAAATAATATAAGTTTCTGGCTTCTACCTCCATCATTAACCCTTCTTCTAGCAAGAAGTATAGTTGATAACGGAGCAGGGACAGGATGAACAGTTTATCCACCCCTATCAGCAGGAATTGCTCATGGAGGAGCATCTGTAGATTTAGCAATCTTTTC…
RRSSC4131-15	BOLD:AAD7604	Coleoptera	Coccinellidae	Coccinellinae	Coleomegilla maculata	AACTCTTTATTTTATTTTTGGAGCTTGAGCAGGAATAGTTGGAACATCTATAAGATTACTAATTCGAACTGAATTAGGAAACCCCGGATCTTTAATTGGAGATGATCAAATTTATAATGTAATTGTTACAGCTCATGCTTTTGTCATAATTTTTTTTATAGTTATACCCATTATAATTGGAGGATTCGGAAATTGATTAGTTCCCCTTATATTAGGAGCCCCTGATATAGCTTTTCCCCGAATAAATAATATAAGATTTTGACTACTTCCACCTTCATTAACTCTTTTATTAATAAGAAGAATTGTAGAAAAAGGAGCAGGAACAGGATGAACGGTTTATCCCCCCCTTTCATCAAATATTGCTCATGGTGGTTCTTCTGTTGATTTAGCTATTTTTAG…
RRGCO061-15	BOLD:AAB0052	Lepidoptera	Noctuidae	Oncocnemidinae	Calophasia lunula	AATTCTATATTTTATCTTTGCTATTTGATCGGGAATAATTGGCTCCTCTATAAGAATAATCATTCGACTAGAGTTAGGATCTCCTGATTCACTAATTCTTAATGATCAAACTTTCAATACCATCGTTACAAGTCATGCTTTTATTATAATTTTTTTTATAGTTATACCTTTTATAATTGGGGGATTTGGTAATTTTTTAATTCCACTTATACTAGGATCTCCTGATATAGCTTACCCTCGTTTAAATAACATAAGATTTTGATTACTTCCCCCATCGATCTCCTTATTAATCCTAAGAAATTTTATTAATGAAGGATCTGGAACTGGTTGAACTATCTACCCCCCTCTATCATCAAATACCTTCCATAGTGGCCCCTCTATTGACCTGACTATCTTTTC…
RRGCO580-15	BOLD:AAA2518	Lepidoptera	Crambidae	Crambinae	Chrysoteuchia topiarius	AACACTATACTTCATATTCGGAATATGGTCAGGAATAATTGGAATAATATTAAGAATAATTATTCGAGTTGAATTAGGTCAACCCGGGCCATTTATTAATAATGATCAAATCTATAATACAATCATTACATCACATGCATTTATTATAATCTTCTTTATAGTAATACCAATTATAATTGGGGGGTTTGGGAACTGGCTTATACCAATTATAATTGGAGCCCCTGATATAGCATTTCCACGAATAAACAATATAAGATTTTGATTATTACCGCCATCAATTACAATATTACTAATTAGATCTATAGTTGAATCAGGAGTAGGAACTGGATGAACAGTATACCCCCCACTATCAAGAAACATAGGTCACTCTGGTCCTAGAGTTGAATTTGCAATCTTTTC…
RRMFC1694-15	BOLD:AAP8757	Diptera	Syrphidae	Eristalinae	Brachypalpus oarus	AATTTTATATATTATATTTGCTATATGATCAGGTATAATCGGAGCATCAATAAGATTAATTATTCGAATAGAATTAAGAACCCCAGGAAATTGAATTAATAATGATCAAATTTATAACTCATTAGTTACTGCTCATGCCTTTTTAATAATTTTTTTTATAGTTATACCATTTATAATTGGGGGATTTGGAAATTGATTAATCCCTCTAATATTAGGATCACCAGATATATCTTTTCCTCGTTTAAATAATATTAGTTTTTGATTATTACCCCCATCATTACTACTATTATTATTAAGAAATTTATTTTCAATAAGACCAGGAACAGGATGAACTGTTTATCCACCTTTATCATCATATTTATTTCACCCATCCCCATCAGTAGACTTAGCTATTTTTTC…
RRGCO646-15	BOLD:AAA4271	Lepidoptera	Geometridae	Larentiinae	Costaconvexa centrostrigaria	AACTTTATATTTTATTTTTGGAATTTGAGCAGGTATAGTAGGGACATCTCTTAGCTTAATTATTCGAATAGAATTAGGTAATCCAGGATTTTTAATTGGAGATGATCAAATTTATAATACTATCGTTACAGCTCATGCTTTTATTATAATTTTTTTTATAGTAATACCAATTATAATTGGAGGATTTGGTAATTGATTAGTTCCATTAATATTAGGAGCTCCTGATATAGCTTTTCCTCGTATAAATAATATAAGATTTTGATTATTACCTCCTTCATTAATTTTATTAATTTCAAGAAGTATTGTAGAAAATGGAGCTGGTACAGGATGAACAGTTTACCCACCCCTTTCATCTAATATCGCCCATAGAGGATCTTCAGTAGATCTAGCAATTTTCTC…
RRSSA3965-15	BOLD:AAB7401	Coleoptera	Cerambycidae	Lepturinae	Trachysida mutabilis	AGTATTATACTTTATATTTGGAATATGAGCAGGAATAATTGGTTCATCTATAAGTATTATTATTCGTATAGAATTAGGTAATCCAGGTATATTTATCAATAACGACCAAATTTATAATTCTATTGTTACAGCTCATGCCTTTATTATAATTTTTTTTATAGTTATACCAATTATAATTGGAGGATTTGGAAATTGATTAATCCCATTAATACTTGGAGCCCCAGATATATCTTTCCCTCGAATAAATAACATAAGATTTTGATTATTACCCCCTTCATTACTTTTTCTTATTAATAGAAGAATAATTAATCAAGGTGTTGGAACCGGTTGAACTGTCTATCCACCTTTATCTTTAAATATTAATCATGAAGGTATATCAGTAGATATCGCAATTTTTTC…
RRMFB1097-15	BOLD:AAJ9649	Diptera	Xylophagidae	Xylophaginae	Xylophagus lugens	AACTTTATATTTTATTTTTGGAATTTGAGCAGGAATAGTAGGAACATCATTAAGTTTATTAATTCGAGCTGAATTAGGAAATCCAGGATCTTTAATCGGAGATGATCAAATTTATAATACTATTGTTACTGCACATGCTTTTATTATAATTTTTTTTATAGTTATACCAATTATAATTGGAGGATTTGGTAATTGATTAGTACCTTTAATACTTGGAGCTCCAGATATAGCATTCCCACGAATAAATAATATAAGATTTTGATTACTACCCCCTTCAATTACATTATTAATTTCTAGAAGAATTGTAGAAAATGGGGCAGGAACAGGATGAACAGTTTATCCTCCTCTATCTTCTAATATTGCTCATGGAGGAAGTTCTGTTGATTTAGCTATTTTTTC…
RRSSA2285-15	BOLD:AAU6970	Coleoptera	Cleridae	Clerinae	Enoclerus nigripes rufiventris	AATCTTATATTTTATTTTTGGTATATGATCTGGAATAATTGGATCTTCAATAAGTATTATTATTCGAATAGAATTAGGGAATCCCGGATTTTTAATTAATAATGACCAAATCTATAATTCTATTGTTACAGCTCATGCATTTATTATAATTTTTTTTATAGTTATACCAATTATAATTGGAGGATTTGGAAATTGATTAATCCCATTAATATTAGGTGCACCTGATATAGCATTTCCACGAATAAATAATATAAGATTCTGATTACTACCCCCATCTATCTTATTATTAATTTTAAGAAGAATTTTTAATCAAGGAGTAGGAACTGGGTGAACTGTTTATCCTCCTTTATCATTAAATTTAAATCATGAAGGATTATCTGTAGATTTAGCCATTTTTTC…
RRMFD017-15	BOLD:ACE5640	Diptera	Tabanidae	Chrysopsinae	Chrysops ater	AACTCTATATTTCATTTTCGGTTCGTGAGCTGGAATAGTAGGAACTTCCCTCAGCCTACTTATTCGAGCAGAACTTGGAAATCCAGGATCCTTGATTGGTGACGATCAAATTTACAACGTAATCGTAACTGCTCATGCTTTCATCATAATTTTCTTCATGGTTATACCTATCGTAATTGGTGGATTTGGAAATTGGCTTATCCCATTGATACTAGGAGCTCCAGATATGGCTTTCCCTCGAATAAACAACATAAGATTTTGGTTACTTCCACCCTCTCTCACTCTTTTGCTGATAAGAAGAATAGTTGAAAGAGGAGCAGGAACAGGTTGAACAGTATACCCTCCCTTATCTTCAAATATCGCTCATGGAGGAGCTTCTGTTGATTTAGCAATTTTTAG…
RRSSC1824-15	BOLD:AAI7911	Diptera	Sciomyzidae		Atrichomelina pubera	AACTTTATATTTCATTTTTGGAGCTTGATCAGGAATAGTTGGAACTTCTCTAAGAATTCTAATTCGAGCAGAATTAGGGCATCCGGGAGCATTAATCGGTGATGACCAAATTTATAATGTAATTGTTACAGCTCATGCTTTTATTATAATTTTCTTTATAGTAATGCCAATTATAATTGGAGGATTTGGTAATTGATTAGTACCAATTATACTTGGAGCTCCAGATATAGCCTTCCCTCGAATAAATAATATAAGATTCTGACTACTTCCTCCAGCATTAACACTTCTTCTAGTTAGTAGTATAGTAGAAAACGGAGCTGGAACAGGATGAACTGTTTATCCACCCTTATCTTCTAATATCGCTCATGGAGGAGCTTCTGTTGATTTAGCAATTTTCTC…
RRMFG2629-15	BOLD:AAE4413	Diptera	Bombyliidae	Anthracinae	Hemipenthes sinuosa	AACACTATATTTCATTTTTGGAGCTTGGGCAGGAATACTAGGAACTTCATTTAGTTTGTTAATTCGAGCAGAATTAGGAAGCCCAGGTTCACTCATTGGAAATGATCACATTTTTAATGTTATTGTAACAAGACATGCATTTATTATAATTTTCTTTATAGTGATACCTATCATAATTGGAGGTTTTGGTAACTGATTAGTACCCTTAATATTAGGAGCACCAGATATAGCATTTCCACGAATAAATAATATAAGATTCTGATTACTCCCTCCATCCCTATCTTTATTAATTATAAGAAGAATGATTGAAAGTGGGGCTGGAACAGGTTGGACAGTATATCCCCCTTTATCAGCAAATATTGCTCATAGAGGACCTTCAGTCGATCTGGCAATCTTTAG…
RRSSA4301-15	BOLD:ADJ4997	Diptera	Stratiomyidae	Beridinae	Allognosta fuscitarsis	AACTTTATATTTTATTTTCGGAGCATGAGCCGGAATAGTAGGAACTTCTTTAAGAATTCTTATTCGAGCTGAATTAGGTCACCCAGGAGCATTAATTGGAGATGATCAAATTTATAATGTAATTGTTACAGCTCATGCTTTTATTATAATTTTTTTTATAGTAATACCTATTATAATTGGAGGGTTTGGAAATTGACTGGTTCCTTTAATACTAGGAGCTCCTGATATAGCTTTCCCTCGAATAAATAATATAAGTTTTTGACTTTTACCTCCTGCATTAACTTTATTATTAGTAAGCAGTATAGTAGAAAACGGAGCTGGAACAGGATGAACTGTTTACCCACCCCTATCTTCAAATATTGCTCATGGGGGAGCTTCTGTTGATTTAGCAATTTTTTC…
RRGCO812-15	BOLD:AAA8586	Trichoptera	Hydropsychidae	Arctopsychinae	Parapsyche apicalis	AACTTTATATTTTATTTTTGGTATTTGAGCAGGCATAGTAGGAACTTCATTAAGATTACTAATTCGAGCAGAATTAGGAACCCCCGGATCTTTAATTGGAGATGACCAAATCTATAATACTATTGTTACAGCTCATGCTTTTATTATAATTTTTTTTATAGTTATACCTATTATAATTGGAGGATTTGGAAATTGATTAGTACCATTAATATTAGGAGCCCCAGATATAGCTTTCCCACGAATAAATAATATAAGTTTCTGACTTTTACCCCCCTCCCTTACTCTTTTAATTTCAAGAAGAATTGTAGAAAATGGAGCAGGAACTGGATGAACAGTTTATCCCCCACTTTCATCTAATATTGCCCATGGAGGAAGTTCAGTAGACTTAGCTATCTTTTC…
RRGCO269-15	BOLD:AAC3111	Lepidoptera	Erebidae	Hypenodinae	Dyspyralis nigellus	TACTTTATATTTCATCTTTGGAGCTTGATCAGGAATAATTGGAACTTCACTAAGAATCCTAATTCGAGCAGAACTAGGACACCCTGGAGCATTAATCGGAGATGACCAAATTTATAACGTAATTGTAACAGCTCATGCTTTTATTATGATTTTTTTTATAGTAATACCAATTATAATTGGTGGATTTGGTAATTGATTAGTTCCTCTTATATTAGGAGCCCCAGATATAGCTTTCCCCCGAATGAATAATATAAGTTTTTGACTACTACCTCCTGCATTAACCTTATTACTAGTAAGTAGTATAGTAGAAAACGGAGCTGGAACAGGATGAACTGTTTACCCCCCTCTATCATCTAATATTGCTCATGGAGGAGCATCAGTTGATCTAGCTATTTTCTC…
RRGCO336-15	BOLD:AAA6653	Lepidoptera	Geometridae	Ennominae	Cabera erythemaria	AACAATTTATTTTATTTTTGGAATTTGAGCTGGAATAGTGGGTACTTCACTAAGAATAATTATTCGAACAGAACTCGGAACATCTGAATCATTAATTAAAAACGATCAAATCTATAATGTTTTAGTAACAGCTCATGCTTTTATTATAATTTTTTTTATGGTTATACCAATTATAATTGGAGGATTTGGAAACTGATTAGTTCCTCTAATAATTGGAGCTCCTGATATAGCCTTCCCTCGTATAAATAATATAAGTTTTTGATTATTACCTCCCTCTTTAAATTTTCTTCTAATTAGATCTATTGTTGAAAATGGAACTGGAACTGGATGAACAGTTTATCCACCTCTTTCTGCGAATATTGCTCATGCTGGCAGATCAGTTGATATCTCAATTTTTTC…
RRMFG2303-15	BOLD:ABX5183	Coleoptera	Cantharidae	Cantharinae	Podabrus rugosulus	AACATTATATTTCATTTTTGGAGCATGAGCTGGCATACTAGGTACATCATTTAGATTACTGATTCGGGCAGAATTAGGAAACCCCGGGTCATTAATTGGAAATGATCATATTTTCAATGTAATTGTAACTAGTCACGCTTTTATTATAATTTTTTTCATAGTTATACCTATTATAATTGGGGGATTTGGAAATTGACTAGTTCCTTTAATATTAGGGGCACCTGATATAGCATTTCCCCGTATAAACAATATAAGATTCTGATTACTTCCTCCTTCCCTATCTCTATTAATTATAAGAAGTATAGTCGAAAGAGGGGCAGGAACAGGTTGAACTGTTTACCCTCCCCTTTCAGCTAACATTGCTCATAGAGGGCCCTCAGTAGATTTAGCAATTTTTAG…
RRMFE3112-15	BOLD:AAG1699	Diptera	Muscidae	Phaoniinae	Phaonia bysia	AACTTTATATTTTATTTTTGGAATTTGAAGAGGCATAATAGGAACATCTCTAAGATTATTAATTCGTACTGAATTAAGTACCCCTAGATCTTTAATTGGAGATGATCAAATTTATAATACTATTGTCACAGCTCATGCTTTTATTATAATTTTTTTTATAGTAATACCAATTATAATTGGAGGATTTGGTAATTGATTAATTCCTTTAATACTTGGAGCTCCAGATATAGCATTTCCCCGAATAAATAATATAAGTTTCTGACTTCTTCCACCTTCTTTAATTCTTTTAATTTCAAGAAGTATTGTAGAAAATGGAGCCGGAACAGGATGAACAATTTATCCCCCTCTTTCATCTAATATTGCTCACAGAGGCAGATCTGTAGATTTAACTATTTTTTC…
RRGCO709-15	BOLD:AAD7889	Lepidoptera	Crambidae	Pyraustinae	Sitochroa palealis	AACTTTATATTTTATTTTTGGAATTTGATCTGGTATAGTAGGAACCTCTCTTAGTTTATTAATTCGAGCAGAATTAGGTAACCCTGGATCTTTAATTGGAGATGATCAAATTTATAATACTATTGTAACAGCTCATGCTTTTATTATAATTTTTTTTATAGTTATACCAATTATAATTGGAGGATTTGGAAATTGACTTATTCCTTTAATATTAGGAGCCCCTGATATGGCTTTTCCACGAATAAATAATATAAGATTTTGATTATTACCCCCCTCCTTAACTTTATTAATCTCAAGAAGAATTGTAGAAACTGGAGCTGGAACTGGATGAACAGTATATCCCCCTTTATCATCAAATATTGCTCATGGTGGAAGTTCAGTAGATCTAGCAATTTTTTC…
RRMFG2721-15	BOLD:AAA9461	Hymenoptera	Formicidae	Formicinae	Camponotus pennsylvanicus	TACTTTATATTTCTTATTCGGAATTTGGGCTGGAATAGTAGGAACTTCTTTAAGTTTATTAATTCGTGCAGAATTAGGTCATCCTGGTGCATTAATTGGTGATGATCAAATTTATAATGTTATTGTTACTGCTCATGCCTTTGTTATAATTTTCTTTATAGTAATACCAATTATAATTGGAGGTTTTGGTAATTGATTAGTTCCTTTAATATTAGGAGCTCCAGATATAGCATTTCCTCGAATAAATAATATAAGTTTTTGACTTTTACCACCTTCTTTAACTTTACTTTTAGTAAGAAGAATAGTAGAAAATGGAGCTGGAACCGGATGAACTGTTTACCCTCCTCTTTCTTCTGTAATTGCACATGGAGGTGCTTCAGTAGATTTAGCAATTTTTTC…
RRSSC1967-15	BOLD:AAH7158	Diptera	Sarcophagidae	Sarcophaginae	Ravinia stimulans	AACCTTATATTTCATTTTCGGTGCATGATCAGGAATAGTAGGAACTTCCCTCAGTCTACTAATTCGAGCCGAACTTGGAAACCCCGGAACCTTGATTGGCGATGATCAAATTTACAATGTAATCGTCACAGCTCATGCATTTGTTATAATTTTCTTCATAGTAATACCCATTGTAATTGGGGGATTTGGAAATTGATTAGTTCCGTTGATACTTGGAGCACCTGACATAGCTTTCCCTCGGATAAATAACATAAGATTTTGGTTATTGCCTCCTTCTCTTACCCTCCTTTTAATGAGAAGAATAGCTGAAAGAGGGGCTGGAACTGGATGAACTGTTTATCCACCTCTTTCAGCTAATGTAGCCCACAGAGGAGCTTCTGTTGATTTAGCCATTTTCAG…
RRGCO747-15	BOLD:AAA5690	Lepidoptera	Geometridae	Geometrinae	Synchlora frondaria	TATTTTATATTTTTTATTTGCTTTATGAGCTGGTATATTAGGAACATCTTTGAGAATAATTATTCGAATAGAGTTAGGAATAGCTGGTCAGTTAATTGGTAATGATCAAATTTATAATTCAATTGTTACTGCTCATGCTTTTGTTATAATTTTTTTTATAGTGATACCTTTTATAATTGGTGGATTTGGAAATTGGTTAGTTCCTTTAATATTAGGGGCTCCAGATATGGCTTTTCCCCGTATAAATAATATAAGATTTTGATTATTGCCTCCTTCTATTATTATATTATTATTAAGAAGATTTATAGATACTGGGGTTGGAACAGGTTGAACTGTTTATCCTCCTTTATCTTCAAATGCAGGTCATATGGGAATATCTGTAGATTTAGCTATTTTTTC…
RRMFC2036-15	BOLD:AAP4830	Diptera	Tachinidae	Exoristinae	Phorocera slossonae	AACATTATATTTTATTTTTGGTGCTTGATCTGGTATAGTAGGGACATCTTTAAGTATTTTAATTCGAGCTGAATTGGGTCATCCTGGAGCTTTAATTGGTGATGATCAAATTTATAATGTAATTGTTACAGCTCATGCTTTTATTATAATTTTTTTTATAGTAATGCCTATTATAATTGGTGGATTTGGTAATTGATTAGTACCTCTAATATTAGGAGCTCCTGATATAGCATTCCCTCGAATAAATAATATAAGATTTTGATTATTACCTCCAGCTTTAACTTTATTACTAGTAAGAAGTATAGTAGAAAATGGAGCTGGTACTGGTTGAACTGTTTACCCTCCACTTTCATCTAACATTGCTCATAGAGGAGCTTCAGTTGATTTAGCAATTTTCTC…
RRMPE002-15	BOLD:AAH3305	Coleoptera	Coccinellidae	Coccinellinae	Hippodamia glacialis	AACTTTATATTTTATTTTTGGAGCATGAGCAGGAATAGTAGGAACATCCCTCAGAGTTTTAATTCGATCAGAATTAGGTAATCCAGGATCATTAATTGGAGATGATCAAATTTATAATGTTATTGTCACAGCCCATGCATTTATTATAATTTTTTTCATAGTTATACCTATTATAATTGGAGGATTCGGAAATTGACTTGTACCCTTAATACTGGGGGCCCCCGACATGGCATTTCCTCGAATAAACAATATAAGATTCTGATTATTACCCCCCTCTTTAACTCTTCTAATTATAAGAAGAATTGTAGAAAGAGGAGCTGGTACAGGATGAACTGTTTATCCCCCTCTTTCAGCTAATGTAGCTCATAGAGGATCTTCTGTAGATTTAGCTATTTTTAG…
RRMFE3000-15	BOLD:AAA3933	Lepidoptera	Erebidae	Herminiinae	Palthis angulalis	AACTTTATATTTTATTTTAGGAGCTTGGGCAGGAATAGTAGGAACTTCATTAAGAATTTTAATTCGAGCAGAACTTGGTCATCCGGGAGCTTTAATTGGGGATGACCAAATTTATAATGTTATTGTAACAGCTCATGCATTTGTAATAATTTTCTTTATAGTAATACCTATTATAATTGGGGGATTTGGAAATTGATTAGTTCCATTAATACTTGGGGCTCCTGATATAGCCTTTCCCCGAATAAATAATATAAGTTTTTGGTTATTACCTCCTTCACTTACTCTTTTATTGGCAAGTAGTATAGTAGAAAATGGGGCTGGAACTGGATGAACAGTTTACCCCCCTCTTTCTGCTGGTCTTGCTCACACAGGAGCTTCAGTTGATTTAGCAATTTTTTC…
RRMPG975-15	BOLD:AAD8276	Diptera	Syrphidae	Syrphinae	Allograpta obliqua	AACTCTTTATTTTATTTTTGGAATTTGAGCAGGAATAATTGGATCTTCTTTAAGAATTATAATTCGAGCTGAATTAGGGAACCCAGGATCATTAATTGGAGATGATCAAATTTATAATACAATTGTAACAGCTCATGCATTTATTATAATTTTTTTTATAGTAATACCTATTATAATTGGAGGATTTGGAAATTGACTTGTTCCTTTAATACTTGGAGCCCCAGATATAGCTTTCCCACGTCTTAATAATATAAGATTTTGATTATTACCCCCTTCTATTTTACTATTAATCTCGAGAAGAATTGTAGAAAATGGAGCAGGTACGGGATGAACTGTTTATCCTCCTTTATCTTCTAATATTGCTCATGGTGGAAGTTCTGTAGATCTTGCTATTTTTTC…
RRMFG2353-15	BOLD:AAA2078	Lepidoptera	Geometridae	Ennominae	Campaea perlata	AACTATTTATTTTATCTTCGGAATTTGAGCAGGAATAATTGGAACTTCATTAAGAATAATTATTCGAACTGAACTCGGCACTACTGAATCATTAATTAAAAATGACCAAATTTATAACGTATTAGTAACAGCCCATGCTTTCATTATAATTTTCTTTATAGTAATACCAATTATAATTGGAGGATTTGGCAACTGACTTGTACCCCTCATAATTGGAGCACCTGATATAGCTTTCCCACGTATAAATAACATAAGATTTTGACTTCTGCCCCCATCCCTGAATCTTCTTTTAATTAGAGCCCTAATTGAAAGAGGAACAGGAACTGGTTGAACTGTATACCCGCCCCTTTCCAGTAACCTAGCCCATGCAGGAAGATCAGTTGATATCTCTATTTTCTC…
RRSSC7820-15	BOLD:ACV2215	Diptera	Pediciidae	Pediciinae	Tricyphona	AACATTGTATTTTATATTCGGGATATGGGCAGGAATAATTGGATCATCTCTTAGATGAATTATTCGTATAGAATTAGGTCAAATAGGAACACTTATTGGAGATGATCAAATTTATAATGTAATTGTAACAGCCCACGCCTTTATTATAATTTTCTTTATAGTTATACCTATTATAATTGGGGGATTTGGCAATTGACTAATTCCTTTAATAATTGGAGCACCAGATATAGCATTTCCCCGACTTAATAATATAAGTTTTTGACTTCTACCCCCATCTCTTTCTTTATTATTTATAAGCAGACTTAGAGAATCAGGAGCAGGAACAGGATGAACAGTTTATCCACCTCTGTCAAATAGACTATTTCATAGAGGAGCTCCTGTAGACCTAGCAATTTTTTC…
RRMFE2992-15	BOLD:AAA6926	Lepidoptera	Geometridae	Larentiinae	Trichodezia albovittata	AATTTTATATTTTATTTTTGGAATATGAGCAGGTATAATTGGATCATCAATAAGAATAATTATTCGATTAGAATTAGGTAACCCTGGTTACTTTATTAATAATGACCAAATTTATAATTCTATAGTTACTTCCCATGCTTTTATTATAATTTTCTTTATAGTTATACCTATTATAATTGGAGGATTTGGTAATTGATTAATCCCCCTAATACTTGGGGCCCCTGATATAGCATTCCCACGAATAAATAATATAAGATTTTGACTTTTACCCCCATCCTTAACTTTATTAATTCTTAGTAATTTAATAAATCAAGGAGTTGGAACAGGCTGAACAGTTTACCCCCCCCTTTCCTTAAATATAAGTCATGAAGGAATAGCAGTTGATCATTCAATTTTTTC…
RRSSA4469-15	BOLD:AAF9772	Diptera	Hybotidae	Tachydromiinae	Platypalpus	AATATTATATTTTATTTTTGGATTATGAAGAGGAATAATTGGATCCTCATTAAGAATAATTATTCGATTAGAATTAGGTATACCAGGAAAATTAATTGGTAATGATCAAATTTATAATACTATTGTTACCTCTCACGCTTTTATTATAATTTTTTTTATAGTAATACCATTCATAATTGGAGGATTTGGAAATTGATTAGTTCCTCTAATAATTTCAGCACCTGATATAGCATTTCCTCGAATAAATAATATAAGTTTTTGATTATTACCCCCATCTTTATTTTTACTATTATTAAGAAATTTTATTGGTAATGGTGTTGGAACAGGTTGAACTCTATATCCACCCCTATCTTCTATTACAGGTCATAATTCTCCTTCTGTAGATATTGGAATTTTTTC…
RRMFE2528-15	BOLD:ABX8463	Diptera	Tachinidae	Tachininae	Panzeria arcuata	GACCCTATATTTTATATTTGGTATTTGAGCTGGAATACTTGGAACATCCCTTAGATGACTAATTCGTATTGAACTAGGACACCCTGGATCTTTTATTGGGGACGATCAAATTTATAATGTAGTTGTTACTGCACATGCTTTTATTATAATCTTCTTTATGGTTATACCCATTATAATTGGAGGATTTGGTAACTGACTAGTGCCATTAATAATTGGGGCACCAGATATAGCATTCCCTCGTATAAATAATATAAGTTTCTGACTACTACCCCCTTCAATTACATTATTAATTGTAAGAAGAATTGTAGAAAAGGGTGTAGGAACAGGATGAACAGTTTATCCTCCTCTATCAGCTAACGTAGCCCATAATGGTGCATCAGTAGATCTAGCCATTTTCAG…
RRMFI4058-15	BOLD:AAA4972	Lepidoptera	Noctuidae	Eustrotiinae	Maliattha synochitis	AACATTATATTTTATTTTTGGAGCATGAGCTGGAATAATTGGTACTTCATTAAGTATCTTAATTCGAGCTGAATTAGGACACCCTGGATCATTAATTGGGGATGACCAAATTTATAATGTAATTGTAACAGCACATGCTTTTGTAATAATTTTCTTTATAGTAATACCTATTATAATTGGAGGGTTTGGAAATTGATTAGTTCCTTTAATACTAGGAGCTCCTGATATAGCATTCCCTCGAATAAATAATATAAGTTTCTGATTATTACCACCATCATTAACTCTTTTATTAGCCAGTAGTATAGTAGAAAATGGAGCTGGAACTGGTTGAACAGTATACCCACCTCTATCTGCTGCAATTGCTCATGGAGGAGGATCAGTTGATTTAGCAATTTTTTC…
RRMPC926-15	BOLD:AAH3037	Diptera	Calliphoridae	Chrysomyinae	Protocalliphora	AACATTATATTTTTTATTTGGAACTTGAGCAGGTATAGTAGGAACCTCTTTAAGTGTATTAATTCGTGCAGAACTTGGACATCCAGGTGCTTTAATTGGAGATGACCAAATTTATAATGTTATTGTAACTGCACATGCTTTTGTAATAATTTTTTTTATAGTAATACCAATTATAATTGGAGGATTTGGAAATTGATTAGTTCCTTTAATATTAGGAGCTCCTGATATAGCATTTCCTCGAATAAATAATATAAGTTTTTGATTATTACCTCCTTCTTTAACACTTTTATTAGTAAGAAGAATAGTTGAAAACGGAGCTGGAACAGGTTGAACAGTTTACCCTCCTCTTTCTGCTAGTATTGCACATGGAGGAGCTTCTGTTGATTTAGCTATTTTTTC…
RRMFG2651-15	BOLD:ABA8856	Diptera	Tipulidae	Tipulinae	Ctenophora dorsalis	AATTCTTTATTTTATATTTGGTATTTGGTCAGGAATAATTGGAATAATAATAAGAATTATTATTCGAATTGAACTTGGTCAACCAGGATCACTAATTAATAATGATCAATTATATAATGTTATTGTAACGTCACATGCTTTTATTATAATTTTCTTTATAGTTATACCAATTATAATTGGAGGATTTGGTAATTGATTATTACCATTAATAATTGGGGCTCCAGATATAGCATTCCCTCGATTAAATAATATAAGATTCTGAATACTACCACCATCTTTAACGTTATTATTGTCAAGATCATTAATTGAAATAGGTGTAGGAACAGGTTGAACTGTCTACCCTCCATTATCTTCTAATATTGCACATTCAGGTCCTAGAGTAGATATATCTATTTTTTC…
RRSSA4405-15	BOLD:AAG1484	Hemiptera	Membracidae	Smiliinae	Smilia camelus	AACATTATATTTCATCTTTGGAGCCTGAGCAGGTATAGTAGGAACTTCACTCAGTCTATTAATTCGAGCAGAACTTGGTCAACCAGGTTATCTAATTGGCGACGATCAAATTTATAATGTTATTGTCACTGCTCACGCATTCGTAATAATTTTCTTTATAGTTATACCTATTATAATTGGAGGATTCGGAAATTGACTTGTCCCTTTGATATTAGGGGCTCCAGATATAGCTTTCCCTCGAATAAATAATATAAGATTTTGATTATTACCCCCCTCATTAACCCTTCTTCTTAGAAGAAGTCTTGTGGAAAGTGGTGCTGGTACAGGATGAACGGTTTACCCTCCTCTTTCTTCAGGTATCGCTCATGCAGGTGCTTCAGTTGATCTGGCTATTTTTTC…
RRMFG2623-15	BOLD:ADF2969	Diptera	Sarcophagidae	Sarcophaginae	Blaesoxipha falciformis	AACTCTTTATTTTATTTTTGGAGCCTGAGCAGGCATAGTAGGAACTTCATTAAGAATCCTTGTGCGAGCAGAATTAGGTCACCCAGGGTCATTAATTGGAGATGATCAAATCTATAATGTAATTGTAACAGCTCATGCTTTTATTATAATTTTCTTTATAGTAATACCAATTATAATTGGAGGATTCGGAAATTGACTTGTACCTTTAATATTAGGTGCTCCTGATATAGCTTTCCCCCGAATAAATAATATAAGATTCTGAATATTACCTCCATCCCTTACTCTACTGTTAGCAAGTTCAATAGTTGAAAGTGGAGCAGGAACCGGATGAACTGTATATCCACCATTATCTTCAAGTATCGCCCATGGAGGTGCCTCAGTTGATCTAGCTATTTTCTC…
RRGCO618-15	BOLD:AAA3371	Lepidoptera	Geometridae	Larentiinae	Epirrhoe alternata	AACTTTATATTTTATTTTTGGAATTTGAGCTGGAATAGTAGGAACTTCATTAAGATTATTAATTCGAGCAGAATTAGGAAATCCTGGATCACTAATCGGAGATGACCAAATTTACAATACTATTGTAACAGCCCATGCATTTATCATAATTTTTTTTATAGTAATACCAATTATAATTGGGGGATTTGGAAATTGATTAGTACCTTTAATACTCGGGGCCCCTGATATAGCATTCCCACGAATAAATAATATAAGATTTTGACTTTTACCTCCTTCTATTACTCTTTTAATTTCTAGAAGAATCGTAGAAAATGGGGCTGGAACTGGATGAACAGTTTACCCACCTTTATCATCTAATATTGCTCATGGGGGTAGATCAGTAGATTTAGCTATTTTTTC…
RRGCO081-15	BOLD:ACE7444	Hemiptera	Miridae	Mirinae	Adelphocoris lineolatus	AACACTTTACTTTATTTTTGGGGCTTGAGCTGGAATAATTGGAACATCATTAAGTATTTTAATTCGTGCTGAATTAGGTCATCCAGGTGCTTTAATTGGTGATGATCAAATTTATAATGTAATTGTAACTGCTCATGCATTTGTTATAATTTTCTTTATAGTTATACCTATTATAATTGGGGGATTCGGAAATTGACTTGTTCCATTAATGTTAGGAGCTCCTGACATAGCATTCCCTCGAATAAATAATATAAGTTTTTGACTACTTCCTCCTTCATTAACACTTTTATTAGTTAGAAGTATAGTTGAAAATGGGGCTGGAACTGGTTGAACTGTATACCCACCATTATCTGCAGCTATTGCTCATGGAGGAGGATCAGTTGATTTAGCAATTTTTTC…
RRMFG2646-15	BOLD:AAG1715	Diptera	Muscidae	Mydaeinae	Mydaea detrita	AACTTTATATTTTATTTTTGGAGCTTGAGCTGGAATAGTGGGGACCTCCTTAAGAATTTTGATTCGAGCTGAATTAGGACATCCTGGAGCTTTAATTGGAAATGATCAAATTTATAACGTTATTGTAACAGCCCATGCTTTTATTATAATTTTTTTTATAGTTATACCTATTATAATTGGAGGATTTGGTAATTGACTTGTCCCTTTAATATTAGGAAGACCTGATATAGCTTTTCCTCGAATAAATAATATAAGTTTCTGAATACTACCCCCATCCTTAACCCTTTTATTAGCTAGAAGCATAGTTGAAAATGGAGCAGGGACAGGATGAACAGTATATCCCCCCCTATCTTCCGGAATTGCTCATGCTGGGGCTTCAGTAGACTTAGCTATTTTTTC…
RRSSC1828-15	BOLD:ACX1290	Diptera	Chloropidae		Chloropidae	AACTTTATATTTTATCTTTGGGGCCTGAGCAGGTATAGTAGGAACTTCTTTAAGAATTCTTATTCGAGCTGAACTAGGTCATCCAGGAGCTTTAATTGGGGACGATCAAATTTATAACGTAATTGTTACAGCTCACGCTTTCATTATAATTTTTTTTATGGTTATACCCATCATAATTGGAGGATTTGGAAATTGACTAGTCCCTATTATACTAGGAGCCCCTGATATAGCATTTCCCCGAATAAACAATATAAGATTTTGATTGCTTCCCCCAGCATTAACTTTACTATTGGTAAGTAGTATAGTAGAAAATGGAGCTGGAACAGGTTGAACTGTTTACCCCCCCCTATCCTCTAACATTGCTCATGGAGGAGCCTCAGTAGATTTAGCAATTTTCTC…
RRGCO126-15	BOLD:AAB3571	Lepidoptera	Tortricidae	Tortricinae	Cochylis hoffmanana	AACATTATATTTTATTTTTGGAATTTGAGCAGGAATAGTTGGAACTTCTCTAAGATTATTAATTCGAGCTGAATTAGGTAACCCAGGATCATTAATTGGAGATGATCAAATTTATAATACTATTGTTACAGCTCATGCTTTTATTATAATTTTTTTTATAGTTATACCTATTATAATTGGAGGATTTGGAAATTGATTAGTACCTTTAATATTAGGAGCACCAGATATAGCTTTTCCACGAATAAATAATATAAGTTTTTGATTATTACCCCCCTCCCTTACTCTTTTAATTTCAAGAAGAATTGTAGAAAATGGAGCAGGAACAGGATGAACAGTTTACCCCCCACTTTCATCTAATATTGCTCATGGAGGTAGATCAGTAGATTTAGCAATTTTTTC…
RRSSC243-15	BOLD:AAD6367	Hymenoptera	Vespidae	Eumeninae	Euodynerus foraminatus	AACATTATATTTTATTTTTGGAACTTGATCAGGGATAGTGGGAACTTCATTAAGAATCTTAATTCGAGCAGAATTAGGAAATCCCGGTTCTTTAATTGGAGATGATCAAATCTACAATGTAATTGTAACTGCTCATGCTTTTATTATAATTTTTTTTATAGTTATACCTATAATAATTGGGGGATTTGGTAATTGACTAGTACCTCTTATATTAGGAGCACCAGATATAGCTTTTCCACGCCTTAATAATATAAGATTCTGACTACTCCCTCCTTCTCTATCATTCCTATTAATAAGAAGAATTGTAGATAAAGGGGCCGGCACAGGTTGGACTGTATATCCCCCCCTATCAGCCAATATTGCCCATGAAGGCTCTTCAGTAGATTTAGCTATCTTCAG…
RRGCO234-15	BOLD:ACE8254	Lepidoptera	Geometridae	Larentiinae	Dyspteris abortivaria	AACATTATACTTTATTTTTGGAATTTGAGCAGGTATAGTAGGAACTTCATTAAGATTACTAATTCGAGCTGAATTAGGAAATCCTGGTTCTTTAATTGGAGACGATCAAATTTACAATACTATCGTAACAGCTCATGCTTTTATTATAATTTTTTTTATAGTTATACCCATTATAATTGGGGGATTTGGAAATTGATTAGTTCCTTTAATATTAGGAGCTCCTGATATAGCATTTCCTCGAATAAATAATATAAGATTTTGACTTTTACCTCCTTCTCTAACTCTTTTAATTTCAAGAAGAATTGTAGAAAATGGAGCAGGAACTGGATGAACTGTTTACCCTCCTTTATCTTCTAATATTGCTCATGGAGGAAGTTCAGTAGATTTAGCAATTTTCTC…
RRSSC7832-15	BOLD:ACL8650	Diptera	Limoniidae	Limnophilinae	Epiphragma fasciapenne	AACTTTGTATTTTATTTTAGGAGCTTGGGCAGGAATAGTAGGAACTTCTTTAAGAATTTTAATTCGAGCAGAACTTGGTCATCCGGGGGCCTTAATTGGGGATGACCAAATTTATAATGTTATTGTAACAGCTCATGCATTTGTAATAATTTTTTTTATAGTAATACCTATTATAATTGGAGGATTTGGAAATTGATTAGTTCCTTTAATATTAGGGGCTCCTGATATAGCCTTTCCTCGAATAAATAATATAAGTTTTTGATTATTACCACCTTCTCTTACACTTTTATTAGCAAGTAGTATAGTTGAAAATGGAGCAGGGACTGGTTGAACAGTATACCCCCCCCTTTCTGCTGGAATTGCCCATACTGGAGCATCAGTTGATTTAGCAATTTTTTC…
RRSSC3243-15	BOLD:AAE1308	Hemiptera	Pentatomidae	Pentatominae	Neottiglossa undata	TACTTTATATTTTATTTTCGGAGCATGATCAGGAATAGTAGGTACCTCTTTAAGAATATTAGTTCGAGCAGAATTAGGGCATCCTGGAGCATTAATCGGTGATGATCAAATTTATAATGTAATTGTAACAGCCCATGCCTTTGTTATAATTTTTTTTATAGTTATACCTATTATAATTGGAGGATTTGGAAATTGACTTGTTCCTTTAATATTAGGAGCACCTGATATAGCATTCCCTCGAATGAATAATATAAGTTTTTGACTCTTACCTCCTGCACTTACATTATTATTGGTGAGCAGTATAGTGGAAAACGGAGCTGGGACAGGATGAACTGTTTACCCACCTCTATCTTCTAATATTGCTCATGGAGGGGCTTCTGTTGATTTAGCTATTTTTTC…
RRGCO774-15	BOLD:AAH7074	Trichoptera	Limnephilidae	Limnephilinae	Pycnopsyche scabripennis	TACATTATATTTTATTTTTGGAATTTGAGCAGGTATAGTAGGAACATCATTAAGATTACTAATTCGAGCTGAATTAGGAAATCCAGGATCATTAATTGGAGATGATCAAATTTATAATACTATTGTTACAGCTCATGCTTTTATTATAATTTTTTTTATAGTTATACCTATTATAATCGGAGGATTTGGAAATTGATTAGTTCCTTTAATATTAGGAGCACCTGATATAGCTTTCCCACGTATAAATAATATAAGATTTTGACTTCTTCCACCCTCTATTATATTATTAATTTCAAGAAGAATCGTAGAAAATGGAGCAGGTACAGGATGAACAGTATACCCCCCACTTTCATCTAATATCGCTCATAGAGGAAGATCAGTAGATTTAGCTATTTTTTC…
RRSSA2341-15	BOLD:AAH0357	Coleoptera	Carabidae	Harpalinae	Chlaenius	AACCTTATATTTTATTTTTGGAATTTGAGCAGGATTAGTAGGAACCTCTCTCAGTCTATTAATTCGAGCAGAATTAGGTAATCCAGGATCTTTAATTGGAGATGATCAAATTTATAATACTATTGTAACAGCTCATGCTTTCATTATAATTTTTTTTATAGTTATACCAATTATAATTGGAGGATTTGGTAATTGATTAATTCCTTTAATATTAGGAGCCCCCGATATAGCTTTCCCCCGAATAAATAACATAAGATTCTGACTACTTCCCCCCTCTATTATACTGTTAATTTCAAGAACAATCGTCGAAAATGGAGCTGGAACTGGTTGAACTGTATACCCTCCTTTATCATCTAATATTGCACACAGAGGAACTTCAGTTGATTTAACTATTTTTTC…
RRMPE019-15	BOLD:ABU8852	Hymenoptera	Tenthredinidae	Tenthredininae	Macrophya flavolineata	GACTCTATATTTTATTTTTGGTGCATGAGCTGGAATAGTAGGAACTTCATTAAGTCTACTAATTCGGTCAGAACTAGGTACACCTGGAACATTAATTGGTAATGACCAAATTTATAATGTTATTGTTACTGCTCATGCTTTTATCATAATTTTCTTTATAGTTATACCAATTATAATTGGGGGATTTGGAAATTGATTAGTACCCTTAATATTAGGAGCACCCGATATAGCATTTCCACGAATAAATAATATAAGATTTTGACTTTTACCCCCGTCTCTATCTTTACTTTTAATAAGAAGGATAGTAGAAAGAGGAGCAGGAACAGGGTGGACTGTTTATCCCCCTTTATCTTCAAATATTGCCCATGGGGGTTCTTCTGTTGATTTGGCAATTTTTAG…
RRSSC1988-15	BOLD:AAC1312	Diptera	Syrphidae	Syrphinae	Toxomerus geminatus	AACCCTTTACTTCCTTTTTGGAGCCTGAGCAGGAATGCTTGGAACTTCATTAAGACTACTAATCCGAGCAGAACTAGGAAACCCTGGATCTCTAATTGGAAATGATCAAATTTACAATGTTATTGTCACAGCTCATGCTTTCATTATAATTTTCTTTATAGTAATGCCTATTATAATTGGAGGATTCGGAAACTGACTAGTCCCCCTTATACTAGGAGCACCAGATATAGCCTTCCCTCGAATAAACAACATAAGATTCTGGTTCTTACCACCATCACTATCACTTCTTCTAATAAGAAGAATCGTAGAAAACGGAGCAGGAACTGGATGAACCGTCTACCCACCCTTATCAGCCAATATTGCCCATAGAGGATCATCTGTCGATCTAGCTATTTTCAG…
RRMFC2068-15	BOLD:AAC8595	Diptera	Heleomyzidae	Suilliinae	Suillia quinquepunctata	AACGTTGTATTTTTTATTTGGAATCTGAGCCGGTATATTAGGAACATCTTTAAGATTATTAATTCGTGCTGAATTAGGAAATCCTGGTTCATTAATTGGAGATGACCAAATTTATAACACAATTGTAACTGCCCATGCTTTTATTATAATTTTTTTTATAGTTATACCAATTGTTATTGGGGGATTTGGTAATTGATTAATTCCTTTAATGTTAGGAGCCCCTGATATAGCTTTCCCTCGAATAAATAACATAAGATTCTGATTACTACCCCCTTCATTAACTCTTTTAATTTCAAGAAGAATTGTTGAAAATGGAGCAGGAACTGGATGAACAGTTTACCCCCCACTTTCATCTAATATTGCCCATAGAGGAAGATCAGTCGATTTAGCTATTTTTTC…
RRMFE3090-15	BOLD:ABV0388	Diptera	Bombyliidae	Bombyliinae	Bombylius major	AACTCTGTACTTTATCTTTGGCGCATGGGCAGGTATACTAGGTACATCCCTAAGACTTTTAATTCGTGCCGAACTAGGAAATCCAGGATCTCTAATTGGTAACGATCAAATTTACAACGTTATTGTTACTGCACACGCATTCATTATAATTTTCTTCATAGTTATACCAATCATAATCGGAGGATTTGGAAATTGATTAGTCCCATTAATGCTAGGAGCCCCAGACATAGCTTTCCCCCGAATAAACAACATAAGATTCTGACTCTTACCACCCTCATTAAGACTTCTACTAATAAGAAGAATTGTAGAAAATGGAGCAGGAACAGGATGAACTGTTTACCCACCACTATCATCCAATATTGCTCATAGAGGTTCCTCAGTAGACCTTGCTATTTTTAG…
RRMFI4245-15	BOLD:AAD1879	Hymenoptera	Ichneumonidae	Diplazontinae	Diplazon	AACTTTATATTTTATTTTTGGTGCCTGATCCGGAATAGTGGGAACTTCTTTAAGAATACTTATTCGAGCCGAATTAGGAAATCCAGGTTCTTTAATTGGAGACGACCAAATTTATAACGTAATTGTAACTGCTCATGCATTTATTATAATTTTCTTTATAGTAATACCAATTATAATCGGAGGATTCGGAAATTGATTAGTCCCTCTTATATTAGGAGCACCTGATATAGCATTTCCACGATTAAATAATATAAGATTTTGATTATTGCCTCCTTCTTTGTCCCTCCTTTTAATAAGAAGAATTGTTGACAAAGGAGCTGGAACTGGTTGAACTGTTTATCCCCCCTTATCGGCCAATATTGCACATGAAGGATCTTCAGTAGATTTAGCAATTTTTAG…
RRSSC5038-15	BOLD:AAP7640	Diptera	Stratiomyidae	Beridinae	Actina viridis	AACTCTTTACTTTGTATTTGGGGCTTGAGCTAGGATAGTCGGAACATCTTTAAGGCTTTTAATTCGATCAGAATTAGGAAACCCTGGTTCATTAATTGGTGATGATCAAATTTATAATGTAATTGTGACTGCTCATGCATTTGTCATAATTTTCTTCATAGTTATACCCATTATAATCGGCGGATTTGGCAATTGACTAGTACCTTTAATATTGGGGGCACCTGATATAGCTTTCCCTCGAATAAATAACATAAGATTTTGATTGCTGCCACCTTCACTAACTTTGCTGATTATGAGAAGAGTTGTAGAAAGAGGGGCAGGAACAGGGTGAACTGTCTACCCCCCCCTTTCATCTAATATTGCCCACGGAGGATCTTCTGTTGATCTGGCAATCTTCAG…
RRSSA2295-15	BOLD:AAP8585	Coleoptera	Nitidulidae	Cryptarchinae	Glischrochilus sanguinolentus	TACTTTATATTTTATCTTTGGAGCTTGAGCAGGAATATTGGGAACTTCTTTAAGAATACTAATTCGAGCAGAATTAGGACATCCAGGATCTTTATTAGGTAATGATCAAATTTATAATGTAATTGTAACTGCACATGCTTTCATTATAATTTTTTTTATAGTAATACCTATTATAATTGGAGGATTCGGAAATTGATTGGTTCCTTTAATATTAGGAGCTCCTGATATAGCTTTTCCTCGAATAAATAATATAAGATTTTGAATACTGCCACCTTCATTAACTTTATTATTAATAAGAAGAATAGTTGAAAATGGAGCAGGAACAGGATGAACTGTTTACCCTCCCTTATCAAGAACTTTATCTCATAGAGGAGGATCTGTTGATTTAGCAATTTTTTC…
RRMFE2990-15	BOLD:AAA4097	Lepidoptera	Noctuidae	Noctuinae	Euplexia benesimilis	TACTTTATATTTTATTTTCGGAGCTTGATCTGGAATAATTGGAACTTCATTAAGAATTCTAATTCGAGCTGAACTAGGGCACCCTGGAGCTCTAATTGGAGATGACCAAATTTATAACGTAATTGTAACAGCTCATGCTTTTATTATAATTTTCTTTATAGTTATACCAATTATAATTGGAGGATTTGGAAATTGATTAGTTCCTTTAATATTAGGGGCTCCTGATATAGCTTTCCCACGAATAAACAATATAAGTTTTTGACTTTTACCTCCTGCATTAACTCTATTGTTAGTTAGTAGTATAGTAGAAAATGGGGCTGGAACAGGATGAACTGTTTACCCACCTTTATCATCTAATATTGCTCATGGAGGAGCATCTGTTGATCTAGCTATTTTCTC…
RRSSA3893-15	BOLD:AAH3314	Coleoptera	Coccinellidae	Coccinellinae	Myzia	AACTCTATATTTTATGTTCGGAGCATGAGCCCGAATAGTAGGAACTTCTTTGAGAATTCTTGTTCGAGCCGAATTAGGACATCCTGGGGCATTGATTGGAGATGATCAAATTTATAACGTAATTGTTACTGCCCATGCATTTGTAATAATTTTTTTTATGGTTATACCTATTATAATTGGAGGATTTGGTAACTGATTGGTTCCTTTAATGCTTGGAGCCCCAGATATGGCATTTCCACGAATAAATAATATAAGATTTTGACTACTACCTCCTTCATTAACACTATTACTAGTAAGTAGAATAGTGGAAAACGGAGCTGGGACAGGTTGAACGGTATACCCCCCTCTTTCATCTGTAATTGCACATGGAGGAGCATCTGTAGATTTAGTAATTTTTTC…
RRGCO351-15	BOLD:AAB6609	Lepidoptera	Crambidae	Pyraustinae	Fumibotys fumalis	AACTATTTATTTTATTTTTGGTATCTGAGCTGGAATAGTTGGTACTTCTCTAAGTATAATTATTCGAACTGAACTTGGAACTACTGAATCATTAATTAAAAACGATCAAATTTATAATGTTTTAGTTACTGCTCATGCTTTTATTATAATTTTCTTCATAGTTATACCCATCATAATTGGGGGATTTGGAAATTGACTTGTTCCCTTAATAATCGGAGCCCCTGATATAGCCTTCCCTCGAATAAATAATATAAGTTTTTGACTTCTTCCCCCTTCTCTAAATTTTCTATTAATTAGCTCAATTGTTGAGAATGGAACTGGAACAGGATGAACTGTCTATCCCCCCCTTTCAAGTAATATTGCTCATGCTGGAAGATCAGTTGATATCTCTATTTTCTC…
RRGCO298-15	BOLD:AAA4893	Lepidoptera	Crambidae	Crambinae	Microcrambus elegans	AATATTATATTTCTTATTTGCTATATGAGCAGGAATAATTGGAACATCAATAAGAATAATTATTCGAATAGAATTAAGAACACCAGGTATATGAATTAATAATGACCAAATTTATAATACAATAATTACCGCCCACGCATTTATTATAATTTTTTTTATAGTTATACCTTTCATAATTGGAGGATTTGGTAATTGACTAATCCCTATTATAATTGGAGCTCCCGATATAGCTTTCCCACGAATAAACAATATAAGATTTTGATTATTACCTCCCTCACTAACATTACTCTTAATAAGAAGTGTAGCTTACTCAGGATCAGGAACAGGTTGAACAGTTTACCCACCTTTATCATCTATCTTATACCATCCATCATTATCAGTAGATTTTACAATTTTTTC…
RRGCO725-15	BOLD:AAA3920	Lepidoptera	Crambidae	Crambinae	Agriphila ruricolellus	AATATTATATATTATTTTTGCTTTATGATCAGGAATAATTGGAACTTCTATGAGATTTATTATTCGTATAGAATTAAGTAATCCTGGTGAATGAATTATAAATGATCAAATTTATAATTCTTTAGTAACAGCTCATGCTTTTTTAATAATTTTTTTTATAGTAATACCTTTTATAATTGGGGGATTTGGTAATTGATTAGTTCCTTTAATATTAGGATGTCCTGATATAGCTTTCCCTCGTATAAACAATATTAGATTTTGATTATTACCCCCATCTTTAATTTTATTATTATTAAGAAATTTATTTAATATTACTCCAGGAACAGGATGAACAGTTTATCCTCCATTATCTTCATCAATATTTCATAGATCTCCTTCAGTTGATTTAGCAATTTTTTC…
RRMFI4018-15	BOLD:AAK8834	Diptera	Limoniidae	Limoniinae	Metalimnobia triocellata	GACTTTATATTTTATCTTCGGAACTTGATCTGGAATAATTGGGACCTCTCTAAGACTCTTGATTCGATCAGAATTAGGAAACCCCGGGTCACTAATTGGAGATGACCAAATTTATAATGTTATTGTTACTGCTCATGCTTTTATTATAATTTTTTTTATAGTTATACCTTTTATAATTGGAGGTTTTGGAAACTGACTAATACCATTAATACTAGGAGCCCCTGATATAGCATTCCCTCGATTAAATAATATAAGATTTTGACTTCTCCCCCCGTCAATTTCTTTATTATTAATAAGAAGAATTGTTGAAAGTGGAGCCGGTACTGGGTGAACAGTTTATCCCCCCCTATCTTCTAATATTGCCCACGGTGGGTCATCTGTAGATTTAGCTATTTTTAG…
RRSSC4840-15	BOLD:AAH0152	Coleoptera	Cantharidae	Cantharinae	Cantharis rufa	AACTTTATATTTTTTATTTGGTATATGGGCAGGAATGGTTGGAACATCATTAAGAATCTTAATTCGGCTAGAATTAGGAACAACAAATAGATTAATTGGAAACGACCAAATTTATAATGTAATTGTAACAGCTCATGCTTTTATTATAATTTTTTTTATAGTTATACCAATTATAATTGGAGGGTTTGGAAATTGATTAGTGCCATTAATGATTGGGGCACCTGATATAGCTTTCCCTCGTTTAAATAATATAAGATTCTGACTTCTACCTCCTGCTCTAACTTTACTAATTTTTAGTAGATTAGTTGAAATAGGAGCAGGTACAGGATGAACAGTATACCCCCCTCTATCAGCTAATATAGCTCATAGAGGATCATCTGTCGACTTAGTAATTTTTAG…
RRSSC3245-15	BOLD:AAC1974	Diptera	Tephritidae	Tephritinae	Eurosta solidaginis	AACTTTATATTTTATTTTTGGAATTTGATCAGGAATAGTGGGAACTTCTTTAAGAATATTGATTCGAGTTGAATTAGGAAACCCAGGATCTTTAATCGGAAATGATCAAATTTATAATACAATTGTTACAGCCCATGCTTTTATTATAATTTTTTTTATAGTTATACCAATTATAATTGGAGGTTTTGGAAATTGATTGGTTCCTTTAATGTTAGGAGCTCCTGATATAGCTTTTCCTCGTCTTAACAACATAAGATTCTGACTTTTACCACCTTCTTTAATTCTTTTAATTTCAAGAAGAATCGTAGAAAACGGAGCTGGAACTGGATGAACAGTTTATCCACCTCTTTCTTCTAATATTGCCCATAGAGGAAGATCTGTTGACTTAGCTATTTTTTC…
RRMFI4208-15	BOLD:AAI6290	Hymenoptera	Vespidae	Eumeninae	Parancistrocerus cf. pedestris	AACCTTATATTTTATATTTGGTATATGAGCAGGAATAATAGGATCAGCAATAAGTTTAATTATTCGTATTGAATTAGGGCAACCTGGTAGATTTATTGGAGATGATCAAATTTATAATGTAATAGTAACAGCACATGCCTTTATTATAATTTTTTTTATAGTAATACCAGTTATAATTGGAGGATTTGGTAATTGATTAGTACCTTTAATAATTGGAGCCCCTGATATAGCATTCCCACGAATAAATAATATAAGATTCTGATTATTACCACCATCCTTAACCTTATTAATAATAAGAAGATTAACAGAAGCTGGGGCTGGAACAGGTTGAACTGTTTACCCTCCTTTATCTAGAAATTTATCACATAGAGGACCATCTGTAGATTTAGCAATCTTTTC…
RRMPC919-15	BOLD:AAB7105	Hymenoptera	Vespidae	Polistinae	Polistes dominula	AACATTATATTTCATTTTTGGTGCCTGAGCAGGAATAATCGGAACATCTTTAAGAATTTTAGTTCGAGCAGAATTAGGTCATCCTGGTGCACTAATTGGAGATGATCAAATTTATAATGTAATCGTCACAGCCCATGCATTTGTAATAATTTTTTTCATAGTCATACCAATTATAATTGGAGGATTTGGAAATTGATTAGTACCACTAATATTAGGAGCTCCTGATATAGCTTTTCCTCGAATAAATAATATAAGTTTTTGATTATTACCTCCTGCATTAACTTTACTACTCGTAAGTAGTATAGTAGAAAATGGAGCTGGAACAGGATGAACTGTTTATCCTCCTTTATCATCTAATATTGCTCACGGAGGTGCTTCTGTTGATTTAGCAATTTTTTC…
RRMFB1069-15	BOLD:AAP3780	Diptera	Tachinidae	Dexiinae	Cyrtophleba	TACTTTATATTTTATTTTTGGAGCTTGAGCAGGAATAGTAGGAACTTCTTTAAGTATCCTAATTCGAGCAGAATTAGGGCACCCCGGTGCTTTAATCGGAAATGACCAAATTTATAATGTTATTGTAACAGCTCATGCTTTTATTATAATTTTTTTTATAGTAATGCCTATTATAATTGGGGGGTTTGGAAATTGATTAGTTCCACTAATATTAGGAGCTCCTGATATAGCTTTCCCACGAATAAATAATATAAGTTTTTGACTTTTACCTCCCGCATTAACTTTATTATTAGTAAGTAGTATAGTAGAAAACGGGGCTGGAACAGGATGAACTGTTTATCCTCCTTTATCTTCAAATATTGCTCACGGAGGGGCTTCGGTTGATTTAGCTATTTTTTC…
RRMFI4046-15	BOLD:AAA2812	Lepidoptera	Nymphalidae	Nymphalinae	Phyciodes	AACTCTATATTTTCTGCTAGGTGCTTGAGCAGGGGTTGTTGGAACCTCCTTAAGATGAATAATTCGAATTGAATTAGGTACTCCAGGTACTTTTATTGGAAATGATCAAATTTATAATGTATTTGTTACTGCACACGCATTTATTATGATTTTCTTTATAGTTATGCCTATTATAATTGGAGGATTTGGGAATTGATTAGTACCCCTTATAATTGGAGCTCCTGATATAGCCTTCCCCCGAATAAATAATATAAGATTTTGACTTCTTCCCCCTTCCCTAACCTTGTTATTAATTAGAAGAATTGCTGAAGGAGGGGCAGGAACAGGATGGACCGTTTATCCCCCCTTATCTAGTAATATGGCCCATAGAGGTGCAGCAGTAGATTTAGCAATTTTCTC…
RRGCO249-15	BOLD:AAA4208	Lepidoptera	Geometridae	Sterrhinae	Scopula limboundata	AACATTATATTTTATTTTTGGAATTTGAGCAGGAATAGTAGGAACATCTTTAAGATTACTCATTCGTGCTGAATTAGGAAATCATGGATTTCTAATTGGAGATGATCAAATCTACAATACTATTGTTACAGCTCATGCATTTATTATAATTTTTTTTATAGTTATGCCAATTATAATTGGAGGTTTCGGAAATTGATTAGTACCTTTAATACTTGGTGCCCCAGACATAGCTTTCCCACGAATAAATAACATAAGATTTTGACTATTACCCCCCTCTTTAACTTTACTAATTTCTAGAAGAATTGTAGAAAATGGAGCTGGAACAGGATGAACAGTGTACCCCCCACTTTCATCTAATATTGCTCATAGTGGAAGATCTGTTGATTTAACTATTTTTTC…
RRSSC5002-15	BOLD:AAB2708	Hymenoptera	Halictidae	Halictinae	Agapostemon	AACCCTTTATTTTATTTTCGGTGCTTGAGCTGGAATAGTGGGAACTTCTTTGAGAATTTTAATTCGAGCCGAACTAGGACACCCTGGGGCTTTAATTGGAGATGATCAAATCTATAATGTTATTGTAACTGCTCACGCATTTGTAATAATTTTTTTTATAGTAATACCTATTATAATTGGGGGATTTGGAAATTGACTGGTGCCTTTAATACTAGGAGCACCTGATATAGCTTTCCCTCGAATAAATAATATAAGATTTTGACTCTTACCACCTTCATTAACCCTATTATTAGTCAGTAGTATAGTAGAAAATGGAGCTGGTACAGGCTGAACTGTCTACCCACCGCTCTCTTCCGGAATTGCCCATGGAGGTGCCTCAGTAGACTTAGCTATTTTTAG…
RRMFI4040-15	BOLD:AAG8897	Hemiptera	Cydnidae	Sehirinae	Sehirus cinctus cinctus	TACTTTATATTTTATTTTTGGTGCTTGAGCTGGAATAATTGGTACTTCTTTAAGAATTCTTATTCGAGCTGAATTAGGGCATCCAGGAGCTTTAATTGGCGACGATCAAATTTATAATGTAATTGTAACTGCTCATGCATTTATTATAATTTTTTTTATAGTTATACCAATTATAATTGGAGGATTTGGTAACTGATTAGTCCCTTTAATATTAGGAGCCCCAGATATAGCTTTCCCACGAATAAATAATATAAGATTTTGAATATTACCCCCTTCATTAACTTTATTATTAGCTAGAAGAATAGTTGATAATGGGGCTGGAACTGGTTGAACAGTATACCCCCCTCTATCTTCTGGAATTGCTCATAGAGGAGCTTCTGTAGATTTAGCTATTTTTTC…
RRGCO251-15	BOLD:AAA3083	Lepidoptera	Drepanidae	Drepaninae	Drepana arcuata	AACATTATACTTTATTTTTGGAATTTGAGCTGGAATAGTTGGAACTTCATTAAGATTGCTAATTCGAGCTGAATTAGGAAACCCCGGATCTTTAATTGGAGATGATCAAATTTATAATACTATTGTTACAGCACATGCTTTTATTATAATTTTTTTTATAGTTATACCTATTATAATTGGAGGATTTGGTAATTGACTTGTCCCATTAATATTAGGAGCCCCTGATATAGCATTCCCCCGGATAAATAATATAAGTTTTTGACTTTTACCACCCTCTTTAACCTTATTAATTTCAAGAAGAATTGTAGAAAATGGAGCAGGAACAGGATGAACAGTATACCCACCACTTTCATCCAATATTGCTCATGGAGGAAGATCTGTTGATTTAGCTATTTTCTC…
RRGCO202-15	BOLD:AAA6002	Lepidoptera	Noctuidae	Noctuinae	Tricholita signata	AACTATTTATTTTATCTTCGGAATTTGAGCAGGAATAATTGGAACTTCTCTTAGAATAATTATTCGAACTGAATTAGGAACTACTGACTCATTAATTAAAAATGATCAAATCTATAACGTATTAGTAACTGCCCATGCTTTTATTATAATTTTCTTTATAGTAATACCTATTATAATTGGAGGATTTGGAAATTGACTTATCCCCCTAATAATCGGAGCCCCAGATATAGCTTTCCCCCGAATAAATAATATAAGATTTTGATTACTTCCCCCCTCTCTTAATCTTTTATTAATTAGAGCTTTAATTGAAAGAGGAACAGGAACAGGATGAACTGTTTACCCCCCTCTTTCAAGAAATTTAGCCCATGCAGGAAGATCCGTTGATATTTCAATTTTTTC…
RRSSA2279-15	BOLD:AAC6184	Coleoptera	Cerambycidae	Cerambycinae	Xylotrechus colonus	AACTCTTTATTTCATTTTCGGGGCTTGAGCTGGAATAGTAGGGACTTCTTTAAGATTACTAATTCGAGCAGAATTAGGAAATCCTGGAAGATTAATTGGTGATGACCAAATCTATAATGTAATTGTCACTGCTCATGCTTTTATTATAATTTTCTTTATGGTTATACCTGTAGTTATTGGAGGTTTCGGAAATTGATTGGTTCCTTTAATACTAGGAGCCCCTGATATAGCCTTCCCTCGAATAAACAATATGAGATTTTGACTACTTCCCCCTTCTTTAACACTTCTTTTAATAAGAAGAATAGTAGAAAGAGGAGCTGGGACAGGATGAACTGTTTATCCTCCCCTATCATCTAATATTGCTCATGGTGGAGCTTCAGTAGATTTAGCAATTTTTAG…
RRMFI4075-15	BOLD:AAG6745	Diptera	Calliphoridae	Calliphorinae	Pollenia pediculata	AATACTATATTTTATTTTTGCTATGTGATCAGGAATGTTAGGGACTTCATTAAGAATATTAATTCGTCTTGAATTGGGAACCCCTAGCCAGATAATTAAAGATGACCAAATTTATAATTCTATTGTCACAGCCCATGCATTTATTATAATTTTCTTTATAGTTATACCATTCATAATTGGAGGATTTGGAAATTGATTAATCCCTCTAATAATTGGAGCCCCCGACATAGCTTACCCCCGAATAAACAACATAAGATTTTGGTTGCTCCCCCCCTCAATTTCTTTACTTTTATCAAGAAATTTTATTTCAAGTGGAGTTGGGACTGGCTGAACAGTCTACCCTCCCTTATCCTCAAACTTGATCCATAACAGCCCCGCCGTTGACTTCTCAATTTTTTC…
RRGCO430-15	BOLD:AAA5320	Lepidoptera	Tortricidae	Tortricinae	Acleris variana	AACATTATATTTTATTTTTGGAATTTGAGCAGGAATAGTAGGAACATCCCTAAGATTACTAATTCGTGCTGAATTAGGAACCCCCGGATCTTTAATTGGCGATGATCAAATTTATAATACTATTGTTACAGCTCATGCATTTATTATAATTTTTTTTATAGTAATACCAATTATAATTGGTGGATTTGGAAATTGATTAGTTCCATTAATACTAGGAGCACCTGATATAGCATTCCCACGAATAAATAATATAAGATTTTGATTATTGCCTCCCTCTTTAACCTTATTAATTTCTAGAAGAATTGTAGAAAATGGAGCTGGAACAGGATGAACAGTATACCCCCCCCTTTCATCTAATATTGCCCATAGAGGAAGATCTGTAGACTTAGCTATTTTTTC…
RRSSC4120-15	BOLD:AAM7524	Hymenoptera	Tenthredinidae	Nematinae	Nematus incompletus	AACTTTATATTTTATTTTTGGTGCATGATCAAGAATAATAGGAACTTCATTAAGAATCTTAATTCGTACTGAATTAAGAAATCCTGGAAGATTAATCGGAAATGATCAAATTTATAATGTAATTGTAACAGCCCATGCATTCATTATAATTTTTTTTATAGTTATACCAATTATAATTGGTGGTTTTGGTAATTGACTTGTCCCTCTTATACTAGGAGCACCAGATATAGCTTTCCCCCGATTAAATAATATGAGATTCTGATTACTTCCGCCTTCTTTAATCTTTTTAACAATAAGAAGAATTACAGAAAGAGGAGCTGGAACCGGTTGAACAGTTTATCCTCCTTTATCAAGAAATATTGCCCATAGTGGAACTTCTGTTGATTTAGCTATTTTTAG…
RRSSA2263-15	BOLD:ACA7844	Coleoptera	Cleridae	Tillinae	Cymatodera	AACATTATATTTTATATTCGGAATATGATCAGGAATAATTGGAATAATATTAAGAATGATTATCCGAGTTGAATTAGGGCAACCTGGACCATTCATTAATAATGATCAAATTTACAATACAATTATTACATCACATGCATTCATTATAATTTTCTTTATAGTAATACCTATTATAATTGGAGGATTTGGTAACTGATTACTACCAATTATAATTGGGGCACCAGACATGGCATTCCCACGAATAAATAATATAAGATTCTGACTCTTACCACCATCAATTAAACTACTATTAATTAGATCATTAGTTGAATCAGGAGTAGGAACAGGATGAACAGTATACCCCCCACTTTCTAGAAATATTGGGCATTCAGGACCAAATGTTGAATTTGCAATTTTTTC…
RRSSA219-15	BOLD:AAA3453	Diptera	Anthomyiidae	Anthomyiinae	Delia platura	AACTATATATTTTATTTTTGGTATTTGATCTGGTATAATTGGGACTACTTTGAGATTATTAATTCGTATTGAATTAGGTAATCCAGGGTCATTTATTGGTGATGATCAAATTTATAATGTAGTTGTTACAGCTCACGCATTTATTATAATTTTTTTTATGGTTATACCAATTATAATTGGAGGGTTTGGAAATTGACTTGTTCCCCTAATAATTGGTGCACCTGATATAGCTTTTCCTCGTATAAATAATATAAGATTTTGAATATTACCCCCTTCTTTAACTCTTTTATTAGTAAGAAGAATAGTTGATAATGGTGTAGGAACTGGTTGAACAGTTTACCCTCCTTTATCAAGTGGTTTAGCTCATGCAGGTTCTTGCGTCGATTTAGCAATTTTTTC…
RRMFD013-15	BOLD:AAP7637	Diptera	Xylophagidae	Xylophaginae	Xylophagus reflectens	AATTTTATATTTTTTAATCAGAATTTGATCAGGTATGTTAGGAGCATCATTAAGAATAATTATTCGAATTGAATTAGGAATTCCTGGGTCTTTAATTGGGAATGATCAGATTTATAATTCAATTGTTACGGCCCATGCATTTATTATAATTTTTTTTATGGTTATACCTTTTATAATTGGAGGATTTGGTAATTGATTAATTCCTTTAATAATTGGGGCCCCTGATATAGCCTTCCCTCGAATAAATAATATAAGTTTTTGGTTAATCCCTCCTTCATTAATAATTTTAATTTTAAGAAATATTTTGAATAATGGAGTTGGAACTGGTTGAACAGTTTATCCTCCATTATCTTTAAATATTAGTCATAATGGATCTTCAGTAGATATAGCAATTTTTTC…
RRMFG2330-15	BOLD:AAB2693	Lepidoptera	Geometridae	Larentiinae	Anticlea multiferata	AATTTTATATTTTATATTTGGTATATGATCAGGAATAATTGGTTCTTCGATAAGTATTATTATCCGCCTAGAATTAGGAACCCCCGGATTTTTAATTAATAATGATCAAATTTATAACTCAATTGTAACAGCACACGCTTTTATTATAATTTTCTTTATAGTTATACCAATTATAATTGGAGGATTTGGTAATTGATTAATCCCTTTAATACTAGGATCTCCAGATATAGCTTTCCCTCGAATAAATAATATAAGTTTTTGACTACTCCCCCCATCAATTTTTATATTAATCAATAGAAGAATTATTAATCAAGGTGTAGGGACAGGATGAACTATTTACCCTCCTCTTTCTTCAAATATTAATCATGAAGGTTTATCAATTGATATATCAATTTTTTC…
RRSSA3960-15	BOLD:AAF6824	Coleoptera	Staphylinidae	Staphylininae	Philonthus caeruleipennis	AATACTATATTTTATTTTTGCTATATGATCAGGAATAATTGGATCTTCACTTAGAATATTAATTCGTATAGAATTAAGAATCCCTGGAAGATGAATCTCCAATGACCAAATATTTAATACTATTGTTACTTCTCACGCATTTATTATAATTTTTTTTATAGTTATACCTTTTATAATTGGAGGTTTCGGAAATTGATTAGTACCATTAATAATTGGAGCACCAGATATAGCATTCCCACGAATAAATAATATAAGATTCTGACTTTTATCCCCTTCACTATTATTACTTCTATTAAGAAGAATATTAACATCAGGTTCAGGAACAGGATGAACCATTTATCCCCCATTATCATCTATTATATATCATAATTCAATATCGGTTGATTTAACAATTTTTTC…
RRMFI4230-15	BOLD:ABV1243	Diptera	Sarcophagidae		Brachicoma	AACTTTATATTTTATTTTTGGCCTATGGGCAGGAATATTGGGAACATCTTTAAGAATTTTAATTCGAGCCGAATTAGGAAACCCTGGAACTTTAATTGGAAATGACCAAATTTATAATGTAATTGTAACTGCCCATGCATTCGTTATAATTTTTTTTATGGTAATACCAATTATAATTGGGGGTTTTGGAAATTGATTAGTTCCCTTAATACTAGGGGCTCCAGATATAGCCTTTCCTCGAATAAATAATATGAGATTTTGATTATTGCCACCTTCTCTTTTATTTTTAGTGATAAGAAGAATTGTTGAAAATGGAGTAGGAACTGGATGAACAGTTTATCCACCTTTATCAGCTAATACCGCCCATAGGGGATCTTCTGTAGATTTAGCAATTTTTAG…
RRMFG2616-15	BOLD:ABZ7039	Diptera	Tachinidae	Exoristinae	Exorista	TGTATTATACTTTATTTTTGGTATATGAGCTGGAATATTAGGATCATCTATAAGAATTATTATTCGAATAGAATTAGGTAATCCTGGTATATTTATCAATAATGACCAAATTTATAATTCCATCGTAACAGCCCATGCCTTCATTATAATTTTTTTTATAGTTATACCAATTATAATTGGTGGATTTGGAAATTGATTAATCCCTTTAATATTAGGAGCCCCAGATATATCATTCCCACGTATAAACAATATAAGATTTTGATTATTACCCCCATCTTTATTTCTATTAATTAATAGAAGAATTATTAATCAAGGAGTTGGGACAGGTTGAACTGTTTACCCACCACTATCATTAAATATAAATCATGAAGGTATATCTGTAGATTTAGCCATCTTTTC…
RRSSA4293-15	BOLD:AAG2442	Diptera	Anthomyiidae	Anthomyiinae	Zaphne implicata	TATTTTATACTTTATTTTAGGTATATGATCAGGAATAATTGGTTCTTCATTGAGTATTATTATTCGTATAGAATTAGGGAATCCTGGTTATTTAATTAATAATGATCAAATTTATAACTCAATTATTACTATACATGCTTTCATTATAATTTTTTTTATAGTAATACCAATTATAATCGGAGGATTTGGAAATTGATTAATTCCCCTTATAATAGGAGCACCAGATATATCATTTCCACGAATAAATAATATAAGATTTTGATTACTACCACCATCTTTAATATTATTAATTAGAAGTAGTATTACAAATCAAGGAGTAGGGACCGGATGAACTATTTATCCACCATTATCATTAAATTTAAATCATGAAGGAATATCATTAGATATATCTATTTTTTC…
RRMPB104-15	BOLD:AAD0853	Diptera	Scathophagidae	Scathophaginae	Scathophaga furcata	TATACTATATTTTATCTTTGCTATATGATCAGCTTCTTTTGGTGCCTCATTAAGAATAATTATCCGCATAGAATTAAGAGTCCCAGGTGGATGAATTAATAACGATCAAATTTATAATTCAATTGTAACCTCACACGCATTTATTATAATTTTTTTTATAGTTATACCTTTCATAATTGGGGGATTTGGAAACTGATTAGTTCCCTTAATAATTGGAGCCCCAGATATAGCATTCCCACGAATAAATAATATAAGATTCTGATTATTAATTCCTTCACTATTTATATTAATCTTAAATATAATTTTTAATTCAGGATCAGGTACAGGATGAACTGTTTACCCTCCTCTTTCATCTATTGAATATCACCCCACATCATCAGTTGATTTCACCATTTTTTC…
RRGCO649-15	BOLD:AAA4282	Lepidoptera	Erebidae	Rivulinae	Rivula propinqualis	AACATTATATTTTATTTTTGGTATTTGAGCAGGAATAATTGGTACATCATTAAGTTTATTAATCCGAGCAGAATTAGGAAATCCTGGATCATTAATTGGAGATGACCAAATTTATAATACTATTGTTACAGCTCATGCTTTTATTATAATTTTTTTTATAGTAATACCTATTATAATTGGAGGATTTGGAAATTGATTAGTCCCATTAATATTAGGAGCCCCTGATATAGCTTTCCCCCGTATAAATAATATAAGTTTTTGACTTCTCCCCCCATCAATTATACTTTTAATTTCAAGAAGAATTGTAGAAAATGGAGCAGGAACAGGATGAACAGTGTACCCCCCACTTTCATCAAATATTGCTCATAGTGGAAGATCAGTAGATTTAGCAATTTTTTC…
RRGCO532-15	BOLD:AAA2331	Lepidoptera	Noctuidae	Eustrotiinae	Protodeltote albidula	AACTTTATATTTTATTTTTGGAATTTGAGCCGGTATAATCGGAACTTCATTAAGACTATTAATTCGAGCTGAATTAGGAAATCCAGGATCTTTAATTGGAGATGATCAAATTTATAATACTATTGTTACAGCTCATGCTTTTATTATAATTTTTTTCATAGTTATACCCATCATAATTGGAGGATTTGGAAATTGATTAGTACCTTTAATATTAGGAGCCCCTGATATAGCATTTCCACGAATAAATAACATAAGATTTTGATTACTCCCCCCCTCAATTACCCTTTTAATTTCAAGTAGAATTGTGGAAAATGGAGCTGGTACCGGATGAACTGTTTACCCCCCTCTTTCATCTAATATTGCCCATGGAGGAAGATCTGTCGATTTAGCTATTTTCTC…
RRMFD549-15	BOLD:AAJ6986	Hymenoptera	Ichneumonidae	Acaenitinae	Coleocentrus	AATTCTTTATTTCATTTTTGGTATATGATCAGGTATAATAGGATCATCTTTAAGATTATTAATTCGAATAGAACTAGGTAACCCTGGTTATTTAATTAATAATGATCAATTATATAATTCTATTATTACCTCCCATGCTTTTATTATAATTTTTTTTATAGTTATACCCATTATAATTGGAGGATTTGGAAATTGAATAATTCCTTTAATACTTGGGGCCCCTGATATAGCTTTCCCTCGAATAAATAATATAAGATTTTGACTTTTACCACCCTCTATTAATTTATTAATTTTAAGAAATATAACAAATCAAGGAGTTGGCACAGGATGAACAGTTTACCCGCCCCTTTCATTAAATTTAAATCATGAGGGAATAGCATTAGATATAGCAATTTTTTC…
RRGCO271-15	BOLD:AAA6692	Lepidoptera	Erebidae	Herminiinae	Renia adspergillus	AATATTATATATTATTTTTGCTTTATGATCAGGAATAATTGGAACTTCTATAAGATTTATTATTCGTATAGAATTAAGTAATCCTGGTGAATGAATTATAAATGATCAAATTTATAATTCTTTAGTTACAGCTCATGCTTTTTTAATAATTTTTTTTATAGTAATACCTTTTATAATTGGAGGATTTGGTAATTGATTAGTTCCTTTGATATTAGGATGTCCTGATATAGCTTTTCCTCGTATAAATAATATTAGATTTTGATTATTACCTCCATCTTTAATTTTATTATTATTAAGAAATTTATTTAATATTACTCCAGGAACAGGATGAACAGTTTATCCTCCATTATCTTCATCAATATTTCATAGATCTCCTTCAGTTGATTTAGCAATTTTTTC…
RRMFA194-15	BOLD:AAB8817	Diptera	Muscidae	Azeliinae	Muscina levida	AACATTATATTTTATTTTTGGAATTTGAGCAGGTATAGTAGGAACTTCCTTAAGATTATTAATTCGAGCTGAATTAGGAAACCCCGGATCTTTAATTGGAGATGATCAAATTTATAATACCATTGTTACTGCCCATGCTTTTATTATAATTTTTTTTATAGTTATACCTATTATAATTGGAGGTTTTGGTAATTGATTAATTCCTCTTATATTAGGAGCACCTGATATAGCTTTCCCTCGAATAAATAACATAAGTTTTTGATTACTCCCCCCATCTTTAACTTTATTAATTTCAAGAAGAATTGTAGAAAACGGAGCAGGAACAGGATGAACAGTTTACCCCCCACTTTCATCTAATATTGCTCACGGAGGAAGATCTGTAGATTTAGCTATTTTTTC…
RRGCO425-15	BOLD:AAA7738	Lepidoptera	Tortricidae	Olethreutinae	Spilonota laricana	AACATTATATTTTATTTTTGGAATTTGAGCAGGAATAGTTGGTACTTCTTTAAGATTACTAATTCGAGCTGAATTAGGAAACCCAGGATCTTTAATTGGAGATGATCAAATTTACAATACTATTGTTACCGCTCATGCTTTTATTATAATTTTTTTCATAGTTATACCTATTATAATTGGAGGATTTGGTAATTGATTAGTTCCTCTTATATTAGGAGCCCCTGATATAGCTTTCCCACGAATAAATAATATAAGTTTTTGATTGTTACCCCCATCTCTAACATTATTAATTTCAAGAAGTATTGTAGAAAATGGAGCAGGAACAGGTTGAACAGTGTACCCCCCACTTTCATCTAATATTGCCCATGGAGGTAGTTCTGTTGATTTAGCTATTTTTTC…
RRGCO691-15	BOLD:AAA6438	Lepidoptera	Geometridae	Larentiinae	Horisme intestinata	CACTTTATATTTCATCTTAGGAATATGAGCAGGAATATTAGGAACATCATTAAGATGAATTATTCGAATCGAATTAGGAATACCAGGATCATTCATTGGGGATGATCAAACATATAATGTAGTAGTCACCGCACATGCATTTATCATAATCTTTTTTATAGTAATACCAATCATAATTGGAGGATTTGGAAATTGACTAGTACCTTTAATAATTGGAGCCCCTGATATAGCATTCCCACGAATAAATAACATAAGATTCTGATTATTACCCCCCTCAATTACATTATTAATTATAAGAAGAATTGTAGAAAAAGGTGCAGGTACTGGATGAACAGTATATCCACCATTATCAGCAAACATCGCACATAATGGAGCATCAGTAGATTTAGCAATCTTCTC…
RRSSA2286-15	BOLD:AAU6911	Coleoptera	Melandryidae	Melandryinae	Emmesa connectens	AACATTATACTTTATTTTTGGTGCATGAGCTGGAATAGTAGGAACTTCATTAAGTATATTAATTCGAGCTGAATTAGGAAATCCTGGATCATTAATTGGAGATGACCAAATTTATAATGTTATTGTTACAGCACATGCATTTGTTATAATTTTTTTTATAGTAATACCAATTATAATTGGGGGATTTGGAAATTGATTAGTTCCATTAATATTAGGTGCACCTGATATAGCTTTTCCTCGAATAAATAATATAAGATTTTGACTTTTACCCCCATCTTTAACCCTTCTTTTGATAAGAAGATTAGTGGAAAGAGGAGCAGGTACCGGATGAACAGTATACCCTCCTTTATCATCTGGTATTGCCCATAGAGGAGCTTCTGTAGATTTAGCTATTTTTAG…
RRMFG2783-15	BOLD:AAA5620	Lepidoptera	Tortricidae	Tortricinae	Clepsis melaleucana	AACCCTATATTTTATTTTTGGAGCTTGAGCTGGAATAATTGGAACTTCTTTAAGAATTTTAATTCGAGCAGAATTAGGACATCCAGGAGCTTTAATTGGAGATGACCAAATTTATAATGTAATTGTAACAGCACATGCTTTTGTTATAATTTTTTTTATAGTAATACCAATTATAATTGGAGGATTTGGAAATTGATTAGTTCCGTTAATACTCGGGGCCCCTGATATAGCTTTCCCACGAATAAATAACATAAGTTTTTGAATATTACCCCCTTCATTAACCCTTTTATTAGCTTCTAGTATAGTAGAAGCAGGAGCAGGAACAGGATGAACAGTTTATCCCCCACTATCGGCTAGAATTGCCCATGGAGGGGCTTCAGTAGATTTAGCTATTTTTTC…
RRSSA2287-15	BOLD:AAG0759	Coleoptera	Pyrochroidae	Pyrochroinae	Schizotus cervicalis	AACATTATATTTCTTATTTGGAACTTGAGCCGGAATAGTAGGAACCTCTTTAAGTGTATTAATTCGTGCAGAACTTGGTCATCCTGGTGCTTTAATTGGAGATGATCAAATTTATAATGTTATTGTTACTGCTCATGCTTTTGTAATAATTTTTTTTATAGTAATACCAATTATAATTGGAGGATTTGGAAATTGATTAGTTCCTTTAATATTAGGAGCACCTGATATAGCCTTTCCTCGAATAAATAATATAAGTTTTTGATTATTACCTCCTTCTTTAACACTTTTATTAGTAAGAAGAATAGTTGAAAATGGAGCTGGGACAGGTTGAACAGTTTATCCACCTTTATCTGCAAGAATTGCTCATGGTGGAGCTTCTGTAGATTTAGCCATTTTTTC…
RRSSC6606-15	BOLD:AAY6650	Orthoptera	Tetrigidae	Tetriginae	Tetrix	AACACTGTATTTTATTTTTGGAGCTTGATCAGGAATAATTGGAACTTCTTTAAGAATTCTAATTCGAGCCGAACTAGGACATCCCGGTGCTTTAATTGGAGATGATCAAATTTATAACGTAATTGTTACAGCACATGCTTTTATTATAATTTTTTTTATAGTAATACCAATTATAATTGGAGGATTTGGAAACTGATTAGTTCCTTTAATACTTGGAGCTCCAGATATAGCCTTTCCACGAATAAATAATATAAGTTTTTGACTTCTTCCTCCTGCATTAACTCTTTTATTAGTCAGTAGTATAGTCGAAAACGGAGCTGGAACTGGTTGAACAGTTTACCCTCCTTTATCAGCTAATATCGCTCATGGAGGAGCTTCTGTTGATTTAGCTATCTTTTC…
RRMFI4021-15	BOLD:AAV0162	Hemiptera	Cicadellidae	Deltocephalinae	Eutettix variabilis	AATATTGTACTTCATTTTCGCCATATGAGCAGGGATAATTGGAGCCTCACTAAGATTTATTATTCGAATAGAACTAAGAAACCCAGGTGCTTGAATCAATAATGATCAAATTTATAATTCAATTGTAACTTCACACGCCTTCATTATAATTTTCTTCATAGTAATACCATTCATAATCGGAGGTTTCGGAAACTGACTCACACCGTTAATATTAGGAGCGCCCGACATGGCTTTCCCGCGAATAAACAACATAAGGTTCTGACTACTTCCTCCGTCAATCTTAATTATCCTAATAAGCATAATTTTAAATTCAGGATCAGGAACAGGATGAACAGTTTATCCCCCCCTATCATCATATTCCTTTCACCCATCATCATCAGTAGATTTAACAATTTTCTC…
RRSSC6587-15	BOLD:AAX9544	Coleoptera	Carabidae	Harpalinae	Diplocheila obtusa	AACATTATATTTTATTTTTGGAATTTGAGCCGGAATAGTGGGAACTTCTTTAAGTTTATTAATTCGAGCAGAATTAGGAAATCCCGGATCATTAATTGGAGATGATCAAATTTATAATACAATTGTAACAGCTCACGCTTTTATTATAATTTTTTTTATAGTTATACCTATTATAATTGGAGGATTTGGAAATTGATTAGTACCTTTAATATTAGGAGCTCCCGATATAGCTTTCCCTCGAATAAACAATATAAGATTTTGACTTCTTCCCCCCTCATTAACCCTTTTAATTTCAGGAAGAATTGTAGAAAATGGTACTGGAACTGGTTGAACAGTTTACCCCCCTTTATCATCTAATATTGCTCATAGAGGTAGATCTGTTGATTTATCAATTTTCTC…
RRSSA270-15	BOLD:ABX5569	Hymenoptera	Tenthredinidae	Nematinae	Cladius	AACATTATATTTTATTTTTGGATTTTGATCAGGAATACTAGGAATATCATTTAGAATATTAATCCGAACAGAATTAGGAATACCAGGATCTTTAATTGGAAATGATCAAATTTATAATGTAATTGTAACATCTCACGCATTTCTAATAATTTTTTTTATAGTTATACCAATTATAATCGGAGGATTTGGAAACTGATTAGTACCCCTAATATTAGGAGCTCCTGATATAGCATTCCCACGATTAAATAATATAAGATTTTGATTTCTACCCCCATCAATAATCCTATTATTATCAAGAAGTATAGTAAATTCAGGATCAGGAACAGGATGAACAGTTTATCCTCCTTTATCAAGAAGAATTTCACATGCAGGAGCATCTGTAGATTTAACTATTTTTTC…
RRSSC6594-15	BOLD:AAP8666	Coleoptera	Carabidae	Harpalinae	Ophonus puncticeps	AACTTTATATTTTATTTTTGGTGCTTGAGCAGGAATAGTTGGAACTTCTTTAAGAATTTTAATTCGCGCTGAATTAGGTCATCCAGGAGCATTAATTGGAAATGATCAAATTTATAATGTTATTGTAACAGCTCATGCTTTTATTATAATTTTTTTTATAGTTATACCTATCATAATTGGAGGATTTGGAAATTGATTAGTCCCGTTGATATTAGGGGCCCCCGACATAGCTTTTCCACGAATAAATAATATAAGTTTTTGAATACTTCCCCCCTCTTTAACTCTTTTACTAGCTTCTTCTATAGTAGAAGCTGGAGCAGGGACTGGTTGAACAGTTTATCCCCCTTTGTCAGCTAGAATTGCGCATGGAGGAGCATCAGTAGATTTAGCAATTTTTTC…
RRMPA009-15	BOLD:AAG2146	Diptera	Tachinidae	Exoristinae	Phorocera	TACTCTTTATTTCATTTTTGGAGCATGATCAGGGATAGTAGGAACTTCTTTAAGAGTTCTTATTCGTTCCGAATTAGGAAACCCTGGATCATTAATCGGAGATGACCAAATTTATAACGTTATCGTTACAGCTCATGCTTTCATTATAATTTTCTTTATAGTTATGCCTATTATAATTGGAGGATTCGGAAATTGATTAGTTCCTCTAATACTAGGAGCACCAGACATAGCATTTCCTCGAATAAATAATATAAGATTCTGACTTTTACCCCCTTCTTTAACCCTCTTAATTATAAGAAGAATTGTAGAAAGAGGAGCAGGGACAGGATGAACTGTATACCCACCTCTTTCTGCAAATGTTGCCCATAGAGGTTCATCTGTTGATCTAGCTATCTTCAG…
RRSSC7812-15	BOLD:AAA2219	Odonata	Coenagrionidae	Ischnurinae	Ischnura verticalis	GACTTTATATTTTATTTTTGGAGCTTGAGCAGGTATAGTAGGAACTTCTTTAAGAATTCTTATTCGAGCTGAATTAGGTCACCCAGGAGCTTTAATTGGAGATGATCAAATTTATAATGTAATTGTTACAGCCCATGCTTTCATTATAATTTTTTTCATAGTTATACCTATTATAATTGGGGGGTTCGGAAATTGACTAGTTCCTATTATACTTGGAGCTCCTGATATAGCATTCCCTCGAATAAATAATATAAGATTCTGATTACTTCCTCCTGCACTAACTCTATTATTAGTAAGTAGTATAGTGGAAAATGGAGCTGGAACAGGTTGAACTGTTTACCCTCCTCTATCTTCTAATATTGCACATGGAGGGGCTTCAGTAGATTTAGCAATTTTTTC…
RRSSC7829-15	BOLD:AAO3939	Diptera	Limoniidae	Limoniinae	Dicranomyia	TACTTTATACTTTATTTTTGGAGCCTGATCAGGAATAGTAGGAACTTCCCTAAGTATCCTAGTACGTGCTGAATTAGGACACCCTGGTGCTTTAATTGGAGATGATCAAATTTATAACGTAATTGTAACAGCTCATGCATTTATTATAATTTTTTTTATAGTTATACCAATTATAATTGGAGGATTTGGTAATTGATTAGTTCCTTTAATACTAGGAGCCCCAGATATAGCCTTTCCTCGAATAAATAATATAAGTTTTTGACTTCTACCTCCTGCACTAACTCTACTTCTAGTAAGTAGTATAGTTGAAAAGGGAGCTGGTACTGGCTGAACTGTTTACCCTCCCTTATCTTCTAATATTGCTCATAGAGGAGCTTCAGTAGATTTAGCAATTTTTTC…
RRMFC2001-15	BOLD:AAK7440	Coleoptera	Synchroidae		Mallodrya subaenea	TACTTTATATTTCTTATTTGGAGCCTGAGCTGGAATAGTAGGTACTTCATTAAGTATTTTAATTCGAGCAGAATTAGGACATCCAGGAGCATTAATTGGTGATGATCAAATTTATAATGTAATTGTCACTGCTCATGCATTTGTTATAATTTTCTTTATAGTTATACCTATTATAATTGGTGGATTTGGAAATTGACTAGTACCCCTAATACTAGGTGCCCCAGATATAGCATTTCCACGAATAAATAATATAAGATTTTGAATATTACCTCCATCTTTAACATTACTATTAGTAAGTAGTATAGTTGAAAATGGGGCTGGTACAGGTTGAACTGTTTACCCACCTTTATCATCAACAATTGCACATGGTGGTGCATCAGTTGATTTAGCTATTTTTAG…
RRMFG2779-15	BOLD:AAN8578	Diptera	Anthomyiidae	Anthomyiinae	Hylemyza partita	AACATTATATTTTTTATTCGGATTTTGATCAGGAATATTAGGGTTATCTTTTAGAATATTAATCCGAACAGAACTAGGCATACCTGGATCAATAATTGGAGATGATCAAATTTATAATGTTATTGTTACATCACATGCATTCTTAATAATTTTTTTTATAGTTATACCTATTATAATTGGAGGATTTGGTAATTGATTAATCCCATTAATATTAGGAGCACCAGATATAGCATTTCCACGATTAAACAATATAAGATTTTGATTTTTACCCCCTTCAATTACTTTATTATTAGCTAGAAGAATAGTTAATTCAGGATCAGGAACAGGATGAACAGTTTATCCTCCTCTATCAAGAAGTATTTCTCATGCAGGACCATCAGTTGATTTAACTATTTTTTC…
RRGCO124-15	BOLD:AAB4409	Lepidoptera	Tortricidae	Tortricinae	Aethes biscana	TACTTTATATTTTATTTTTGGAATTTGAGCAGGAATAGTAGGAACTTCTTTAAGACTTTTAATTCGAACTGAATTAGGAAATCCCGGATCTTTAATTGGAGATGACCAAATTTATAATACTATTGTTACAGCTCATGCTTTTATTATAATTTTTTTTATAGTTATACCTATTATAATTGGAGGATTTGGAAATTGATTAGTACCTTTAATATTAGGAGCTCCTGATATAGCTTTCCCCCGAATAAATAATATAAGTTTTTGATTACTACCCCCATCATTAATTTTATTAATTTCTAGTAGAATTGTAGAAAATGGAGCAGGAACAGGATGAACAGTTTACCCACCCCTCTCATCTAATATTGCCCATAGAGGAGCTTCAGTAGACTTAGCAATTTTTTC…
RRGCO478-15	BOLD:AAB3571	Lepidoptera	Tortricidae	Tortricinae	Cochylis hoffmanana	AACATTATACTTTATTTTTGGAATTTGATCTGGTATAGTAGGAACATCATTAAGATTATTAATTCGAGCAGAATTAGGTAATCCAGGATCCTTAATTGGAGATGATCAAATTTATAATACTATTGTAACTGCTCATGCATTTATTATAATTTTTTTTATAGTTATACCTATTATAATTGGAGGATTTGGAAATTGATTAGTACCTTTAATATTAGGAGCACCTGATATAGCTTTCCCACGAATAAATAATATAAGATTTTGATTACTTCCTCCTTCATTAATATTATTAATTTCAAGAAGAATTGTTGAAAATGGAGCAGGAACAGGATGAACAGTATACCCCCCACTTTCATCTAATATTGCTCATAGAGGAAGTTCTGTAGATATAGCTATTTTTTC…
RRMFC2016-15	BOLD:AAC2498	Diptera	Muscidae	Phaoniinae	Helina evecta	TATATTATATTTTTTATTTGGTATATGAGCTGGAATAGTAGGATTATCAATAAGTTTAATTATTCGTATAGAGTTAGGGATGCCTGGGAGATTACTTGGAAATGATCAAATTTATAATAGAATAGTTACAGCACATGCTTTTGTAATAATTTTTTTTATGGTTATACCAATTATAGTAGGTGGATTTGGAAATTGATTATTACCTTTAATATTAGGGGCGCCTGATATAGCTTTCCCTCGAATAAATAATATAAGATTTTGATTACTTATTCCTTCTTTGATTTTATTATTATTAAGAGGTATTTTAAATGTTGGTGTAGGTACTGGATGAACTGTTTATCCTCCTTTATCTTCATCTTTAGGTCATAGAGGAATTTCAGTTGATTTAGCTATTTTTTC…
RRMFD562-15	BOLD:ACJ0017	Coleoptera	Staphylinidae	Staphylininae	Platydracus cinnamopterus	AACATTATATTTTATTTTTGGAATTTGAGCAGGTATAGTTGGAACTTCTTTAAGATTATTAATTCGAGCTGAATTAGGAAATCCTGGATCTTTAATTGGAGATGATCAAATTTATAATACTATTGTAACAGCTCATGCCTTTATTATAATTTTCTTTATAGTTATACCTATTATAATTGGAGGATTTGGTAATTGATTAGTTCCTCTAATATTAGGAGCCCCTGATATAGCTTTTCCTCGAATAAATAATATAAGTTTTTGACTCCTCCCCCCCTCACTAACTTTATTAATTTCAAGAAGAATTGTAGAAAATGGAGCTGGTACAGGATGAACAGTATACCCCCCACTTTCATCTAATATTGCCCATAGAGGAAGCTCAGTAGACTTAGCTATTTTTTC…
RRMFB1229-15	BOLD:ADF4439	Diptera	Tachinidae	Exoristinae	Gonia	AACTTTATATTTTATTTTTGGAATCTGATCAGGTATAGTAGGAACATCTATAAGTCTTTTAATTCGAGCTGAATTAGGAACCCCTGGATCTTTAATTGGAGATGATCAAATTTATAATACTATTGTTACAGGTCATGCTTTCATTATAATTTTTTTTATAGTTATACCTATTATAATTGGAGGTTTTGGAAATTGATTAGTCCCATTAATATTAGGAGCTCCAGATATAGCTTTCCCACGAATAAATAATATAAGTTTTTGACTTTTACCCCCCTCTCTTACTTTATTAATTTCAAGAAGAATTGTAGAAAATGGAGCAGGAACTGGTTGAACAGTATACCCTCCTTTATCTTCTAATATTGCTCATGGAGGAAGTTCTGTTGATCTAGCTATTTTTTC…
RRSSA244-15	BOLD:AAD3177	Diptera	Pipunculidae	Nephrocerinae	Nephrocerus	TACTTTATATTTTATTTTTGGAGCTTGATCAGGTATAATTGGTACTTCATTAAGAATTTTAATTCGGGCTGAATTAGGACATCCTGGTGCTTTAATTGGAGATGATCAAATCTATAATGTAATTGTAACAGCACATGCTTTTATTATAATTTTTTTTATAGTAATACCAATTATAATTGGAGGATTTGGAAATTGATTAGTTCCTTTAATATTAGGAGCTCCAGATATAGCATTTCCACGAATAAACAATATAAGTTTTTGATTACTACCTCCTGCTTTAACATTATTGTTAGTTAGTAGTATAGTTGAAAATGGAGCTGGAACTGGATGAACTGTTTACCCTCCGCTTTCTTCTAATATTGCTCATGAAGGAGCTTCTGTTGATTTAGCAATTTTTTC…
RRGCO629-15	BOLD:AAA1518	Lepidoptera	Crambidae	Scopariinae	Scoparia biplagialis	AACATTATATTTTATTTTTGGTATTTGAGCTGGAATAGTAGGAACTTCATTAAGATTATTAATTCGAGCCGAATTAGGAAATCCTGGTTCTTTAATTGGTGATGATCAAATTTATAATACTATTGTTACAGCACATGCTTTTATTATAATTTTTTTTATAGTTATACCTATTATAATCGGAGGATTTGGTAATTGACTTGTTCCTCTTATATTAGGAGCCCCAGATATAGCTTTCCCTCGAATAAATAATATAAGTTTTTGACTTCTTCCCCCCTCTTTAACTCTTTTAATTTCGAGTAGAATTGTAGAAAATGGAGCAGGTACAGGATGAACAGTATATCCCCCACTTTCATCTAATATTGCTCATGGGGGTAGATCTGTAGATTTAGCTATTTTCTC…
RRMFB1276-15	BOLD:AAG6757	Diptera	Muscidae	Muscinae	Eudasyphora	AACCCTTTATTTTATTTTCGGAGCATGAGCCGGAATACTAGGTACCTCCTTAAGACTACTAATCCGAGCAGAATTAGGCAATCCAGGTTCACTGATTGGTAATGACCAAATCTACAATGTTATTGTAACAGCTCACGCTTTCATCATAATTTTCTTTATAGTTATACCAATCATAATTGGAGGATTCGGAAACTGACTAGTCCCCCTAATACTTGGGGCCCCAGACATGGCATTCCCTCGAATAAACAACATAAGATTCTGATTGCTTCCACCGTCACTAAGACTTTTATTAATAAGAAGAATTGTAGAAAACGGAGCAGGGACAGGATGAACTGTCTACCCCCCTCTCTCAGCAAATATTGCCCACAGAGGATCTTCAGTTGATTTAGCAATTTTTAG…
RRGCO711-15	BOLD:AAA4456	Lepidoptera	Geometridae	Ennominae	Speranza pustularia	AATATTATATTTTATTTTCGCTATATGATCTGGAATAATTGGTTCATCAATAAGAATATTAATTCGTATAGAATTAAGAATTCCTGGAAGATGAATTTCAAATGATCAATTATTTAATACTATTGTAACTTCTCATGCATTTATTATAATTTTTTTCATAGTTATACCTTTTATAATTGGAGGATTCGGAAATTGACTTATCCCATTAATAATTGGAGCTCCAGATATGGCCTTTCCACGAATAAATAACATAAGATTTTGACTTTTAGTCCCATCATTATTTTTATTACTATTAAGAAGAATATTAATACCAGGATCTGGGACAGGTTGAACAATTTACCCCCCATTATCATCCATCATTTACCATAATTCTAGATCTGTTGATTTAACAATTTTTTC…
RRMFG2647-15	BOLD:AAP8649	Diptera	Tachinidae	Dexiinae	Athrycia cinerea	GACTCTATATTTTATTTTTGGTGCATGAGCTGGAATAGTAGGAACTTCATTAAGTCTACTAATTCGATCAGAGCTGGGTACACCCGGAACATTAATTGGTAATGACCAAATTTATAATGTTATTGTTACTGCTCATGCTTTTATCATAATTTTCTTTATAGTTATACCAATTATAATTGGAGGATTTGGAAATTGATTAGTACCCCTAATATTAGGAGCACCTGATATAGCATTTCCACGAATAAATAATATAAGATTTTGACTTTTACCTCCGTCCCTATCTTTACTTTTAATAAGAAGAATAGTAGAAAGAGGGGCAGGAACAGGATGAACTGTTTATCCTCCTTTATCTTCAAATATTGCTCATGGGGGTTCTTCTGTTGATTTAGCAATCTTCAG…
RRSSC6090-15	BOLD:AAD6344	Hemiptera	Membracidae	Smiliinae	Publilia concava	AATCTTATATTTCATTTTTGGAATATGATCAGGAATAATTGGATCTTCTATAAGTATAATTATTCGATTGGAATTAGGAAATCCTGGTTATTTAATTAATAATGATCAAATTTATAACTCTATAGTAACTTCACATGCTTTTATTATAATTTTTTTTATAGTAATACCAATTATAATTGGAGGATTTGGCAACTGATTAATCCCTTTAATATTAGGAGCCCCCGATATAGCCTTTCCTCGTATAAATAATATAAGATTTTGACTCCTCCCACCTTCTCTTATATTATTACTTTTTAGAAATATCTCAAATCAAGGTGTTGGAACAGGATGAACAGTTTATCCTCCTTTATCTTTAAATATAAGACATGAAGGATTAGCTGTTGATCAATCAATTTTTTC…
RRGCO704-15	BOLD:AAB1584	Lepidoptera	Crambidae	Crambinae	Crambus albellus	TACATTATATTTTATATTTGGAATTTGAGCAGGTATAGTAGGAACATCATTAAGATTATTAATTCGAGCTGAACTAGGAAATCCTGGATCTTTAATTGGTGATGATCAAATTTATAATACTATTGTAACAGCTCATGCTTTTATTATAATTTTTTTTATAGTTATACCTATTATAATTGGAGGATTTGGAAATTGATTAGTTCCTTTAATATTAGGAGCCCCTGATATAGCTTTCCCTCGTATAAATAATATAAGATTTTGACTTTTACCCCCTTCTATTATACTTTTAATTTCAAGAAGAATTGTAGAAAATGGAGCTGGTACAGGATGAACAGTATACCCCCCACTTTCATCAAATATTGCTCATAGAGGAAGATCAGTAGATTTAGCAATTTTTTC…
RRMFD001-15	BOLD:AAG0317	Hemiptera	Membracidae	Smiliinae	Entylia carinata	AACTTTATATTTTATCTTTGGAATCTGAAGAGGAATAGTAGGAACATCTTTAAGTTTACTTATTCGAGCTGAATTAGGAAATCCAGGATCTTTAATTGGAGATGATCAAATTTATAACACAATTGTTACAGCTCATGCATTTATTATAATTTTTTTTATAGTTATGCCAATTATAATTGGAGGATTTGGAAATTGATTAATCCCTCTTATATTAGGAGCCCCTGATATAGCATTTCCACGAATAAATAATATAAGATTTTGATTACTACCTCCTTCTTTAACTCTTTTAATTTCAAGAAGAATTGTAGAAAATGGAGCAGGAACTGGGTGAACTGTTTATCCCCCTCTTTCATCTAATATTGCCCATGGAGGAAGCTCAGTTGATTTAGCAATTTTCTC…
RRSSA2346-15	BOLD:AAL4632	Coleoptera	Lucanidae	Lucaninae	Platycerus depressus	AACTTTATATTTTATTTTTGGAATTTGAGCAGGAATAGTAGGAACTACCTTAAGTCTTTTAATTCGGGCTGAATTAGGAACTCCAGGATCTTTAATTGGTGATGATCAAATTTATAATACTATTGTTACTGCCCATGCTTTTATTATAATTTTTTTTATGGTAATACCTATTATAATTGGAGGATTTGGAAATTGATTAGTGCCTCTTATATTAGGGGCCCCAGATATAGCTTTCCCTCGTATAAATAATATAAGATTTTGACTTTTACCACCTTCTTTAATACTTTTAATTTCTAGAAGAATTGTAGAAAATGGAGCAGGAACAGGTTGAACTGTTTATCCCCCCCTCTCATCTAATATTGCACATGGAGGAAGATCTGTGGATTTGGCTATTTTTTC…
RRGCO309-15	BOLD:AAA3430	Lepidoptera	Geometridae	Larentiinae	Orthonama obstipata	AACTTTATATTTTTTATTAGGAATTTGATCAGGAATAGTAGGAACATCTATAAGATTATTAATTCGAGCTGAATTAGGTACTCCCGGTTCCTTAATTGGTGATGATCAAATTTATAATACTATTGTCACTGGACATGCTTTTATTATAATTTTTTTTATAGTAATACCTATTATAATTGGAGGATTTGGAAATTGATTAGTACCTTTAATACTAGGAACTCCTGATATGGCTTTTCCTCGAATAAATAATATAAGATTTTGACTTTTACCTCCTTCTCTTACTTTATTAATTTCCAGAAGAATTGTAGAAAATGGAGCTGGAACAGGATGAACAGTATACCCCCCACTTTCATCTAATATCGCTCATGGTGGAAGATCAGTTGATTTAGCTATTTTCTC…
RRBPA087-15	BOLD:AAF7101	Diptera	Fanniidae	Fanniinae	Fannia	CACCTTATACTTTATATTTGGAGCATGAGCTGGAATAGTAGGAACTTCTATAAGAATAATTATTCGAGCAGAACTAGGACAACCAGGATCTCTAATTGGAGATGACCAAATCTATAATGTAATTATTACAGCCCACGCATTTGTAATAATTTTCTTTATAGTAATGCCTATTATAATTGGAGGATTTGGTAATTGACTTGTACCATTAATAATTGGAGCACCAGATATAGCTTTTCCACGAATAAATAATATAAGTTTTTGACTTTTACCACCATCACTAACCCTTTTACTTTCCTCATCTATGGTTAATAATGGAGCTGGTACAGGATGAACAGTTTACCCCCCACTCGCTGGGGCGATTGCACATGGAGGAGTGTCAGTTGATTTAGCTATTTTCTC…
RRSSC4128-15	BOLD:AAF9187	Coleoptera	Curculionidae	Entiminae	Phyllobius oblongus	AACATTATACTTTATTTTTGGAATTTGAGCTGGAATATTAGGAACTTCTTTAAGTTTATTAATTCGAGCTGAATTAGGAAATCCTGGATCATTAATTGGTGATGATCAAATTTATAATACTATTGTAACTGCACATGCTTTTATTATAATTTTTTTTATAGTTATACCTATTATAATTGGAGGTTTTGGAAATTGATTAGTACCTTTAATATTAGGAGCTCCTGATATAGCTTTCCCCCGAATAAATAATATAAGATTTTGACTTCTCCCCCCATCATTAACTCTCCTAATTTCAAGAAGAATTGTAGAAAATGGTAGAGGTACTGGTTGAACAGTTTACCCCCCTTTATCATCTAATATTGCTCATAGAGGAAGATCAGTTGATTTATCTATTTTTTC…
RRSSA2264-15	BOLD:AAU6910	Coleoptera	Cleridae	Tillinae	Cymatodera bicolor	AACATTATATTTTATTTTTGGAGTATGAGCTGGAATAGTAGGAACTTCTTTAAGTTTATTAATTCGAGCTGAATTAGGAAATCCAGGTTCATTAATTGGGGATGATCAAATTTATAATACAATTGTAACTGCCCATGCATTTATTATAATTTTTTTTATAGTTATACCAATTATAATTGGAGGTTTTGGAAATTGATTAGTACCTTTAATATTAGGAGCTCCTGATATAGCTTTTCCCCGTATAAATAATATAAGTTTTTGATTATTACCTCCTTCTATTATATTATTAATTTCTAGAAGAATCGTAGAAAATGGAGCAGGAACTGGATGAACAGTTTACCCCCCACTTTCATCTAATATTGCTCATAGAGGAAGATCAGTAGATCTTGCAATTTTTTC…
RRMPG971-15	BOLD:AAP2970	Diptera	Anthomyiidae	Anthomyiinae	Anthomyia pluvialis	AACTTTATATTTTATATTTGGAATATGATCAGGAATAATTGGAATAATATTAAGAATAATTATTCGTGTAGAATTAGGTCAACCAGGGCCATTTATTAATAATGATCAAATTTACAACACAATTATTACATCTCATGCATTCATTATAATCTTCTTTATAGTAATACCAATTATAATTGGAGGATTCGGAAATTGATTATTACCAATTATAATTGGAGCTCCAGATATAGCATTCCCACGGATAAACAATATAAGATTCTGGCTTCTACCACCATCAATTAAAATACTTCTAATTAGATCAATAGTAGAATCAGGAGTTGGTACAGGATGAACAGCTTACCCACCATTATCTAGAAATCTAGGACACTCTGGACCTAGAGTTGAATTTGCAATCTTTTC…
RRGCO700-15	BOLD:AAA4213	Lepidoptera	Geometridae	Sterrhinae	Idaea dimidiata	AACTTTATATTTTATTTTTGGAATTTGAGCTGGAATAGTTGGAACATCTTTAAGTTTATTAATTCGGGCAGAATTAGGAAATCCTGGATCTTTAATTGGAGATGATCAAATTTATAATACTATTGTCACAGCTCATGCCTTTATTATAATTTTTTTTATAGTAATACCTATTATAATTGGGGGATTTGGAAATTGATTAGTACCATTAATATTAGGGGCCCCAGATATAGCTTTCCCTCGAATAAATAATATAAGTTTTTGACTTTTACCCCCATCATTAACTCTTTTAATTTCAAGAAGAATTGTTGAAAATGGAGCTGGTACCGGATGAACAGTTTATCCCCCACTATCATCTAATATCGCACATGGAGGAAGATCTGTTGATCTAGCAATTTTTTC…
RRSSC1835-15	BOLD:AAP2967	Diptera	Anthomyiidae	Anthomyiinae	Hylemya	AACTTTATACTTTATTTTCGGAGCTTGAGCAGGTATAGTGGGAACTTCATTAAGAATTCTTATTCGAGCAGAATTAGGTCACCCTGGTGCATTAATTGGAGATGATCAAATTTATAATGTAATTGTTACAGCCCATGCTTTTATTATAATTTTCTTTATAGTAATACCAATTATAATTGGAGGGTTTGGAAATTGACTAGTACCAATTATATTAGGAGCTCCTGATATAGCTTTCCCCCGAATAAATAATATAAGTTTTTGACTTTTACCTCCAGCATTAACATTACTACTAGTAAGTAGTATAGTAGAAAACGGAGCTGGAACAGGATGAACTGTTTACCCTCCTTTATCATCTAATATTGCCCATGGAGGAGCTTCTGTTGATTTAGCTATTTTCTC…
RRGCO316-15	BOLD:AAA2955	Lepidoptera	Tortricidae	Tortricinae	Argyrotaenia occultana	AACATTATATTTTATTTTTGGTATTTGAGCTGGAATAGTAGGAACTTCATTAAGACTATTAATTCGAGCTGAATTAGGAAATCCCGGATCATTAATTGGAGATGATCAAATTTATAATACTATTGTCACTGCACATGCTTTCATTATAATTTTTTTTATGGTAATGCCTATTATAATTGGCGGATTTGGAAATTGATTAGTACCCTTAATATTAGGAGCCCCTGATATAGCTTTTCCACGAATAAATAATATAAGATTTTGATTATTACCTCCCTCTATTATATTATTAATTTCGAGTAGAATTGTAGAAAATGGAGCAGGAACTGGATGAACAGTTTATCCCCCACTTTCATCAAATATTGCCCATAGCGGAAGATCTGTAGATCTTGCTATTTTTTC…
RRSSC1911-15	BOLD:AAE8158	Hymenoptera	Crabronidae	Crabroninae	Ectemnius continuus	AACCTTATACTTTATTTTTGGTACTTGAGCCGGAATAGTGGGAACTTCATTAAGACTTATTATTCGAGCAGAACTTGGTCACCCAGGAACCTTAATTGGAGATGATCAAATTTATAATGTTATTGTAACAGCTCATGCTTTTGTAATAATTTTTTTCATGGTAATACCAATTATAATTGGAGGATTTGGTAACTGATTAGTTCCTCTTATACTAGGAGCTCCAGATATAGCTTTCCCACGAATAAATAATATAAGATTTTGGATATTACCTCCTTCTCTAACTTTATTATTAGCAAGTAGAATAGTGGAAACTGGGGCAGGTACTGGTTGAACCGTTTACCCCCCACTATCTTCAGGGATTGCTCATATAGGAGCTTCTGTTGATTTAGCAATTTTTTC…
RRSSA2306-15	BOLD:AAD5192	Hymenoptera	Ichneumonidae	Pimplinae	Pimpla pedalis	AACATTATATTTTTTATTAGGATTTTGATCAGGAATATTAGGACTATCATTTAGAATACTAATTCGAACAGAACTAGGAATACCAGGATCTATAATTGGTGATGACCAAATTTATAATGTAATTGTTACATCACATGCATTCTTAATAATTTTCTTTATAGTAATACCTATTATAATTGGGGGATTCGGTAATTGATTAATTCCATTAATATTAGGAGCCCCAGATATAGCATTCCCACGATTAAATAACATAAGATTTTGATTTCTACCCCCCTCATTATTACTATTATTATCAAGAAGAATAGTAAACTCAGGATCAGGAACTGGATGAACTGTTTATCCACCTCTATCAAGAAGAATCTCCCATTCAGGAGCATCTGTAGATTTAACAATTTTTTC…
RRGCO088-15	BOLD:AAB5712	Lepidoptera	Pyralidae	Phycitinae	Acrobasis indigenella	AACTTTATATTTTATTTTTGGAATTTGAGCAGGTATAGTAGGAACTTCTCTTAGATTATTAATTCGAGCAGAATTAGGAACTCCTGGATCATTAATTGGAGATGATCAAATTTATAATACTATTGTAACAGCTCATGCTTTTATTATAATTTTTTTTATAGTTATACCTATTATAATCGGAGGATTTGGTAATTGATTAGTTCCCTTAATATTAGGAGCCCCAGATATAGCCTTTCCTCGAATAAATAATATAAGTTTTTGACTTCTACCACCTTCACTTACTCTTTTAATTTCTAGAAGAATTGTAGAAAATGGAGCAGGAACAGGATGAACTGTTTATCCCCCCCTTTCATCAAATATTGCTCATAGAGGAAGATCAGTAGATTTAGCTATTTTTTC…
RRSSC1944-15	BOLD:AAH2187	Hymenoptera	Ichneumonidae	Tryphoninae	Acrotomus succinctus	AACATTATATTTTATTTTCGGAGCATGAGCAGGAATAATTGGAACTTCATTAAGTATTTTAATTCGAGCTGAATTAGGACATCCAGGAGCACTTATCGGAAATGATCAAATTTATAATGTAATTGTAACAGCTCATGCATTTATTATAATTTTTTTTATAGTAATACCAATTATAATTGGAGGATTTGGAAATTGATTAGTTCCTTTAATATTAGGAGCTCCTGATATAGCTTTTCCACGAATAAATAATATAAGTTTTTGACTTTTACCTCCTGCTTTAACTCTATTATTAGTAAGTAGTATAGTAGAAAACGGAGCTGGAACAGGATGAACTGTTTATCCTCCATTATCTTCAAATATTGCTCATGGTGGAGCTTCTGTAGATTTAGCAATTTTTTC…
RRMFE2511-15	BOLD:AAF0126	Hemiptera	Pentatomidae	Asopinae	Podisus brevispinus	TACTTTATATTTTATTTTTGGTGCATGATCTGGTATAGTAGGAACTTCATTAAGAATTTTAATTCGAGCAGAATTAGGACACCCTGGTGCATTAATTGGTGACGACCAAATTTATAATGTAATTGTTACAGCTCATGCTTTTATTATAATTTTCTTTATAGTTATACCTATTATAATTGGAGGATTTGGTAATTGACTAGTTCCATTAATATTAGGAGCTCCAGATATAGCCTTTCCTCGAATAAATAATATAAGTTTCTGATTACTACCTCCTGCTTTAACCCTTCTTCTTGTAAGTAGTGTAGTTGAAAAGGGAGCTGGTACTGGATGAACTGTTTACCCACCCCTATCATCTAATATCGCTCATGGAGGAGCCTCAGTAGATTTAGCTATTTTTTC…
RRGCO562-15	BOLD:AAB3457	Lepidoptera	Tortricidae	Tortricinae	Sparganothis unifasciana	AACTTTATATTTTATTTTTGGAATCTGAGCAGGAATAGTAGGGACATCTTTAAGTTTATTAATTCGAGCTGAATTAGGTAATCCAGGATCATTAATTGGAGATGATCAAATTTATAATACTATTGTTACAGCTCATGCTTTTATTATAATTTTTTTTATAGTTATACCAATTATAATTGGTGGATTTGGAAATTGATTAGTACCATTAATACTGGGGGCACCTGATATGGCTTTCCCACGAATAAATAATATAAGATTTTGATTATTACCACCTTCCTTAACCCTTTTAATTTCAAGAAGAATTGTTGAAAATGGAGCTGGAACAGGATGAACAGTATACCCCCCACTCTCATCTAACATTGCTCATGGTGGTAGATCTGTAGATTTAGCAATTTTTTC…
RRSSC7811-15	BOLD:AAA5874	Odonata	Coenagrionidae	Coenagrioninae	Nehalennia irene	AACATTATATTTTTTATTTGGAACTTGAGCTGGGATAGTAGGAACTTCTTTAAGAATTTTAATTCGTGCAGAACTTGGTCATCCAGGAGCTTTAATTGGAGATGATCAAATTTATAATGTAATTGTTACAGCTCATGCTTTTGTTATAATTTTTTTTATAGTAATACCAATTATAATTGGAGGATTTGGAAATTGATTAGTTCCCCTAATACTAGGAGCTCCAGATATAGCATTTCCTCGAATAAATAATATAAGTTTTTGACTATTACCTCCTTCTTTAACTTTATTACTAATAAGTAGTATAGTTGAAAATGGGGCTGGAACAGGATGAACAGTTTATCCTCCTCTTTCTTCTAGAATTGCTCATAGAGGAGCTTCTGTTGATTTAGCAATTTTTTC…
RRMFC2013-15	BOLD:ACF4734	Diptera	Syrphidae	Syrphinae	Platycheirus hyperboreus	TACTTTATACTTTATTTTTGGAGCTTGATCAGGAATGATCGGAACTTCATTAAGAATTTTAATTCGAGCCGAACTAGGACACCCTGGAGCATTAATTGGTGATGACCAAATCTATAATGTAATTGTTACAGCTCATGCTTTTATTATAATTTTTTTTATAGTAATACCAATTATAATTGGAGGATTTGGTAATTGATTAGTCCCTTTAATGTTAGGAGCCCCAGATATAGCTTTCCCTCGGATAAACAATATAAGTTTCTGACTTTTACCTCCTGCATTAACTTTACTATTAGTAAGTAGTATAGTGGAAAACGGAGCTGGAACAGGATGAACTGTTTACCCACCTTTATCATCTAATATCGCTCATGGAGGAGCTTCTGTTGATTTAGCTATTTTTTC…
RRMPE028-15	BOLD:AAG2128	Diptera	Tachinidae	Exoristinae	Cryptomeigenia	AACACTATATTTTCTTTTTGGGGCCTGAGCTGGAATACTTGGAACTTCTTTAAGATTATTAATTCGAGCCGAATTAGGAAATCCTGGTTCTCTAATTGGCAATGATCAAATTTACAACGTTATTGTTACAGCACATGCTTTCATTATAATTTTCTTCATAGTTATACCAATTATAATTGGGGGATTTGGTAATTGACTTGTCCCCCTTATATTAGGAGCACCTGATATAGCTTTTCCACGAATAAACAATATAAGATTTTGATTTTTACCCCCATCTCTTTCTCTTTTATTAATAAGAAGAATTGTAGAAAATGGGGCAGGTACAGGTTGAACAGTATATCCTCCTCTTTCAGCTAATATTGCCCATAGAGGATCATCTGTTGATTTAGCAATTTTTAG…
RRSSC6176-15	BOLD:AAB0974	Hymenoptera	Halictidae	Halictinae	Agapostemon	AACTTTATATTTTTTATTTGGAACATGAGCAGGAATAGTAGGAACATCTCTAAGAATTTTAATTCGAGCAGAATTAGGTCATCCTGGAGCCCTAATTGGTGACGATCAAATTTATAATGTAATTGTTACTGCTCATGCCTTCGTAATAATTTTTTTTATAGTAATACCAATTATAATTGGAGGATTTGGAAATTGATTAGTTCCATTAATATTAGGAGCCCCTGATATAGCTTTTCCTCGAATAAATAATATAAGTTTCTGATTATTACCTCCTTCTTTAACTTTATTATTAGTAAGAAGAATAGTAGAAAATGGAGCTGGGACAGGATGAACAGTTTATCCACCTTTATCTGCTAATATTGCTCATAGTGGAGCTTCTGTTGATTTAGCAATTTTTTC…
RRMPE003-15	BOLD:AAE1629	Coleoptera	Cerambycidae	Cerambycinae	Neoclytus acuminatus	TACTTTATATTTTATCTTAGGTGCTTGATCTGGAATAATTGGTACTTCATTAAGTATTTTAATTCGAGCTGAATTAGGACATCCTGGAGCATTAATTGGAGATGATCAAATTTATAATGTAATTGTAACAGCTCATGCTTTTATTATAATTTTTTTTATAGTTATACCAATTATAATTGGTGGATTTGGAAACTGATTAGTCCCATTAATATTAGGAGCACCAGATATAGCTTTTCCACGAATAAATAATATAAGTTTCTGATTATTACCTCCTGCATTAACTTTATTATTAGTGAGTAGTATAGTAGAAAATGGTTCTGGTACAGGATGAACAGTTTATCCTCCTTTATCTTCTAATATTGCTCATGGAGGAGCTTCTGTAGATTTAGCTATTTTTTC…
RRGCO623-15	BOLD:AAA3817	Lepidoptera	Geometridae	Larentiinae	Xanthorhoe ferrugata	AACATTATATTTTATTTTTGGACTTTGAGCTGGAATAATTGGTACATCTTTAAGATTAATAATTCGATTAGAATTAGGAACACCATCTTCAATTATTAATAATGATCAATTTTATAATTCAATTATTACAGCCCATGCTTTAGTAATAATTTTTTTTATAGTTATACCATTTATAATTGGAGGTTTTGGAAATTGATTAATTCCTATAATACTTGGAGCCCCTGATATAGCTTTCCCACGAATAAATAATATAAGATTTTGACTTTTACCACCCTCATTATTTTTGCTTATTATAAGAAACATAATAAAAATAGGAGTAGGAACAGGATGAACTTTATACCCACCTTTATCTTCAAATATTGGACATAATTCACCTTCTGTTGATTTATCAATTTTTTC…
RRMFD011-15	BOLD:AAG9897	Dermaptera	Forficulidae	Forficulinae	Forficula auricularia-A	AACATTATATTTTATATTTGGATCGTGGGCTGGAATAGTAGGAACTTCATTAAGATTATTAATTCGAGCCGAACTAGGTAACCCGGGAACTTTAATTGGGGATGATCAAATTTATAACGTTATTGTTACAGCTCATGCTTTCATTATAATTTTTTTTATGGTTATACCGATTTTAATTGGGGGATTTGGGAACTGATTGGTTCCTTTAATATTAGGGGCCCCTGATATAGCCTTCCCACGTATAAATAATATAAGATTTTGATTACTGCCTCCTTCTTTAACCTTATTATTAATAAGAAGAATAGTAGAAAGAGGGGCAGGAACCGGATGAACTGTTTATCCTCCTTTATCTTCTAATATTGCTCATAGGGGGGCTTCAGTTGATTTAGCTATTTTTAG…
RRSSC4775-15	BOLD:AAG2877	Hemiptera	Cicadellidae	Cicadellinae	Cuerna	AACTTTATATTTTATTTTTGGAGCATGATCAGGAATAATTGGTACTTCCTTAAGAATTTTGATTCGTACTGAATTAGGTCATTCTGGTTCTTTAATTGGAAATGATCAAATTTATAATGTAATTGTTACAGCTCATGCTTTTGTAATAATTTTTTTTATAGTAATACCTATTATAATTGGAGGATTTGGAAATTGATTAGTTCCATTAATATTAGGAGCTCCAGATATAGCTTTTCCACGAATAAATAATATAAGTTTTTGATTACTTCCTCCTGCTTTAATTCTTTTATCTTCGAGAGGAATAATAGATAATGGAGCTGGTACTGGTTGAACTGTTTACCCTCCTTTATCTTCTCTTATTTCTCATGATGGATCTTCTGTAGATTTAGCAATTTTTTC…
RRMFG2308-15	BOLD:AAH0127	Coleoptera	Pyrochroidae	Pedilinae	Pedilus	AACGTTGTACTTTTTATTTGGAAGATGAGCTGGAATAGTAGGAACCTCACTAAGAATTTTAATTCGGGCCGAATTAGGAAATCCAGGTAGATTAATTGGTGATGATCAAATTTATAATGTTATTGTTACAGCCCATGCATTCGTAATGATTTTTTTCATAGTAATGCCTATTTTAATTGGAGGCTTTGGAAATTGACTAGTACCCCTCATACTAGGAGCTCCTGACATAGCCTTCCCTCGAATAAACAACATAAGATTCTGATTATTACCTCCTTCTCTAACATTACTTCTAAGCAGAAGATTAGTAGAAAGAGGAGCAGGAACTGGTTGAACAGTTTATCCCCCTCTTTCAGCAAATATTGCCCATAGAGGAGCATCAGTTGATTTGGCCATTTTCAG…
RRMFG2636-15	BOLD:AAC2266	Diptera	Sciomyzidae	Sciomyzinae	Tetanocera plumosa	AACTTTATATTTCATTTTTGGTATTTGGGCAGGAATAGTAGGAACTTCTTTAAGATTATTAATTCGAGCTGAATTAGGAAATCCGGGATATTTAATTGGGGATGATCAAATTTATAATACTATTGTTACAGCTCATGCTTTTATCATAATTTTTTTTATAGTTATACCTATTATAATTGGGGGATTTGGTAATTGATTAGTACCTCTAATATTAGGAGCCCCAGATATGGCTTTCCCACGAATAAATAATATAAGATTTTGATTATTACCCCCCTCCCTTTCCCTTTTAATTTCAAGAAGAATTGTTGAAAATGGGGCAGGAACTGGATGAACAGTATATCCACCCCTCTCCTCTAACATCGCTCATGGGGGAAGATCAGTTGATTTAGCTATTTTCTC…
RRSSA3962-15	BOLD:ACM0139	Coleoptera	Staphylinidae	Oxyporinae	Oxyporus	AACGTTATATTTTATTTTCGGAGCTTGATCAGGAATGGTCGGCACTTCTCTTAGATTACTAATTCGAGCTGAGTTGGGTAACCCCGGCTCATTAATCGGTGACGATCAAATTTATAATACCATCGTAACGGCCCACGCCTTCATTATAATTTTCTTTATGGTCATGCCTATTATAGTAGGAGGATTTGGCAATTGATTAGTGCCCTTAATACTTGGCGCCCCAGATATGGCCTTCCCCCGAATAAACAACATAAGATTTTGATTACTCCCCCCATCTCTCTCTCTCTTACTTATAAGAAGAGTGGTAGAAAGGGGGGCAGGAACTGGATGAACCGTTTATCCCCCCCTATCATCCAACATTGCCCATGGAGGATCCTCAGTCGATTTAGCTATTTTCAG…
RRGCO428-15	BOLD:AAB4321	Lepidoptera	Gelechiidae	Gelechiinae	Metzneria lappella	AACGTTATATTTCATTTTTGGTATTTGAGCAGGTATAGTTGGAACTTCTTTAAGATTATTAATTCGAGCAGAACTAGGAAACCCCGGATCATTAATTGGTGATGATCAAATTTATAATACTATTGTAACAGCTCATGCATTTATTATAATTTTTTTTATAGTAATACCTATTATAATTGGAGGATTTGGTAATTGATTAGTACCTTTAATATTAGGAGCCCCAGATATAGCTTTCCCACGAATAAATAATATAAGTTTTTGATTACTACCCCCCTCTATTATACTTTTAATCTCAAGAAGAATTGTTGAAAATGGAGCAGGAACAGGATGAACGGTTTACCCCCCCCTTTCATCTAATATTGCCCATAGCGGAAGTTCTGTTGATTTAGCTATTTTCTC…
RRGCO600-15	BOLD:AAA5383	Lepidoptera	Geometridae	Sterrhinae	Scopula inductata	AACATTATATTTTATTTTTGGAATTTGAGCTGGTATAGTTGGTACTTCATTAAGACTATTAATTCGAGCTGAATTAGGAAATCCAGGATCTTTAATTGGAGATGACCAAATTTATAATACTATTGTCACAGCTCATGCTTTTATTATAATTTTTTTTATAGTTATACCTATTATAATTGGAGGATTTGGTAATTGACTTGTACCTTTAATATTAGGAGCCCCAGATATAGCATTTCCTCGAATAAATAATATAAGTTTTTGACTTCTCCCACCCTCATTAACTTTATTAATTTCAAGAAGAATTGTAGAAAGTGGAGCAGGAACAGGATGAACAGTTTATCCACCCCTTTCATCTAATATTGCCCATGGAGGAAGATCTGTTGATTTAGCTATTTTTTC…
RRMPC946-15	BOLD:AAA5695	Trichoptera	Hydropsychidae	Hydropsychinae	Cheumatopsyche	AACTCTTTATTTTTTATTTGGGATCTGATCAGGTATAGTAGGTATAATATTAAGAATAATTATTCGAATTGAATTAGCTCAGCCAGGACCATTTTTAATAAATGATCAACTTTATAATGTAATTGTAACTTCACATGCTTTTATTATGATTTTTTTTATGGTTATACCAATCATAATTGGTGGATTTGGGAATTGATTATTACCTTTAATAATTGGTGCACCAGATATAGCATTTCCTCGTATAAATAATATAAGATTTTGATTACTACCTCCATCACTATGTTTATTATTAGTTAGATCTATAGTTGAAATAGGAGTTGGAACCGGTTGAACAGTTTATCCTCCTTTATCGTCAAATGTTGCACATTCTGGTCCTAGAGTTGATTTAGCAATTTTTTC…
RRSSC2097-15	BOLD:AAD8954	Diptera	Syrphidae	Eristalinae	Lejops lunulatus	TATTTTATATTTTTTGTTTGGGATATGAGCGGGGATAATTGGTATATCAATGAGTTTAATTATTCGTTTAGAGTTAGGAGTGTGTGGGAGAATGTTGGGGAATGAACAAATTTATAATGGTATAGTAACTTTACATGCGTTTGTAATAATTTTTTTTATAGTAATACCTATTATAATTGGGGGGTTTGGTAATTGATTAATCCCTTTAATATTAGGGGCTCCTGACATAGCTTTTCCTCGTATGAATAATATGAGGTTTTGATTATTGATTCCTTCATTGTTATTATTATTGATTAGAGGTTTAATTAATGTAGGGGTAGGGACTGGATGAACAATATATCCTCCTTTATCTTCTTTAATAGGGCATAGAGGTATATCAGTTGATTTATCTATTTTTTC…
RRGCO802-15	BOLD:AAA7906	Trichoptera	Phryganeidae	Phryganeinae	Phryganea cinerea	TACTTTATATTTTATTTTTGGAGCTTGATCAGGAATAATTGGTACTTCATTAAGTATTTTAATTCGTACTGAATTAGGCCATCCTGGTTCATTAATTGGAAATGATCAAATCTATAATGTTATTGTAACAGCTCACGCTTTTATTATAATTTTTTTTATAGTAATACCTATTATAATTGGAGGATTTGGAAATTGATTAGTGCCACTAATATTAGGAGCCCCAGATATAGCATTTCCACGAATAAATAATATAAGTTTTTGACTTCTCCCTCCCTCATTAACTCTTCTATTAATAAGTAGTATAGTAGAAAACGGAACTGGTACAGGTTGAACAGTTTACCCACCCCTGTCATCTATCATTGCTCATAGAGGTGCTTCTGTTGATTTAGCAATTTTTTC…
RRSSC4113-15	BOLD:AAC7655	Hymenoptera	Halictidae	Halictinae	Sphecodes ranunculi	AACATTATATTTTATCTTCGGGGCATGAGCCGGAATAGTAGGAACTTCTTTGAGAATTTTAGTTCGAGCTGAATTAGGGCACCCCGGAGCTTTAATTGGAGATGACCAAATCTATAATGTAATTGTTACTGCTCACGCATTTATTATAATTTTCTTTATAGTAATACCCATTATAATTGGGGGATTTGGTAATTGATTAGTCCCTCTAATATTAGGGGCCCCTGATATGGCTTTCCCACGAATAAATAATATAAGTTTTTGAATACTTCCCCCCTCTTTATCTCTTCTATTAACTAGTTCAATAGTTGAAAATGGAGCAGGAACAGGATGAACAGTTTACCCCCCTCTTTCAGCAAGAATTGCCCACGGTGGGGCATCTGTCGATTTAGCTATCTTCTC…
RRGCO746-15	BOLD:AAB3840	Lepidoptera	Tortricidae	Tortricinae	Thyraylia hollandana	AACGTTATATTTTATTTTTGGTGTTTGAGCTGGAATAATTGGTACTTCCTTAAGATTATTAATTCGAGCAGAATTAGGAAATCCTGGCTCATTAATTGGAGATGATCAAATTTATAATACTATTGTAACTGCCCATGCTTTTATTATAATTTTTTTTATAGTTATACCCATTATAATTGGTGGTTTTGGTAATTGATTAGTACCATTAATATTAGGAGCTCCTGATATAGCTTTCCCACGAATAAATAACATAAGATTTTGATTATTACCCCCCTCCATCATATTATTAATCTCAAGCAGAATTGTAGAAAATGGAGCAGGAACAGGATGAACAGTTTATCCCCCACTTTCATCAAATATTGCCCATAGTGGCAGATCTGTAGATCTTGCTATTTTTTC…
RRSSC2088-15	BOLD:AAW3517	Orthoptera	Tettigoniidae	Tettigoniinae	Metrioptera roeseli	AACTTTATATTTTATATTTGGATCTTGATCTGGAATAGTAGGAACATCTCTAAGAATTTTAATTCGATCAGAATTAGGTCATCCTGGAGCTTTAATTGGCGATGATCAAATTTATAATGTAATTGTAACAGCTCATGCCTTTGTAATAATTTTTTTTATAGTAATGCCTATTATAATTGGAGGATTTGGTAACTGATTAGTTCCATTAATATTAGGAGCTCCAGATATAGCATTTCCACGAATAAATAATATAAGTTTTTGATTATTACCCCCATCATTGACCCTATTAATAGCAAGAATAATAGTTGAAAACGGATCTGGTACAGGATGAACGATTTACCCACCTTTATCTTCAGCTATTGCACATGGCGGATCTTCTGTAGATCTTACAATTTTCTC…
RRSSA263-15	BOLD:AAA2528	Trichoptera	Hydropsychidae	Hydropsychinae	Hydropsyche sparna	TACTTTATATTTTATTTTCGGAGCATGAGCTGGAATGGTGGGTACTTCATTAAGAATGCTAATTCGAGCTGAACTAGGGCATCCAGGAGCTTTAATTGGAGATGATCAAATTTATAATGTAATTGTTACAGCACATGCCTTTGTAATAATTTTTTTTATAGTAATACCCATTATAATTGGAGGATTTGGTAACTGATTAGTTCCTTTAATGTTAGGGGCCCCAGATATAGCATTTCCACGAATAAATAATATAAGATTTTGATTACTACCCCCATCTTTAACCCTATTATTAGCAAGAAGTATAGTAGAAAATGGAGCAGGAACTGGTTGAACAGTATACCCCCCGCTATCTGCCAGAATTGCGCATGCTGGAGCTTCTGTTGACTTAGCAATTTTTTC…
RRSSC3242-15	BOLD:AAF3704	Hemiptera	Artheneidae	Artheneinae	Chilacis typhae	TACATTATATTTTCTATTTGGAGCTTGAGCTGGAATAGTAGGAACATCTTTAAGTATTTTAATTCGTGCAGAACTTGGTCATCCAGGAGCATTAATTGGTGATGATCAAATTTATAATGTAATTGTTACTGCTCATGCATTTGTAATAATTTTTTTTATAGTAATACCTATTATAATTGGTGGATTTGGTAATTGATTAGTTCCTTTAATATTAGGAGCTCCTGATATAGCATTTCCTCGAATAAATAATATAAGTTTTTGATTATTACCCCCTTCATTAACACTACTTTTAGTAAGTAGTATAGTTGAAAATGGGGCTGGAACTGGATGAACAGTTTATCCTCCTCTTTCTGCTAGAATTGCACATGGAGGAGCATCAGTTGATTTAGCAATTTTTTC…
RRSSC1952-15	BOLD:AAA3080	Trichoptera	Limnephilidae	Leptocerinae	Limnephilus submonilifer	TACTTTATATTTTATTTTTGGAATTTGAAGAGGAATAGTAGGAACATCTTTAAGACTTCTAATTCGTGCTGAATTAGGAAATCCAGGATCATTAATTGGAGATGATCAAATTTATAATACAATTGTAACAGCTCATGCATTTATTATAATTTTTTTTATAGTTATACCTATTATAATTGGAGGATTTGGAAATTGATTAGTCCCTCTTATATTAGGAGCTCCTGATATAGCATTCCCACGAATAAATAATATAAGATTTTGATTATTACCCCCATCATTAACTCTTTTAATTTCAAGAAGAATTGTTGAAAATGGAGCAGGAACTGGGTGAACAGTTTATCCCCCCCTTTCATCAAATATTGCTCATGGTGGTAGATCAGTTGATTTAGCAATTTTTTC…
RRGCO243-15	BOLD:AAB5494	Lepidoptera	Pyralidae	Pyralinae	Aglossa cuprina	AACTTTATATTTTATTTTTGGAATTTGAGCTGGAATAATTGGAACATCTTTAAGATTACTAATTCGAGCTGAATTAGGAAATCCCGGATCTTTAATTGGAGATGATCAAATTTATAATACTATTGTAACAGCACATGCCTTTATTATAATTTTTTTTATAGTTATACCTATTATAATTGGAGGATTTGGAAATTGATTAGTCCCATTAATATTAGGAGCCCCAGATATAGCATTTCCCCGAATAAATAATATAAGATTTTGATTACTCCCCCCTTCAATCACTCTTTTAATTTCAAGAAGAATTGTAGAAAATGGAGCTGGGACTGGTTGGACAGTTTACCCCCCTTTATCCTCTAATATTGCCCACGGAGGAAGATCTGTAGATTTAGCTATTTTCTC…
RRGCO574-15	BOLD:AAB7492	Lepidoptera	Pterophoridae	Pterophorinae	Adaina montanus	AACTTTATATTTTATTTTCGGAATTTGAGCTGGTATAGTAGGAACATCATTAAGTTTAATAATTCGTGCTGAATTAGGTAACCCTGGATCACTAATTGGTGACGATCAAATTTATAATACTATTGTAACGGCTCATGCTTTCATTATAATTTTTTTTATGGTAATACCAATTATAATTGGAGGATTTGGTAATTGATTAGTTCCTTTAATGTTAGGAGCTCCTGATATAGCTTTCCCTCGAATAAATAATATAAGATTCTGATTACTTCCTCCATCAATTACATTATTAATTTCAAGAAGAATTGTTGAAAATGGAGCAGGAACTGGATGAACAGTTTACCCCCCCTTATCCTCAAATATTGCTCATGGAGGAAGATCTGTAGATTTAGCTATTTTCTC…
RRGCO742-15	BOLD:AAC4337	Lepidoptera	Nepticulidae	Nepticulinae	Nepticulinae	AACATTATATTTTATTTTTGGGATTTGAGCTGGAATAGTAGGAACTTCTCTAAGATTATTAATTCGAGCTGAATTAGGAAACCCTGGATCATTAATTGGAGATGATCAAATTTATAATACTATTGTTACTGCTCATGCTTTTATTATAATTTTTTTTATAGTAATACCAATTATAATTGGAGGATTTGGAAATTGATTAGTACCATTAATATTAGGAGCCCCAGATATAGCTTTTCCACGTATAAATAATATAAGATTTTGATTACTTCCCCCCTCTATTATATTATTAATTTCAAGAAGAATTGTAGAAAATGGAGCAGGAACAGGATGAACAGTTTACCCCCCACTTTCATCTAATATTGCTCATAGAGGAAGATCAGTAGATTTAGCTATTTTTTC…
RRMFE3104-15	BOLD:ADL0161	Diptera	Tachinidae	Exoristinae	Cryptomeigenia	AACATTATATTTTATTTTTGGAGCTTGAGCCGGAATAGTTGGAACTTCTCTAAGTATACTAATTCGAGCTGAATTAGGTCATCCTGGTGCCTTAATTGGTGATGATCAAATTTATAATGTTATTGTAACAGCTCATGCTTTTGTTATAATTTTTTTTATAGTAATACCTATTATAATTGGAGGATTTGGAAATTGATTAGTTCCTTTAATATTAGGAGCCCCAGATATAGCCTTTCCTCGAATAAATAATATAAGATTTTGACTACTGCCCCCTTCTTTAACATTATTACTAGCTAGAAGTCTGGTAGAAAACGGAGCTGGGACTGGGTGAACTGTTTATCCTCCTTTATCGGCTGGAATTGCACATGCGGGAGCATCAGTTGATTTAGCTATTTTTTC…
RRSSA4300-15	BOLD:AAG2462	Diptera	Anthomyiidae	Anthomyiinae	Botanophila fugax	TCTACTTTATTTTATCTTTGGATTATGATCAGGAATAATTGGATCTGCTTTAAGAATAATTATTCGATTAGAACTTGGAATACCAGGAAAACTTATTAATAATGATCAAATTTATAATACTATTGTAACCTCCCATGCATTTATTATAATTTTTTTTATAGTTATGCCATTTATAATTGGAGGATTTGGTAATTGATTAATTCCCCTAATACTTGCAGCTCCTGATATAGCTTTTCCACGTATAAATAATATAAGATTTTGACTTTTACCTCCTTCTTTATTTATACTATTGATAAGTAATATCATTGGTAGAGGAGTAGGTACTGGATGAACCTTATACCCTCCTTTATCTTCAATTTTAGGTCATAATTCTCCATCAGTTGATTTAAGTATCTTTTC…
RRSSA2278-15	BOLD:AAE5359	Coleoptera	Cerambycidae	Lepturinae	Neoalosterna capitata	AACTTTATACTTCATTTTCGGAGCATGATCTGGAATAATTGGTACTTCACTAAGTATTTTAATTCGAACTGAATTAGGACATCCAGGTTCATTAATTGGTGATGATCAAATTTATAATGTAATTGTTACAGCACATGCATTTATTATAATTTTTTTTATAGTAATACCAATTATAATTGGAGGATTCGGAAATTGATTAGTTCCTTTAATATTAGGAGCTCCAGATATAGCATTCCCACGAATAAACAATATAAGTTTTTGACTACTTCCCCCTTCATTAACGCTTTTATTAGCAAGTAGTATAGTAGAAAACGGAGCTGGGACAGGATGAACAGTTTACCCACCTTTATCTTCAGTGATTGCTCATGGAGGAGCTTCTGTAGATTTAGCAATTTTTTC…
RRSSC4823-15	BOLD:AAG6756	Diptera	Sarcophagidae	Sarcophaginae	Boettcheria cimbicis	AACATTATATTTTTTATTTGGAACTTGAGCCGGAATAGTAGGAACTTCTTTAAGAGTTTTAATTCGTGCAGAACTTGGTCATCCAGGAGCTTTAATTGGTGATGATCAAATTTATAATGTAATTGTTACTGCTCATGCTTTTGTTATAATTTTTTTTATAGTAATACCAATTATAATTGGAGGATTTGGTAATTGATTAGTGCCCTTAATATTAGGAGCTCCAGATATAGCTTTTCCTCGAATAAATAATATAAGTTTTTGATTATTACCTCCTTCTTTAACATTATTATTAATAAGCAGAATAGTAGAAAATGGGGCTGGAACAGGATGAACAGTTTACCCTCCCCTTTCTGCAAGAATTGCTCATAGAGGAGCTTCTGTTGATTTAGCAATTTTTTC…
RRSSA262-15	BOLD:AAA3892	Trichoptera	Hydropsychidae	Hydropsychinae	Cheumatopsyche campyla	AACTTTATATTTCATTTTTGGTGCTTGATCAGGAATAATTGGAACTTCAATAAGAATTTTAATTCGTTCAGAATTAGGAAATCCAGGTTCACTAATTGGAGATGATCAAATTTATAATGTAATTGTTACAGCTCACGCTTTTATTATAATTTTTTTTATAGTTATACCTATTATAATAGGAGGATTTGGAAATTGATTAGTACCTCTTATACTAGGAGCTCCAGATATAGCTTTCCCTCGAATAAATAATATAAGATTTTGACTACTCCCCCCTTCACTTTCTTTATTATTAATAAGAAGATTTGTTGAAAATGGGGCAGGAACTGGATGAACTGTTTACCCCCCTTTATCATCTAATATTGCTCATAATGGACCTTCAGTAGATTTAACTATTTTTAG…
RRMFE3134-15	BOLD:AAG6647	Diptera	Bibionidae	Bibioninae	Bibioninae	AACTTTATATTTTATCTTCGGAATTTGATCAGGAATAATTGGAACTTCCTTAAGAATCCTAATTCGAACAGAACTAGGACATCCAGGAGCATTAATTGGAGATGATCAAATTTATAATGTAATTGTAACAGCTCATGCTTTTATTATAATTTTCTTTATAATTATACCAATTATAATTGGAGGATTTGGAAATTGATTAGTCCCTTTAATATTAGGAGCTCCAGATATAGCATTCCCCCGAATAAATAATATAAGTTTTTGATTGTTACCACCAGCATTAACTTTATTATTAGTGAGTAGTATAGTAGAAAACGGAGCTGGGACAGGATGAACTGTTTACCCTCCCCTATCCTCTAATATTGCTCATGGAGGAGCTTCTGTTGATTTAGCTATTTTTTC…
RRSSC4998-15	BOLD:AAA2322	Hymenoptera	Halictidae	Halictinae	Lasioglossum leucozonium	AACATTATATTTTATTTTTGGTATTTGAGCCGGAATAGTAGGAACCTCTTTAAGATTACTTATTCGAGCTGAATTAGGTAATCCTGGTTCCTTAATTGGAGATGATCAAATTTATAATACTATTGTCACAGCTCATGCTTTCATTATAATTTTTTTTATAGTTATACCTATTATAATTGGAGGATTTGGAAATTGACTTGTACCTTTAATATTAGGGGCCCCAGATATAGCTTTTCCTCGAATAAATAATATAAGTTTTTGACTTCTTCCCCCCTCTTTAACTTTATTAATTTCAAGTAGAATTGTAGAAAATGGGGCAGGAACAGGATGAACAGTTTATCCCCCACTTTCTTCTAACATTGCTCATGGCGGAAGATCTGTTGATTTAGCTATTTTTTC…
RRSSC6131-15	BOLD:AAA8933	Coleoptera	Coccinellidae	Coccinellinae	Coccinella septempunctata	AACATTATACTTCATTTTTGGTATTTGAGCTGGAATAGTTGGAACTTCTCTAAGTTTATTAATTCGAGCTGAATTAGGTAATCCAGGATCATTAATTGGGGATGACCAAATTTATAATACAATTGTAACAGCACATGCTTTTATTATAATTTTTTTTATGGTTATACCAATTATAATTGGGGGATTTGGTAATTGATTGGTTCCACTAATATTGGGAGCACCTGATATAGCTTTTCCCCGTATAAATAATATAAGATTTTGATTATTACCACCATCAATCACTCTTTTAATTTCTAGAAGAATTGTAGAAAATGGAGCAGGAACAGGATGAACTGTTTACCCTCCTTTATCTTCAAATATTGCTCATGGGGGAAGTTCGGTAGATTTAGCTATTTTTTC…
RRGCO736-15	BOLD:AAA3308	Lepidoptera	Tortricidae	Olethreutinae	Endothenia hebesana	AACATTATATTTTATTTTTGGTATTTGAGCTGGAATAGTAGGAACTTCTTTAAGATTATTAATTCGAGCTGAATTAGGAAATCCTGGCTCATTAATTGGAGATGACCAAATTTATAATACTATTGTAACGGCTCATGCTTTTATTATAATTTTTTTTATAGTTATACCTATTATAATTGGAGGATTCGGAAATTGATTAGTACCTTTAATATTAGGAGCTCCTGATATAGCTTTCCCACGAATAAATAATATAAGTTTTTGACTTTTACCACCTTCTTTAACATTATTAATTTCAAGAAGAATTGTAGAAAATGGAGCAGGAACAGGATGAACAGTTTACCCCCCACTTTCATCTAATATTGCACATGGTGGTAGATCAGTTGATTTAGCAATTTTTTC…
RRGCO738-15	BOLD:AAB2093	Lepidoptera	Tortricidae	Olethreutinae	Phaneta tomonana	AACATTATACTTTATTTTTGGAATTTGAGCAGGTATAGTAGGAACTTCCCTAAGATTATTAATTCGAGCTGAATTAGGAAATCCTGGATCATTAATTGGAAGAGATCAAATTTATAATACAATTGTAACTGCACATGCTTTTATTATAATTTTTTTTATAGTCATACCTATTATAATCGGAGGATTTGGAAATTGACTAGTACCATTAATATTAGGAGCTCCTGATATAGCTTTTCCCCGAATAAATAATATAAGATTTTGATTATTACCCCCATCACTAATTCTTCTAATTTCAAGAAGTATTGTAGATAATGGAGCCGGTACTGGATGAACGGTTTACCCCCCCCTTTCTTCCAATATTGCTCATAGAGGTAGATCAGTTGATTTAGCAATTTTCTC…
RRGCO757-15	BOLD:AAI2947	Lepidoptera	Gracillariidae	Lithocolletinae	Phyllonorycter	AACATTATATTTTATTTTTGGAATTTGAGCAGGTATAGTAGGAACTTCTCTAAGATTGTTAATTCGAGCAGAATTAGGAAATCCTGGATCTTTAATTGGAGATGATCAAATTTATAATACTATTGTTACAGCACATGCTTTTATTATAATTTTTTTTATAGTTATACCAATTATAATTGGAGGATTTGGAAATTGATTAGTTCCATTAATATTAGGAGCTCCAGATATAGCATTTCCTCGAATAAATAATATAAGATTTTGACTTCTACCCCCATCATTAACTTTATTAATTTCGAGAAGAATTGTAGAAAATGGAGCAGGAACCGGATGAACAGTATATCCTCCACTATCTTCTAATATTGCTCACGGTGGAAGTTCAGTAGATTTAGCAATTTTTTC…
RRSSC7841-15	BOLD:ABY8689	Diptera	Limoniidae	Limoniinae	Rhipidia lecontei	AACCTTATATTTTATTTTTGGTGCTTGATCTGGTATAGTAGGAACATCCCTGAGACTATTAATTCGAGCTGAATTAGGTCAACCAGGTGCTTTAATTGGTGACGATCAAATTTTTAATGTTATTGTAACAGCTCATGCTTTTGTCATAATTTTCTTTATAGTTATGCCAATTTTAATTGGAGGATTTGGAAATTGATTAGTGCCCCTAATATTGGGAGCTCCTGATATAGCTTTTCCTCGAATAAATAATATGAGATTCTGACTTTTACCTCCTTCTTTAACTTTATTACTTACTAGCTCTTTAGTTGAAAACGGAGCTGGGACAGGTTGAACTGTCTACCCCCCTCTATCTTCAACTATTGCTCATGCTGGGGCTTCAGTAGACTTAGCTATTTTTTC…
RRMFE2524-15	BOLD:AAN8263	Hemiptera	Membracidae	Smiliinae	Cyrtolobus	AATTTTATATTTTATTTTTGGCATATGAGCAGGTATAATTGGATCATCAATAAGAATTATCATTCGAATAGAATTAGGTAATCCTGGATTCTTAATTAATAATGATCAAATTTATAATTCTATTGTCACAGCCCATGCATTTATTATAATCTTCTTCATAGTAATACCCATTATAATTGGTGGTTTTGGTAATTGATTAATTCCTTTAATAATTGGCGCACCTGATATAGCTTTCCCACGAATAAATAATATAAGATTCTGACTATTACCCCCATCTTTATTATTATTATTACTTAGAAGAATTATTAATCAAGGAATTGGTACAGGATGAACTGCCTATCCACCATTATCATTAAATATAAATCATGAAGGAATATCAATAGATATAGGAATTTTTTC…
RRSSC1991-15	BOLD:AAB4175	Lepidoptera	Nymphalidae	Satyrinae	Megisto cymela	TACTTTATATTTTATTTTTGGTGCATGATCAGGAATAGTAGGGACTTCATTAAGTATATTAATTCGAGCTGAATTAGGAAATCCTGGATCATTAATTGGTGACGATCAAATTTATAATGTTATTGTTACTGCTCATGCATTTGTTATAATTTTCTTTATAGTAATACCTATTATAATTGGAGGGTTTGGGAATTGACTAGTTCCATTAATATTAGGAGCTCCTGATATGGCTTTTCCTCGAATAAATAATATAAGATTTTGACTTTTACCTCCATCTTTATCATTACTGTTAATAAGTTCTTTAGTTGAAAGAGGTGCTGGTACTGGATGAACAGTGTACCCTCCTTTATCTTCAGGTATTGCCCATAGAGGAGCTTCTGTAGATCTAGCAATTTTTAG…
RRSSC6593-15	BOLD:AAZ0388	Coleoptera	Staphylinidae	Staphylininae	Quedius curtipennis	AACTTTATATTTCATTTTTGGAGCTTGATCCGGAATAATTGGAACTTCATTAAGAATTTTAATTCGAACTGAATTAGGACACCCAGGAGCTTTAATTGGAGATGACCAAATTTATAATGTAATTGTAACAGCTCATGCTTTTATTATAATTTTTTTTATAGTTATACCTATTATAATTGGTGGATTTGGAAATTGATTAGTACCCCTAATACTAGGAGCTCCAGATATAGCATTCCCTCGAATAAATAATATAAGATTTTGACTTTTACCCCCCGCTTTAATTCTATTATTATTTAGTAGAATAGTAGAAAATGGGGCTGGAACAGGATGAACTGTTTATCCACCTCTATCTTCTAATATTGCTCATAGAGGAGCTTCCGTTGATTTAGCTATTTTTTC…
RRSSC1975-15	BOLD:ACU3316	Diptera	Stratiomyidae	Stratiomyinae	Odontomyia pubescens	AACATTATACTTTATTTTTGGGGCTTGAGCAGGAATAGTAGGAACTTCTTTAAGAATTTTAATTCGAGCAGAATTAGGGCACCCTGGAGCATTAATTGGTGACGATCAAATTTATAATGTGATTGTTACAGCTCATGCATTTATTATAATTTTTTTTATAGTTATACCTATTATAATTGGAGGGTTTGGAAATTGATTAGTTCCTTTAATATTAGGAGCTCCTGATATAGCCTTTCCTCGAATAAATAATATGAGATTCTGAATATTACCTCCATCTATTACTTTATTGGTATCTAGAAGTTTAGTTGAAACAGGAGCAGGAACAGGTTGAACAGTATATCCCCCACTTTCATCTGGAATTGCTCATGCTGGAGCATCTGTAGATTTAGCAATTTTCTC…
RRSSA4315-15	BOLD:AAG4431	Coleoptera	Chrysomelidae	Donaciinae	Donacia cincticornis	TACTTTATATTTTATTTTTGGGGCATGAGCAGGAATAGTTGGGACTTCTCTTAGATTACTAATTCGAGCCGAACTAGGACATCCTGGGGCTTTAATTGGAGATGATCAAATTTATAATGTTATTGTTACAGCTCATGCTTTTGTAATAATTTTTTTTATAGTAATACCCATTATAATTGGGGGATTTGGAAATTGACTTGTGCCTTTAATACTAGGAGCCCCAGATATAGCCTTCCCTCGAATAAATAATATAAGATTTTGATTATTACCCCCTTCATTAACTTTACTACTAGCAAGTAGTATAGTTGAAGCCGGGGCAGGAACTGGATGAACTGTTTACCCTCCTTTATCTGCTAATATTGCTCATGCTGGGGCATCAGTTGATTTAGCTATTTTTTC…
RRSSC4778-15	BOLD:AAG8758	Hemiptera	Cicadellidae	Cicadellinae	Draeculacephala antica	GATCCTGTACATAATTTTTGCACTATGATCAGGAATAGTGGGATCAAGAATATCTATGATTATTCGTATAGAATTAAGTGTACCAGGTGCATGAATTAAAAATGATCAAATTTATAATTCAATTGTTACATCTCATGCATTTTTAATAATTTTTTTTTTAGTTATACCATTTATAATTGGGGGTTTTGGAAACTGATTAATACCATTAATAATTGGTGCACCTGATATAGCTTTCCCTCGAATAAATAATGTAAGATTTTGATTACTCCCTCCATCATTAATCTTACTATTATCAAGAAATTTAATCAACCCAAGACCAGGAACTGGTTGAACTGTATACCCTCCATTATCATTATATATATTTCACCCCTCACCTTCTGTTGATATAACAATTTTTTC…
RRGCO442-15	BOLD:AAA9812	Lepidoptera	Tortricidae	Olethreutinae	Rhopobota naevana	CACCTTATATTTTATCTTTGGAGCATGGGCTGGTATAGTAGGAACTTCTATAAGAATAATTATTCGAGCAGAATTAGGTCAACCAGGATCTCTAATTGGGGATGATCAAATTTACAATGTAATTATTACAGCACACGCATTTGTAATAATTTTTTTTATAGTTATACCTATTATAATTGGAGGATTTGGTAATTGACTTGTACCACTAATAATTGGAGCACCAGATATAGCATTTCCACGAATAAATAATATAAGTTTTTGACTTTTACCACCATCATTAACCCTTTTACTTTCATCTTCTATAGTAGATAGTGGAGCTGGCACAGGATGGACAATTTACCCTCCGCTTGCTGGAGCAATTGCGCACGGAGGTGCATCAGTTGATTTAGCTATTTTCTC…
RRMFG2653-15	BOLD:AAE2739	Lepidoptera	Sesiidae	Sesiinae	Synanthedon acerrubri	AACCTTATACTTTATTTTTGGCGCTTGGGCCGGAATAATTGGAACCTCTTTAAGAATTTTAATCCGAGCTGAATTGGGACACCCAGGAGCCTTGATTGGAAATGATCAAATCTATAATGTTATTGTAACAGCTCATGCCTTTGTAATAATTTTTTTTATAGTAATACCAATCATAATTGGAGGATTTGGAAATTGACTAGTTCCTCTAATATTAGGGGCCCCTGATATAGCATTCCCACGAATAAATAACATAAGCTTTTGACTTCTGCCCCCCTCATTAACTCTTTTACTAGCAAGTAGCTTAATCGAAAACGGGGCAGGAACAGGATGAACTGTTTACCCTCCCCTATCTTCTGGAATTGCCCACGCTGGAGCTTCTGTTGATTTAGCTATTTTTTC…
RRSSC7818-15	BOLD:ABA5202	Diptera	Limoniidae	Limnophilinae	Pseudolimnophila luteipennis	AACTCTATATTTCATTTTTGGAGCCTGATCAGGAATAGTAGGAACTTCTTTAAGACTATTAATTCGATCTGAGTTAGGTACACCAGGAACATTAATTGGTAACGACCAAATTTATAATGTAATTGTTACTGCTCATGCATTTATTATAATTTTTTTTATAGTTATACCTATTATAATTGGAGGATTTGGTAATTGACTTGTTCCTTTAATATTAGGAGCTCCTGATATAGCTTTTCCTCGAATAAATAATATAAGATTTTGATTATTACCTCCTTCACTAACTTTACTTTTAATAAGAAGAATAGTAGAAAGAGGAGCTGGCACAGGATGAACTGTTTATCCCCCATTATCTTCTAATATTGCTCATGGAGGATCATCCGTAGATTTAGCTATTTTCAG…
RRMFE3097-15	BOLD:AAG6654	Diptera	Bibionidae	Bibioninae	Bibio	AATTTTATATTTTATTTTTGGAATATGATCAGGAATAATTGGATCATCAATAAGTATTATTATTCGAATAGAATTAAGAAATCCAGGATTTCTTATTAATAATGATCAAATTTATAATTCAATTATTACAACTCATGCCTTTATTATAATTTTTTTTATAGTTATACCAATTATAATTGGTGGATTTGGAAACTGATTAATTCCTTTAATAATAGGAGCCCCTGATATAGCATTTCCCCGAATAAATAATATAAGATTTTGACTTTTAATTCCTTCTATTATATTATTAATATTAAGATCAATTTCAAATCAAGGAACAGGAACAGGATGAACTATATATCCCCCCTTATCTTTAAATTTAAACCATGAAGGAATTTCAATTGATATATCAATTTTTTC…
RRSSA3940-15	BOLD:ACW4252	Hymenoptera	Tiphiidae		Tiphiidae	AACATTATATTTTATATTTGGAATTTGATCAGGAATAGTTGGTACATCACTAAGTTTACTAATTCGAATAGAATTAGGGAATCCAGGATCATTAATTGGTGATGATCAAATTTATAATACAATTGTAACTGCCCATGCTTTTATTATAATTTTTTTTATAGTAATACCAATTATAATTGGTGGATTTGGAAATTGATTAGTACCAATTATATTAGGAGCCCCAGATATAGCATTCCCACGATTAAATAATATAAGATTTTGATTACTACCCCCATCATTAACTTTATTAATTTCAAGAAGAATTGTAGAAACTGGAGTAGGAACAGGATGAACAGTTTACCCCCCTCTTTCTTCTAATATTGCCCACAGAGGAAGATCTGTAGATTTAGCAATTTTTTC…
RRSSC1990-15	BOLD:ACL7238	Diptera	Xylomyidae		Solva	TATATTATATTTTATTTTTGCAATATGAGCTGGGATAATTGGAAGATCTATAAGTATAATTATTCGTACAGAATTAGGAACTCCTAATTCATTTATTAATAATGACCAAATTTACAATTCTTTAGTTACAACCCATGCATTTATCATAATTTTTTTTATAGTTATACCCTTTATAATTGGTGGATTTGGAAATTGATTAGTACCCCTTATATTAGGAGCCCCTGATATAGCGTTTCCGCGAATAAATAATATAAGATTTTGATTATTACCCCCCTCAATTTCTATAATATTAATTAGAAATTTAATTTATGATGGAATCGGAACAGGCTGAACAATTTACCCCCCCCTATCTTCAAACTTATTTCATAATGGACCTACTGTTGATCTTACAATTTTCTC…
RRGCO749-15	BOLD:AAB0650	Lepidoptera	Gelechiidae	Dichomeridinae	Dichomeris	AACACTTTATTTTATTTTTGGGGCTTGAGCTGGAATAATTGGAACATCACTAAGTATTTTAATTCGTGCTGAACTAGGTCACCCAGGAGCTTTAATTGGTGATGATCAAATTTATAATGTAATCGTTACTGCTCATGCATTCGTTATAATTTTCTTTATAGTTATACCTATTATAATTGGGGGATTTGGAAACTGACTTGTACCATTAATATTAGGAGCACCTGATATAGCATTCCCTCGAATAAATAATATAAGTTTTTGATTACTACCCCCTTCATTAACCCTTTTATTAGTTAGAAGTATAGTTGAAAACGGGGCTGGAACTGGTTGAACTGTTTACCCTCCACTATCTGCAGCTATTGCACATGGAGGAGGTTCCGTTGATTTAGCAATTTTCTC…
RRSSC6174-15	BOLD:ADB9894	Hymenoptera	Vespidae	Eumeninae	Eumenes crucifera	TACATTATATTTTATTTTTGGAATTTGAGCAGGTATAGTAGGAACATCTTTAAGATTACTAATTCGTGCTGAATTAGGAAATCCTGGATCATTAATTGGCGATGATCAAATTTATAATACTATTGTAACAGCTCATGCTTTCATTATAATTTTTTTCATAGTTATACCTATTATAATTGGAGGATTTGGAAATTGATTAGTTCCTCTTATATTAGGAGCCCCAGATATAGCTTTCCCTCGAATAAATAATATAAGATTTTGACTTCTTCCTCCTTCTATTATACTTTTAATTTCAAGTAGAATTGTAGAAAATGGAGCAGGTACAGGATGAACAGTTTACCCCCCACTTTCATCTAATATTGCTCATAGAGGAAGATCAGTAGATTTAGCAATCTTTTC…
RRGCO589-15	BOLD:AAD1851	Lepidoptera	Coleophoridae	Coleophorinae	Coleophora granifera	AACATTATATTTCATTTTTGGAATTTGAGCAGGAATAGTAGGAACCTCATTAAGTTTACTAATTCGAGCAGAATTAGGAACTCCAGGATCTTTAATTGGAGATGATCAAATTTATAATACTATTGTTACAGCTCATGCCTTTATTATAATTTTTTTTATAGTTATACCAATCATAATTGGAGGTTTTGGTAATTGATTAATTCCTTTAATATTAGGAGCCCCCGATATAGCTTTCCCCCGAATAAATAATATAAGTTTTTGACTTTTACCCCCATCTTTAACTTTATTAATCTCAAGAAGAATTGTAGAAAATGGAGCAGGAACTGGGTGAACTGTTTATCCCCCCCTTTCATCTAATATTGCTCATGGTGGTAGTTCTGTTGATTTAGCTATTTTTTC…
RRMPA008-15	BOLD:AAB0868	Diptera	Calliphoridae	Calliphorinae	Cynomya cadaverina	TATTTTATATTTTATTTTTGGATTATGATCAGGAATAATTGGGTCTTCAATAAGAATAATTATTCGAATAGAATTAGGTAACCCAGGTTATTTAATTAATAATGACCAAATTTATAATTCTATTGTTACAGCTCACGCTTTTATCATAATTTTTTTTATAGTTATACCAATTATAATTGGAGGATTTGGAAATTGGTTAATTCCTTTAATATTAGGAGCTCCAGATATAGCATTTCCTCGAATAAATAATATAAGATTTTGATTATTACCACCATCAATTTTTTTACTGATTAATAGAAGAATTATCAACCAAGGTACAGGAACAGGATGAACAGTTTATCCACCTTTATCAAATAACTTAAATCATGAAGGTATATCAGTTGATTTATCAATTTTTTC…
RRMFI4399-15	BOLD:AAG6364	Hymenoptera	Vespidae	Eumeninae	Symmorphus canadensis	AACTTTATACTTTATTTTTGGGGTATGGGCAGGAATAGTAGGAACTTCCCTCAGACTACTTATTCGAGCTGAATTAGGAAACCCTGGAACTTTAATTGGAGACGACCAAATTTACAATGTAATTGTTACAGCTCATGCATTTGTTATAATTTTCTTTATAGTTATACCCATTGTAATTGGAGGATTTGGAAATTGACTAGTACCCTTAATACTAGGCGCACCAGATATGGCCTTTCCTCGAATAAATAACATAAGATTTTGACTTTTACCCCCCTCTTTAACTCTCCTGCTTATAAGAAGAATAGCAGAAAGAGGTGCGGGTACTGGATGAACTGTTTACCCTCCTCTTTCAGCCAATGTAGCCCATAGAGGAACTTCTGTAGATTTAGCAATTTTTAG…
RRMPE009-15	BOLD:ACF3149	Hymenoptera	Ichneumonidae	Ophioninae	Ophion	AACTTTATATTTTATCTTTGGGGCCTGGGCCGGAATAGTCGGAACATCCCTAAGATTATTAATCCGATCTGAATTGGGAACTCCAGGATCTTTAATTGGAGATGACCAAATTTACAATGTAATTGTAACTGCTCATGCTTTTGTAATAATTTTCTTTATAGTAATACCCATTATAATTGGGGGATTTGGCAACTGATTAGTCCCCCTTATGCTAGGAGCCCCAGACATGGCATTCCCTCGAATAAATAACATAAGATTTTGATTGCTGCCCCCTTCCCTAACTTTACTAATTATAAGAAGAATTGTTGAAAGTGGGGCAGGAACAGGTTGAACAGTTTACCCTCCCCTTTCCTCAAATATTGCCCATGGTGGATCTTCAGTTGATTTAGCAATTTTCAG…
RRGCO094-15	BOLD:ACG9804	Lepidoptera	Plutellidae	Plutellinae	Plutella porrectella	AACTTTATATTTTATTTTTGGTATTTGAGCTGGAACAGTTGGCACATCTCTAAGTCTATTAATTCGAGCTGAATTAGGAAATCCAGGATCTTTAATTGGTGATGATCAAATTTATAATACTATTGTAACAGCCCATGCTTTTATTATAATTTTTTTTATAGTAATACCTATTATAATTGGTGGATTTGGTAATTGATTAATTCCTTTAATACTAGGAGCTCCAGATATAGCATTCCCACGAATAAATAATATAAGATTTTGATTATTACCTCCTTCTTTAACCCTTTTAATTTCTAGAAGAATTGTAGAAAATGGAGCAGGAACTGGATGAACTGTGTACCCCCCACTTTCATCTAATATTGCTCACAGTGGGAGATCCGTTGATTTAGCTATTTTTTC…
RRMFE3036-15	BOLD:AAG8323	Hymenoptera	Ichneumonidae	Ophioninae	Ophion bilineatus	AACTTTATATTTTATTTTTGGGGTTTGATCAGGAATAGTAGGAACATCATTAAGTTTATTAATTCGAGCAGAATTAGGTAACCCAGGATCTTTAATTGGAGATGATCAAATTTATAATACTATTGTAACAGCTCATGCTTTTATTATAATTTTTTTTATAGTAATGCCTATTATAATCGGGGGATTCGGAAACTGATTAGTCCCTTTAATACTAGGAGCCCCTGATATAGCTTTCCCACGAATAAATAATATAAGATTTTGACTTTTACCCCCATCTCTTACTCTATTAATTTCCAGAAGAATTGTAGAAAATGGAGCCGGAACAGGTTGAACTGTTTACCCCCCCTTATCCTCTAATATTGCCCATAGAGGAAGCTCTGTTGACTTAGCAATTTTTTC…
RRMFI4036-15	BOLD:AAG2898	Hemiptera	Cicadellidae	Deltocephalinae	Paraphlepsius	AACTTTATACTTTATTTTCGGTGCATGAGCAGGAACTGTAGGAACCTCGCTCAGAATTTTAATTCGTACAGAATTAGGAAACCCTGGATCTTTAATTGGAAACGATCAAATTTATAACGTGATTGTTACAGCACATGCTTTTGTCATAATTTTTTTTATAGTTATACCTATTATAATTGGTGGATTTGGAAATTGACTAGTGCCTCTAATATTGGGTGCTCCAGATATGGCTTTCCCTCGAATAAACAATATAAGATTTTGACTTTTACCACCGTCACTTTCACTACTTTTAATAAGTAGAATTGTTGAAAATGGAGCTGGGACAGGATGAACTGTCTATCCACCACTATCTGCAAATATCGCTCATAGTGGAGCTTCAGTCGATTTAGCTATTTTCAG…
RRSSC4776-15	BOLD:ABX9947	Hemiptera	Cicadellidae	Coelidiinae	Neocoelidia tumidifrons	TACATTATATTTTATTTTTGGAATTTGAGCTGGAATAGTAGGAACATCTTTAAGATTATTAATTCGAGCTGAATTAGGAAATCCTGGATCTTTAATTGGAGATGATCAAATTTATAATACTATTGTAACAGCTCACGCTTTTATTATAATTTTTTTTATAGTTATACCTATTATAATTGGAGGATTTGGAAATTGATTAGTACCTTTAATATTAGGAGCTCCAGATATAGCTTTCCCACGTATAAATAACATAAGATTTTGACTTTTACCTCCTTCTATTATACTTTTAATTTCAAGAAGAATTGTAGAAAATGGAGCAGGTACAGGATGAACAGTTTACCCCCCACTTTCATCAAATATTGCTCATAGAGGAAGATCTGTAGATCTAGCAATTTTTTC…
RRMFE2517-15	BOLD:ACE9696	Hemiptera	Cicadellidae	Cicadellinae	Draeculacephala	AACTCTATACTTTATTTTTGGAATTTGATCAGGCATAATTGGAACTTCATTAAGAATATTAATTCGATCAGAACTAGGAAACCCTGGAACATTAATTGGAAATGACCAAATTTATAATGTAATCGTAACAGCCCATGCATTCATTATAATTTTTTTCATAGTAATACCAATTATAATTGGGGGATTTGGAAATTGACTAGTCCCATTAATATTAGGAGCCCCTGATATAGCCTTTCCTCGTCTTAATAACATAAGATTTTGATTATTACCACCTTCTTTAACATTACTTTTAATGAGAAGAATAGTAGAAAGAGGGGCTGGAACTGGATGAACTGTTTATCCTCCCCTTTCATCTAATATTGCCCATGGAGGTTCTTCTGTAGATTTAGCTATTTTCAG…
RRGCO086-15	BOLD:AAA5398	Trichoptera	Limnephilidae	Leptocerinae	Triaenodes tardus	AACCTTATATTTTATTTTTGGGGCTTGATCTGGTATAGTAGGAACATCCCTGAGACTATTAATTCGAGCTGAATTAGGTCAACCAGGTGCTTTAATTGGTGACGATCAAATTTTTAATGTTATTGTAACAGCTCATGCTTTTGTCATAATTTTCTTTATAGTTATGCCAATTTTAATTGGAGGATTTGGAAATTGATTAGTACCCCTAATATTAGGGGCTCCTGATATAGCTTTTCCTCGAATAAATAATATGAGATTCTGACTTTTACCTCCTTCTTTAACTTTATTACTTACTAGTTCTTTAGTTGAAAACGGAGCTGGGACAGGTTGAACTGTCTACCCCCCTCTATCATCAACTATTGCTCATGCTGGTGCTTCAGTAGATTTAGCTATTTTTTC…
RRGCO721-15	BOLD:AAC0745	Lepidoptera	Crambidae	Pyraustinae	Perispasta caeculalis	AATTTTATACTTTATTTTCGGCTTATGAGCTGGCATATTAGGCTCATCCATAAGAATTATTATTCGTATAGAATTAGGAAATCCCGGCCTATTTATTAATAATGATCAAATTTATAATTCTATTGTTACTGCCCATGCCTTTATTATAATTTTTTTTATAGTTATACCCATCATAATTGGAGGATTTGGTAATTGATTAATCCCACTTATATTAGGAGCACCAGATATATCATTTCCTCGTATAAACAACATAAGATTTTGATTATTACCCCCATCACTATTTTTATTAATTAATAGAAATTTAATTAATCAAGGAGTAGGAACGGGCTGAACTATTTATCCCCCCTTATCATTAAATATTAATCATGAAGGGATATCAATAGATTTAACTATTTTTTC…
RRSSC6279-15	BOLD:AAH0212	Coleoptera	Carabidae	Harpalinae	Lebia fuscata	TACTTTATATTTTATTTTTGGAATCTGAGCAGGAATAGTTGGAACTTCATTAAGTTTACTAATTCGAGCAGAATTAGGAAATCCTGGATCTTTAATTGGTGATGATCAAATTTATAATACTATTGTTACAGCTCATGCATTTATTATAATTTTTTTTATAGTAATACCTATTATAATTGGAGGATTTGGAAATTGATTAATCCCATTAATATTAGGAGCCCCAGATATAGCTTTCCCACGAATAAACAATATAAGTTTTTGACTTCTTCCCCCCTCTTTAACTCTACTTATTTCAAGTAGAATTGTAGAAAATGGAGCAGGAACAGGATGAACTGTGTACCCCCCACTTTCATCTAATATTGCCCATGGAGGTAGATCAGTAGATTTAGCTATTTTCTC…
RRMFA204-15	BOLD:ABY7153	Diptera	Calliphoridae	Calliphorinae	Calliphora livida	AACTTTATATTTTATCTTTGGAATTTGATCTGGAATAATTGGAACTTCTTTAAGTTTATTAATTCGAGCAGAATTAGGTAATCCTGGATCTTTAATTGGAAATGATCAAATTTATAATACTATTGTTACAGCTCATGCTTTTATTATAATTTTTTTTATAGTTATACCCATTATAATTGGAGGATTTGGAAATTGATTAGTACCATTAATATTAGGAGCTCCAGATATAGCATTTCCACGAATAAATAATATAAGATTTTGAATACTTCCACCTTCTTTAACTCTATTAATTTCAAGAAGAATCGTAGAAAATGGAGCTGGAACTGGATGAACTGTGTACCCCCCCCTTTCATCTAATATTGCTCATGGAGGAAGCTCTGTAGATCTTGCTATTTTTTC…
RRSSA267-15	BOLD:AAI6808	Hymenoptera	Tenthredinidae	Nematinae	Hemichroa militaris	AACATTATATTTTTTATTTGGAACATGAGCTGGTATAGTAGGAACATCTTTAAGAATTTTAATTCGTGCAGAATTAGGTCATCCAGGTGCTTTAATTGGTGATGATCAAATTTATAATGTAATTGTTACTGCACATGCTTTTGTTATAATTTTTTTTATAGTAATACCAATTATAATTGGAGGTTTTGGAAATTGACTAGTCCCTTTAATATTAGGAGCTCCTGATATAGCATTTCCTCGAATAAATAATATAAGTTTTTGATTATTACCTCCTTCATTAACATTATTACTAGTAAGTAGTATAGTAGAAAATGGAGCTGGAACAGGATGAACAGTTTACCCCCCTCTTTCATCTAGAATTGCTCATGGAGGAGCTTCAGTAGATTTAGCTATTTTTTC…
RRMFG2315-15	BOLD:AAG5594	Coleoptera	Cerambycidae	Lepturinae	Analeptura lineola	GACTTTATATTTTTTATTTGGAATATGAGCAGGAATAATTGGTACTTCTCTCAGTATTTTAATTCGATTAGAATTAGCTTCAACAGGAAGATTAATCGGAAACGACCAAATTTATAATGTAATTGTAACAGCCCATGCTTTTGTTATAATTTTCTTTATAGTTATACCTATTATAATTGGAGGATTTGGGAACTGACTTGTCCCTTTAATAATTGGGGCCCCTGATATAGCTTTCCCACGTTTAAATAATATAAGATTTTGGTTATTACCACCTTCTTTAACTCTTCTTTTATCTAGAATACTAGTTGAAATAGGAGCAGGAACTGGATGAACAGTTTATCCCCCCTTATCCTCTAATCTAGCTCATAATGGATCTTCTGTAGATTTAGTAATTTTTAG…
RRMFD544-15	BOLD:AAD6445	Hymenoptera	Halictidae	Halictinae	Augochlora pura	AACATTATATTTTATTTTTGGAATTTGAGCTGGAATAGTAGGAACTTCCCTAAGATTATTAATTCGAGCTGAATTAGGAACTCCAGGATCATTAATTGGAGATGATCAAATTTATAATACAATTGTTACAGCCCATGCTTTTATTATAATTTTTTTTATAGTTATACCAATTATAATTGGAGGATTTGGAAATTGATTAGTACCTTTAATATTAGGAGCCCCAGACATAGCTTTCCCCCGAATAAATAATATAAGTTTTTGACTTCTCCCCCCATCATTAACTTTATTAATTTCAAGAAGAATTGTAGAAAATGGAGCAGGAACAGGATGAACAGTGTACCCCCCACTTTCATCTAACATTGCTCATGGAGGAAGTTCAGTTGATTTAGCTATTTTTTC…
RRGCO299-15	BOLD:AAC9993	Lepidoptera	Gelechiidae	Gelechiinae	Athrips mouffetella	AATTTTATATTTTATATTTGGTCTTTGATCAGGTATAATTGGTTCAGCATTAAGAATAATTATTCGACTAGAATTAGGAACACCAGGAAAATTAATTGGTAATGATCAAATTTATAATACCTTAGTAACTGCTCATGCATTTATTATAATTTTCTTTATAGTTATACCTTTTATAATTGGAGGATTTGGAAATTGATTAGTTCCTTTAATATTAGCAGCTCCTGATATAGCTTTTCCTCGAATAAATAATATAAGATTTTGATTATTACCTCCATCTTTATTTTTTTTATTATTAAGAAATATTATTGGTACCGGAGTAGGAACTGGATGAACTCTATATCCACCTTTATCCTCTATTACAGGTCATAATTCTCCATCTGTTGATTTAGGAATTTTCTC…
RRGCO105-15	BOLD:AAB9376	Trichoptera	Limnephilidae	Leptocerinae	Leptocerus americanus	AATTCTATACTTTATTTTTGGTATATGATCAGGCATAATAGGATCTTCATTAAGATTATTAATTCGAATAGAATTAGGTAATCCAGGTTATTTAATTAATAATGATCAACTATATAATTCTATTATTACATCGCATGCCTTTATTATAATTTTTTTCATGGTAATACCTATTATAATTGGCGGATTTGGAAATTGAATAATCCCATTAATACTTGGGGCCCCAGATATAGCCTTCCCCCGAATAAATAATATAAGATTTTGACTTTTACCTCCTTCTATTAATTTATTAATTTTAAGAAATATAACTAATCAAGGAGTAGGAACAGGATGAACAGTTTATCCACCTTTATCACTAAACTTAAATCATGAAGGAATAGCTTTAGATATAGCAATTTTCTC…
RRBPA101-15	BOLD:AAU8495	Hymenoptera	Ichneumonidae	Cryptinae	Bathythrix decipiens	AACCTTATATTTCCTTTTTGGAGCTTGATCAGGTATACTAGGAACTTCCCTGAGTCTTCTAATTCGTGCAGAACTTGGAAGACCGGGATCCCTAATTGGGAATGACCAAATTTACAACGTAATTGTTACTGCCCACGCATTCATTATAATTTTTTTTATAGTTATGCCTATTATAATTGGGGGATTTGGAAACTGGCTAATTCCCTTAATGCTTGGAGCCCCTGACATAGCTTTCCCGCGTATAAACAACATAAGATTTTGATTTTTACCTCCCTCTTTAAGCCTACTTCTCATAAGAAGAATTGTAGAGAATGGAGCAGGAACAGGATGAACAGTCTACCCTCCTCTCTCAGCAAATATTGCTCATAGAGGTTCATCAGTAGACTTAGCAATTTTCAG…
RRGCO735-15	BOLD:AAB2076	Lepidoptera	Tortricidae	Olethreutinae	Ancylis metamelana	AACATTATATTTTATTTTTGGAATTTGAGCTGGAATAGTTGGAACTTCATTAAGACTTTTAATTCGAGCTGAATTAGGAAACCCAGGGTCTTTAATTGGAGATGATCAGATTTATAACACTATTGTTACTGCTCATGCATTTATTATAATTTTTTTTATAGTAATGCCTATTATAATTGGTGGATTTGGAAATTGATTAGTTCCATTAATATTAGGAGCCCCAGACATAGCATTCCCCCGAATAAATAATATAAGATTTTGATTATTACCTCCTTCTATTATACTATTAATTTCAAGTAGAATTGTAGAAAATGGAGCAGGTACTGGATGAACAGTTTATCCCCCACTTTCATCAAATATTGCTCATAGAGGCAGATCTGTAGATTTAGCTATTTTTTC…
RRGCO073-15	BOLD:AAA1530	Trichoptera	Limnephilidae	Leptocerinae	Oecetis inconspicua	AACTTTATATTTTATTTTTGGAATTTGAGCAGGAACAGTAGGAACATCTTTAAGATTATTAATTCGAGCAGAATTAGGAAACCCAGGTTCTTTAATTGGAGATGATCAAATTTATAATACTATTGTTACAGCTCATGCTTTCATTATAATTTTTTTTATAGTTATACCAATTATAATTGGAGGTTTTGGAAATTGATTAGTTCCTTTAATATTAGGAGCTCCAGATATAGCTTTCCCTCGAATAAATAATATAAGATTTTGACTATTACCCCCGTCATTAACTTTACTAATCTCTAGAAGAATTGTAGAAAATGGAGCAGGAACAGGATGAACAGTTTACCCCCCACTTTCATCTAATATTGCCCATGGAGGAAGATCAGTAGATTTAGCAATTTTTTC…
RRMPG973-15	BOLD:AAE2211	Diptera	Tephritidae	Trypetinae	Strauzia	AACTTTATATTTCATTTTTGGAATCTGGTCAGGAATGTTAGGAATAATATTAAGTATAATTATTCGTATTGAGTTAGCCCAACCTGGATCATTTATTAATGATGATCAAACTTATAATGTAATTGTTACTTCACATGCTTTTATTATAATCTTCTTCATAGTAATACCAATCATGATTGGTGGATTCGGAAATTGACTATTACCTTTAATAATTGGAGCTCCTGACATAGCATTTCCCCGACTTAATAATATAAGATTTTGACTTTTACCTCCAGCACTTACACTTCTTCTTTCAAGTTCACTTGTTGAAATAGGTGTAGGTACTGGATGAACAGTGTACCCACCATTATCTAGAAATATTGCTCACTCAGGCCCAAGAGTTGACATATCAATTTTTTC…
RRGCO652-15	BOLD:AAA6431	Lepidoptera	Erebidae	Lymantriinae	Orgyia leucostigma	AACATTATATTTTATCTTTGGAATTTGAGCTGGAATAGTCGGAACTTCCTTAAGTCTATTAATTCGAGCTGAATTAGGTACCCCTGGATCTTTAATTGGAGACGATCAAATTTATAATACTATTGTAACAGCTCATGCTTTTATTATAATTTTTTTTATAGTAATACCAATTATAATTGGAGGATTTGGAAATTGATTAGTTCCTTTAATGTTAGGAGCTCCTGATATAGCTTTCCCTCGAATAAATAATATAAGATTTTGATTACTACCTCCCTCTATTACATTATTAATTTCCAGTAGAATTGTTGAAAATGGAGCTGGAACTGGATGAACTGTATACCCCCCTTTATCTTCTAATATTGCCCATGGAGGAAGTTCTGTCGATCTAGCTATCTTCTC…
RRMFI4174-15	BOLD:AAG1434	Hymenoptera	Braconidae	Macrocentrinae	Austrozele	AACCCTTTATTTCATATTTGGGGCATGAGCTGGAATAGTCGGAACATCCCTAAGAATTCTAATTCGAGCCGAACTAGGACACCCTGGTGCTTTAATTGGAGACGACCAAATTTACAATGTAATTGTCACAGCCCATGCATTTGTAATAATTTTTTTTATAGTGATACCTATTATAATCGGAGGATTTGGGAATTGACTGGTTCCTTTAATATTAGGGGCTCCTGATATGGCCTTTCCTCGAATAAATAATATAAGTTTTTGACTTCTCCCTCCATCATTAACCCTTTTATTAGTCAGTAGCCTAGTTGAAAATGGGGCTGGTACGGGCTGAACTGTTTACCCCCCCTTGTCTTCTGGCATCGCACATGGAGGAGCTTCAGTTGATTTAGCAATTTTCTC…
RRMFB1016-15	BOLD:AAA7550	Lepidoptera	Depressariidae	Depressariinae	Agonopterix pulvipennella	GACATTATACTTTATTTTTGGAATCTGATCAGGAATAATAGGAATAATATTAAGAATAATTATTCGAATTGAACTAGCTCAACCAGGACCATTTTTAATAAATGATCAATTATATAATGTAATTGTAACATCACATGCATTTATTATAATTTTTTTTATAGTAATACCAATTATAATTGGGGGATTTGGTAACTGATTATTGCCCTTAATAATTGGAGCACCAGATATAGCATTCCCACGAATAAATAATATAAGATTCTGACTTTTACCACCATCACTAACACTTCTATTAGTTAGATCTATAGTAGAAATAGGAGCGGGAACTGGTTGAACAGTATACCCACCATTATCATCTAATGCAGCACATTCAGGACCTAGAGTTGACCTAGCAATTTTCTC…
RRGCO806-15	BOLD:AAA9748	Trichoptera	Phryganeidae	Phryganeinae	Ptilostomis ocellifera	AACATTATATTTTATTTTTGGAATTTGAAGAGGAATAGTTGGAACATCTTTAAGTTTATTAATTCGAGCTGAATTAGGTAATCCTGGATCCTTAATTGGAGATGATCAAATTTATAATACAATTGTTACAGCCCATGCATTTATTATAATTTTTTTTATAGTTATACCTATTATAATTGGGGGGTTTGGGAATTGATTAGTCCCTCTTATATTAGGAGCCCCTGATATAGCATTTCCACGAATAAATAACATAAGATTTTGATTACTTCCACCTTCTTTAACTCTTCTAATTTCAAGAAGTATTGTAGAAAATGGAGCAGGAACTGGATGAACTGTTTATCCCCCTCTTTCATCAAACATTGCTCATGGAGGAAGATCAGTAGATTTAGCAATCTTTTC…
RRSSC6586-15	BOLD:AAC3361	Coleoptera	Carabidae	Harpalinae	Poecilus lucublandus	AATACTATATTTTATCTTCGCAATATGATCAGGAATAATTGGAGCTTCATTAAGTATAATCATTCGTATAGAATTAAGAGCCCCCGGAAAATGAATTAATAATGATCAAATTTATAACACTATTGTTACATCCCACGCTTTCATTATAATCTTTTTTATAGTTATACCATTTATAATTGGAGGATTTGGTAACTGATTAATTCCACTAATAATTGGAGCCCCTGATATGGCATTCCCTCGAATAAATAATATAAGATTCTGATTATTAATCCCATCACTTATTATACTTCTATTAAGATCAACTTTAACAGATGGATCAGGGACAGGATGAACTATCTACCCTCCTCTATCATCAATTATATACCATTCCTCTAATTCTGTTGACTTCACAATTTTTTC…
RRMFE3077-15	BOLD:AAE5495	Hymenoptera	Megachilidae	Megachilinae	Osmia lignaria	AACTTTATACTTCATTTTTGGAGCATGATCTGGAATAATTGGTACTTCATTAAGTATTTTAATTCGAACTGAATTAGGACATCCAGGTTCATTAATTGGTGATGATCAAATTTATAATGTAATTGTTACAGCACATGCATTTATTATAATTTTTTTTATAGTAATACCTATTATAATTGGAGGATTTGGAAATTGATTAGTTCCTTTAATATTAGGAGCTCCAGATATAGCATTTCCACGAATAAACAATATAAGTTTTTGACTACTTCCTCCTTCATTAATACTTTTATTAGCAAATAGTATAGTAGAAAATGGAGCTGGGACAGGATGAACAGTTTACCCACCTTTATCTTCAGTGATTGCTCATGGAGGAGCTTCTGTAGATTTAGCAATTTTTTC…
RRGCO071-15	BOLD:AAA1525	Trichoptera	Limnephilidae	Leptocerinae	Oecetis inconspicua	AACATTATATTTTATTTTTGGTATTTGAGCAGGAATAATTGGAACTTCATTAAGATTATTAATTCGAGCTGAATTAGGAAATCCCGGATCTTTAATTGGAGATGATCAAATTTATAATACTATTGTCACTGCACATGCTTTTATTATAATTTTTTTTATGGTAATACCAATTATAATTGGAGGATTTGGAAATTGATTAGTACCTTTAATATTAGGAGCACCAGATATAGCATTCCCACGAATAAACAATATAAGATTTTGATTATTACCTCCATCTATTATATTACTAATTTCAAGAAGAATTGTGGAAAATGGAGCAGGTACTGGATGAACAGTGTACCCCCCACTCTCATCTAATATTGCTCATAGAGGTAGATCTGTAGATTTAGCTATTTTTTC…
RRGCO128-15	BOLD:AAA6003	Lepidoptera	Tortricidae	Olethreutinae	Olethreutes bipartitana	AACTTTATACTTTATTTTTGGAATTTGAGCAGGTATAATTGGCACTTCCTTAAGACTTTTAATTCGAGCTGAGTTAGGAAATCCTGGGTCTTTAATTGGAGATGACCAAATTTATAACACAATTGTTACAGCCCATGCCTTTATTATAATTTTTTTCATAGTTATACCCATTATAATTGGGGGATTTGGAAATTGATTAGTACCTTTAATACTTGGAGCCCCTGATATAGCATTCCCCCGAATAAATAATATAAGATTTTGACTTTTACCTCCTTCAATTACTTTATTAATCTCAAGTAGAATTGTAGAAAATGGAGCAGGAACTGGATGAACCGTTTACCCCCCTCTTTCCTCAAATATTGCCCATGGAGGTAGATCAGTAGACTTAGCTATTTTTTC…
RRMFI4186-15	BOLD:AAM4213	Hymenoptera	Braconidae	Braconinae	Atanycolus ulmicola	AACTTTATATTTTATCTTTGGGGCTTGAGCAGGTATAGTGGGAACATCTCTTAGTATTATTGTTCGAGCAGAATTAGGACACCCAGGCGCTCTAATTGGAGATGATCAAATTTATAATGTAGTAGTTACAGCCCACGCATTCGTTATAATTTTCTTTATAGTAATGCCAATTATAATTGGAGGATTTGGTAACTGATTAGTTCCCCTAATATTAGGAGCACCTGATATAGCTTTCCCCCGAATAAATAATATAAGATTCTGAATGTTACCTCCCTCTCTTACCCTTCTTTTAGCAAGTAGTATAGTAGAAAACGGAGCAGGAACAGGATGAACAGTTTATCCGCCCCTATCCGCAGGAATTGCTCACGGTGGTGCATCTGTAGATTTAGCAATTTTTTC…
RRMFC2061-15	BOLD:ACL7820	Hymenoptera	Sapygidae	Sapyginae	Sapyga centrata	AACATTATATTTTTTATTTGGAGCTTGAGCTGGATTAGTTGGTACTTCATTAAGTATTTTAATTCGTGCAGAACTTGGTCATCCGGGAGCATTAATTGGAGATGATCAAATTTATAATGTAATTGTAACTGCTCATGCATTTGTAATAATTTTTTTTATAGTTATACCAATTATAATTGGAGGATTTGGAAATTGATTAGTTCCATTAATATTAGGAGCCCCTGATATAGCATTTCCTCGAATAAATAATATAAGATTTTGATTATTACCACCTTCATTAACATTATTATTAGTAAGTAGAATAGTTGAAAATGGAGCAGGAACAGGTTGAACAGTTTATCCTCCTCTTTCAGCTAATATTGCTCATAGTGGAGCTTCAGTTGATTTAGCAATTTTTTC…
RRSSA2350-15	BOLD:AAG4434	Coleoptera	Carabidae	Harpalinae	Badister obtusus	AACATTATATTTTATTCTAGGAGCATGATCAGGAATAGTAGGAACTTCATTAAGTATTTTAATTCGAGCTGAATTAGGACACCCTGGAGCACTAATTGGAGATGATCAAATTTATAATGTTATTGTAACAGCACATGCTTTTATTATAATTTTTTTTATAGTAATACCTATTATAATTGGAGGATTTGGAAATTGATTAGTTCCTTTAATATTAGGAGCTCCTGATATAGCCTTTCCTCGAATAAATAATATAAGTTTCTGACTCTTACCTCCTGCATTAACTTTATTGTTAGTAAGTAGTATAGTAGAAAACGGAGCTGGAACAGGATGAACTGTTTACCCTCCTTTATCTTCTAATATTGCTCATGGTGGAGCTTCTGTCGATTTAGCTATTTTTTC…
RRSSC1919-15	BOLD:AAG7768	Hymenoptera	Ichneumonidae	Cryptinae	Aritranis director	TATACTTTACTTTATTTTTGCTATATGATCAGGAATAATTGGTGCATCACTAAGTATAATTATCCGTATAGAACTAGCAACTCCTGGAAGATGAATTAATAATGATCAAATTTATAATACTATTGTTACTGCCCATGCTTTTATTATAATTTTCTTTATAGTTATACCATTCATAATTGGAGGATTTGGAAATTGATTAGTACCCTTAATAATTGGAGCCCCAGATATAGCTTTCCCACGAATAAATAATATAAGATTTTGATTATTAATTCCTTCCTTATTACTACTATTAATAGGAAATACTTTAACTTCAGGTTCAGGAACAGGATGAACAATTTACCCTCCATTATCATCAATTATATTTCATTCATCTTTTTCAGTAGATTTTTCTATCTTCTC…
RRSSC3239-15	BOLD:AAD1219	Hemiptera	Nabidae	Nabinae	Nabis rufusculus	AACTTTGTATTTTATTTTTGGTGCGTGATCCGGGTCACTAGGGTTAGCCTTAAGCCTATTAATTCGAGCAGAATTAGGAACCCCAGGAACATTAATTGGGAATGACCAAATTTATAATGTTATTGTTACAGCTCATGCTTTTATTATAATTTTTTTTATAGTTATACCTATTATAATTGGAGGATTTGGGAACTGATTGGTTCCTCTAATATTGGGAGCCCCTGATATGGCTTTTCCACGAATAAACAATATAAGATTTTGATTTCTCCCCCCTTCTCTAATATTTTTATTAATAAGAAGAATAGTTGAAAGAGGGGCAGGAACAGGATGAACTGTTTACCCCCCTCTATCTGCTAATATTGCTCACAGAGGCCCCTCTGTTGATCTAGCTATTTTTAG…
RRSSC6514-15	BOLD:ACW5476	Hemiptera	Geocoridae		Geocoridae	TACTTTATATTTTATTTTTGGAATTTGAAGAGGAATAGTAGGAACTTCTTTAAGTTTACTAATTCGTGCTGAATTAGGTAATCCGGGATCTTTAATTGGAGATGATCAAATTTATAATACAATTGTTACAGCTCATGCATTTATTATAATTTTTTTTATAGTTATACCTATTATAATTGGAGGATTCGGAAATTGATTAGTGCCTCTTATATTAGGAGCCCCAGATATAGCTTTTCCACGAATAAATAATATAAGATTTTGATTATTACCCCCATCATTAACTCTTTTAATTTCAAGAAGAATTGTAGAAAATGGAGCTGGAACTGGATGAACTGTATATCCTCCTCTTTCATCTAATATTGCTCATGGGGGAAGATCAGTTGATTTAGCAATTTTTTC…
RRMFG2736-15	BOLD:AAU8702	Hymenoptera	Tenthredinidae	Allantinae	Taxonus terminalis	AACACTATACTTTATTTTTGGAGCCTGAGCAGGAATAGTAGGAACTTCTTTAAGAATAATAATTCGAGCAGAATTAGGACATCCTGGATCTTTAATTGGTGATGATCAAATTTATAATGTAATTGTTACTGCTCATGCATTTATTATAATTTTTTTTATAGTTATACCTATTATAATTGGTGGATTCGGAAATTGATTAGTTCCCCTAATATTAGGAGCCCCTGATATAGCTTTCCCTCGAATAAATAATATAAGTTTTTGGTTACTTCCACCTTCTTTGACCCTTCTATTAGCTAGTAGTGTAGTAGAAAATGGAGCTGGTACTGGATGAACAGTTTATCCCCCCCTTTCAGCTAGAATTGCTCATGGAGGAGCATCAGTAGATTTAGCTATTTTTTC…
RRMFB1090-15	BOLD:AAG2479	Diptera	Anthomyiidae	Pegomyinae	Pegomya flavifrons	AACCCTTTATTTTATTTTTGGAGCTTGGGCAGGAATAATAGGAACTTCCTTAAGTTTATTGATTCGTGCAGAATTAGGTAACCCTGGATCGTTAATTGGGGATGACCAAATTTACAATGTAATTGTCACAGCTCATGCCTTCGTAATAATTTTCTTCATAGTTATACCTATTTTAATTGGGGGTTTTGGAAATTGACTTGTTCCTCTTATATTAGGAGCCCCTGATATAGCTTTCCCCCGAATAAACAACATAAGATTTTGACTCCTTCCCCCTTCCCTATCCCTCTTAGTAATAAGAAGAATTGTAGAAACAGGAGCAGGAACAGGGTGAACTGTTTACCCACCCCTTTCATCAAATATTGCCCATAGAGGAGCTTCTGTTGATTTAGCTATTTTTAG…
RRGCO085-15	BOLD:AAA5876	Trichoptera	Limnephilidae	Leptocerinae	Ceraclea	AACTTTATATTTTATTTTCGGAGCATGAGCCGGAATAGTAGGAACTTCTTTAAGAATTCTTATTCGAGCTGAATTAGGTCACCCAGGAGCATTAATTGGAGATGATCAAATTTATAATGTAATTGTTACAGCTCATGCTTTTATTATAATTTTTTTTATAGTAATACCTATTATAATTGGAGGGTTTGGAAATTGACTGGTTCCTTTAATACTAGGAGCTCCTGATATAGCTTTCCCTCGAATAAATAATATAAGTTTTTGACTTTTACCTCCTGCATTAACTTTATTATTAGTAAGCAGTATAGTAGAAAACGGGGCTGGAACAGGATGAACTGTTTACCCACCCCTATCTTCAAATATTGCTCATGGGGGAGCTTCTGTTGATTTAGCAATTTTTTC…
RRSSC4121-15	BOLD:AAN8130	Hymenoptera	Tenthredinidae	Nematinae	Pachynematus extensicornis	AACATTATATTTTATTTTAGGATTTTGATCAGGAATATTAGGATTATCATTTAGAATATTAATTCGAACAGAATTAGGTATACCAGGATCAATAATTGGAGATGATCAAATTTATAATGTGATTGTAACATCCCATGCATTTTTAATAATTTTTTTTATAGTTATACCAATTATAATTGGAGGATTTGGAAATTGATTAATCCCATTAATATTAGGAGCCCCAGATATGGCATTTCCACGATTAAATAATATAAGATTTTGATTTTTACCACCCTCATTAATTTTATTATTATCTAGAAGAATTGTAAATTCAGGATCAGGAACTGGATGAACTGTTTACCCTCCTCTATCTAGAAGAATTTCTCACTCAGGAGCATCAGTAGATTTAACTATTTTCTC…
RRGCO100-15	BOLD:ACL7631	Trichoptera	Polycentropodidae	Polycentropodinae	Plectrocnemia cinerea	GACATTATATTTCATTTTTGGAATTTGAGCCGGAATAATCGGAACTTCTTTAAGACTTTTAATTCGAGCTGAATTAGGAAACCCTGGGTCTTTAATTGGAGATGATCAAATTTATAATACTATCGTTACTGCCCATGCTTTTATTATAATTTTTTTTATAGTAATACCAATTATAATTGGGGGATTTGGAAATTGACTAGTTCCTTTAATATTAGGTGCTCCTGATATAGCATTCCCACGAATAAATAATATAAGATTTTGACTACTCCCCCCTTCAATTATACTTTTAATTTCGAGTAGTATTGTAGAAAATGGAGCTGGAACTGGATGAACAGTTTACCCCCCTCTATCTTCAAACATTGCTCACGGGGGAAGATCTGTAGATCTCGCAATTTTTTC…
RRMPA085-15	BOLD:AAC6233	Hemiptera	Nabidae	Nabinae	Nabis roseipennis	AACTTTATATTTTATTTTTGGAGCATGATCTGGATCCTTAGGATTAGCTTTAAGACTTTTAATTCGAGCTGAATTAGGAACTCCGGGAACTTTAATTGGTAATGATCAAATTTATAATGTTATTGTTACTGCTCATGCTTTTATTATAATTTTCTTTATAGTTATACCTATTATAATTGGTGGGTTTGGAAATTGATTAGTGCCCCTAATACTAGGAGCCCCTGATATAGCCTTCCCACGAATAAATAATATAAGATTTTGATTCTTACCTCCTTCTCTAATATTTCTTTTAATAAGAAGAATAGTAGAAAGTGGGGCCGGAACAGGATGAACTGTCTACCCTCCTCTTTCTGCAAATATTGCTCATAGAGGACCCTCAGTTGATTTAGCTATTTTCAG…
RRMFC2075-15	BOLD:AAO2094	Hymenoptera	Ichneumonidae	Pimplinae	Iseropus stercorator	AACATTATACTTTATTTTCGGTATTTGAGCTGGTATAATTGGAACTTCTTTAAGATTATTAATTCGAACTGAATTAGGAAATCCAGGATCCTTAATTGGAGACGATCAAATTTATAATACAATTGTAACTGCACATGCTTTTATTATAATTTTTTTCATAGTTATACCTATTATAATTGGAGGATTTGGTAATTGATTAGTACCATTAATATTAGGAGCCCCAGACATAGCATTCCCTCGAATAAATAACATAAGATTTTGACTTTTACCCCCCTCTATCATATTACTAATTTCAAGTAGAATCGTGGAAACCGGAGCAGGAACAGGATGAACAGTATACCCCCCACTGTCATCTAATATTGCCCATAGTGGAAGTTCTGTTGATTTAACTATTTTCTC…
RRGCO675-15	BOLD:AAA1513	Lepidoptera	Plutellidae	Plutellinae	Plutella xylostella	AACATTATATTTTATTTTTGGTATTTGAGCTGGAATAGTAGGAACTTCTTTAAGATTATTAATTCGAGCAGAATTAGGAAATCCCGGATCATTAATTGGAGATGATCAAATTTATAATACTATTGTTACAGCACACGCTTTCATTATAATTTTTTTTATAGTTATACCTATTATAATTGGAGGATTTGGTAACTGACTTGTTCCTTTAATATTAGGAGCCCCAGATATGGCATTCCCCCGAATAAATAATATAAGTTTTTGACTCCTCCCCCCTTCTCTAACTCTTTTAATTTCAAGAAGAATTGTAGAAAATGGAGCAGGAACAGGATGAACAGTGTACCCCCCACTTTCATCTAATATTGCTCATGGAGGAAGATCAGTAGACCTTGCTATTTTTTC…
RRSSA3927-15	BOLD:AAZ0152	Hymenoptera	Braconidae	Braconinae	Digonogastra	TACATTATATTTTATTTTCGGAGCATGATCAGGTATAATTGGAACTTCTTTAAGTATTTTAATTCGAGCTGAATTAGGACATCCTGGAGCATTAATTGGTGATGATCAAATTTATAATGTTATTGTAACAGCTCATGCTTTTATTATAATTTTTTTTATAGTAATACCTATTATAATTGGAGGATTTGGAAACTGATTAGTTCCTTTAATACTTGGAGCTCCTGATATAGCTTTCCCTCGAATAAATAATATAAGTTTTTGACTTTTACCTCCTGCATTAACTTTATTGTTAGTAAGTAGTATAGTAGAAAATGGAGCTGGAACAGGATGAACTGTTTACCCACCTTTATCTTCTAATATTGCTCATGGTGGAGCTTCTGTAGATTTAGCTATTTTTTC…
RRGCO701-15	BOLD:AAB1378	Lepidoptera	Urodidae		Wockia asperipunctella	AACTTTATATTTTATTTTTGGTATTTGAGCAGGAATAGTTGGAACTTCATTAAGATTACTAATTCGAGCTGAATTAGGAACCCCCGGATCTTTAATTGGAGATGACCAAATTTATAATACTATTGTGACAGCTCATGCATTTATTATAATTTTTTTTATAGTAATACCTATTATAATTGGAGGTTTTGGAAATTGACTTATTCCTTTAATATTAGGAGCTCCTGATATAGCTTTCCCACGAATAAATAATATAAGTTTTTGATTATTACCCCCATCATTAACTCTTTTAATTTCTAGAAGAATTGTAGAAAATGGTGCAGGAACAGGATGAACGGTTTACCCCCCCCTTTCATCTAATATTGCTCATGGAGGAAGATCAGTAGATTTAGCTATTTTCTC…
RRGCO733-15	BOLD:AAO3983	Trichoptera	Glossosomatidae	Protoptilinae	Protoptila	AACATTATACTTTATTTTTGGAATCTGATCAGGAATAGTAGGAATAATATTAAGAATAATTATTCGAATTGAACTAGCTCAACCAGGACCATTTTTAACAAATGATCAATTATATAATGTAATTGTAACATCACATGCATTTATTATAATTTTTTTCATAGTAATACCAATTATAATTGGGGGATTTGGTAACTGATTATTGCCCTTAATAATTGGAGCACCAGATATAGCATTTCCGCGAATAAATAATATAAGATTCTGACTTTTACCACCTTCACTAACACTCCTATTAGTTAGATCTATGGTAGAAATAGGAGCGGGAACTGGTTGAACAGTATACCCACCATTATCATCTAATGCAGCACATTCAGGGCCTAGAGTTGACCTAGCAATTTTCTC…
RRMFE3052-15	BOLD:AAU8228	Hymenoptera	Ichneumonidae	Cryptinae	Pleolophus basizonus	AACTTTATATTTTATTTTTGGAGCTTGATCAGGAATAATTGGAACTTCATTAAGAATTTTAATTCGTACTGAATTAGGACATCCTGGATCATTAATTGGAAATGATCAAATTTATAATGTTATTGTTACAGCTCATGCTTTTATTATAATTTTTTTTATAGTAATACCAATTATAATTGGAGGATTTGGTAATTGATTAGTTCCATTAATATTAGGAGCTCCAGATATAGCATTCCCACGAATAAATAATATAAGTTTTTGAATACTTCCTCCTGCTTTAACACTTTTGTTAGTGAGCAGAATAGTAGAAAATGGAGCTGGGACAGGTTGAACAGTTTACCCTCCTTTATCTTCTAATATTGCTCATGGTGGAGCTTCTGTAGATTTAGCAATTTTTTC…
RRMFE3144-15	BOLD:AAG7788	Hymenoptera	Tenthredinidae	Allantinae	Taxonus borealis	AACACTTTATTTTATTTTTGGTTTTTGATCTGGTATAGTTGGAACTTCATTAAGAATATTGGTACGAACAGAATTAGGAAATCCAGGTTCCTTAATTGGTAATGACCAAATTTATAATGTTATTGTAACAGCTCATGCTTTTATTATAATTTTTTTTATAGTTATACCTATTATAATTGGAGGTTTTGGAAATTGGCTTGTTCCTTTAATATTAGGTGCACCTGATATGGCTTTTCCACGTTTAAATAATATAAGTTTTTGATTACTTCCTCCCTCAATTTTCTTTCTTATTATAAGAAGAATAGTTGAAATAGGTGCGGGAACCGGTTGAACAGTTTATCCTCCTCTATCATCTAATATTGCCCATAGAGGTTCATCAGTTGATTTAGCTATTTTTAG…
RRGCO706-15	BOLD:ABY9718	Lepidoptera	Coleophoridae	Coleophorinae	Coleophora cornella	AACTTTATATTTTATTTTTGGAATTTGAGCAGGTATAGTAGGAACTTCCTTAAGATTATTAATTCGAGCTGAATTAGGTAATCCAGGATCATTAATTGGAGATGATCAAATTTATAATACTATTGTTACAGCTCATGCTTTTATTATAATTTTTTTTATAGTAATACCTATTATAATTGGAGGTTTTGGTAATTGACTTGTACCTCTTATATTAGGAGCCCCTGATATAGCTTTCCCTCGAATAAATAATATAAGTTTTTGACTTCTCCCCCCATCTTTAACTTTATTAATTTCAAGAAGAATTGTAGAAAATGGAGCAGGAACAGGATGAACAGTTTACCCCCCACTTTCATCTAACATTGCCCATAGAGGAAGATCAGTTGATTTAGCTATTTTTTC…
RRMFI4183-15	BOLD:ACE6336	Hymenoptera	Ichneumonidae	Ctenopelmatinae	Campodorus	AATTCTTTATATAATATTTGCTTTATGATCTGGAATAATTGGTTCAGCAATAAGAATTATTATTCGAATAGAATTAAGTATTCCTGGATCATGAATTTCTAATGACCAAATCTATAATTCTTTAGTTACAGCTCATGCTTTTTTAATAATTTTTTTTCTTGTAATACCATTTTTAATTGGGGGATTTGGAAATTGATTAATTCCTTTAATATTAGGAATTCCAGATATAGCTTTTCCCCGAATAAATAATATTAGATTTTGACTTTTACCCCCATCTTTAATAATTTTACTTTTAAGAAATTTTTTAAATCCAAGACCAGGAACAGGATGAACTGTATATCCTCCTTTATCTTCAAATTTATACCATTCTTCACCCTCAGTAGATTTAGCAATTTTTTC…
RRGCO750-15	BOLD:AAH5561	Lepidoptera	Gelechiidae	Gelechiinae	Isophrictis actinopa	AACTTTATATTTTATTTTTGGAATTTGAGCTGGTATAATTGGAACTTCCATAAGATTATTAATTCGAGCAGAATTGGGAAACCCAGGTTCATTAATTGGGAATGATCAAATTTATAATACCATTGTAACTGCTCACGCCTTTGTTATAATTTTTTTCATAGTTATACCAATTATAATTGGAGGATTTGGTAATTGATTAGTCCCCCTTATACTTGGAGCCCCTGATATAGCTTTCCCCCGAATAAATAACATAAGATTTTGACTTCTACCCCCCTCTTTAATTCTTTTAATTTCAAGAAGAATTGTAGAAAATGGAGCAGGAACTGGATGAACAGTTTACCCACCCCTCTCTTCCAATATCGCTCACGGGGGAAGATCAGTAGATTTAGCTATTTTCTC…
RRGCO758-15	BOLD:AAE3468	Lepidoptera	Gracillariidae	Gracillariinae	Caloptilia hypericella	AACATTATATTTTATTTTTGGTATTTGATCTGGAATAGTAGGAACATCATTAAGATTATTAATTCGAGCTGAATTAGGTAACCCAGGCTCATTAATTGGGGATGATCAAATTTATAATACTATTGTAACTGCTCATGCTTTTATTATAATTTTTTTTATAGTAATACCAATTATAATTGGAGGATTTGGAAATTGATTAGTACCTTTAATATTAGGAGCTCCTGATATAGCTTTCCCACGAATAAATAATATAAGATTTTGATTACTACCCCCTTCTTTAACTCTATTAATTTCAAGAAGTATTGTAGAAACAGGAGCAGGAACAGGATGAACTGTTTACCCCCCTCTCTCTTCTAACATTGCTCATGGAGGAAGTTCAGTAGATTTAGCAATTTTTTC…
RRSSC1936-15	BOLD:AAG7645	Hymenoptera	Ichneumonidae	Ichneumoninae	Vulgichneumon deceptor	AACATTATATTTTATTTTTGGAGCATGATCTGGTATAGTAGGAACATCTTTAAGAATTTTAATTCGAGCTGAATTAGGTCACCCTGGAGCATTAATTGGTGATGATCAAATTTATAATGTAATTGTTACTGCTCATGCATTTATTATAATTTTTTTTATAGTTATACCAATTATAATTGGAGGATTTGGAAATTGATTAGTTCCATTAATATTAGGAGCTCCAGATATAGCCTTCCCCCGAATAAATAATATAAGTTTTTGACTTTTACCTCCAGCTTTAACTTTACTACTAGCAAGTAGTATAGTTGAAAATGGAGCTGGAACAGGATGAACTGTATACCCTCCCCTATCTTCAGTCATCGCTCATGGAGGAGCATCTGTTGATTTAGCTATTTTTTC…
RRMPG969-15	BOLD:AAG6744	Diptera	Sarcophagidae	Miltogramminae	Senotainia trilineata	AACTTTATATTTTATTTTTGGAGCTTGATCAGGAATAATTGGAACTTCATTAAGAATTTTAATCCGAACTGAACTTGGTCACCCTGGTGCCTTAATTGGTGATGATCAAATCTATAACGTAATTGTAACTGCACATGCATTTATTATAATTTTTTTTATAGTAATACCTATTATAATTGGAGGATTTGGAAACTGATTAGTTCCATTAATATTAGGAGCTCCAGATATAGCCTTTCCTCGAATAAACAATATAAGTTTTTGACTTTTACCTCCTGCTTTAATCCTATTATTAGCTAGTAGTATAATCGAAAATGGAGCTGGTACTGGATGAACAGTTTATCCTCCTTTATCATCTAATATTGCTCATAGAAGAGCTTCTGTTGATTTGGCTATTTTTTC…
RRSSA277-15	BOLD:AAG7687	Hymenoptera	Ichneumonidae	Cryptinae	Agrothereutes abbreviatus	AACTTTATATTTTTTATTTGGTGCTTGAGCAGGAATAGTAGGAACATCATTAAGTATTTTAATTCGTGCAGAATTAGGACATCCTGGATCATTAATTGGTGATGATCAAATTTATAATGTAATTGTAACAGCTCATGCGTTTGTAATAATTTTTTTTATAGTTATACCAATTATAATTGGTGGATTTGGAAATTGATTAGTTCCATTAATATTAGGAGCTCCAGATATAGCATTTCCACGAATAAATAACATAAGTTTTTGGATACTACCCCCTTCATTATCCTTATTATTAGTTAGTAGTATAGTTGAAAACGGAGCTGGTACTGGATGAACAGTTTACCCACCCCTATCTTCTACCATTGCACATAGAGGAGCTTCTGTAGACTTAGCAATTTTTTC…
RRGCO280-15	BOLD:AAC2309	Lepidoptera	Gelechiidae	Anacampsinae	Anacampsis niveopulvella	AACACTATATTTCCTATTAGGAAGATGATCAGGAATAGTAGGAACATCGTTAAGAATATTAATTCGAGCAGAATTAGGAAACCCTGGATCATTAATTGGTGATGACCAAATTTATAATGTTATTGTAACTGCCCATGCTTTTGTTATAATTTTTTTTATAGTTATACCTATTCTAATTGGAGGATTTGGTAATTGATTAGTACCCCTTATATTAGGAGCCCCTGATATAGCATTTCCTCGAATAAACAATATAAGATTTTGATTACTTCCTCCTTCCTTAACTTTATTATTATTAAGAAGAATAGTAGAAAGAGGGGCAGGAACTGGTTGAACCGTTTACCCACCTCTTTCAGCCAATATTGCTCATAGAGGAGCATCAGTTGATCTAGCAATCTTTAG…
RRSSC4127-15	BOLD:AAH0112	Coleoptera	Chrysomelidae	Cassidinae	Microrhopala vittata	AACATTATATTTCATTTTTGGTGCATGAGCAAGAATAGTAGGGACCTCCTTAAGTATATTAATTCGATCAGAGCTAGGAAACCCAGGATCATTAATTGGAGATGACCAAATTTATAATGTTATTGTTACAGCCCACGCATTTATCATAATTTTCTTTATAGTTATACCAATCATAATTGGTGGATTCGGAAATTGACTTGTCCCATTAATACTGGGAGCCCCAGACATAGCCTTTCCACGAATAAATAATATAAGATTTTGACTTCTCCCCCCCTCCCTAGCATTATTGATTATAAGAAGAATTGTTGAAAATGGTGCAGGAACAGGATGAACAGTCTATCCCCCATTATCTGCAAATGTAGCCCATAGAGGATCCTCTGTAGACTTAGCAATTTTTAG…
RRMFC2055-15	BOLD:ABZ6834	Hymenoptera	Apidae	Nomadinae	Nomada	AACTCTTTATTTTATTTTCGGAATTTGATCAGGATTAGTTGGATCTTCTTTAAGATTCCTTATTCGAATTGAACTTAGAACTCCAGGGTCTTTAATTGGAAACGACCAAATTTATAATGTAATTGTCACTTCTCATGCATTTATTATAATTTTCTTTATAGTTATACCTATTATAATCGGAGGATTTGGAAACTGATTAGTTCCTTTAATATTAGGATCCCCAGATATAGCTTTTCCTCGAATAAATAATTTAAGATTCTGATTTTTACCTCCTTCATTACTTCTTTTAATTTTAAGAAGAATAATAAATTCAGGAGCTGGCACAGGTTGAACTGTCTATCCACCACTATCATCAAATTTATCCCACCTAGGAAGATCAGTAGATTTAACTATTTTTTC…
RRSSC6588-15	BOLD:AAI2024	Coleoptera	Carabidae	Harpalinae	Harpalus	AACTCTTTATTTTATTTTTGGAGCATGAGCAGGAATAGTAGGAACTTCATTAAGTTTACTTATTCGGGCAGAATTAGGAAGCCCTGGATCTTTAATTGGAGATGATCAAATTTATAACGTTATTGTTACAGCTCATGCTTTTATCATAATTTTCTTTATGGTTATACCTACTGTAATTGGTGGATTTGGAAATTGATTAGTACCTTTGATATTAGGAGCTCCTGATATAGCTTTTCCTCGAATAAACAACATAAGATTTTGATTACTCCCCCCATCATTATCTTTGTTGTTAATAAGAAGAATAGTAGAAAGAGGTGCAGGAACTGGATGAACAGTTTACCCTCCTCTATCATCAAATATTGCCCATAGAGGAGCTTCAGTTGATTTAGCAATTTTTAG…
RRMFG2769-15	BOLD:AAG3193	Hymenoptera	Crabronidae	Crabroninae	Trypoxylon frigidum	AACCTTATATTTTATTTTTGGAGCATGATCAGGGTCTCTTGGACTAGCTTTGAGACTTTTAATTCGAGCAGAATTAGGAACTCCAGGAACTTTAATTGGAAATGATCAAATTTATAACGTAATTGTTACAGCCCACGCCTTTATTATAATTTTCTTTATAGTTATACCTATTATAATTGGGGGATTCGGAAATTGGTTAGTACCTTTGATACTAGGAGCCCCTGATATAGCATTTCCCCGTATAAATAACATAAGATTTTGATTTTTACCGCCTTCTCTTATATTTTTATTAATAAGAAGAATAGTAGAAAGAGGAGCGGGAACAGGATGAACTGTTTATCCCCCTCTATCAGCTAATATTGCTCATAGAGGACCATCAGTTGATTTAGCAATTTTTAG…
RRSSC1834-15	BOLD:AAG2460	Diptera	Anthomyiidae	Anthomyiinae	Hydrophoria lancifer	AACATTATATTTTATTTTTGGAATTTGAGCAGGTATAGTAGGAACCTCTTTAAGATTACTAATTCGAGCTGAATTAGGAAACCCCGGATCTTTAATTGGTGATGATCAAATTTATAATACTATTGTTACAGCTCATGCTTTTATTATAATTTTTTTTATAGTTATACCTATTATAATTGGAGGATTTGGAAACTGACTTGTGCCTTTAATATTAGGAGCTCCAGATATGGCTTTCCCACGAATAAATAATATAAGATTTTGATTGCTCCCCCCCTCATTAACTTTATTAATTTCAAGAAGAATTGTAGAAAATGGTGCAGGAACAGGATGAACAGTTTATCCCCCACTTTCATCTAATATTGCCCATGGAGGAAGTTCTGTAGATTTAGCTATCTTTTC…
RRMFI4181-15	BOLD:ABA8026	Hymenoptera	Ichneumonidae	Campopleginae	Casinaria lamina	AATACTATACTTCATTTTTGGTGCCTGGGCAGGAATAGTTGGAACTTCCCTAAGTTTATTAATTCGATCAGAACTTGGTAATCCTGGATCTTTAATTGGAAATGATCAAATTTATAATGTTATTGTTACAGCTCATGCTTTTATTATAATTTTCTTTATAGTTATACCAGTTATAATTGGTGGATTTGGAAATTGATTAGTCCCTCTAATACTCGGGGCCCCAGATATGGCTTTCCCTCGATTAAACAATATAAGATTTTGATTATTACCCCCATCATTAACTTTACTAATTATAAGAAGAGCAGTTGAAAGAGGAGCAGGAACAGGTTGAACAGTTTATCCCCCTCTTTCTTCTAATATTGCCCATGGAGGTTCATCTGTTGATTTAGCTATTTTTAG…
RRMFE3056-15	BOLD:AAL0380	Hymenoptera	Ichneumonidae	Poemeniinae	Podoschistus vittifrons	AACATTATATTTTATTTTTGGAGCTTGAGCAGGAATAATTGGAACTTCATTAAGAATTATTATTCGAGCTGAATTAGGTCACCCAGGTAACTTAATTGGTAATGACCAAATTTATAATATAATTGTCACATCTCATGCTTTTGTAATAATTTTCTTTATAGTTATACCAATTATAATTGGAGGATTTGGAAATTGACTAGTACCCCTTATACTAGGAGCTCCTGACATAGCATTCCCTCGAATAAACAATATAAGTTTTTGATTATTGCCCCCATCCCTTACATTATTACTCATCAGCAGTATAGTAGAAACTGGAACTGGAACAGGTTGAACAATTTACCCTCCTCTTTCATCTACTATTGCACATAGAGGGGCATCTGTTGACTTAGCTATTTTTTC…
RRSSC6325-15	BOLD:AAA2368	Hymenoptera	Apidae	Xylocopinae	Ceratina	AACATTATATTTTATTTTAGGTAGATGATCAGCAATAATCGGAACTTCAATAAGATTAATTATCCGGACAGAATTAGGAAGGCCTGGTTCTTTAATTGGAGATGACCAAATCTATAATGTTGTTGTAACTGCTCATGCTTTTATTATAATTTTTTTTATAGTGATACCCATTATAATTGGGGGATTCGGAAATTGACTAGTACCCCTAATATTAGGAGCTCCTGATATAGCTTTTCCACGAATAAATAATATAAGATTTTGATTACTCCCCCCCTCATTAACATTATTAATTATAAGAAGAATTGTAGAAAACGGAGCAGGAACTGGATGAACAGTTTATCCTCCTCTATCATCAAATTTAACTCATAGAGGATCATCAGTAGATTTAGCTATTTTTAG…
RRMFA257-15	BOLD:ABZ2527	Hymenoptera	Apidae	Nomadinae	Nomada bella	AACTTTATATTTTATCTTTGGAGCTTGAGCAGGCATACTAGGAACTTCCTTAAGAATATTAATTCGTGCAGAATTAGGACATCCTGGCTCTTTACTTGGCAATGATCAAATTTATAATGTAATCGTGACTGCCCACGCTTTCATTATAATTTTTTTTATAGTAATACCAATTATAATTGGTGGATTTGGAAATTGATTAGTTCCTTTAATATTAGGAGCTCCTGATATAGCTTTTCCTCGAATAAATAATATAAGATTTTGAATGCTGCCACCTTCATTAACTTTATTATTAATAAGAAGAATAGTTGAAAATGGAGCTGGGACAGGATGAACTGTCTACCCTCCTTTATCTAGAACCCTATCCCATAGAGGAGGATCTGTTGACTTAGCTATTTTTTC…
RRSSA3945-15	BOLD:AAF7684	Hymenoptera	Ichneumonidae	Pimplinae	Theronia hilaris	AACATTATATTTTATTTTTGGAGCTTGATCAAGAATAATTGGAACTTCTTTAAGTATATTAATTCGAGTAGAATTAGGTCACCCTGGTTCTTTAATTGGAAATGATCAAATTTATAATGTAATTGTAACTGCTCATGCTTTTATTATAATTTTTTTTATAGTTATACCAATTATAATTGGTGGATTTGGAAATTGATTAGTTCCTTTAATATTAGGAGCTCCAGATATAGCTTTTCCTCGTATAAATAATATAAGTTTTTGACTCCTTCCTCCTGCTTTAATACTTTTATTAACAAGCAGTATAGTAGAAAGTGGAGCTGGAACAGGTTGAACAGTTTACCCCCCTCTATCTTCTATTATTGCTCATGGAGGAGCTTCTGTTGATTTAGCTATTTTTTC…
RRMFG2694-15	BOLD:AAH1693	Hymenoptera	Ichneumonidae	Cryptinae	Cryptus albitarsis	AACTTTATATTTTATTTTCGGAGCATGATCAGGAATAGTAGGAACTTCATTGAGAATTTTAGTTCGAGCTGAATTAGGTCATCCTGGAGCATTAATTGGAGATGATCAAATTTATAATGTAATTGTAACAGCTCATGCTTTTATTATAATTTTTTTTATAGTAATACCTATTATAATTGGAGGATTTGGAAATTGATTAGTTCCACTTATATTAGGTGCTCCTGATATAGCTTTTCCACGTATAAATAATATAAGTTTTTGACTTTTACCTCCTGCATTAACTTTATTATTACTAAGTAGTATAGTAGAAAATGGAGCTGGTACAGGATGAACTGTTTACCCTCCTCTGTCTTCTAATATTGCTCATAGAGGAGCTTCTGTTGATTTAGCCATTTTTTC…
RRGCO300-15	BOLD:AAA7249	Lepidoptera	Argyresthiidae	Argyresthiinae	Argyresthia oreasella	AACATTATATTTTATTTTTGCTTTATGGGCAGGGACTTTAGGAGCTTCAATAAGAATAATTATTCGCTTAGAATTAAGATCTCCTGGGGCCTTAATTAATAATGATCAAATTTATAATACAATTATTACAGCTCATGCCTTTATTATAATTTTCTTTATAGTTATACCTTTTTTAGTAGGAGGATTTGGAAACTGATTAATCCCTTTAATACTAGGTGTACCTGATATAGCATTTCCTCGAATAAATAATATAAGATTTTGATTACTCCCTCCTTCATTATTTTTACTAATTTTAAGAAATTTTATTGGAACAGGGGTAGGAACAGGATGAACTTTATACCCTCCTTTATCTTCTATTGTTGGTCATGATTCTCCATCTGTAGATTTAGGAATTTTTTC…
RRSSC6599-15	BOLD:AAH6827	Coleoptera	Scarabaeidae	Scarabaeinae	Onthophagus	AACATTATATTTTATTTTTGGAGCTTGAGCAGGAATAGTGGGAACTTCTTTAAGAATTTTAATTCGAGCTGAATTAGGACACCCTGGAGCTCTTATTGGTGATGATCAAATTTATAACGTAATTGTAACAGCTCATGCTTTTATTATAATTTTTTTTATAGTAATACCTATTATAATTGGAGGATTTGGAAACTGATTAGTTCCTCTTATATTAGGAGCCCCTGATATAGCTTTTCCTCGGATAAATAATATAAGTTTTTGACTTTTACCTCCTGCACTAACTTTACTATTAGTAAGTAGTATAGTAGAAAACGGAGCTGGAACTGGATGAACTGTTTATCCTCCATTATCTTCTAATATTGCTCATGGAGGAGCTTCTGTTGATTTAGCTATTTTTTC…
RRSSC4975-15	BOLD:AAA1257	Hymenoptera	Halictidae	Halictinae	Halictus ligatus	AACATTATATTTTATTTTTGGAGCTTGAGCTGGAATAGTCGGAACTTCTTTAAGTATATTAATTCGATTAGAATTAGGACATCCAGGAGCATTAATTGGTAATGATCAAACTTATAATGTTGTAGTTACAGCTCATGCTTTTATTATAATTTTTTTTATAGTAATACCAATTATAATTGGTGGATTTGGAAATTGATTAGTTCCTTTAATATTAGGAGCTCCAGATATAGCTTTCCCACGAATAAATAATATAAGTTTTTGATTACTTCCTCCTTCTTTAACATTATTATTAATAAGAAGTATAGTTGAAAATGGAGCTGGAACAGGATGAACCGTATATCCTCCTTTATCTTCAAATATTGCTCATAGAGGATCTTCAGTTGATTTAGCTATTTTTTC…
RRMFA256-15	BOLD:AAC5044	Hymenoptera	Apidae	Nomadinae	Nomada subrutila	AACTTTATATTTTATTTTTGGTATTTGAGCAGGTATAATTGGTACTTCTTTAAGTTTATTAATTCGAGCTGAATTAGGAAACCCTGGATCTTTAATTGGAGATGACCAAATTTATAATACTATTGTAACAGCTCATGCTTTCATTATAATTTTTTTTATAGTTATACCAATTATAATTGGAGGATTTGGAAATTGATTAGTGCCATTAATACTAGGAGCTCCAGACATAGCTTTCCCACGAATAAATAATATAAGATTTTGATTATTACCCCCCTCAATTATAATCTTAATCTCAAGAAGAATTGTAGAAAATGGAGCTGGAACTGGATGAACTGTATACCCTCCTTTATCATCTAATATTGCTCATGGAGGAAGATCTGTTGATTTAGCTATTTTTTC…
RRSSA4328-15	BOLD:AAB8645	Hymenoptera	Colletidae	Hylaeinae	Hylaeus	AACTTTATATTTCATTTTTGGAGTATGATCCGGCCTCTTAGGAACTTCATTAAGGGTAATCATTCGAACTGAACTTGGCACAATTAGATCTTTAATTAAAAATGACCAAATCTATAATGTAATAGTAACTGCCCATGCATTTATTATAATTTTTTTTATAGTAATACCTATTATAATTGGAGGGTTTGGAAACTGACTTGTTCCCCTAATACTAGGCGCACCAGACATAGCTTTCCCTCGAATAAATAATATAAGATTTTGACTACTTCCCCCTTCTTTAAATTTTCTTCTTCTTAGAAGAATAGTAGAAAGTGGAACCGGAACTGGTTGAACTGTATACCCCCCACTCTCTAGAAACATTGCTCACACAGGAGCTGCTGTTGACCTTTCAATTTTTTC…
RRSSC6591-15	BOLD:AAG4321	Coleoptera	Staphylinidae	Staphylininae	Tasgius melanarius	AACTTTATATTTTATTTTTGGAATTTGAGCAGGAATAGTAGGAACTTCATTAAGATTATTAATTCGAGCTGAATTAGGAACTCCTGGATCTTTAATTGGAGATGATCAAATTTATAATACTATTGTAACAGCTCATGCATTTATTATAATTTTTTTTATAGTAATACCTATCATAATTGGAGGATTTGGAAATTGATTAATTCCTTTAATATTAGGAGCTCCTGATATAGCTTTCCCTCGAATAAATAATATAAGTTTTTGATTATTACCTCCTTCTCTTACTCTTTTAATTTCTAGAAGAATTGTAGAAAATGGTGCAGGAACAGGATGAACAGTTTATCCCCCACTTTCATCTAATATTGCCCATGGAGGAAGATCTGTAGATTTAGCTATTTTTTC…
RRSSC2094-15	BOLD:ACE7001	Hymenoptera	Ichneumonidae	Anomaloninae	Agrypon flexorium	AACTTTATATTTTATTTTAGGAAGATGGGCTGGAATAATTGGAACTTCAATAAGTTTATTAATTCGTACAGAATTAGGAAATTCTGGCTCTTTAATCGGGGATGATCAAATTTATAATGTTATTGTTACTGCGCATGCTTTTATTATAATTTTTTTTATAGTTATACCAATTATAATCGGAGGATTCGGAAATTGATTAGTTCCTTTAATGTTAGGAGCTCCTGATATAGCTTTTCCACGAATAAATAATATAAGATTTTGATTATTACCTCCTTCTTTAACTTTATTAATTATAAGAAGAGTTGTTGAAAATGGTGCAGGGACTGGATGAACAGTCTATCCCCCCTTATCTTCAAATATTGCACATAGAGGATCTTCTGTAGATTTGGCAATTTTTAG…
RRSSC5051-15	BOLD:AAB0930	Hymenoptera	Colletidae	Hylaeinae	Hylaeus	AATTTTATATTTTTTATTTGGAATATGATCAGGAATAATTGGGTTATCAATAAGAATTATTATTCGTATAGAATTAAGTCAATCTGGTTCATTAATTGGAAATGATCAAATTTATAATAGATTTGTTACTACTCATGCTTTTATTATAATTTTTTTTATAGTTATACCAACTATATTAGGAGGATTTGGTAATTGATTAATTCCTTTAATATTAGGAAGAGTTGATATAGCTTTTCCTCGAATAAATAATATAAGATTTTGATTATTAATTCCTTCTTTATTATTATTATTATTAAGAGGATTTATAAATATTGGAGTAGGTACTGGATGAACTGTTTATCCTCCTTTATCTTTAAATATTAGACATATAGGTATATCAGTTGATATAGCTATTTTTTC…
RRGCO751-15	BOLD:AAE1659	Lepidoptera	Tineidae	Meessiinae	Homosetia fasciella	AACATTATATTTTATTTTTGGTATTTGAGCTGGAATAGTTGGAACTTCATTAAGATTATTAATTCGAGCTGAATTAGGAAATCCTGGATCTTTAATTGGAGATGATCAAATTTATAATACTATTGTTACAGCTCATGCTTTTATTATAATTTTTTTTATAGTTATACCTATTATAATTGGAGGATTTGGAAATTGACTTGTACCCTTAATATTAGGAGCTCCTGATATGGCATTTCCTCGAATAAATAATATAAGTTTTTGACTTCTTCCACCTTCTTTAACCTTATTAATTTCAAGAAGAATTGTAGAAAATGGAGCAGGAACAGGATGAACAGTTTACCCCCCACTTTCATCTAATATTGCTCACGGAGGAAGATCAGTAGACTTAGCTATTTTTTC…
RRSSA2321-15	BOLD:AAG5010	Hymenoptera	Braconidae	Rogadinae	Aleiodes	AACCTTATATTTTATTTTCGGAGCATGATCTGGAATAGTAGGAACTTCCTTAAGAATATTAGTACGAGCAGAATTAGGTCATCCTGGAGCATTAATTGGAAATGACCAAATTTATAATGTAATTGTAACAGCTCATGCTTTTATTATAATTTTTTTTATAGTTATACCAATTATAATTGGTGGATTTGGAAATTGACTAGTCCCTTTAATGTTAGGAGCCCCAGATATAGCCTTCCCTCGAATAAATAATATAAGATTTTGACTTTTACCTCCTGCTCTTACTCTTTTATTGGTGAGTAGTATAGTAGAAAATGGAGCTGGAACAGGATGAACTGTTTATCCCCCTCTATCTTCTAATATTGCTCATGGAGGAGCTTCTGTAGATTTAGCTATTTTTTC…
RRMFG2766-15	BOLD:AAH1652	Hymenoptera	Ichneumonidae	Campopleginae	Dusona minor	TATACTATATTTTATTTTTGGAATATGAGCTGGTATAATTGGATCTTCACTAAGAATAATTATTCGAATAGAATTAGGAAATCCTGGATTTCTAATTAATAATGATCAAATCTATAATTCAATCGTTACAAGTCATGCCTTTATTATAATTTTTTTTATAGTAATACCTATTATAATTGGAGGTTTTGGTAATTGATTAATTCCTCTTATATTAGGAGCTCCTGATATAGCATTCCCTCGAATAAATAATATAAGTTTTTGATTATTACCTCCATCAATTTTTCTATTATTAAATAGTAATATTATAAATCAAGGAACTGGAACTGGATGAACATTATATCCACCTTTATCTTCAAATTTAAATCATGAAGGAATTTCAGTAGATTTAACAATTTTCTC…
RRMFG2688-15	BOLD:ACE6524	Hymenoptera	Apidae	Nomadinae	Nomada	AACTTTATATTTTTTATTTGGAACATGAGCTGGAATAGTAGGAACATCCTTAAGAATTTTAATTCGTGCAGAATTAGGTCATCCTGGAGCATTAATTGGGGATGATCAAATTTATAATGTAATTGTTACTGCTCATGCTTTTGTAATAATTTTTTTTATAGTAATACCAATTATAATTGGAGGATTCGGAAATTGATTAGTTCCATTAATATTAGGAGCACCTGATATAGCATTTCCTCGAATAAATAATATAAGTTTTTGATTATTACCTCCTTCTTTAACTTTATTATTAGTAAGAAGAATAGTAGAAAATGGAGCTGGAACTGGTTGAACAGTTTACCCTCCTTTATCTGCAAGAATCGCTCATGGAGGAGCTTCAGTTGATCTAGCAATTTTTTC…
RRMPG967-15	BOLD:AAG7874	Hymenoptera	Crabronidae	Pemphredoninae	Pemphredon inornata	TACATTATATTTTATTTTTGGGGCTTGAGCCGGAATAATTGGAACTTCATTAAGAATTTTAATTCGGGCCGAATTAGGACACCCTGGGGCATTAATTGGGGATGATCAAATTTATAATGTTATTGTAACTGCCCATGCATTTATTATAATTTTTTTTATAGTTATACCTATTATAATTGGAGGTTTTGGAAATTGATTAGTTCCACTTATACTAGGAGCCCCTGATATAGCATTTCCACGAATAAATAATATAAGTTTTTGAATACTTCCCCCTTCTTTAACATTATTATTAGCCAGTAGTATGGTTGAAAATGGTGCTGGAACAGGTTGAACAGTTTATCCCCCACTATCTGCTGGAATTGCCCATACTGGAGCTTCTGTAGATCTTGCTATTTTTTC…
RRMFG2666-15	BOLD:ABA5978	Hymenoptera	Ichneumonidae	Anomaloninae	Erigorgus xanthopsis	CACTCTATATTTTATTTTTGGAGCTTGAGCAGGATTAGTAGGTACTTCTTTAAGAATAATTGTACGATTAGAATTAAATCATCCTAATTCATTTATTGGAAATGACCAAATTTATAACTCAATTGTAACCGCCCATGCATTTATTATAATTTTTTTTATAGTAATACCTATTATAATTGGAGGATTCGGGAATTGATTAATTCCCCTAATATTAGGAGCTCCTGATATAGCTTTTCCTCGAATAAATAATATAAGATTTTGATTACTTCCACCTTCCATTACATTACTATTACTAAGCAGAATAATCGAAAATGGAGTAGGTACAGGATGAACTGTTTATCCTCCCTTATCAGCATCTATTGCTCACAGAGGAGCATCTGTTGATTTAGCAATCTTCTC…
RRGCO481-15	BOLD:AAD3996	Lepidoptera	Gracillariidae	Gracillariinae	Acrocercops astericola	AACCCTATATTTAATGTTCGGAGCATGAGCAGGTATAGTAGGAACTGCTTTAAGAATATTAATTCGAGTTGAACTCGGACAACCAGGATCTCTAATTGGAGATGATCAAATTTATAATGTAGTAGTAACTGCACACGCTTTTGTTATAATTTTTTTTATAGTAATACCAATCATAATTGGTGGGTTCGGAAATTGGTTAGTACCACTAATATTAGGGGCACCAGATATGGCTTTCCCTCGATTAAATAATATAAGATTTTGACTCTTACCTCCATCTTTAACCCTTCTTCTAGCAAGAAGATTAGTAGAAAGAGGAGCTGGAACTGGTTGAACTGTTTACCCTCCGTTAGCAGGAGTTATTGCTCATGCTGGAGCGTCAGTAGATTTAACAATTTTTTC…
RRMPG954-15	BOLD:AAZ4669	Diptera	Tachinidae	Exoristinae	Oswaldia assimilis	TACATTATATTTTATTTTTGGAGCTTGAGCAGGAATAGTAGGAACCTCTCTTAGTATAATAATTCGGGCCGAATTAGGACATCCCGGATCTTTAATTGGTGATGATCAAATTTATAATGTAATTGTTACTGCCCATGCATTTATTATAATTTTCTTTATAGTTATACCTATTATAATTGGAGGATTTGGTAATTGATTAGTTCCCTTAATATTAGGGGCTCCTGATATAGCATTTCCTCGAATAAATAATATAAGTTTCTGAATACTTCCTCCTTCTTTAACCCTTTTGTTGGCAAGTAGTGTAGTAGAAAATGGAGCTGGAACAGGATGAACTGTATATCCTCCCCTATCAGCTAGAATTGCTCATGGTGGAGCTTCAGTTGATTTAGCAATTTTTTC…
