# Supplementary material for: Validation of COI metabarcoding primers for terrestrial arthropods
Source: PeerJ. 2019 Oct 7;7:e7745. doi: 10.7717/peerj.7745 (PMC6786254; doi:10.7717/peerj.7745)
Supplement: Supplemental Information 1 [file peerj-07-7745-s020.zip › Scripts_1_v2/R_scripts/taxonomic groups/tax_groups_v1.R]

# 190703 - sample composition

setwd("~/Documents/University/2018 Guelph/2018 Primer testing/1 R Scripts/2 taxonomic groups")


taxa <- read.csv("mock_compositio.csv", stringsAsFactors=F)


taxa <- taxa[-7]


data <- read.csv("mock sample detectionn.csv", stringsAsFactors=F)
data <- data[-23]

#same order in both tables? yes
#cbind(taxa[1:2], data[1])

# remove reads of low abundance 0.001%

rel <- data[-1]
sums <- colSums(rel)

for (i in 1:21){
rel[i] <- rel[i]/sums[i]*100>=0.001
}

# extract taxonomy
compiled <- data.frame(table(taxa$Order[rel[,1]]))
names(compiled)[2] <- "X1"
compiled$Var1 <- as.character(compiled$Var1)


for (i in 2:21){
temp <- data.frame(table(taxa$Order[rel[,i]]))
compiled <- merge(compiled, temp, by="Var1", all=T)
names(compiled)[i+1] <- paste("X", i, sep="")

}

compiled[is.na(compiled)] <- 0

# add expected community
temp <- data.frame((table(taxa$Order)))
compiled <- merge(compiled, temp, by="Var1", all=T)
names(compiled)[23] <- "exp"


write.csv(compiled, file="mock_recovery.csv")

compiled$Var1 <- paste(compiled$Var1, " (", compiled$exp, ")", sep="")


#barplot(as.matrix(compiled[-1]))

# convert to rel abundance

sums <- colSums(compiled[-1])

for(i in 1:22){
compiled[i+1] <- compiled[i+1]/sums[i]*100

}

# make plot
pdf("Mock_plot.pdf", height=8, width=12)
n <- barplot(as.matrix(compiled[-1]), xaxt="n", legend = compiled[,1])
axis(1, n, labels=names(compiled)[-1], las=2)
dev.off()


str(compiled)


###################################
# make plot for malaise trap!


# 190703 - sample composition

setwd("~/Documents/University/2018 Guelph/2018 Primer testing/1 R Scripts/2 taxonomic groups")


data <- read.csv("malaise.csv", stringsAsFactors=F)
data <- data[c(1:22, 25)]


# remove reads of low abundance 0.001%

rel <- data[c(-1, -23)]
sums <- colSums(rel)

for (i in 1:21){
rel[i] <- rel[i]/sums[i]*100>=0.001
}


# extract taxonomy
compiled <- data.frame(table(data$order[rel[,1]]), stringsAsFactors=F)
names(compiled)[2] <- "X1"
compiled$Var1 <- as.character(compiled$Var1)

for (i in 2:21){
temp <- data.frame(table(data$order[rel[,i]]), stringsAsFactors=F)
compiled <- merge(compiled, temp, by="Var1", all=T)
names(compiled)[i+1] <- paste("X", i, sep="")

}

compiled[is.na(compiled)] <- 0

write.csv(compiled, file="malaise_recovery.csv")

str(compiled)

# aggregate rare taxa

temp <- c(colSums(compiled[c(1, 2, 5, 9:17), -1]))


compiled <- rbind(c(NA, temp), compiled[-c(1, 2, 5, 9:17),])
compiled[1,1] <- "Others"


#barplot(as.matrix(compiled[-1]))

# convert to rel abundance

sums <- colSums(compiled[-1])

for(i in 1:21){
compiled[i+1] <- compiled[i+1]/sums[i]*100

}


compiled <- compiled[6:1,]

# make plot
pdf("malaise_plot.pdf", height=8, width=12)
n <- barplot(as.matrix(compiled[-1]), xaxt="n", legend = compiled[,1])
axis(1, n, labels=names(compiled)[-1], las=2)
dev.off()
