# Supplementary material for: Validation of COI metabarcoding primers for terrestrial arthropods
Source: PeerJ. 2019 Oct 7;7:e7745. doi: 10.7717/peerj.7745 (PMC6786254; doi:10.7717/peerj.7745)
Supplement: Supplemental Information 1 [file peerj-07-7745-s020.zip › Scripts_1_v2/R_scripts/taxonomic groups/mock sample detectionn.csv]

ID	1	2	3	4	5	6	7	8	9	10	11	12	13	14	15	16	17	18	19	20	21	Sequ
RRGCO236-15|Clostera	17149	33187	41136	11195	41850	35252	21445	20375	30882	1047	12735	14188	27919	22396	19723	30933	23201	8530	11519	5321	4971	AACATTATATTTTATTTTTGGAATTTGAGCAGGAATAGTTGGAACCTCTTTAAGTTTATTAATTCGAGCTGAATTAGGAAATCCTGGATCTTTAATTGGAGATGATCAAATTTATAATACTATTGTTACAGCTCATGCTTTTATTATAATTTTTTTTATAGTTATACCTATTATAATTGGAGGATTTGGTAATTGATTAGTTCCTTTAATATTAGGAGCCCCTGATATAGCTTTTCCTCGAATAAATAATATAAGTTTTTGACTCCTACCCCCCTCATTAACTTTATTAATTTCAAGAAGAATTGTAGAAAATGGAGCAGGAACAGGATGAACAGTTTACCCCCCACTTTCATCTAATATTGCACATGGAGGAAGATCAGTTGATTTAGCTATTTTTTC…
RRMFG2297-15|Ontholestes	152492	19013	174	28219	26744	5383	15186	11671	5328	80	930	33957	630	21748	18485	6365	7955	2136	37858	9935	4285	AATATTATATTTCATTTTTGGAATATGAGCTGGTATAATAGGAACTTCAATAAGATTAATTATTCGACTAGAACTAGGGAATCCCGGATTTTTAATTAATAATGATCAAATTTATAATTCCTTAGTAACTTCACATGCCTTCATCATAATTTTTTTTATAGTTATACCTATTATAATTGGAGGATTTGGTAATTGATTAATCCCTTTAATAATTGGGGCCCCTGATATAGCTTTCCCACGAATAAATAATATAAGATTTTGATTATTACCCCCTTCAATCTTTATTTTAATTTTAAGAAGAATAACAAACCAAGGAGCCGGAACTGGATGAACAGTTTATCCCCCTTTATCTCTCAATTTAAGACATGAAGGCATATCTATTGATTTAGCTATTTTTTC…
RRMFI4231-15|Panorpa	127353	22545	4240	14082	10699	13272	22464	17272	17710	11567	3743	1455	24968	7525	5980	3414	4694	35235	14258	12918	11799	AACTTTATATTTTATTTTCGGAGCATGATCCGGAATAATTGGAACTTCATTAAGAATTTTAATTCGAACTGAATTAGGACATCCTGGTTCATTAATTGGTGATGATCAAATTTATAATGTAATTGTTACAGCTCATGCATTTATTATAATTTTTTTTATAGTAATACCAATTATAATTGGAGGATTTGGAAATTGACTAGTTCCATTAATATTAGGAGCTCCAGATATAGCTTTTCCACGAATGAATAATATAAGTTTTTGACTTCTTCCTCCCTCTTTAACACTTTTGTTAGCCAGTAGTATAGTTGAAAACGGAGCTGGAACAGGATGAACAGTTTATCCACCTTTATCATCAGTAATTGCACATGGTGGAGCTTCTGTTGATTTAGCAATTTTTTC…
RRMFI4062-15|Laphria	69804	48867	6879	58498	26012	3361	12761	10437	7414	4182	1798	22622	18758	14819	17275	10939	7848	17796	7039	7184	8472	AACTTTATATTTTATTTTTGGAGCTTGATCAGGAATAATTGGAACTTCATTAAGAATTTTAATTCGTACTGAATTAGGACACCCTGGGTCATTAATTGGAAATGACCAAATTTATAATGTTATTGTTACAGCTCATGCTTTTATTATAATTTTTTTTATAGTAATACCAATTATAATTGGAGGATTTGGTAATTGATTAGTTCCATTAATATTAGGAGCTCCAGATATAGCATTCCCACGAATAAATAATATAAGTTTTTGAATACTTCCTCCTGCTTTAACACTTTTATTAGTAAGTAGTATAGTAGAAAATGGAGCTGGTACAGGTTGAACAGTTTACCCTCCTTTATCTTCTGTAATTGCTCATGGTGGAGCTTCTGTAGATTTAGCAATTTTTTC…
RRMFG2298-15|Melanotus	9	30547	0	15506	3861	23861	41173	29302	26903	1856	6550	52199	181	20627	13268	3883	1994	9	4776	4755	21351	AACATTATATTTTATCTTTGGAGCTTGAGCAGGAATAGTAGGAACTTCATTAAGAGTGTTAATTCGAGCAGAATTAGGAAACCCTGGATCATTAATTGGGGATGACCAAATTTATAATGTTATTGTTACTGCACATGCTTTTGTAATAATTTTTTTTATAGTTATACCAATTATAATCGGAGGATTTGGAAATTGATTAGTTCCACTAATATTAGGAGCTCCTGATATAGCATTCCCTCGAATAAATAACATAAGTTTTTGATTACTCCCTCCTTCATTAACATTACTTTTAATGAGCAGTTTAGTAGAAAGAGGGGCTGGGACAGGATGAACAGTATACCCTCCCCTATCATCAGGAATTGCACATAGAGGAGCATCTGTAGATTTAGCAATTTTTAG…
RRSSC7195-15|Euschistus	0	18032	62633	13813	3887	28351	23988	20018	18271	80010	12837	12111	12	9034	5317	1060	2327	18545	3458	3434	3047	AACTTTATACTTCATTTTCGGGGCCTGATCAGGAATAATTGGAACTTCCCTAAGAATCTTAGTTCGAGCCGAATTAGGTCACCCGGGGGCATTAATCGGAGATGACCAAATTTATAACGTAATTGTGACAGCCCACGCCTTTATTATAATTTTTTTTATAGTAATACCAATTATAATTGGGGGATTTGGAAATTGACTAGTGCCTATTATACTAGGAGCACCTGATATGGCTTTCCCCCGAATAAATAATATAAGTTTCTGATTGCTTCCCCCAGCCTTAACACTACTCCTAATAAGTAGTATAGTAGAAAATGGAGCTGGGACAGGTTGAACAGTTTACCCACCCTTATCATCTAATATCGCCCATGGAGGGGCATCAGTAGACCTAGCGATTTTTTC…
RRGCO456-15|Xestia	36250	30213	1340	31470	14303	18740	18673	18361	28409	2650	28190	17705	21069	11780	10411	21934	7501	60	3973	5055	4374	AACTTTATATTTTATTTTTGGAATTTGAGCAGGAATAATCGGAACATCTTTAAGTTTATTAATTCGAGCTGAATTAGGTAGCCCCGGCTCTTTAATTGGAGATGATCAAATTTATAATACCATTGTTACAGCTCATGCTTTCATTATAATTTTTTTTATGGTTATGCCAATTATAATTGGAGGATTTGGAAATTGATTAGTACCTTTAATATTAGGAGCTCCTGATATAGCATTCCCTCGGATAAATAATATAAGATTTTGGTTACTCCCCCCCTCAATCACTTTATTAATTTCTAGAAGAATTGTAGAAAATGGAGCCGGTACAGGATGAACAGTTTACCCCCCCCTATCTTCTAATATTGCCCATGGAGGAAGATCTGTTGATTTAGCTATTTTTTC…
RRMFI4070-15|Graphomya	12308	14807	25766	20585	27851	15738	16886	13920	14755	18054	5152	19457	19122	15594	16197	3450	18924	17132	1966	2369	4985	AACTATATATTTTATTTTTGGAATTTGATCAAGAATTTTAGGATCTACTTTAAGATTTATTATTCGAATTGAATTAAGAACTTCAGGTTCATTAATAACAAATGATCAGATTTATAATTCAATTGTTACATTACATGCTTTTATTATAATTTTTTTCATAATTATACCATTAATAATTGGAGGATTTGGAAATTGATTAGTTCCTTTAATATTATCAGCTCCTGATATAGCATTTCCTCGAATAAATAATATAAGATTTTGATTACTACCTCCTTCTATTTTTTTCCTAATTTCTGCAGTCTTTATAGATAATAGAGTAGGAACAGGTTGAACTGTTTACCCTCCTTTATCAAATAATTTATTTCATTCAGGAAAGTCAGTTGATATTTCAATTTTTTC…
RRMFG2355-15|Melanoplus	12416	10213	673	35549	26356	12644	17246	11235	17320	3458	23853	13196	21806	7329	7871	10074	11743	22715	11288	3739	2368	TATTTTATATTTTATTTTCGGAATATGAGCAGGAATAATTGGTTCATCAATAAGAATTATTATTCGTATAGAATTGGGTAATCCAGGATTTTTAATTAATAATGATCAAATTTACAATTCTATTGTTACTGCTCATGCATTTATTATAATTTTTTTTATAGTAATACCTATTATAATTGGTGGATTTGGAAATTGATTAATTCCATTAATATTAGGAGCTCCTGATATAGCCTTTCCACGAATAAATAATATGAGATTCTGATTATTACCTCCCTCAATTATATTAATTATTTCTAGAAGAATAATTAATCAAGGAGTTGGGACAGGCTGAACAGTTTATCCCCCTTTATCTTCTAATTTAAATCATGAAGGTATATCTGTAGATTTAGCTATTTTCTC…
RRMFC1998-15|Ampedus	5415	10083	3578	54700	1780	9536	8634	6490	9316	4525	7508	25367	38409	13355	10038	3095	2423	6031	8469	10448	10315	CACTTTATATTTTATATTTGGAATTTGATCAGGATTAGTAGGATCTTCTCTTAGTTTTATTATTCGAATAGAATTAAGAACTCCAGGAAGATTTATTGGAAATGACCAAATTTATAATGTGATTGTAACTTCTCATGCTTTTATTATAATTTTCTTTATAGTTATACCAATTATAATTGGGGGGTTCGGAAATTGACTAGTACCCTTAATATTGGGATCACCTGATATAGCTTTTCCTCGAATAAATAATCTTAGATTTTGATTCCTTCCCCCATCTCTTATTTTTTTATTATTAAGAAGTATAACTAATTCTGGAGCTGGGACAGGATGAACTGTCTATCCTCCTCTATCTTCTAATTTATCTCATGCAGGCAGATCAGTTGATTTAACTATTTTTTC…
RRSSA2290-15|Ampedus	2330	29671	3	55665	36398	2069	9633	8827	3488	4096	935	17785	10862	9467	9296	20023	13546	1341	6511	4419	7049	AACATTATATTTTATTTTTGGTATTTGAAGAGGAATACTAGGAACTTCTTTAAGATTATTAATTCGAGCAGAATTAGGTAATCCTGGTTATTTAATTGGTGACGATCAAATTTATAATACTATTGTAACAGCTCATGCTTTTATTATAATTTTTTTTATAGTTATACCTATTATAATTGGAGGATTTGGAAATTGATTAGTCCCTTTAATATTAGGTGCTCCAGATATAGCTTTTCCCCGTATAAATAATATAAGTTTTTGATTATTACCTCCTTCTATTATACTTTTAATTTCAAGAAGAATTGTAGAAAATGGAGCAGGAACTGGATGAACAGTATACCCCCCACTTTCATCAAATATTGCCCACAGAGGAAGTTCTGTAGACCTAGCAATTTTTTC…
RRMFI4225-15|Tomoxia	27508	29869	2	60909	15524	2198	23900	20345	10729	820	80	12913	249	19764	19665	12840	5423	0	1140	4280	5877	AATTTTATATTTTATTTTTGGTATATGAGCCGGAATAAATGGATCATCAATAAGTATTATTATTCGAATAGAATTAGGTAATCCAGGTTATTTAATTAATAATGATCAAATTTATAATTCAATTGTAACAGCTCATGCTTTTATTATAATTTTCTTTATAGTAATACCTATTATAATTGGTGGATTTGGAAATTGATTAATTCCTTTAATATTAGGAGCTCCTGATATAGCTTTCCCTCGAATAAATAATATAAGATTTTGATTATTACCACCATCTATTTTTATATTAATTTTTAGAAGAATTACTAATCAAGGTATAGGAACTGGATGAACTGTTTATCCACCTTTATCTTCTAATTTAAATCATGAAGGTATATCAGTTGATTTAGGAATTTTTTC…
RRGCO355-15|Gluphisia	17817	6719	3323	7746	9601	29698	16031	19096	18639	1079	4892	11968	9898	18883	15350	20914	14596	6391	6143	2281	2415	CACACTATACTTTATTTTCGGACTATGATCAGGACTAATTGGCTCCTCTCTCAGTTTAATTATTCGTACAGAATTAAGAACCCCAGGAAGATTAATTGGAAATGATCAAATCTATAATGTAATCGTTACAGCTCACGCTTTCATTATAATTTTTTTTATAGTTATACCTATTATAATCGGGGGATTCGGAAACTGATTAGTTCCTCTAATGCTAGGAGCCCCAGATATGGCCTTCCCACGAATAAATAATATAAGATTTTGATTCCTCCCTCCCTCTTTAATATTCCTAATCTTTAGCAGCTTAATTAACAACGGAGCAGGCACAGGATGAACAGTGTACCCTCCGTTATCATCAAACCTCTCTCATCTAGGAAGATCCGTCGATCTTACAATTTTCTC…
RRSSA4306-15|Panorpa	23830	2888	4140	2553	1675	1154	2642	2082	1620	177721	356	176	2604	1051	975	519	743	4522	1916	1408	1221	AACATTATATTTTATTTTTGGAGCCTGAGCTGGAATAGTTGGAACTTCACTAAGTATACTAATTCGAGCTGAATTAGGACACCCTGGAGCATTAATTGGAGATGACCAAATTTATAATGTAATTGTAACAGCCCATGCTTTTATTATAATTTTTTTTATAGTTATACCAATTATAATTGGAGGATTTGGTAATTGATTGGTACCTTTAATATTAGGGGCCCCAGATATAGCCTTCCCACGTATAAATAATATAAGATTTTGAATATTACCTCCTTCTTTAACTTTACTTTTAGCTAGAAGTATAGTTGAAAATGGAGCCGGTACTGGATGAACTGTTTATCCTCCATTAGCTTCTGGAATTGCACATACTGGAGCTTCTGTTGATTTAGCAATTTTCTC…
RRMFI4078-15|Sericomyia	23953	26338	22008	9093	8458	17332	16630	13759	21142	2248	16484	8925	2885	4441	3550	1338	3101	17396	10367	4176	3753	AACATTATATTTTATTTTTGGAGCATGAGCAGGGATAGTAGGAACTTCATTAAGTATATTAATTCGAGCTGAATTGGGGACTCCTGGTGCATTGATTGGTGATGATCAAATTTATAATGTTATTGTTACTGCACATGCTTTTATTATAATTTTTTTTATAGTTATACCTATTATAATTGGAGGATTTGGTAATTGATTAGTACCTTTAATATTAGGTGCTCCTGATATAGCTTTTCCTCGTATAAATAATATAAGTTTTTGATTATTACCTCCTTCTTTAACTCTTCTTTTAATAAGAAGAATAGTAGAAAGTGGTGCTGGAACTGGATGAACAGTTTATCCACCTTTATCATCTGGTATTGCTCATGGAGGAGCTTCAGTAGATTTAGCAATTTTTAG…
RRGCO229-15|Raphia	16122	15394	19054	6763	22025	8474	14048	13497	15356	780	5775	12583	15341	7873	7885	14816	9201	3783	5665	2511	2836	AACAATATACTTCTTGTTTGGAATTTGATCAGGAATAGTAGGAATAATATTAAGTATAATTATTCGGATTGAGTTAGCTCAGCCAGGATCATTTTTAAATAATGATCAAATATATAATGTAATTGTTACATCTCACGCTTTTATTATAATTTTCTTTATAGTTATACCAATCATAATTGGTGGATTTGGTAACTGACTCTTACCTCTTATAATTGGAGCACCAGATATAGCATTTCCACGACTAAATAATATAAGATTTTGACTTTTACCACCTTCATTAACATTATTACTTTCAAGATCATTAATTGAAATAGGAGTAGGAACAGGATGAACAGTTTACCCTCCATTATCTAGATTTATTCACCATTCAGGACCAAGAGTTGATATATCTATTTTTTC…
RRMFI4216-15|Clytus	0	9435	0	45411	33054	5483	10186	6844	10012	0	3053	5353	28454	14002	16060	80	11232	18	7045	18	4510	AACTTTATATTTTGTATTTGGTACATGAGCAGGAATAGTAGGTACATCCCTAAGTATATTAATTCGTATAGAACTTGGTCATCCAGGAGCATTAATTGGTGATGATCAAATTTATAATGTAATTGTTACTGCCCATGCATTTGTAATAATTTTTTTTATAGTTATACCAATTATAATTGGAGGATTTGGAAACTGACTAGTTCCCCTTATATTAGGAGCTCCAGATATAGCATTCCCTCGAATAAATAATATAAGTTTTTGATTATTACCTCCTTCATTAACTCTATTATTAATAAGAAGAATAGTAGAAAACGGAGCTGGAACAGGATGAACAGTCTACCCTCCTCTTTCAAGAAATATTGCTCATAGAGGGGCATCTGTAGATTTAGCAATTTTTTC…
RRSSA3968-15|Pyractomena	26423	1019	57365	3616	1345	9729	7465	7250	10398	532	54318	12650	10095	3991	3884	3738	7735	13542	1583	1399	971	AACTCTCTACTTCATTTTTGGCGCTTGAGCTGGAATAGTTGGCACATCCCTAAGAATTTTAATTCGTGCTGAACTAGGACACCCAGGAGCTTTAATTGGAGATGACCAAATTTATAATGTAATTGTTACTGCTCATGCTTTTGTAATAATTTTCTTTATAGTTATGCCCATTATAATTGGAGGATTTGGAAACTGGCTAGTACCCCTAATGCTAGGAGCCCCAGATATAGCCTTTCCTCGAATAAACAATATAAGCTTTTGACTTCTTCCACCCTCTTTAACCCTTCTCCTCGTTAGAAGAATAGTTGAAAATGGCGCCGGGACTGGATGAACCGTTTACCCCCCGTTATCTTCTGTAATTGCCCATGGAGGAGCTTCTGTTGATTTAGCAATTTTTAG…
RRMFC1666-15|Vespula	1	35043	99	4140	3404	3237	19490	13460	19175	0	1	34130	7584	9863	2852	2335	2175	35715	62	3036	1661	AACTTTATATTTTATTTTTGGAGCATGAGCAGGAATAGTAGGAACTTCATTAAGAATATTAATCCGTGCAGAATTAGGAAACCCTGGAGCATTAATTGGAGATGACCAAATTTATAATGTTATTGTTACTGCACATGCTTTTATTATAATTTTTTTTATAGTAATACCTATTATAATTGGAGGATTTGGAAATTGATTAGTTCCTTTAATATTAGGAGCACCAGATATAGCCTTTCCTCGAATAAATAATATAAGATTTTGACTTCTACCTCCATCATTAACCCTCCTTTTAATGAGAAGCCTTGTGGAAAGAGGTGCAGGTACAGGATGGACTGTCTACCCCCCACTCTCTTCAGGAATTGCACATGCTGGAGCATCAGTTGATTTAGCTATTTTTAG…
RRSSA234-15|Sarcophaga	6788	20189	205	9256	46450	6826	6897	6940	5873	161	2773	10041	14519	10257	8261	12720	9936	3782	6320	1654	1205	AACATTATATTTTATTTTCGGAGCGTGATCCGGAATAATTGGAACTTCTTTAAGTATTTTAATTCGAGCTGAATTAGGACACCCTGGAGCATTAATTGGTGATGATCAAATTTATAATGTAATTGTAACTGCTCATGCCTTTATTATAATTTTTTTTATAGTAATGCCAATTATAATTGGAGGATTTGGTAATTGACTAGTGCCTCTTATACTAGGTGCTCCTGATATAGCTTTCCCTCGAATAAATAATATAAGTTTTTGACTTTTACCTCCTGCACTAACTTTATTGTTAGTAAGTAGTATAGTAGAAAACGGAGCTGGAACAGGATGAACTGTTTACCCTCCGTTATCTTCAAATATTGCTCATGGAGGAGCTTCTGTTGATTTAGCAATTTTTTC…
RRMFD032-15|Dasysyrphus	9342	14953	59089	19647	6425	2227	5296	3912	2897	22104	23264	5077	5106	4012	3123	1110	2806	10265	5116	2548	1809	AACCTTATATTTTATTTTTGGAGCATGATCAGGATCCCTTGGCTTAGCATTAAGTCTTCTAATTCGAGCAGAATTAGGAACTCCAGGTACTCTTATTGGAAATGACCAAATTTATAATGTTATTGTAACAGCACATGCTTTTATTATAATTTTCTTTATAGTTATACCTATCATAATTGGGGGATTTGGAAATTGATTAGTACCTTTAATATTAGGGGCCCCTGACATGGCATTTCCTCGTATAAATAACATGAGATTTTGATTTTTACCTCCTTCACTTATATTTTTATTAATAAGAAGAATAGTAGAAAGAGGAGCAGGAACAGGATGAACTGTTTATCCTCCTCTGTCAGCTAATATTGCTCATAGAGGACCATCAGTTGATTTAGCTATTTTTAG…
RRSSA235-15|Temnostoma	35067	40745	42643	13581	6673	4213	7218	7024	3154	2466	17099	6615	4727	7666	8093	856	3207	10485	3941	1251	2519	AACTTTATATTTTATTTTTGGTGCTTGAGCAGGAATAGTAGGAACTTCATTAAGAATATTAATTCGAGCTGAATTAGGAAATCCTGGATCATTAATTGGTGATGATCAAATTTATAATGTTATTGTAACTGCTCATGCATTTGTTATAATTTTTTTTATAGTAATACCTATTATAATTGGAGGATTTGGAAATTGATTAGTCCCTTTAATATTAGGAGCTCCTGATATAGCTTTTCCTCGAATAAATAATATAAGTTTTTGACTTCTTCCTCCTTCATTAACTCTTCTTTTAATGAGAAGTATAGTTGAAAGTGGAGCTGGTACTGGATGAACAGTTTACCCCCCTTTATCTTCAGGAATTGCCCATGCTGGAGCTTCAGTTGATTTGGCTATTTTTAG…
RRMPA007-15|Platycheirus	18372	14687	11323	8356	1623	11456	13258	10797	14880	798	7658	5335	6014	6424	5949	972	3077	14716	9655	5447	4382	AACTTTATATTTTATGTTCGGAATATGATCGGGAATAATTGGAATAATATTAAGAATAATTATCCGTGTTGAATTAGGGCAACCCGGACCATTTATTAACAATGATCAAATTTACAACACAATCATTACATCACATGCATTTATCATAATTTTCTTTATAGTAATACCTATCATAATTGGGGGATTTGGTAACTGACTATTACCTATTATAATCGGAGCACCAGATATAGCATTTCCTCGAATAAATAACATAAGATTTTGACTTTTACCACCATCAATTAAACTTCTATTGATTAGATCATTAGTAGAATCTGGTGTTGGAACAGGGTGAACAGTATATCCACCACTGTCTAGTAATATTGGACATTCTGGACCAAATGTTGAATTTGCAATTTTTTC…
RRMFE2534-15|Boettcheria	35214	14420	6687	3654	10589	12263	14460	13436	15506	10471	230	9603	2462	7813	8083	4138	6539	13946	4994	1049	1099	AACTTTATATTTTATTTTTGGATTTTGATCTGGAATATTAGGTTTATCATTTAGATTATTAATTCGAACAGAACTTGGAATACCTGGATCTATAATTGGAGATGATCAAATTTACAATGTAATTGTAACATCCCATGCATTCTTAATAATTTTTTTTATAGTTATACCTATCATAATTGGAGGATTTGGGAATTGATTAATCCCTTTAATATTAGGAGCCCCTGATATAGCATTCCCACGTCTTAATAACATAAGATTTTGATTTTTACCTCCTTCATTAATTTTATTATTATCTAGAAGAATAGTAAATTCAGGATCAGGAACAGGATGAACAGTTTATCCTCCTTTATCTAGAAGAATATCCCATGCAGGAGCATCAGTTGATTTAACAATTTTTTC…
RRGCO547-15|Neodactria	8134	23932	6965	2863	21909	7304	10656	8348	11933	481	5849	9639	12951	3876	3353	9645	9058	3363	6093	1832	1990	AACTTTATATTTTATTTTTGGAATTTGAGCCGGTATAATTGGAACTTCTTTAAGATTACTAATTCGAGCTGAATTAGGAAACCCCGGATCTTTAATTGGAGACGACCAAATTTATAATACCATTGTAACAGCTCATGCTTTCATTATAATTTTTTTTATAGTTATACCAATCATAATTGGAGGATTTGGTAATTGATTAGTACCTCTGATACTAGGAGCTCCTGATATGGCTTTTCCACGAATAAACAATATAAGATTCTGATTACTCCCCCCATCTATTACTCTTCTAATTTCGAGAAGAATTGTAGAAAATGGAGCTGGAACTGGTTGAACAGTTTACCCCCCTTTATCTTCAAATATTGCTCATGGAGGAAGTTCTGTTGATTTAGCTATTTTTTC…
RRMFE3344-15|Limonia	7663	8446	295	4300	3139	6110	9850	7891	11973	16820	31585	1773	9513	5581	3430	1971	3302	14551	6389	2695	2542	AACATTATATTTTATTTTTGGTATTTGAAGAGGGATATTAGGAACTTCTTTAAGATTATTAATTCGAGCAGAATTAGGTAATCCTGGTTATTTAATTGGTGACGATCAAATTTATAACACTATTGTAACAGCTCATGCTTTTATTATAATTTTTTTTATAGTTATACCTATTATAATTGGAGGATTTGGAAATTGATTAGTTCCTTTAATATTAGGTGCTCCGGATATAGCTTTCCCCCGTATAAATAATATAAGTTTTTGATTATTACCTCCTTCTATTATACTTTTAATTTCAAGAAGAATTGTAGAAAATGGAGCAGGAACTGGATGAACAGTATACCCCCCACTTTCATCAAATATTGCTCATAGAGGTAGTTCTGTAGACCTAGCAATTTTTTC…
RRSSA2292-15|Ampedus	818	17640	1	35977	1796	6607	27131	14481	15076	2972	842	4226	980	9055	8131	1113	2280	706	6577	3719	5452	AACTTTATATTTCATTTTTGGTACATGGTCAGGAATAGTAGGAACTTCCCTCAGTCTACTAATTCGAGCCGAACTAGGAAACCCTGGATCTTTAATTGGTAACGATCAAATCTACAACGTTATCGTAACAGCCCATGCATTTGTAATAATTTTTTTCATGGTTATACCAATTGTAATTGGTGGATTTGGAAATTGATTAGTTCCCTTAATACTCGGGGCTCCTGATATAGCTTTTCCTCGAATAAACAATATAAGATTTTGACTTCTCCCTCCGTCATTAAATTTATTGCTTACTAGAAGAATAGCTGAAAGAGGAGCAGGAACTGGTTGAACAGTTTATCCACCTCTATCAGCAAATGTTGCTCATAGAGGAACTTCTGTTGATTTAGCAATTTTCAG…
RRSSA2333-15|Pterostichus	54794	14214	38	4768	9298	19992	11532	11411	15395	1871	7158	3099	4801	6464	4922	1453	3832	12988	5702	1584	722	AACTCTTTATTTTATTTTTGGAGCTTGATCAGGTATAATTGGCACATCTTTAAGATTATTAATTCGTTCAGAATTAGGTAATCCAGGATCTCTAATTGGAGATGATCAAATTTATAATGTAATTGTTACAGCACATGCTTTTATTATAATTTTTTTTATAGTAATACCTATTATAATAGGAGGATTTGGAAATTGATTAGTGCCCCTAATATTGGGAGCTCCTGATATAGCTTTCCCCCGAATAAATAACATAAGATTTTGACTTTTACCACCTTCTCTTACTTTACTTTTAATAAGAAGAATTGTGGAAAACGGGGCAGGAACTGGATGAACAGTTTACCCACCATTATCTTCAAATATTGCCCATAATGGTTCATCAGTTGATTTAACAATTTTTAG…
RRMFG3290-15|Enallagma	27252	5987	696	1647	9686	14891	10260	9336	10950	12378	34739	734	59	4005	1310	4779	6217	130	7261	2733	2103	AACCCTCTACTTTATCTTTGGTGCGTGAGCAGGAATACTAGGTACATCCCTAAGCCTACTCATCCGTGCCGAACTAGGAAACCCTGGGTCTCTAATTGGTAACGACCAAATCTACAACGTTATTGTTACCGCACACGCATTCATCATAATTTTCTTTATAGTTATACCAATCATGATTGGAGGATTCGGAAATTGGTTAGTTCCATTGATACTAGGAGCCCCAGATATAGCTTTCCCTCGAATAAATAACATAAGATTCTGGCTATTACCACCTTCATTAAGACTTTTACTAATAAGAAGAATTGTAGAAAACGGAGCAGGAACAGGATGAACTGTGTACCCACCACTATCATCTAATATTGCCCACAGAGGTTCCTCTGTAGACCTTGCAATTTTTAG…
RRSSC1963-15|Symphoromyia	5334	5599	2964	2053	845	18704	15314	13901	18819	17938	1554	9368	8639	4353	4762	3708	5025	10776	1482	1966	1494	AACATTATACTTCATTTTCGGAGCATGGGCTGGATTAGTAGGTACAGCCTTAAGAATAATTATCCGAATAGAATTAAGAACACCAGGACACCTAATTAATGATGATCAAATTTATAATGTAGTAGTAACGGCTCACGCATTTATTATAATCTTTTTTATAGTAATACCAATTATAATTGGAGGATTTGGTAATTGATTAGTCCCCTTAATAATTGGAGCCCCAGACATAGCATTTCCGCGAATAAATAATATAAGATTTTGACTATTACCACCATCATTAATATTATTAATTTCTAGTAGAATTGTAGATACAGGTGTAGGAACTGGATGAACTGTTTATCCACCCTTAGCAGGACCTATTGCACACAGCGGGGTAGCAGTAGATTTAGCTATTTTTTC…
RRSSC4804-15|Colias	41979	3917	38719	18520	744	14632	6268	6131	9090	1012	7696	2008	4719	6108	4810	7768	9489	1540	2027	1227	1119	AACCCTTTACTTCGTCTTTGGGGCATGAGCAGGAATAGTAGGAACATCCCTAAGAGTTTTAATCCGATCAGAACTGGGAAATCCAGGATCCTTAATTGGAGATGATCAAATTTACAATGTAATCGTAACAGCCCATGCATTTATCATAATTTTCTTTATAGTTATACCAATCATAATTGGAGGATTCGGAAATTGATTAGTGCCTCTAATACTTGGTGCTCCTGATATGGCCTTCCCCCGAATAAATAATATGAGATTCTGATTACTTCCCCCATCATTAGCATTACTTATTATAAGAAGAATTGTAGAAAGAGGAGCAGGAACAGGATGGACTGTTTATCCTCCCCTATCTGCTAATGTAGCTCACAGGGGATCTTCTGTAGACTTAGCTATTTTTAG…
RRGCO465-15|Ochropleura	30036	17119	19725	6473	1436	16581	13552	12685	19365	2369	12914	2038	1715	3911	2763	325	2007	9882	4674	2030	1204	AACTTTATATTTTATTTTTGGTGTGTGAGCAGGAATAATTGGAACTTCTTTAAGTTTATTAATTCGTACAGAATTAGGTAATCCTGGATCGCTAATTGGAGATGATCAAATTTATAACACTATTGTTACAGCTCATGCCTTTATTATAATTTTTTTTATAGTTATGCCAATTATAATTGGAGGATTTGGTAATTGATTAATTCCTTTGATATTAGGAGCCCCTGATATAGCTTTCCCACGTATAAATAATATAAGATTTTGATTACTACCCCCATCATTAACTTTATTAATTTCTAGAAGTATTGTTGAAAACGGAGCAGGAACAGGATGAACAGTTTACCCCCCTCTTTCTTCTAATATTGCCCATAGAGGATCTTCTGTTGATTTAGCTATTTTTTC…
RRSSC4965-15|Andrena	0	7125	0	18785	31089	4852	14101	11718	17186	545	580	2039	287	2644	5526	14004	12366	0	302	761	406	TACTTTATACTTTATTTTTGGAGCTTGATCAGGAATAATTGGAACTTCACTAAGAATTCTAATTCGAGCTGAATTAGGACACCCTGGAGCATTAATTGGAGATGACCAAATTTATAACGTAATTGTTACAGCTCATGCTTTTATTATAATTTTTTTTATAGTAATACCAATTATAATTGGAGGATTTGGTAATTGATTAGTTCCTCTAATACTAGGAGCCCCAGATATAGCTTTCCCTCGAATAAATAATATAAGTTTCTGACTTTTACCTCCTGCATTAACTTTATTGTTAGTAAGTAGTATAGTAGAAAACGGAGCTGGAACAGGATGAACTGTTTATCCTCCTTTATCTTCTAATATCGCACATGGAGGAGCTTCAGTAGATTTAGCTATTTTTTC…
RRSSC7805-15|Calligrapha	9194	6789	3239	34875	8592	2607	6899	5189	4500	3856	2409	1374	6280	4256	3358	729	2831	9992	7414	3855	3113	GATATTATATTTTATTTTTGGTATATGATCCGGAATAATTGGATCTTCCATAAGAATAATTATTCGTATAGAATTAGGGAATCCAGGTTACTTAATTAATAATGATCAAATTTATAATTCCATTGTTACAGCTCACGCTTTTATTATAATTTTTTTTATAGTTATACCAATTATAATTGGAGGATTTGGAAATTGATTAGTGCCTTTAATATTAGGGGCCCCAGATATAGCATTCCCACGAATAAATAATATAAGATTTTGACTTTTACCCCCATCATTATTAATATTAATTTTTAGAAGAATTACTAACCAAGGAGTAGGAACTGGATGAACAGTATATCCCCCTTTATCCCTAAACCTTAATCATGAAGGTCTTTCAGTTGATTTAGCTATTTTTTC…
RRMFI4192-15|Megachile	0	10267	100744	20110	917	5490	2153	2171	2667	8156	641	358	1560	4113	2023	411	1237	970	455	1145	1686	AACATTATATTTTTTATTTGGTACATGAGCCGGAATAGTAGGAACATCATTAAGAATTTTAATTCGTGCAGAATTGGGACATCCTGGAGCCTTAATTGGAGACGATCAAATTTATAATGTTATTGTAACTGCTCATGCTTTCGTAATAATTTTTTTTATAGTAATACCAATTATAATTGGAGGATTTGGAAATTGATTAGTTCCATTAATATTAGGAGCACCTGATATAGCATTTCCTCGAATAAATAATATAAGATTTTGACTACTTCCTCCTTCTTTAACTTTATTATTAGTAAGAAGTATAGTAGAAAATGGAGCTGGAACTGGATGAACAGTTTATCCACCATTATCAGCAACTATTGCTCATGGAGGAGCCTCAGTTGATTTAGCAATTTTTTC…
RRGCO513-15|Macrochilo	9178	18496	4717	7885	1254	10540	9761	9264	13055	866	10706	4542	3690	3980	3654	708	1784	7265	5048	2437	2506	AACATTATATTTTATTTTCGGAGCATGAGCAGGAATAGTAGGAACTTCATTAAGTATCCTTATTCGAGCTGAATTAGGTCATCCAGGAGCATTAATTGGAGATGATCAAATTTATAACGTAATTGTTACAGCCCATGCTTTTATTATAATTTTTTTTATAGTAATACCTATTATAATTGGAGGATTTGGTAATTGATTAGTTCCATTAATATTAGGAGCTCCTGATATAGCTTTCCCCCGAATAAACAATATAAGTTTTTGACTTTTACCTCCTGCATTAACTTTATTGTTAGTAAGTAGTATAGTAGAAAATGGAGCTGGAACAGGATGAACTGTTTACCCTCCCTTGTCTTCTAATATTGCTCATGGAGGAGCTTCTGTTGATTTAGCAATTTTTTC…
RRMFD018-15|Chalcosyrphus	24721	5439	52994	3867	1791	1737	4803	4178	2752	2117	5054	4470	1802	3334	2432	513	2077	10873	4226	2352	1796	AACTTTATATTTTATTTTCGGAGCTTGAGCTGGTATAGTAGGTACCTCTCTTAGTATTTTAATTCGAGCCGAGTTAGGTCATCCTGGAGCTCTAATTGGAGATGATCAAATTTATAATGTAATTGTAACAGCACATGCTTTTGTAATAATTTTTTTTATAGTTATACCTATTATAATTGGAGGATTTGGTAATTGATTAGTTCCACTAATACTAGGTGCCCCAGATATAGCTTTTCCTCGAATAAACAATATAAGATTTTGATTATTACCTCCTTCATTAACCTTATTATTAGTTAGAAGCATAGTAGAAAACGGGGCTGGAACAGGTTGAACAGTATACCCTCCTTTATCTTCAGTTATTGCACATGGTGGTGCCTCTGTAGATTTAGCTATTTTCTC…
RRMFG2300-15|Denticollis	6480	6006	23798	8994	3859	2122	4462	3953	5290	7204	32527	2075	3157	1752	1600	4609	4274	6598	2272	970	674	AACATTATATTTTATTTTTGGTATTTGAGCAGGAATAGTAGGAACTTCTTTGAGTTTATTAATTCGAGCAGAATTAGGTAATCCAGGTTCTTTAATTGGAGATGATCAAATTTATAATACTATTGTAACAGCTCATGCTTTTATTATAATTTTCTTCATAGTTATACCAATTATAATTGGAGGATTTGGAAATTGATTAGTGCCTTTAATATTAGGTGCTCCAGATATAGCTTTCCCTCGTATAAATAATATAAGTTTTTGATTACTTCCACCTTCTATTATACTTTTAATTTCAAGAAGAATTGTAGAAAATGGAGCAGGAACTGGATGAACAGTATACCCCCCACTTTCATCTAATATTGCTCATGGAGGAAGTTCTGTAGACTTAGCAATTTTTTC…
RRMFB1218-15|Epalpus	59008	6121	8035	12678	1390	1746	4183	4440	4661	109	4048	3557	3777	3539	3123	1173	2546	8754	4450	2872	2237	ATTATTATACTTTGTTTTTGGTTTATGATCAGGAATAATTGGATCTTCATTAAGAATAATTATCCGTATAGAACTTGGAACCCCTGGACAATTAATTGGTAATGATCAAATTTACAATACTATTGTTACTGCACATGCTTTTATTATAATTTTTTTTATAGTTATACCTTTTATAATTGGAGGATTTGGAAACTGATTAATTCCAATTATATTATCAGCACCAGATATAGCCTTCCCACGTATAAATAATATAAGATTTTGACTATTACCTCCTTCATTAATATTATTACTTATAAGCAATTCTATTGGTTCAGGTGTAGGAACTGGATGAACTTTATACCCTCCTTTATCTTCTATTATTGGCCATAATACTCCCTCTGTAGATTTAAGTATTTTTTC…
RRGCO578-15|Archips	4161	2311	3650	2489	3390	10441	5807	6298	8335	683	6821	3732	5754	5664	4396	9238	10040	2036	2967	2033	1903	AACATTATATTTTATTTTTGGAATTTGAGCAGGTATAGTAGGAACATCCCTTAGTCTAATTATTCGAACTGAACTAGGTAATCCAGGATTTTTAATTGGAGATGACCAAATTTATAATACTATTGTTACAGCTCATGCTTTTATTATAATTTTTTTTATAGTAATACCTATTATAATCGGAGGATTTGGTAATTGATTAGTCCCTCTTATACTAGGTGCTCCTGATATAGCTTTCCCCCGAATAAATAATATAAGATTTTGACTTTTACCCCCCTCATTAATTTTGTTAATTTCAAGTAGTATTGTTGAAAATGGAGCAGGAACAGGTTGAACTGTTTACCCCCCTCTTTCTTCCAACATTGCTCATGGAGGATCCTCTGTTGACCTTGCTATTTTCTC…
RRMFG2655-15|Cassida	20	6213	11375	2081	25353	1653	4967	6641	2221	562	16673	9157	16	3376	2407	4371	7196	1470	1771	670	3485	TATATTATATATTATTTTTGCTTTATGGTCAGGTATAATTGGAACATCAATGAGATTTTTAATTCGTATAGAATTAAGTAATCCAGGAGAATGAATTATAAATGATCAAATTTATAATTCTTTAGTTACTGCACATGCTTTTTTAATAATTTTTTTTATAGTTATACCTTTTATAATTGGAGGATTTGGAAATTGATTAGTTCCTTTAATATTAGGTTGTCCTGATATAGCTTTTCCTCGTATAAATAATATTAGATTTTGATTATTACCTCCATCTTTGTTTTTATTATTATTAAGAAATTTATTTAATATTACTCCAGGTACAGGATGAACAGTTTATCCTCCTTTATCTTCATCTATATTTCATAGATCTCCTTCTGTAGATTTAGCAATTTTTTC…
RRSSA3967-15|Cardiophorus	50	4106	44	11679	10479	2011	5232	3908	2338	708	5252	144	5	2345	6171	17617	13360	1301	3573	1205	822	AACTTTATACTTTATTTTCGGTGCTTGAGCTAGAATAGTCGGAACATCCCTAAGTTTATTAATTCGTTCAGAATTAGGAAACCCCGGATCTTTAATCGGAAATGATCAAATTTATAATGTAATTGTTACAGCTCATGCTTTTGTAATAATTTTCTTCATAGTTATACCTATTATAATTGGCGGATTCGGAAATTGATTAGTTCCATTAATATTAGGGGCTCCCGATATAGCATTCCCTCGAATAAATAATATAAGATTTTGATTATTACCTCCTTCTCTAACTTTATTAATTATAAGAAGAGTTGTCGAAAAAGGTGCCGGAACTGGATGAACAGTCTACCCTCCGCTTTCAGCTAATATTGCTCATAGAGGATCTTCTGTAGATTTAGCTATTTTTAG…
RRGCO519-15|Cryptocala	14154	8229	4792	7206	679	1257	5583	4621	6337	1182	31108	4082	6109	3883	2599	835	933	1238	3139	1796	2060	AACATTATATTTTTTATTTGGAATTTGATCAGGAATATTAGGAACTTCACTAAGTTTATTAATTCGTGCAGAATTAGGAAACCCAGGATCTTTAATTGGAGATGATCAAATTTATAATACAATTGTGACCGCTCATGCATTTATTATAATTTTCTTTATAGTTATACCTATTGTTATTGGAGGATTCGGAAATTGACTTATCCCATTGATATTAGGAGCTCCTGATATAGCCTTTCCTCGAATAAATAATATAAGATTTTGACTACTTCCCCCCTCATTAACCTTATTAATTTCCAGAAGAATTGTTGAAAATGGAGCAGGTACTGGATGAACTGTTTATCCTCCTTTATCTTCAAATATCGCTCATAGAGGAAGATCTGTCGATTTAGCTATTTTTTC…
RRGCO250-15|Phragmatobia	13243	8927	18	16383	2658	1981	7090	7184	10070	1411	433	3837	5697	5035	4824	4381	5450	1207	2364	1858	1688	AACATTATATTTTATTTTTGGTATTTGAGCTGGTATAATTGGTACTTCTCTAAGATTATTAATTCGTGCTGAATTAGGAAATCCTGGATCTTTAATTGGGGATGACCAAATTTATAATACTATTGTAACTGCTCACGCATTTATTATAATTTTTTTCATGGTTATACCTATTATAATTGGAGGATTTGGAAATTGATTAGTTCCCTTAATATTAGGAGCTCCTGATATAGCATTCCCCCGAATAAATAATATAAGATTTTGATTATTACCCCCCTCTATTATACTTTTAATCTCAAGTAGAGTAGTAGAAAATGGAGCAGGTACCGGATGAACAGTTTATCCCCCACTTTCATCAAACATTGCTCATAGCGGAAGATCTGTAGATCTAGCTATTTTTTC…
RRMFC2020-15|Myospila	7935	5141	5713	1267	14680	10744	4389	4272	5860	428	1809	4356	1609	4725	4088	3294	7981	8696	2490	1180	733	AACTTTATATTTTATTTTCGGAGCATGATCTGGAATAATTGGTACTTCATTAAGTATTTTAATTCGAGCTGAATTAGGACATCCTGGTTCATTAATTGGTGATGATCAAATTTATAATGTAATTGTTACTGCTCATGCATTTATTATAATTTTTTTTATAGTAATACCAATTATAATTGGAGGATTTGGAAATTGATTAGTTCCTTTAATATTAGGAGCCCCAGATATAGCTTTTCCACGAATAAATAATATAAGTTTTTGATTACTTCCCCCTTCATTAACACTTTTATTAGCAAGTAGTATAGTAGAAAACGGAACTGGTACAGGATGAACAGTTTACCCCCCTTTATCCTCAGTAATTGCTCATGGAGGAGCTTCTGTTGATTTAGCAATTTTTTC…
RRSSC3214-15|Zelus	2	3861	11	31991	769	1888	5599	5990	6436	1	4333	6291	7517	4340	3656	5868	5537	513	2462	1271	1137	AACCTTATATTTTATTTTTGGAAGTTGATCAGGATTATTAGGAACATCTTTAAGAGTTCTAATTCGAACAGAATTAGGAACTACTAAATCTTTAATTAATAATGATCAAATTTATAATGTTTTAGTCACTGCTCATGCTTTTATTATAATTTTTTTTATAGTAATACCAATTATAATTGGAGGTTTTGGCAATTGACTTGTTCCTTTAATGTTAGGAGCTCCAGATATGGCATTCCCACGAATAAATAATATAAGATTTTGACTTTTGCCTCCTTCTTTAAATTTTTTATTACTTAGAAGTTTAGTAGAAAATGGAACTGGAACTGGTTGAACTGTCTATCCTCCTTTAGCAAGAAACATCGGTCATATGGGGAGTTCTGTTGATTTATCTATTTTTTC…
RRGCO427-15|Elophila	11117	13603	6808	6858	6959	632	4246	3648	1354	620	344	6281	9912	3555	3474	7491	3512	9	4830	1386	944	AACATTATACTTTTTATTTGGAATGTGAGCTGGAATAGTGGGATCTGCAATAAGATTAATTATCCGTATTGAATTGGGTCAGCCCGGAAGATTTATTGGAGATGACCAAATTTATAACGTTGTAGTTACAGCACATGCCTTTGTAATAATTTTCTTTATAGTTATACCTATTATAATTGGAGGATTCGGAAATTGATTAGTACCTTTAATAATTGGAGCCCCTGATATGGCATTCCCTCGAATAAATAATATAAGATTTTGATTATTACCTCCTTCCTTAACATTATTAATAGTAAGTAGATTAGCAGAGGCTGGAGCTGGGACTGGATGAACTGTTTATCCTCCCTTATCTAGTAACCTTTCCCATAGAGGAGCTTCTGTAGATCTAGCAATCTTTTC…
RRGCO276-15|Desmia	5671	12394	1035	3939	1116	9876	7666	7977	10722	653	3317	4178	7756	5483	3455	890	1985	2218	3519	1669	1323	AACATTATATTTTATTTTTGGAATTTGAGCAGGAATAGTCGGAACATCTTTAAGATTATTAATTCGAGCTGAATTAGGAAATCCCGGATCTTTAATTGGGGATGATCAAATTTATAATACTATTGTTACAGCACATGCTTTTATTATAATTTTTTTTATAGTTATACCAATTATAATTGGAGGTTTTGGAAATTGATTAGTACCATTAATATTAGGAGCTCCAGATATAGCCTTCCCTCGAATAAATAACATAAGTTTTTGATTATTACCTCCTTCATTAACCCTTTTAATTTCAAGAAGAATTGTAGAAAATGGAGCAGGAACAGGATGAACAGTTTACCCCCCACTTTCATCTAATATCGCTCATGGTGGTAGATCAGTAGATCTAGCTATTTTTTC…
RRGCO055-15|Phalaenophana	8842	7753	13560	6346	3533	5560	4042	3345	5850	13618	8555	1278	4471	2295	1940	3771	3494	1143	1979	959	596	AACATTATATTTTATTTTTGGGATCTGAGCAGGAATAGTTGGAACATCCTTAAGATTATTAATTCGTGCTGAATTAGGAAATCCTGGTTCTTTAATTGGAGATGATCAAATCTATAATACTATCGTAACAGCTCATGCTTTTATTATAATTTTTTTTATAGTTATACCAATTATAATTGGAGGATTCGGTAATTGATTAGTGCCTTTAATATTAGGAGCTCCTGATATAGCTTTTCCACGAATAAATAATATAAGTTTTTGACTTTTACCTCCATCATTAACTTTATTAATTTCAAGAAGAATTGTAGAAAATGGAGCAGGAACAGGATGAACAGTTTACCCCCCACTTTCATCTAATATTGCTCATGGTGGAAGATCAGTAGATTTAGCTATTTTTTC…
RRSSA228-15|Chrysops	96	2962	0	4702	2188	6676	4297	3428	3461	18450	6995	6395	5870	3427	2360	751	914	497	4636	1526	3120	AACATTATATTTTATTTTTGGAATTTGAGCAGGAATAGTTGGAACTTCTTTAAGATTATTAATTCGTGCTGAATTAGGAAATCCAGGATCTTTAATTGGAGATGACCAAATTTATAATACTATTGTAACAGCACATGCTTTTATTATAATTTTTTTTATAGTAATACCTATTATAATTGGAGGATTTGGTAATTGATTAGTTCCCCTTATACTAGGAGCCCCAGATATAGCCTTTCCTCGAATAAATAATATAAGTTTTTGACTTCTCCCCCCCTCATTAACTTTATTAATTTCAAGAAGAATTGTAGAAAATGGAGCAGGAACAGGATGAACAGTTTACCCCCCACTTTCATCTAATATTGCCCATAGAGGAAGATCAGTAGATTTAGCTATTTTTTC…
RRMFE2527-15|Parasetigena	2716	6798	5737	1980	3647	9328	5408	4959	6845	346	3183	3543	6497	3799	5379	4110	4751	7396	2770	1070	596	AACACTATATTTTATTTTTGGTGCTTGATCTGGATTACTAGGAACATCTCTAAGAGTAATAATTCGAACTGAATTAGGTTCAGTAGGGTCATTAATTAAAAATGATCAAATTTATAATGTAATGGTTACTGCTCATGCTTTTATTATAATTTTTTTTATAGTGATACCTATAATAATTGGAGGATTTGGAAATTGACTAGTTCCTTTAATACTAAGATGTCCTGATATAGCTTTTCCTCGAATAAATAATATAAGATTTTGATTACTTCCACCATCTTTAAATTTTCTTTTATTAAGAAGATTAGTAGAAAGAGGAACAGGAACTGGTTGAACTGTTTATCCTCCACTTGCAAGAACAGTAGGACACATAGGAAGTTCTGTGGATTTATCAATTTTTTC…
RRSSC7193-15|Nephrotoma	2857	7154	4869	522	1525	7080	7142	6609	9598	3391	6902	4753	4734	3141	3029	4079	4573	6102	3104	838	527	GACTTTGTACTTTATTTTTGGTGCATGAGCAGGAATAGTAGGAACTTCTTTAAGTATATTGATTCGAGCAGAATTAGGAAACCCGGGATCATTAATTGGTGATGATCAAATTTATAATGTAATTGTTACTGCCCATGCATTTATTATAATTTTCTTTATAGTAATACCTATTATAATTGGAGGATTTGGAAATTGATTAGTTCCTTTAATATTGGGAGCTCCTGATATAGCATTTCCTCGAATAAATAATATAAGTTTCTGATTACTTCCTCCTTCTTTAACTTTGCTCTTAATGAGAAGAATAGTTGAAAGAGGAGCAGGGACCGGATGAACAGTTTACCCTCCTTTATCTTCTGGAATTGCTCACGCAGGAGCTTCGGTTGATTTAGCTATTTTTAG…
RRGCO238-15|Ecliptopera	11909	2156	9066	10828	1732	4960	1431	1750	2631	30919	1298	1096	1277	3424	2761	2620	3558	826	958	920	1023	AACTTTATATTTTATTTTTGGAGCCTGAGCAGGAATAGTGGGAACATCATTAAGAATACTAATTCGAGCTGAACTAGGTCATCCAGGTGCTTTAATTGGTGACGACCAAATCTATAACGTAATTGTTACAGCCCATGCTTTCGTAATAATTTTCTTTATAGTAATACCTATTATAATTGGAGGATTCGGAAATTGACTTGTTCCTTTAATACTAGGAGCCCCTGATATAGCTTTTCCTCGTATAAATAATATAAGATTTTGACTTCTCCCACCATCTTTAACTCTTCTTCTAATAAGCAGAATAGTAGAAAATGGGGCTGGGACAGGTTGAACAGTTTACCCCCCTCTCTCTTCTAATATCGCTCATGGTGGTGCATCAGTTGATTTAGCTATTTTCTC…
RRMFE3088-15|Myolepta	9079	6762	6695	3045	959	4773	5903	4634	5445	16053	6798	677	19	3360	2976	712	1283	5139	1872	1435	1708	AACATTATATTTTATTTTTGGAATTTGAGCAGGAATAGTTGGTACTTCTTTAAGATTATTAATTCGTGCTGAATTAGGAAATCCTGGATCTTTAATTGGAGATGACCAAATTTATAATACTATCGTTACCGCTCATGCTTTTATTATAATTTTTTTTATAGTAATACCTATTATAATTGGAGGATTTGGAAATTGATTAGTTCCATTAATACTAGGAGCTCCTGATATAGCTTTTCCACGAATAAATAATATAAGATTTTGAATACTCCCCCCATCTCTTATACTACTTATTTCAAGAAGAATTGTAGAAACTGGAGCAGGTACTGGATGAACTGTATATCCCCCCCTTTCATCTAATATTGCTCATAGTGGAACCTCAGTTGATTTAGCTATTTTCTC…
RRMFG2356-15|Melanoplus	26991	749	459	4573	32901	630	1468	1017	2668	0	309	6522	3734	2817	2978	510	5049	4211	2230	213	560	AACCTTATATTTTTTATTTGGAATATGGGCTGGAATAATCGGAACTTCTCTTAGAATTTTAATTCGACTAGAATTAGGAACTACAGGAAGTTTAATTGGAAATGACCAAATTTATAACGTAATTGTTACTGCCCATGCTTTTATTATAATTTTTTTTATAGTTATACCTATTATAATTGGAGGTTTTGGAAATTGATTGGTACCTTTAATAATTGGGGCCCCTGATATAGCGTTCCCCCGTTTAAATAATATAAGATTTTGGCTTTTACCCCCTGCTTTAACTCTTCTTTTATTTAGAAGAATAGTAGAAATAGGAGCTGGAACTGGGTGAACTGTTTATCCTCCTTTATCTTCAAATTTAGCCCATAATGGACCTTCTGTTGATTTAGTTATTTTTAG…
RRGCO536-15|Depressaria	5428	5585	18274	2599	3853	6847	5021	4742	6958	379	5060	2475	3697	1883	1984	2095	3988	4857	1540	896	888	TACATTATACTTTTTATTTGGTATATGATCTGGAATAATTGGTTCCTCCATAAGATGAATTATCCGAGTAGAATTAGGACAACCAGGATCCTTTATTGGAGATGACCAAATCTATAATGTTATCGTAACTGCCCATGCATTCATCATAATTTTTTTCATGGTTATACCAATTATAATTGGAGGTTTTGGCAATTGATTAGTACCTTTAATAATTGGGGCACCAGATATAGCCTTCCCTCGAATAAATAATATATCATTTTGACTTTTACCACCTTCACTAACATTACTTTTATCAAGAAGAATAGTAGAAATAGGAGCAGGAACTGGATGAACAGTTTATCCTCCTTTATCAAACAGATTATTCCACAGAGGAGCATCAGTAGATATAGCAATCTTCTC…
RRGCO222-15|Haploa	10191	4181	8295	5135	4527	6654	3630	3947	5587	598	4417	1288	2926	2526	2547	2942	4927	4069	1407	993	844	AACTTTATATTTTATTTTTGGTATTTGATCTGGAATAGTAGGTACTTCATTAAGTTTATTAATTCGTGCTGAATTAGGAAATCCCGGATCTTTAATTGGAGATGATCAAATTTATAATACTATCGTAACAGCTCATGCCTTTATTATAATTTTTTTTATGGTTATACCTATTATAATTGGCGGATTTGGAAATTGATTAGTGCCTTTAATATTAGGTGCTCCTGATATAGCTTTCCCTCGAATAAATAATATAAGATTCTGATTACTACCTCCTTCATTAACTTTACTAATTTCCAGAAGAATTGTAGAAAATGGAGCAGGAACTGGATGAACAGTGTACCCCCCACTTTCATCTAATATTGCTCATGGAGGAAGATCTGTTGATTTAGCTATTTTTTC…
RRGCO537-15|Lascoria	3799	10631	16031	2667	1056	5377	5010	5093	6810	447	6225	2777	4839	2267	1258	741	1236	1217	2193	872	1153	AACTTTATATTTAATATTTGGAGCATGGGCCGGAATAGTAGGAACTGCTCTAAGAATATTAATTCGAGTTGAATTAGGACAACCTGGATCATTAATTGGAGATGATCAAATTTATAATGTAGTAGTTACTGCACATGCATTTGTTATAATTTTTTTTATAGTTATACCTATTATAATCGGAGGATTTGGAAATTGACTGGTACCATTAATATTAGGAGCGCCAGATATGGCTTTTCCACGATTAAATAACATGAGATTTTGACTTTTACCCCCATCACTAACCTTATTACTAGCAAGAAGATTAGTAGAAAGAGGAGCCGGGACTGGTTGAACTGTATATCCTCCATTAGCAGGGGTAATTGCTCATGCTGGAGCATCCGTTGATTTAACTATTTTTTC…
RRSSA226-15|Hybomitra	23429	3419	1311	6871	272	2073	1831	1568	1026	24552	3984	2991	2708	1518	917	334	474	744	1495	687	1043	AACTTTATATTTTGTATTTGGGGCTTGATCAGGAATAGTGGGGACTTCATTGAGCTTGTTGATTCGGGCAGAATTGGGCCAACCTGGAGCTTTAATCGGAGATGATCAAATTTATAATGTAATTGTTACGGCCCATGCTTTTGTAATGATTTTTTTTATGGTAATGCCTATTATGATTGGAGGTTTTGGGAATTGACTGGTACCTTTGATGTTGAGAGCCCCAGATATGGCCTTTCCCCGAATAAACAACATGAGTTTTTGGTTACTACCCCCTTCGCTTATGCTTTTGCTTTCTGGGAGTATGGTAGATAGAGGAGCTGGTACAGGTTGGACAGTTTACCCCCCTTTGTCGGGGGCCATCGCCCACGCAGGGGCTTCGGTAGATTTGAGTATTTTTTC…
RRGCO376-15|Dioryctria	15229	3186	6025	9358	4435	2911	1045	1359	1872	15818	8158	449	1245	1724	1149	1136	2969	470	690	352	315	AACTTTATATTTTATTTTTGGTGTTTGGTCAGGACTATTAGGAACATCTCTAAGAGTACTAATTCGAACAGAACTGGGAACTCTTGGATCTTTAATTAAAAATGATCAAATTTATAATGTTTTAGTTACTGCACATGCTTTTATTATGATTTTTTTTATAGTGATGCCAATTATAATTGGCGGGTTTGGAAACTGATTAGTTCCTTTAATATTGGGAGCTCCAGATATAGCCTTTCCTCGAATAAATAACATAAGATTTTGGTTACTCCCTCCTTCATTAAATTTTTTACTTTTAAGAAGAATAGTGGAAAGAGGGACTGGAACAGGTTGAACTGTTTACCCCCCTTTAGCTAGAAATATCGCTCATATGGGCAGATCAGTTGATTTATCAATTTTTTC…
RRGCO570-15|Urola	3330	2440	6999	2498	1326	1012	4272	4081	3919	257	9638	3714	5695	2120	1835	5023	3193	26	2236	798	675	AACATTATATTTCTTATTCGGAATATGAGCCGGAATAATTGGGACCTCTTTAAGAATTTTAATTCGTCTTGAATTAGGAACTACTAATAGATTAATTGGAAATGACCAAATTTATAATGTAATTGTAACAGCTCATGCCTTCATTATAATTTTTTTTATAGTTATACCAATTATAATTGGAGGATTTGGAAATTGACTTGTTCCTTTAATAATTGGAGCACCTGACATAGCTTTCCCTCGATTAAATAATATAAGATTTTGACTACTCCCACCTGCCTTAACCTTACTTATTATTAGAAGATTAGTGGAAATAGGTGCAGGAACTGGATGAACTGTCTATCCTCCTTTATCCTCTAACTTAGCTCATAATGGGCCTTCAGTAGATTTAGTAATTTTTAG…
RRMFG3282-15|Ctenophora	7980	6270	4	4541	839	6137	5376	5308	6997	10003	1181	2330	1494	2555	1301	524	1171	2777	2308	885	585	AACATTATATTTTATTTTTGGAGCATGAGCAGGAATAGTAGGAACTTCATTAAGCATATTAATTCGAGCTGAATTGGGAACTCCTGGTGCATTAATTGGTGATGATCAAATTTATAATGTTATCGTTACTGCACATGCTTTTATCATAATTTTTTTTATAGTTATACCTATTATAATTGGAGGATTTGGAAATTGATTAGTACCTTTAATACTAGGTGCTCCTGATATAGCCTTTCCTCGAATAAATAATATAAGTTTTTGACTACTTCCCCCTTCTTTAACTCTTCTTTTAATAAGAAGAATAGTAGAAAGTGGAGCTGGAACTGGATGAACAGTTTATCCACCTTTATCATCTGGAATTGCCCATAGAGGAGCTTCAGTTGATTTAGCAATTTTTAG…
RRSSA2338-15|Platynus	8003	4597	48	2032	1027	5263	3907	3801	4014	1378	9286	4823	990	2883	2162	375	1338	5833	2349	928	563	AACCTTATATTTTATTTTTGGAATTTGATCAGGAATATTAGGAACATCATTAAGATTATTAATTCGAATGGAATTAAGAACCCCTGGAGCATTAATTGGAAATGATCAAATTTATAATACAATTGTAACAGCACATGCTTTTATTATAATTTTTTTTATAGTTATACCTATTATAATAGGAGGATTTGGTAATTGAATATTACCCTTAATACTAGGAACCCCTGATATAGCTTTCCCTCGAATAAATAATTTAAGATTTTGATTATTACCTCCATCATTATTACTGTTAATTTCAAGAAGATTAGTAGAAAATGGAGCAGGAACAGGATGAACTGTTTACCCACCTTTATCCTCAAATATTTCTCACAGAGGAAGATCTGTAGACTTAGCAATTTTTTC…
RRSSC7852-15|Euphylidorea	7892	1197	3870	7120	6195	1717	2269	2120	2410	14058	556	1851	2107	1548	1111	2040	1975	569	358	1115	1418	AACACTATATTTCTTATTCGGAATATGAGCAGGTATAGTAGGTTCCGCCATAAGAATCATCATTCGTATTGAACTAGGACAACCAGGAAGATTTATTGGGGATGACCAAATCTATAATGTAGTAGTCACCGCTCACGCATTCGTAATAATTTTCTTTATAGTAATACCAATTATAATTGGGGGTTTTGGTAACTGATTAGTACCATTAATAATTGGAGCCCCTGATATAGCATTTCCTCGTATAAATAATATAAGATTCTGACTATTACCCCCTTCAATTACATTATTAATAATAAGTAGATTGGCTGAATCGGGAGCAGGGACTGGTTGAACCGTCTACCCCCCATTATCTAGTAATCTATCACACAGAGGAGCATCAGTAGACTTAGCTATTTTTTC…
RRGCO075-15|Crioceris	4650	10458	0	9610	2953	804	1567	1067	300	986	2975	1895	9888	3502	2308	1082	815	107	6022	845	366	AACTTTATATTTTATTTTCGGTAGATGATCAGGATTATTAGGTACATCCTTAAGAATCCTAATTCGAACTGAATTAGGTACCACTAAATCTTTAATTAATAATGATCAAATCTATAATGTATTAGTTACAGCTCATGCTTTTATTATAATTTTTTTTATAGTAATACCAATTATAATTGGTGGATTTGGTAATTGACTTGTTCCATTAATGCTAGGAGCCCCAGATATAGCATTTCCACGAATAAATAATATAAGATTTTGATTATTGCCTCCTTCTTTAAATTTCTTACTTCTTAGAAGATTAGTAGAAAATGGTACGGGAACTGGTTGAACTGTTTACCCACCATTAGCAAGAAATGTCGGACATATAGGTAGTTCCGTTGATCTATCTATTTTTTC…
RRGCO252-15|Zanclognatha	4346	7003	6563	1752	906	5062	4694	4320	6627	344	5220	2042	1936	1723	1723	690	969	5052	1782	918	911	AATATTATATATTATTTTTGCTTTATGATCAGGAATAATTGGAACTTCAATAAGATTCATTATTCGTATAGAATTAAGAAATCCTGGAGAATGAATTATAAATGATCAAATTTATAATTCTTTAGTTACAGCTCATGCCTTTTTAATAATTTTTTTTATAGTTATACCTTTTATAATTGGGGGGTTTGGTAATTGATTAGTTCCTTTAATATTAGGATGTCCTGATATAGCTTTCCCTCGAATAAATAATATTAGATTTTGATTATTGCCCCCATCATTAATTTTATTATTATTAAGAAATTTATTCAATATTACCCCAGGAACAGGATGAACAGTTTATCCTCCATTATCTTCATCAATATTTCATAGATCTCCATCAGTTGATTTAGCAATTTTTTC…
RRSSA3896-15|Pidonia	13756	1007	3899	5850	5848	196	4089	3558	4003	63	4344	2216	2790	2102	2281	1733	2339	4101	991	778	839	AACACTTTATTTTATATTTGGAATATGATCAGGAATAATTGGAATAATATTGAGAATAATTATTCGAATTGAATTAGGTCAACCAGGAGCATTTATTAACAATGATCAAATCTATAATACAATTATTACATCACATGCATTTATTATAATTTTCTTTATAGTTATACCAATTATAATTGGAGGATTTGGTAACTGACTATTACCTATTATAATTGGAGCTCCAGATATAGCATTTCCACGAATAAATAATATAAGATTCTGATTATTACCTCCATCAATTACAATATTATTAATTAGATCTATAGTTGAATCAGGAGTAGGAACTGGGTGGACAGTATATCCTCCTTTATCAAGAAATTTAGGTCACTCTGGGCCTAGAATTGAATTTGCAATTTTTTC…
RRMFG2329-15|Orthodes	8726	4862	2938	2015	1183	9531	4889	4952	7393	545	5103	2145	505	3380	2406	529	872	1233	1729	809	826	TACTCTCTATCTAATATTTGGTGCATGAGCAGGTATAGTAGGTACTGCATTAAGTATATTAATTCGAATTGAATTAGGTCAACCAGGATCTTTAATTGGAGATGATCAAATTTACAATGTAATTGTAACTGCACACGCATTCGTTATAATTTTCTTTATAGTAATACCAATCATAATCGGGGGATTTGGAAACTGACTGGTTCCCTTAATATTAGGTGCTCCTGATATAGCTTTTCCACGACTAAATAATATAAGATTTTGATTATTACCTCCGTCATTAACCCTACTTCTAGCAAGAAGTCTAGTAGAAAGAGGGGCTGGTACAGGATGAACTGTATATCCACCCTTAGCTGGAGCTATTGCCCATGCAGGAGGGTCTGTAGATTTAACAATTTTCTC…
RRGCO561-15|Phalaenostola	6706	7024	9508	3325	794	3305	2798	3037	4370	778	8103	1598	1232	1455	1399	421	822	3447	1444	1070	1119	AACTCTATATTTTATTTTTGGAATTTGAGCAGGTATAATTGGTACATCATTAAGTTTATTAATCCGAGCTGAATTAGGAAACCCAGGATCCTTAATTGGTGATGATCAAATTTATAATACTATTGTAACAGCTCATGCTTTTATTATAATTTTTTTTATAGTTATACCAATCATAATTGGAGGATTTGGAAATTGATTAATTCCTTTAATGCTAGGAGCTCCTGATATAGCTTTCCCCCGAATAAATAATATAAGATTTTGATTATTACCCCCATCAATTACATTGTTAATTTCAAGAAGAATTGTAGAAAATGGAGCAGGAACTGGATGAACAGTTTACCCCCCTTTATCCTCTAATATTGCTCATGGAGGAAGCTCTGTAGATTTAGCTATTTTTTC…
RRMFA243-15|Orthosia	5442	3380	1230	2107	2203	1031	1895	1821	761	562	5586	2569	1221	7749	3513	4858	3869	1246	1732	505	750	AACTTTATATTTTATTTTTGGAATTTGAGCAGGAATAGTAGGAACTTCCTTAAGACTATTAATTCGAGCAGAATTAGGAAACCCCGGATCCTTAATTGGAGATGATCAAATTTATAATACTATTGTTACAGCTCATGCCTTTATTATAATTTTTTTTATAGTTATGCCTATTATAATTGGAGGATTTGGAAATTGATTAGTTCCTTTAATATTAGGAGCCCCAGATATAGCTTTCCCCCGAATAAACAACATAAGATTTTGATTATTACCCCCTTCTTTAACTCTTCTTATTTCCAGAAGAATTGTAGAAAATGGAGCAGGAACTGGATGAACAGTTTACCCCCCTCTTTCATCTAATATTGCCCATGGAGGAAGATCTGTTGATTTAGCTATTTTCTC…
RRSSC7819-15|Ormosia	8198	1977	6570	2649	2681	1054	2272	2016	1174	77	48	4340	4214	2950	2729	4771	3406	786	1485	943	1004	AACATTATACTTTATTTTTGGAATTTGAGCCGGAATAGTAGGGACTTCATTAAGAATGCTAATCCGAGCAGAACTAGGAAATCCTGGATCATTAATCGGAGATGACCAAATTTACAACACAATTGTAACAGCGCATGCTTTTATTATAATTTTTTTTATAGTAATGCCAATTATAATTGGAGGATTTGGGAACTGATTAGTCCCCCTTATATTGGGAGCCCCTGATATGGCATTCCCACGAATAAATAATATAAGATTTTGATTATTACCCCCATCAATTACATTATTAATTAGAAGAAGAGTAGTTGAAAATGGAGCAGGAACTGGATGAACAGTTTACCCCCCACTATCATCCAATATTGCCCACAGAGGAAGCTCTGTGGATCTAGCAATTTTTTC…
RRMFG2299-15|Melandrya	11171	5571	497	1527	603	11986	6273	6829	7780	113	1258	2339	3561	2533	1429	341	747	599	981	226	496	AACTTTATACTTTTTATTTGGAGCATGAGCCGGTATAGTAGGAACCTCTCTAAGCATATTAATTCGTACAGAATTAGGTCACCCAGGATCACTAATTGGAGATGACCAAATTTATAACGTTATTGTTACAGCACATGCTTTTGTAATAATTTTTTTTATAGTAATGCCTATTATAATTGGAGGATTTGGAAATTGATTAGTGCCATTAATATTAGGAGCCCCAGATATAGCTTTCCCTCGTATAAATAATATAAGATTTTGAATATTACCCCCTTCTTTAACTTTATTGTTAGCTAGTAGAATAGTTGAAAACGGAGCAGGAACTGGATGAACAGTTTACCCTCCTTTATCTTCAGGTATTGCCCATGGAGGAGCATCTGTTGATCTAGCAATTTTTTC…
RRMFD055-15|Tachinomyia	3054	6410	2956	799	8287	95	58	44	16	439	7964	3249	198	2735	2225	2546	4896	6250	2175	676	30	AACATTATATTTCATTTTTGGATTCTGATCAGGAATAGTGGGAACATCTCTAAGAATTTTAATTCGAGCAGAATTAGGAAACCCCGGAACATTAATCGGAAATGACCAAATCTATAATTCAATTGTTACAGCCCATGCCTTCATCATAATTTTTTTTATAGTTATACCAATTATAATTGGAGGTTTCGGGAATTGACTAGTACCCCTAATACTAGGAGCACCAGATATAGCATTCCCACGATTAAACAACATAAGATTTTGGCTTCTACCACCTTCAATTACATTTTTAATTATAAGGAGAGTTATTGAAAGAGGAGCAGGAACAGGATGAACAGTATATCCACCATTATCCTCTAATATTGCTCACAGAGGGGCCTCTGTGGACATAGCAATTTTTAG…
RRMPA001-15|Syrphus	10369	6327	3768	1612	679	2008	3157	2604	3812	4559	8810	2308	652	1201	957	378	786	4034	1979	1060	730	AACTTTATATTTTTTATTTGGATTTTGATCAGGAATAATTGGAATATCATTTAGAATATTAATTCGAATAGAACTAGGAAGTCCTGGAGCAGTAATTGGAAATGATCAAATTTATAATGTAATCGTTACTTCTCATGCTTTTTTAATAATTTTTTTTATAGTAATACCAGTAATAATTGGTGGATTTGGAAATTGATTAATTCCTTTAATATTAGGGGCCCCTGATATAGCATTTCCACGATTAAATAATATAAGATTTTGATTTTTACCCCCATCAATTATTTTATTATTATCAAGAAGAATGGTAAATTCAGGTTCAGGAACTGGTTGAACTGTTTATCCACCTCTCTCAAGAAGAATTTCACACGCTGGACCATCTGTAGATTTAACTATTTTTTC…
RRSSA3894-15|Athous	0	1458	915	1064	6124	5791	4138	2923	1826	158	532	9129	21	7327	4275	529	1799	214	575	122	1902	AACTTTATACTTCATTTTCGGGGCATGATCCGGAATAATTGGTACTTCATTAAGTATTTTAATTCGAACTGAATTAGGACATCCAGGTTCATTAATTGGTGATGATCAAATTTATAATGTAATTGTTACAGCGCATGCATTTATTATAATTTTTTTTATAGTAATACCAATTATAATTGGAGGATTCGGAAATTGATTAGTTCCTTTAATATTAGGAGCCCCAGATATAGCATTCCCACGAATAAACAATATAAGTTTTTGATTACTTCCACCTTCATTAACACTTTTATTAGCAAGTAGTATAGTAGAAAACGGAGCTGGGACAGGATGAACAGTTTACCCACCTTTATCTTCAGTGATTGCTCATGGAGGAGCTTCTGTTGATTTAGCAATTTTTTC…
RRMPG974-15|Compsobata	279	956	1540	4452	1082	1336	1605	1504	1819	14691	13593	2166	1857	1120	1168	1437	779	410	358	629	489	AATAATATATTTCCTATTTGCATTATGATCAGGAATAATTGGAACTTCATTAAGAATAATTATTCGTATAGAATTAGGATCAGTTTCCCAATTAATTGGAGATGATCAAATTTATAATACTATTATTACTAGTCATGCCTTTATTATAATTTTTTTTATAGTAATACCATTTATAATTGGAGGATTTGGAAACTGATTAGTTCCATTAATACTAGGAGCACCAGATATAGCATTTCCTCGAATAAATAATATAAGATTTTGATTATTAATTCCATCATTAAGACTATTAATTTTTAGAAGAATTACAGATACAGGAACAGGAACAGGATGAACAGTTTATCCACCCCTTTCTTCATCACTTTACACAAGAGGTTATTCAGTTGATCTCTCAATTTTTTC…
RRMFD560-15|Cyrtophorus	13	9090	1	1209	2407	4775	4504	4059	4949	75	7790	3001	3131	2177	2216	1171	1712	537	1105	70	728	AACATTATATTTTATTTTTGGATTTTGATCTGGAATATTAGGATTATCATTTAGAATATTAATTCGAACAGAATTAGGAATACCTGGATCAATAATTGGAGATGATCAAATTTATAATGTAATTGTAACATCACATGCATTTTTAATAATTTTTTTTATAGTTATACCTATTATAATTGGAGGTTTTGGAAATTGATTAGTCCCTTTAATATTAGGAGCACCAGATATAGCATTTCCTCGATTAAACAACATAAGATTTTGATTTTTACCACCTTCAATCACTCTTATTCTTTCAAGAAGATTAGTAAATTCTGGTTCAGGAACAGGATGAACTGTTTATCCACCCCTATCTAGAGGAATATCACACGCTGGAGCTTCAGTAGATTTAACAATTTTCTC…
RRMPG978-15|Polydrusus	8494	1439	13604	779	6855	3336	4040	2857	4414	2032	295	1712	133	682	860	1236	2072	2511	677	511	378	TATTCTTTATTTTATTTTAGGATTATGATCTGGAATAATTGGATCTTCTATAAGTATTATTATTCGTATAGAATTAGGTAATCCAAATTCATTAATTAATAATGATCAAATTTACAATTCTATTATTACTGCTCACGCTTTTATTATAATTTTTTTTATAGTAATGCCTATTATAATTGGAGGGTTTGGAAATTGATTAATCCCCCTTATATTAGGAGCTCCTGATATAGCATTTCCACGAATAAATAACATAAGATTTTGATTATTAATTCCCTCATTAATAATATTAATTTCAAGAAATATTATAAATCAAGGAATTGGAACTGGGTGAACAGTCTACCCCCCATTATCTTCTAATATTAATCATGAAGGAAATTCTCTAGATTTAGGAATTTTTTC…
RRSSC4805-15|Coenonympha	2333	2079	170	1196	3209	4881	3776	2394	3716	1571	666	2252	3421	2546	2250	3947	2863	1419	1673	425	265	AACTTTATACTTCATTTTTGGTATTTGAGCAGGAATAGTCGGTACTTCCTTAAGTTTATTAATTCGAGCAGAATTAGGAAATCCAGGACAATTAATTGGAGATGATCAAATTTATAATACTATTGTTACAGCTCACGCTTTTATTATAATTTTTTTCATAGTTATACCTATTATAATCGGAGGATTTGGAAATTGATTAGTACCTTTAATATTAGGAGCTCCAGATATAGCATTTCCACGAATAAATAATATAAGATTTTGACTTTTACCTCCTTCATTAACTTTATTGATTTCTAGAAGAATTGTAGAAAATGGAGCTGGAACAGGATGAACTGTTTACCCACCTTTATCATCTAATATTGCTCACGGAGGTAGTTCAGTTGATTTAGCTATTTTTTC…
RRSSC7787-15|Microdon	972	2736	1422	1344	328	3306	6527	5868	6874	23	712	1024	1676	3607	3340	566	1935	3566	303	653	356	TATATTATATTTTATCTTTGCTATATGATCTGGTATAATTGGAGCTTCTCTAAGTATAATTATTCGAATAGAATTAAGATGCCCTGGTGCATGAATTAATAATGATCAAATTTATAATACAATTATTACTTCACACGCCTTCATTATAATTTTTTTTATAGTTATACCATTTATAATTGGAGGTTTTGGAAATTGATTAGTTCCATTAATAATTGGAGCTCCTGATATAGCTTTCCCACGTATAAATAATATAAGATTTTGATTATTACCCCCTTCACTTCTTATATTATTAATAAGTGGAATTTTAGGAGCTGGTTCAGGTACTGGATGAACTATTTATCCACCTTTATCATCCTTTATTTATCACTCTTCTTCCTCAATAGATTTTACTATTTTTTC…
RRSSC4125-15|Atalantycha	7754	3358	1121	7933	990	2901	2874	3581	2416	189	3818	2027	2543	2425	1847	2317	2290	11	758	328	553	AACTTTATATTTTATTTTTGGAGCTTGAGCAGGAATAGTAGGAACTTCTCTTAGTATATTAATTCGAGCAGAATTAGGACACCCGGGTTCATTAATTGGAGATGATCAAATTTATAATGTTATTGTAACTGCTCATGCATTTGTAATAATTTTTTTTATAGTTATACCTATTATAATTGGAGGATTCGGAAATTGATTAGTTCCATTAATATTAGGAGCGCCAGATATAGCTTTTCCTCGAATAAATAATATAAGATTCTGAATATTACCTCCATCCCTTACATTACTATTAACTTCTTCAATAGTAGACGCAGGGGCTGGTACTGGATGAACAGTATACCCTCCTTTAGCAGCTGGAATTGCTCATAGAGGAGCATCAGTAGATTTAGCAATTTTTTC…
RRMFD008-15|Lepyronia	4931	8310	9090	1312	459	3941	3032	3329	3624	2361	2269	199	14	1904	1434	276	1497	3581	1329	353	367	AATTTTATATTTCTTATTTGGCATATGAGCTGGAATAATTGGATCATCTTTTAGTATAATCATTCGAATAGAACTTGGAAATCCTGGATTCCTTATTAATAATGATCAAATTTACAATTCAATTGTTACTATACATGCATTCATCATAATTTTTTTTATAGTAATACCCATTATAATTGGAGGATTTGGAAATTGACTAACCCCTTTAATATTAGGTGCCCCTGATATAGCTTTCCCCCGAATAAATAATATAAGATTTTGATTATTACCACCATCACTTTTTTTATTAATTAATAGTTCATTTATTAATCAAGGAGTTGGGACAGGTTGAACTATATACCCCCCCCTATCATCTAATATTAATCATGAAGGTATATCAATAGATTTATCAATTTTTTC…
RRGCO550-15|Ypsolopha	2722	5193	2044	1932	2533	5638	2693	2691	3995	93	471	1994	2424	2148	1553	3026	3166	721	967	438	532	AACACTATATTTTATTTTTGGAATTTGAAGAGGAATAGTAGGAACATCCTTAAGATTATTAATTCGCGCTGAATTAGGAAACCCAGGATCATTAATTGGCGATGATCAAATTTATAATACTATTGTTACAGCTCATGCATTTATTATAATTTTTTTTATAGTTATACCTATTATAATTGGGGGATTTGGAAATTGATTAGTCCCCTTAATATTAGGAGCCCCAGATATAGCATTCCCTCGAATAAATAACATAAGATTTTGATTATTACCCCCCTCTTTAACTTTACTGATTTCTAGAAGAATTGTAGAAAATGGAGCTGGAACAGGATGAACGGTTTACCCCCCCCTTTCATCTAATATTGCTCACAGAGGAGGATCTGTTGATTTAACTATTTTCTC…
RRMFI4172-15|Banchus	0	7249	3701	679	5303	3840	1684	2118	2183	5207	1138	800	328	1986	1381	1600	3765	1794	387	566	621	AACATTATACTTTATTTTTGGGGCTTGAGCAGGAATAGTAGGAACTTCTTTAAGAATTTTAATTCGGGCTGAATTAGGACATCCTGGAGCATTAATTGGTGATGATCAGATTTATAATGTAATTGTCACAGCTCATGCTTTTATTATAATTTTCTTCATAGTAATACCTATTATAATTGGAGGATTTGGAAATTGATTAGTTCCATTAATATTAGGAGCCCCTGATATAGCTTTCCCACGAATAAATAATATAAGATTTTGAATACTACCTCCTTCTATTACTCTATTAGTATCTAGTAGTTTAGTCGAAACAGGAGCAGGAACAGGTTGAACAGTATACCCCCCACTTTCATCTGGAATTGCTCATGCTGGAGCATCTGTAGATTTAGCAATTTTCTC…
RRGCO694-15|Choristoneura	2195	6759	1229	1407	830	5052	4567	4350	6198	223	8287	525	2583	1841	1196	435	649	522	1107	389	401	AACTTTATATTTTATCTTTGGAGCTTGATCAGGAATAATTGGAACTTCATTAAGTATTTTAATTCGAACTGAATTAGGACATCCTGGAGCTTTAATTGGTGACGATCAAATTTATAATGTAATTGTAACAGCTCATGCTTTTGTAATAATTTTCTTTATAGTAATACCTATTATAATTGGTGGATTTGGAAATTGATTAGTACCTTTAATACTTGGAGCTCCAGATATAGCATTTCCTCGAATAAATAATATAAGATTCTGACTTTTACCTCCTGCTTTAATTTTATTACTAACTAGCAATATAGTTGAAAATGGAGCTGGAACAGGATGAACTGTTTATCCACCCCTATCTTCAAATATTGCTCATAGAGGAGCTTCTGTAGATTTAACAATTTTTTC…
RRSSA4311-15|Serica	172	6140	0	248	2982	1562	4956	3632	3122	48	865	3861	11	6325	4159	215	1540	84	4308	2	16	AATATTATATTTCATTTTTGCTATATGAGCAGGGATAATTGGAACATCGTTAAGAATAATTATTCGAATAGAATTAAGAATACCTGGAATATGAATTAATAATGATCAAATATATAATACTATTGTTACATCACATGCATTTATTATAATTTTCTTTATAGTTATACCATTTATAATTGGAGGATTCGGAAATTGATTAATTCCTATTATAATTGGAGCTCCAGATATAGCTTTTCCACGAATAAATAATATAAGATTTTGATTATTACCACCATCTTTAATATTATTATTAATAAGAAGAAGTTTATACTCAGGATCAGGTACTGGATGAACAATTTATCCTCCATTATCATCTTCTATATACCATCCTTCATTATCTGTAGACTTTACAATCTTTTC…
RRSSA2273-15|Ellychnia	16559	3620	6	279	1819	1004	2921	2743	1311	10	140	2014	8	2849	2373	2505	3531	5455	1598	76	15	AACTTTATATTTTATTTTCGGAGCATGATCTGGAATAATTGGAACTTCATTAAGTATTTTAATTCGAACTGAATTAGGACATCCTGGCTCATTAATTGGTGATGATCAAATTTATAATGTAATTGTTACAGCTCATGCATTTATTATAATTTTTTTTATAGTAATACCTATTATAATTGGAGGATTTGGAAATTGATTAGTACCTTTAATATTAGGGGCTCCAGATATAGCTTTCCCACGAATAAATAATATAAGTTTTTGATTACTTCCTCCTTCATTAACACTTTTATTAGCAAGTAGTATAGTAGAAAATGGAACTGGGACAGGATGAACAGTTTACCCACCTTTATCTTCAGTGATTGCTCATGGAGGGTCTTCTGTTGATTTATCAATTTTTTC…
RRMFC2065-15|Ferdinandea	0	1827	10392	3445	246	5445	2270	2581	3069	1237	1019	2395	353	2328	1728	106	711	2152	1072	961	1264	AACTTTATATTTTATTTTTGGAGCATGATCAGGAATGGTGGGAACCTCATTAAGTATTTTAATTCGAGCTGAATTGGGGCACCCTGGAGCATTAATTGGAGATGATCAAATTTATAATGTAATTGTAACAGCTCATGCTTTTATTATAATTTTCTTTATAGTAATACCTATTATAATTGGAGGGTTCGGAAATTGACTAGTTCCTTTAATATTAGGTGCCCCAGATATAGCCTTCCCTCGAATAAATAATATGAGTTTTTGACTTCTACCCCCCGCATTAACTTTATTGTTGGTAAGAAGTATAGTAGAAAATGGAGCTGGGACAGGATGAACTGTTTACCCTCCCTTATCTTCTAATATTGCCCATGGTGGAGCTTCTGTTGATTTAGCAATTTTTTC…
RRSSA5999-15|Helius	2345	4495	402	1141	5584	2915	1880	2631	2567	36	1443	2038	2301	2757	2524	2394	2651	29	1025	522	771	AACTTTATATTTTATTTTTGGAATTTGAGCCGGAATAATTGGAACTTCATTAAGATTGCTAATTCGAGCTGAATTAGGTACCCCAGGATCTTTAATTGGAGATGATCAAATTTATAATACTATTGTAACTGCCCATGCTTTTATTATAATTTTCTTTATAGTTATACCAATTATAATTGGTGGGTTTGGTAATTGATTAGTCCCTTTAATATTAGGAGCCCCTGATATAGCTTTCCCACGAATAAATAATATAAGTTTCTGACTCTTACCCCCCTCTTTGACTTTACTGATTTCAAGTAGAGTTGTAGAAAATGGAGCTGGAACAGGATGAACAGTTTACCCCCCACTTTCATCTAATATTACACACAGTGGAAGATCTGTAGATTTAGCTATTTTTTC…
RRMFI4068-15|Compsilura	12434	2825	4436	4186	2458	2642	999	1175	1666	2542	1744	1113	1644	1074	1051	1157	2536	2143	949	587	580	AACTTTATATTTCATTTTTGGAGCTTGAGCCGGAATAGTAGGAACTTCTTTAAGTATACTAATTCGATTAGAATTAGGTCACCCTGGAGCTATAATTGGCAATGATCAAACTTATAATGTAATTGTTACAGCTCATGCTTTTATTATAATTTTTTTTATAGTAATACCAATTATAATTGGTGGATTTGGAAATTGATTAGTTCCTTTAATATTAGGTGCCCCTGATATAGCATTTCCTCGAATAAATAATATAAGTTTTTGATTACTTCCACCTTCTTTAATTTTACTATTGATAAGTAGTATAGTTGAAAACGGAGCTGGAACAGGATGAACAGTTTACCCACCACTTTCAGCTAATATTGCTCATAGAGGAACTTCTGTTGATTTAGCAATTTTTTC…
RRMFG2635-15|Dryomyza	427	2729	10182	3543	299	2344	1570	1060	774	9651	1068	2878	2794	1193	793	258	334	424	1383	477	658	AACATTATATTTCATCTTTGGAATTTGAGCAGGATTACTAGGCACCTCACTTAGTGTACTTATTCGAATAGAATTAAGAACCCCAGGAACTTTTATTGGAAATGACCAACTTTATAACGTAATAGTTACATCACATGCTTTTTTAATAATTTTCTTTATAATTATACCTATCATAATTGGGGGATTTGGAAATTGATTAGTTCCTCTTATAATTGGAGCTCCAGATATAGCATTCCCCCGAATAAACAATATAAGATTTTGACTCTTACCCCCATCTATTACTCTTCTACTAATTAGATCAATAGTAGAAAAAGGAGCTGGAACTGGATGAACAGTATACCCCCCATTATCAGCTAACATTGCTCATTCAGGAAAATGCGTTGATTTAACCATTTTCTC…
RRGCO365-15|Epinotia	3082	5207	61	1159	3597	2314	4123	3913	4606	780	2073	1151	1783	2618	2144	1800	2492	469	721	498	304	AACACTTTATTTTATTTTTGGAATTTGAGCAGGAATATTAGGAACTTCTTTAAGATTATTAATTCGAGCTGAATTAGGTAATCCAGGATCTTTAATTGGAGATGATCAAATTTATAATACTATTGTAACAGCACATGCTTTTATTATAATTTTTTTTATAGTAATACCAATTATAATTGGAGGATTTGGAAATTGATTAGTACCATTAATATTAGGGGCTCCTGATATAGCATTCCCACGAATAAATAATATAAGATTTTGATTATTACCCCCCTCTATTACTTTACTAATTTCTAGAAGAATTGTAGAAAATGGAGTAGGTACTGGATGAACAGTTTACCCCCCACTATCATCTAATATCGCTCATGGAGGAAGATCCGTTGATTTAGCAATTTTTTC…
RRGCO183-15|Amphipoea	2997	4188	1399	2230	325	3000	4095	3935	5503	144	5523	2027	2651	2126	1758	2590	1898	37	308	128	131	AATATTGTATTTTTTTTTTGGAATATGGGCTGGTATAGTAGGTTTATCAATAAGATTAATTATTCGTTTAGAATTGGGTTTACCTGGTAGAATATTGGGTAATGATCAAATTTATAATAGAATAGTAACTTCACATGCTTTTGTTATAATTTTTTTTATAGTAATACCAATTATATTAGGGGGTTTTGGAAATTGATTAATTCCTTTAATATTAGGGGCTCCTGATATAGCTTTCCCTCGAATAAATAATATAAGATTTTGATTATTATTTCCTTCATTAATTTTATTAATTTTAAGTGGATTTGTTAATGTTGGGGTTGGAACTGGATGAACAGTTTATCCTCCTTTATCTTCTATTATAGGTCATTCAGGTATTTCTGTTGATTTAGTTATTTTTTC…
RRMFD050-15|Chalcosyrphus	7421	3340	12873	1058	562	2913	1931	2527	2410	2712	2659	1434	495	1297	932	155	650	2637	1132	543	349	AACTTTATATTTTATTTTTGGTGCATGATCAGGAATAGTAGGAACTTCCTTAAGTATATTAATTCGAGCTGAATTAGGAAATCCAGGATCATTAATTGGTGACGATCAAATTTATAATGTTATTGTTACTGCTCATGCATTTGTCATAATTTTTTTTATAGTAATACCAATTATAATTGGAGGATTTGGAAATTGATTAGTTCCTTTAATATTAGGAGCTCCTGATATAGCTTTTCCTCGAATAAATAATATAAGTTTTTGATTACTTCCTCCTTCTTTAACTCTTTTATTAATGAGAAGAATAGTGGAAAGTGGAGCAGGTACAGGATGAACAGTCTACCCACCCCTATCTTCTGGTATTGCACATGCTGGAGCATCTGTTGATTTAGCTATTTTTAG…
RRGCO534-15|Limnaecia	2033	5112	3792	1419	4986	1621	2593	2306	3233	179	3936	1830	2409	1261	1544	2157	1617	473	827	409	519	TACACTTTACTTTATTTTCGGAATATGATCAGGTATAGTAGGTACCGCAATAAGATGAATCATCCGAGTAGAGCTCGGACAACCGGGCACTTTCATTGGAGATGATCAAATCTATAATGTAATTGTTACAGCTCACGCATTTATTATAATTTTCTTCATAGTAATACCAATCATAATTGGAGGATTCGGTAATTGACTAGTACCCTTAATAATTGGAGCCCCAGATATAGCCTTTCCCCGAATAAATAATATAAGATTCTGATTATTACCCCCCTCACTAACATTATTATTAATAAGTAGCCTAGTAGAAATAGGAGCAGGAACAGGATGAACAGTTTATCCTCCACTATCAAGAAATCTATCACATAGAGGTGCATCCGTAGATTTAGCAATCTTCTC…
RRMFB1224-15|Tachinomyia	803	2641	2006	917	2965	4441	2414	2272	1568	274	3562	1796	3504	1707	1354	2333	2202	1039	899	431	787	AACATTATATTTTTTATTTGGAACATGAGCTGGAATAGTGGGGACATCCTTAAGAATTTTAATTCGTGCAGAATTAGGACACCCTGGAGCATTAATTGGAGATGATCAAATTTATAATGTAATTGTTACTGCTCATGCTTTTGTAATAATTTTTTTTATAGTAATACCTATTATAATTGGAGGATTTGGAAATTGATTAGTTCCTTTAATATTAGGTGCTCCTGATATAGCATTTCCTCGAATAAATAATATAAGTTTTTGATTATTACCTCCTTCTTTAACTTTATTATTAGTAAGTAGTATAGTAGAAAATGGAGCTGGAACTGGATGAACAGTTTATCCTCCTCTTTCAGCAAGTATTGCTCATGGAGGAGCTTCTGTTGATTTAGCTATTTTTTC…
RRSSC1966-15|Eustalomyia	1982	1496	2899	1580	76	2285	2106	2471	2495	52	1821	1434	1089	1592	1686	2923	5010	2971	1294	553	566	TACTTTATATTTTATTTTTGGAGCCTGAGCTGGCATAGTAGGAACATCCCTTAGTGTTTTAATTCGAGCTGAATTGGGTCATCCAGGAGCTCTAATTGGTGACGATCAAATTTATAATGTAATTGTTACTGCTCATGCTTTTATTATAATTTTTTTTATAGTTATACCAATTATAATTGGAGGATTTGGAAATTGATTAGTTCCTTTAATACTTGGTGCACCAGATATAGCTTTCCCTCGAATAAATAATATAAGTTTTTGAATATTACCCCCATCTCTTACCCTTCTTCTTGCTAGAAGCTTAGTTGAAAATGGAGCTGGAACAGGATGAACAGTTTATCCTCCTTTATCAGCGGGAATTGCCCATGCAGGAGCTTCTGTCGATTTAGCTATTTTTTC…
RRGCO601-15|Eudeilinia	4138	5774	4767	2587	4926	2789	2362	2319	3784	242	248	1029	1457	1453	1255	1327	2661	1850	744	297	403	AACTCTTTATTTTATTTTCGGAATTTGATCTGGATTAGTAGGATCCTCTTTAAGATTCCTTATTCGAATTGAACTTAGAACTCCTGGGTCTTTAATTGGAAATGACCAAATTTATAATGTAATTGTCACTTCTCATGCATTTATTATAATTTTCTTTATAGTTATACCCATTATAATTGGAGGATTTGGAAATTGATTAGTTCCTTTAATATTAGGATCCCCAGATATAGCTTTCCCTCGAATAAATAATTTAAGATTTTGATTTTTACCTCCTTCATTACTCCTTCTAATTTTAAGAAGAATAATAAATTCAGGGGCTGGCACAGGTTGAACTGTTTACCCTCCTCTATCATCAAATCTATCTCACCTTGGGAGATCAGTAGATTTAACTATTTTCTC…
RRMPG961-15|Podabrus	4694	2327	4364	1993	476	716	2768	2439	1959	57	2415	901	2	2172	2231	1876	3447	3211	1364	662	612	AACTTTATATTTTATTTTTGGAATTTGATCAGGAATACTAGGAACATCTTTAAGTATGTTAATTCGAGCAGAATTAGGAAATCCTGGATCTTTAATCGGAGATGATCAGATTTATAATACAATTGTAACTGCTCATGCTTTCATTATAATTTTTTTTATAGTTATGCCAATTATAATTGGAGGATTTGGAAATTGATTAGTACCATTAATATTAGGAGCACCTGATATGGCCTTCCCACGACTTAATAATATAAGTTTTTGACTTTTACCACCTTCTTTAGCCTTACTAATTTCTAGTAGAATTGTGGAAAATGGAGCAGGAACAGGATGAACAGTGTACCCCCCACTCTCATCCAATATTGCCCATAGAGGAAGTTCTGTAGATCTAACAATTTTCTC…
RRSSC4130-15|Acropteroxys	112	485	109	6403	8811	148	892	754	272	1998	56	2198	1739	1335	1222	4251	1667	1165	1254	789	557	AACTTTATATTTTATTTTTGGAATCTGATCTGGTATAATTGGTACTTCTTTAAGTCTTTTAATTCGAACTGAATTAGGTAATCCTGGGTCACTCATTGGAGATGATCAAATTTATAATACAATTGTTACTGCTCACGCTTTTATTATAATTTTTTTTATAGTTATACCAATTATAATTGGAGGATTTGGTAATTGATTAATCCCCCTTATATTAGGAGCCCCTGATATAGCATTCCCCCGAATAAATAATATAAGATTTTGACTTTTACCTCCTTCTCTAATTCTTCTTATTTCTAGAAGTATTGTTGAAAATGGGGCAGGAACTGGTTGGACAGTATACCCCCCTTTATCTTCTAATATCGCCCATAGAGGAAGTTCTGTAGATTTAGCTATTTTTTC…
RRSSA229-15|Hydrophoria	2564	6434	163	1628	190	2170	2789	2953	1649	163	153	2860	5209	3423	1833	745	1119	682	2416	502	281	AACTCTTTATTTTATATTTGGGGCTTGAGCTGGAATAGTGGGAACTTCTTTAAGAATTCTAATTCGAGCCGAATTAGGGCATCCAGGAGCCTTAATTGGGGATGACCAAATTTATAATGTTATTGTAACAGCTCATGCTTTTGTTATAATTTTTTTTATAGTTATACCTATTATAATTGGAGGATTTGGTAATTGATTGGTCCCCTTAATATTAGGAGCCCCTGATATAGCATTTCCTCGAATAAATAATATAAGTTTTTGAATACTTCCCCCATCATTAACCCTTTTATTAGCAAGCAGTATAGTAGAAAATGGGGCAGGGACAGGATGAACAGTTTACCCTCCACTATCTGCAGCAATTGCTCATGGAGGAGCTTCTGTTGACTTAGCTATCTTTTC…
RRMPE026-15|Phormia	3368	3358	4614	4032	6971	2216	932	1112	577	277	698	1958	1927	2428	1707	2813	2534	435	636	203	138	AACATTATATTTTATTTTTGGAATTTGAGCTGGAATAGTAGGAACCTCATTAAGATTATTAATTCGAGCTGAATTAGGAAATCCTGGATCATTAATTGGAGATGATCAAATTTATAATACAATTGTAACAGCCCATGCTTTTATTATAATTTTTTTTATAGTTATACCTATTATAATTGGAGGATTTGGTAATTGATTAGTACCTTTAATATTAGGAGCTCCAGATATAGCATTTCCTCGAATAAATAATATAAGTTTTTGACTTCTTCCCCCATCTTTAACTTTATTAATTTCAAGAAGAATTGTAGAAAATGGAGCAGGAACAGGATGAACAGTGTACCCCCCACTTTCTTCTAATATTGCTCATGGAGGTAGATCTGTAGATCTTGCTATTTTTTC…
RRGCO486-15|Feltia	5626	4797	2054	716	284	4151	2621	2495	4550	275	6562	1908	555	846	606	144	491	3408	1370	433	432	AACATTATATTTTATTTTTGGTATTTGAGCTGGAATAGTAGGAACTTCTTTAAGTTTATTAATTCGAGCTGAATTAGGAAATCCAGGATCTTTAATTGGAGATGATCAAATTTATAACACTATTGTTACAGCACATGCTTTTATTATAATTTTTTTCATAGTAATACCTATTATAATTGGAGGATTTGGTAATTGACTTGTTCCTTTAATATTAGGAGCTCCAGATATAGCATTTCCTCGAATAAATAATATAAGTTTTTGACTTCTTCCCCCCTCATTAACTTTATTAATTTCGAGAAGAATTGTAGAAAATGGAGCAGGAACAGGATGAACAGTTTACCCCCCACTTTCATCTAATATTGCTCATGGAGGAAGATCAGTAGATTTAGCTATTTTTTC…
RRMFI4226-15|Gaurotes	1068	5858	90	3859	27	1159	3066	2208	3263	8975	4070	7	129	619	635	178	115	0	1845	958	882	AGTTTTATATTTTATTTTTGGAATATGAGCAGGAATAATTGGTTCTTCTATAAGATTAATTATTCGTATAGAATTAGGAAATCCAGGATTTTTAATTAATAATGATCAAATTTATAATTCTTTTGTTACAGCCCATGCATTTATTATAATTTTTTTTATAGTTATACCAATTATAATTGGAGGATTCGGAAATTGATTAATCCCTTTAATATTAGGATCTCCTGATATAGCCTTTCCTCGAATAAATAATATAAGATTTTGACTTCTTCCCCCTTCAATTATATTATTAATTTTTAGATCTTTAACAAATACAGGAGTTGGAACTGGATGAACAGTTTATCCTCCATTATCATTAAATATTAATCATGAAGGAATATCAGTAGATATAGCAATTTTTTC…
RRSSA3974-15|Macrorchis	4293	2806	1	2856	1322	2126	1963	2019	2508	110	840	2374	3285	2021	1779	1600	2441	253	1552	766	619	GACCCTATATTTTATATTTGGTATTTGAGCTGGAATGCTTGGAACATCCCTTAGATGACTAATTCGTATTGAATTAGGACACCCCGGATCTTTTATTGGGGATGATCAAATTTATAATGTAATTGTTACTGCACATGCTTTTATTATAATTTTCTTTATGGTTATACCTATTATAATTGGAGGATTTGGTAACTGACTAGTCCCATTAATAATTGGGGCACCAGATATAGCATTCCCTCGTATAAATAATATAAGTTTCTGACTACTACCTCCTTCAATTACATTATTAATTATTAGAAGAATTGTAGAAAAGGGGGTAGGAACAGGATGAACAGTTTATCCTCCTCTATCAGCTAACGTAGCCCATAATGGTGCATCAGTGGATCTAGCCATTTTCAG…
RRSSC1986-15|Dolichopus	8132	2376	6076	4336	1183	1463	1454	1226	722	128	487	2163	2654	3717	2731	12	3029	696	297	9	788	AACTCTGTACTTTATCTTTGGCGCATGGGCAGGTATACTAGGAACATCCCTAAGCCTATTAATCCGCGCCGAATTAGGAAACCCTGGATCTCTAATCGGTAATGATCAAATTTACAACGTCATTGTTACTGCACACGCATTCATCATAATTTTCTTCATAGTTATACCAATCATAATCGGAGGATTTGGAAATTGATTAGTACCATTAATGCTAGGAGCCCCAGACATAGCTTTCCCTCGAATGAATAACATAAGATTTTGACTCCTACCACCCTCATTAAGACTTCTTCTGATAAGAAGAATCGTAGAAAATGGAGCAGGAACAGGATGAACTGTTTACCCCCCACTTTCATCCAACATTGCCCATAGAGGTTCCTCAGTAGACCTGGCTATTTTTAG…
RRGCO473-15|Anania	399	1364	1596	258	1583	2470	2166	2299	3159	35	567	2006	745	1715	1765	2391	3045	3948	1351	464	446	AACGTTATATTTTATTTTTGGAATTTGAGCAGGGATAGTTGGAACTTCTTTAAGTTTATTAATTCGTGCAGAATTAGGAAACCCAGGATTTTTAATTGGAGATGATCAAATTTACAATACTATTGTTACAGCTCATGCCTTTATTATAATTTTTTTTATAGTTATACCAATTATAATTGGAGGATTTGGAAATTGATTAGTACCTTTAATATTAGGGGCTCCTGATATAGCTTTCCCACGAATAAATAATATAAGATTTTGATTATTACCCCCCTCTTTAATATTATTAATTTCAAGAAGAATTGTAGAAAATGGAGCTGGAACAGGATGAACAGTTTACCCTCCCCTCTCATCTAACATTGCTCATGGGGGAAGATCAGTTGACTTAGCAATTTTCTC…
RRSSA4461-15|Cyrtolobus	52	1674	178	2316	4414	3489	4025	2692	4638	209	2192	1510	2882	1444	1283	1723	1937	0	173	332	547	AACTCTTTACTTTATTTTTGGGGCTTGAGCAGGTATAATAGGAACATCTTTAAGAATTCTTATTCGAGCTGAACTAGGACATGCAGGATCTCTAATTGGTGATGATCAAATCTATAATGTTATTGTTACTGCTCACGCATTCGTCATAATTTTCTTTATAGTTATACCTATTATAATTGGAGGATTTGGAAATTGACTTGTCCCATTAATATTAGGAGCCCCTGATATAGCCTTTCCCCGAATAAATAATATAAGTTTCTGGCTTCTACCTCCATCATTAACCCTTCTTCTAGCAAGAAGTATAGTTGATAACGGAGCAGGGACAGGATGAACAGTTTATCCACCCCTATCAGCAGGAATTGCTCATGGAGGAGCATCTGTAGATTTAGCAATCTTTTC…
RRSSC4131-15|Coleomegilla	110	3101	12154	914	3096	1883	2835	2422	3821	135	315	759	1536	994	1258	1806	1945	295	52	255	728	AACTCTTTATTTTATTTTTGGAGCTTGAGCAGGAATAGTTGGAACATCTATAAGATTACTAATTCGAACTGAATTAGGAAACCCCGGATCTTTAATTGGAGATGATCAAATTTATAATGTAATTGTTACAGCTCATGCTTTTGTCATAATTTTTTTTATAGTTATACCCATTATAATTGGAGGATTCGGAAATTGATTAGTTCCCCTTATATTAGGAGCCCCTGATATAGCTTTTCCCCGAATAAATAATATAAGATTTTGACTACTTCCACCTTCATTAACTCTTTTATTAATAAGAAGAATTGTAGAAAAAGGAGCAGGAACAGGATGAACGGTTTATCCCCCCCTTTCATCAAATATTGCTCATGGTGGTTCTTCTGTTGATTTAGCTATTTTTAG…
RRGCO061-15|Calophasia	4712	5488	2229	2326	6314	3374	1686	2106	2259	208	1676	1358	968	1358	1035	1560	1840	389	325	205	322	AATTCTATATTTTATCTTTGCTATTTGATCGGGAATAATTGGCTCCTCTATAAGAATAATCATTCGACTAGAGTTAGGATCTCCTGATTCACTAATTCTTAATGATCAAACTTTCAATACCATCGTTACAAGTCATGCTTTTATTATAATTTTTTTTATAGTTATACCTTTTATAATTGGGGGATTTGGTAATTTTTTAATTCCACTTATACTAGGATCTCCTGATATAGCTTACCCTCGTTTAAATAACATAAGATTTTGATTACTTCCCCCATCGATCTCCTTATTAATCCTAAGAAATTTTATTAATGAAGGATCTGGAACTGGTTGAACTATCTACCCCCCTCTATCATCAAATACCTTCCATAGTGGCCCCTCTATTGACCTGACTATCTTTTC…
RRGCO580-15|Chrysoteuchia	2571	3229	976	844	537	882	4607	3847	4410	101	4042	2755	1570	1938	1456	282	310	699	1731	459	505	AACACTATACTTCATATTCGGAATATGGTCAGGAATAATTGGAATAATATTAAGAATAATTATTCGAGTTGAATTAGGTCAACCCGGGCCATTTATTAATAATGATCAAATCTATAATACAATCATTACATCACATGCATTTATTATAATCTTCTTTATAGTAATACCAATTATAATTGGGGGGTTTGGGAACTGGCTTATACCAATTATAATTGGAGCCCCTGATATAGCATTTCCACGAATAAACAATATAAGATTTTGATTATTACCGCCATCAATTACAATATTACTAATTAGATCTATAGTTGAATCAGGAGTAGGAACTGGATGAACAGTATACCCCCCACTATCAAGAAACATAGGTCACTCTGGTCCTAGAGTTGAATTTGCAATCTTTTC…
RRMFC1694-15|Brachypalpus	10035	4606	9069	1606	376	660	2162	2284	2068	49	2149	1763	421	1128	960	219	566	2456	1175	429	387	AATTTTATATATTATATTTGCTATATGATCAGGTATAATCGGAGCATCAATAAGATTAATTATTCGAATAGAATTAAGAACCCCAGGAAATTGAATTAATAATGATCAAATTTATAACTCATTAGTTACTGCTCATGCCTTTTTAATAATTTTTTTTATAGTTATACCATTTATAATTGGGGGATTTGGAAATTGATTAATCCCTCTAATATTAGGATCACCAGATATATCTTTTCCTCGTTTAAATAATATTAGTTTTTGATTATTACCCCCATCATTACTACTATTATTATTAAGAAATTTATTTTCAATAAGACCAGGAACAGGATGAACTGTTTATCCACCTTTATCATCATATTTATTTCACCCATCCCCATCAGTAGACTTAGCTATTTTTTC…
RRGCO646-15|Costaconvexa	5733	1780	116	5192	1187	3746	1443	1591	2024	305	2400	1326	1277	2192	1511	1554	2674	204	543	458	580	AACTTTATATTTTATTTTTGGAATTTGAGCAGGTATAGTAGGGACATCTCTTAGCTTAATTATTCGAATAGAATTAGGTAATCCAGGATTTTTAATTGGAGATGATCAAATTTATAATACTATCGTTACAGCTCATGCTTTTATTATAATTTTTTTTATAGTAATACCAATTATAATTGGAGGATTTGGTAATTGATTAGTTCCATTAATATTAGGAGCTCCTGATATAGCTTTTCCTCGTATAAATAATATAAGATTTTGATTATTACCTCCTTCATTAATTTTATTAATTTCAAGAAGTATTGTAGAAAATGGAGCTGGTACAGGATGAACAGTTTACCCACCCCTTTCATCTAATATCGCCCATAGAGGATCTTCAGTAGATCTAGCAATTTTCTC…
RRSSA3965-15|Trachysida	2524	5773	2	3726	445	3353	2743	2302	2665	664	6198	1340	2129	1574	909	54	326	265	995	598	424	AGTATTATACTTTATATTTGGAATATGAGCAGGAATAATTGGTTCATCTATAAGTATTATTATTCGTATAGAATTAGGTAATCCAGGTATATTTATCAATAACGACCAAATTTATAATTCTATTGTTACAGCTCATGCCTTTATTATAATTTTTTTTATAGTTATACCAATTATAATTGGAGGATTTGGAAATTGATTAATCCCATTAATACTTGGAGCCCCAGATATATCTTTCCCTCGAATAAATAACATAAGATTTTGATTATTACCCCCTTCATTACTTTTTCTTATTAATAGAAGAATAATTAATCAAGGTGTTGGAACCGGTTGAACTGTCTATCCACCTTTATCTTTAAATATTAATCATGAAGGTATATCAGTAGATATCGCAATTTTTTC…
RRMFB1097-15|Xylophagus	5339	3320	2478	743	1026	832	2139	2429	2617	105	1057	2444	679	1126	865	283	587	3579	1872	867	914	AACTTTATATTTTATTTTTGGAATTTGAGCAGGAATAGTAGGAACATCATTAAGTTTATTAATTCGAGCTGAATTAGGAAATCCAGGATCTTTAATCGGAGATGATCAAATTTATAATACTATTGTTACTGCACATGCTTTTATTATAATTTTTTTTATAGTTATACCAATTATAATTGGAGGATTTGGTAATTGATTAGTACCTTTAATACTTGGAGCTCCAGATATAGCATTCCCACGAATAAATAATATAAGATTTTGATTACTACCCCCTTCAATTACATTATTAATTTCTAGAAGAATTGTAGAAAATGGGGCAGGAACAGGATGAACAGTTTATCCTCCTCTATCTTCTAATATTGCTCATGGAGGAAGTTCTGTTGATTTAGCTATTTTTTC…
RRSSA2285-15|Enoclerus	3462	4861	6	3	879	1483	3411	2658	3615	0	2242	1164	1847	1548	1493	414	1036	4161	2236	4	1	AATCTTATATTTTATTTTTGGTATATGATCTGGAATAATTGGATCTTCAATAAGTATTATTATTCGAATAGAATTAGGGAATCCCGGATTTTTAATTAATAATGACCAAATCTATAATTCTATTGTTACAGCTCATGCATTTATTATAATTTTTTTTATAGTTATACCAATTATAATTGGAGGATTTGGAAATTGATTAATCCCATTAATATTAGGTGCACCTGATATAGCATTTCCACGAATAAATAATATAAGATTCTGATTACTACCCCCATCTATCTTATTATTAATTTTAAGAAGAATTTTTAATCAAGGAGTAGGAACTGGGTGAACTGTTTATCCTCCTTTATCATTAAATTTAAATCATGAAGGATTATCTGTAGATTTAGCCATTTTTTC…
RRMFD017-15|Chrysops	220	2400	8635	2309	190	1451	2004	1519	2096	1421	1130	1499	1562	1101	732	165	318	380	552	1064	1600	AACTCTATATTTCATTTTCGGTTCGTGAGCTGGAATAGTAGGAACTTCCCTCAGCCTACTTATTCGAGCAGAACTTGGAAATCCAGGATCCTTGATTGGTGACGATCAAATTTACAACGTAATCGTAACTGCTCATGCTTTCATCATAATTTTCTTCATGGTTATACCTATCGTAATTGGTGGATTTGGAAATTGGCTTATCCCATTGATACTAGGAGCTCCAGATATGGCTTTCCCTCGAATAAACAACATAAGATTTTGGTTACTTCCACCCTCTCTCACTCTTTTGCTGATAAGAAGAATAGTTGAAAGAGGAGCAGGAACAGGTTGAACAGTATACCCTCCCTTATCTTCAAATATCGCTCATGGAGGAGCTTCTGTTGATTTAGCAATTTTTAG…
RRSSC1824-15|Atrichomelina	342	398	12116	1454	32	790	687	651	560	5934	1092	1559	1466	513	534	576	865	1596	1238	742	374	AACTTTATATTTCATTTTTGGAGCTTGATCAGGAATAGTTGGAACTTCTCTAAGAATTCTAATTCGAGCAGAATTAGGGCATCCGGGAGCATTAATCGGTGATGACCAAATTTATAATGTAATTGTTACAGCTCATGCTTTTATTATAATTTTCTTTATAGTAATGCCAATTATAATTGGAGGATTTGGTAATTGATTAGTACCAATTATACTTGGAGCTCCAGATATAGCCTTCCCTCGAATAAATAATATAAGATTCTGACTACTTCCTCCAGCATTAACACTTCTTCTAGTTAGTAGTATAGTAGAAAACGGAGCTGGAACAGGATGAACTGTTTATCCACCCTTATCTTCTAATATCGCTCATGGAGGAGCTTCTGTTGATTTAGCAATTTTCTC…
RRMFG2629-15|Hemipenthes	850	3133	3265	3087	1660	2714	2413	2242	2742	159	799	1316	1246	2005	1816	774	1654	1	644	324	975	AACACTATATTTCATTTTTGGAGCTTGGGCAGGAATACTAGGAACTTCATTTAGTTTGTTAATTCGAGCAGAATTAGGAAGCCCAGGTTCACTCATTGGAAATGATCACATTTTTAATGTTATTGTAACAAGACATGCATTTATTATAATTTTCTTTATAGTGATACCTATCATAATTGGAGGTTTTGGTAACTGATTAGTACCCTTAATATTAGGAGCACCAGATATAGCATTTCCACGAATAAATAATATAAGATTCTGATTACTCCCTCCATCCCTATCTTTATTAATTATAAGAAGAATGATTGAAAGTGGGGCTGGAACAGGTTGGACAGTATATCCCCCTTTATCAGCAAATATTGCTCATAGAGGACCTTCAGTCGATCTGGCAATCTTTAG…
RRSSA4301-15|Allognosta	2613	2546	0	235	2861	2140	2557	2329	3542	589	2140	1534	1985	1692	1448	1311	1985	1148	904	177	103	AACTTTATATTTTATTTTCGGAGCATGAGCCGGAATAGTAGGAACTTCTTTAAGAATTCTTATTCGAGCTGAATTAGGTCACCCAGGAGCATTAATTGGAGATGATCAAATTTATAATGTAATTGTTACAGCTCATGCTTTTATTATAATTTTTTTTATAGTAATACCTATTATAATTGGAGGGTTTGGAAATTGACTGGTTCCTTTAATACTAGGAGCTCCTGATATAGCTTTCCCTCGAATAAATAATATAAGTTTTTGACTTTTACCTCCTGCATTAACTTTATTATTAGTAAGCAGTATAGTAGAAAACGGAGCTGGAACAGGATGAACTGTTTACCCACCCCTATCTTCAAATATTGCTCATGGGGGAGCTTCTGTTGATTTAGCAATTTTTTC…
RRGCO812-15|Parapsyche	21	3372	12	2712	1016	2158	1344	1437	2080	71	6107	3080	2754	1962	1717	2458	840	0	109	143	117	AACTTTATATTTTATTTTTGGTATTTGAGCAGGCATAGTAGGAACTTCATTAAGATTACTAATTCGAGCAGAATTAGGAACCCCCGGATCTTTAATTGGAGATGACCAAATCTATAATACTATTGTTACAGCTCATGCTTTTATTATAATTTTTTTTATAGTTATACCTATTATAATTGGAGGATTTGGAAATTGATTAGTACCATTAATATTAGGAGCCCCAGATATAGCTTTCCCACGAATAAATAATATAAGTTTCTGACTTTTACCCCCCTCCCTTACTCTTTTAATTTCAAGAAGAATTGTAGAAAATGGAGCAGGAACTGGATGAACAGTTTATCCCCCACTTTCATCTAATATTGCCCATGGAGGAAGTTCAGTAGACTTAGCTATCTTTTC…
RRGCO269-15|Dyspyralis	3091	2432	1541	775	1661	294	1963	1917	2797	0	195	1323	1996	1827	1444	513	2113	3589	1045	481	549	TACTTTATATTTCATCTTTGGAGCTTGATCAGGAATAATTGGAACTTCACTAAGAATCCTAATTCGAGCAGAACTAGGACACCCTGGAGCATTAATCGGAGATGACCAAATTTATAACGTAATTGTAACAGCTCATGCTTTTATTATGATTTTTTTTATAGTAATACCAATTATAATTGGTGGATTTGGTAATTGATTAGTTCCTCTTATATTAGGAGCCCCAGATATAGCTTTCCCCCGAATGAATAATATAAGTTTTTGACTACTACCTCCTGCATTAACCTTATTACTAGTAAGTAGTATAGTAGAAAACGGAGCTGGAACAGGATGAACTGTTTACCCCCCTCTATCATCTAATATTGCTCATGGAGGAGCATCAGTTGATCTAGCTATTTTCTC…
RRGCO336-15|Cabera	2719	2713	863	893	1517	954	1879	2049	2108	41	5554	1342	2112	1136	952	1419	2275	633	1028	401	239	AACAATTTATTTTATTTTTGGAATTTGAGCTGGAATAGTGGGTACTTCACTAAGAATAATTATTCGAACAGAACTCGGAACATCTGAATCATTAATTAAAAACGATCAAATCTATAATGTTTTAGTAACAGCTCATGCTTTTATTATAATTTTTTTTATGGTTATACCAATTATAATTGGAGGATTTGGAAACTGATTAGTTCCTCTAATAATTGGAGCTCCTGATATAGCCTTCCCTCGTATAAATAATATAAGTTTTTGATTATTACCTCCCTCTTTAAATTTTCTTCTAATTAGATCTATTGTTGAAAATGGAACTGGAACTGGATGAACAGTTTATCCACCTCTTTCTGCGAATATTGCTCATGCTGGCAGATCAGTTGATATCTCAATTTTTTC…
RRMFG2303-15|Podabrus	20268	3547	152	1650	157	491	3004	2840	2281	1	915	149	0	1783	1142	278	564	28	1114	737	852	AACATTATATTTCATTTTTGGAGCATGAGCTGGCATACTAGGTACATCATTTAGATTACTGATTCGGGCAGAATTAGGAAACCCCGGGTCATTAATTGGAAATGATCATATTTTCAATGTAATTGTAACTAGTCACGCTTTTATTATAATTTTTTTCATAGTTATACCTATTATAATTGGGGGATTTGGAAATTGACTAGTTCCTTTAATATTAGGGGCACCTGATATAGCATTTCCCCGTATAAACAATATAAGATTCTGATTACTTCCTCCTTCCCTATCTCTATTAATTATAAGAAGTATAGTCGAAAGAGGGGCAGGAACAGGTTGAACTGTTTACCCTCCCCTTTCAGCTAACATTGCTCATAGAGGGCCCTCAGTAGATTTAGCAATTTTTAG…
RRMFE3112-15|Phaonia	9512	6765	4026	1462	1191	152	1638	1506	656	163	60	2627	660	818	557	116	432	3280	1619	521	413	AACTTTATATTTTATTTTTGGAATTTGAAGAGGCATAATAGGAACATCTCTAAGATTATTAATTCGTACTGAATTAAGTACCCCTAGATCTTTAATTGGAGATGATCAAATTTATAATACTATTGTCACAGCTCATGCTTTTATTATAATTTTTTTTATAGTAATACCAATTATAATTGGAGGATTTGGTAATTGATTAATTCCTTTAATACTTGGAGCTCCAGATATAGCATTTCCCCGAATAAATAATATAAGTTTCTGACTTCTTCCACCTTCTTTAATTCTTTTAATTTCAAGAAGTATTGTAGAAAATGGAGCCGGAACAGGATGAACAATTTATCCCCCTCTTTCATCTAATATTGCTCACAGAGGCAGATCTGTAGATTTAACTATTTTTTC…
RRGCO709-15|Sitochroa	3873	3614	2666	1134	499	428	2918	2757	3809	923	284	1235	1728	1371	1048	1716	2151	495	677	300	247	AACTTTATATTTTATTTTTGGAATTTGATCTGGTATAGTAGGAACCTCTCTTAGTTTATTAATTCGAGCAGAATTAGGTAACCCTGGATCTTTAATTGGAGATGATCAAATTTATAATACTATTGTAACAGCTCATGCTTTTATTATAATTTTTTTTATAGTTATACCAATTATAATTGGAGGATTTGGAAATTGACTTATTCCTTTAATATTAGGAGCCCCTGATATGGCTTTTCCACGAATAAATAATATAAGATTTTGATTATTACCCCCCTCCTTAACTTTATTAATCTCAAGAAGAATTGTAGAAACTGGAGCTGGAACTGGATGAACAGTATATCCCCCTTTATCATCAAATATTGCTCATGGTGGAAGTTCAGTAGATCTAGCAATTTTTTC…
RRMFG2721-15|Camponotus	0	4815	6	22	18	8561	5175	4190	5899	168	1	16	0	742	225	9	6	856	0	795	1074	TACTTTATATTTCTTATTCGGAATTTGGGCTGGAATAGTAGGAACTTCTTTAAGTTTATTAATTCGTGCAGAATTAGGTCATCCTGGTGCATTAATTGGTGATGATCAAATTTATAATGTTATTGTTACTGCTCATGCCTTTGTTATAATTTTCTTTATAGTAATACCAATTATAATTGGAGGTTTTGGTAATTGATTAGTTCCTTTAATATTAGGAGCTCCAGATATAGCATTTCCTCGAATAAATAATATAAGTTTTTGACTTTTACCACCTTCTTTAACTTTACTTTTAGTAAGAAGAATAGTAGAAAATGGAGCTGGAACCGGATGAACTGTTTACCCTCCTCTTTCTTCTGTAATTGCACATGGAGGTGCTTCAGTAGATTTAGCAATTTTTTC…
RRSSC1967-15|Ravinia	11866	3999	10	4722	562	320	1398	1045	742	203	335	1981	3450	1975	1360	297	543	140	1681	488	269	AACCTTATATTTCATTTTCGGTGCATGATCAGGAATAGTAGGAACTTCCCTCAGTCTACTAATTCGAGCCGAACTTGGAAACCCCGGAACCTTGATTGGCGATGATCAAATTTACAATGTAATCGTCACAGCTCATGCATTTGTTATAATTTTCTTCATAGTAATACCCATTGTAATTGGGGGATTTGGAAATTGATTAGTTCCGTTGATACTTGGAGCACCTGACATAGCTTTCCCTCGGATAAATAACATAAGATTTTGGTTATTGCCTCCTTCTCTTACCCTCCTTTTAATGAGAAGAATAGCTGAAAGAGGGGCTGGAACTGGATGAACTGTTTATCCACCTCTTTCAGCTAATGTAGCCCACAGAGGAGCTTCTGTTGATTTAGCCATTTTCAG…
RRGCO747-15|Synchlora	746	2519	2637	817	1277	2968	2503	2505	3203	138	718	1932	1390	1346	1113	1490	2175	413	712	304	414	TATTTTATATTTTTTATTTGCTTTATGAGCTGGTATATTAGGAACATCTTTGAGAATAATTATTCGAATAGAGTTAGGAATAGCTGGTCAGTTAATTGGTAATGATCAAATTTATAATTCAATTGTTACTGCTCATGCTTTTGTTATAATTTTTTTTATAGTGATACCTTTTATAATTGGTGGATTTGGAAATTGGTTAGTTCCTTTAATATTAGGGGCTCCAGATATGGCTTTTCCCCGTATAAATAATATAAGATTTTGATTATTGCCTCCTTCTATTATTATATTATTATTAAGAAGATTTATAGATACTGGGGTTGGAACAGGTTGAACTGTTTATCCTCCTTTATCTTCAAATGCAGGTCATATGGGAATATCTGTAGATTTAGCTATTTTTTC…
RRMFC2036-15|Phorocera	921	2874	1247	779	2425	1567	1062	879	590	173	3366	2006	3174	1182	1052	2317	2131	639	1163	226	136	AACATTATATTTTATTTTTGGTGCTTGATCTGGTATAGTAGGGACATCTTTAAGTATTTTAATTCGAGCTGAATTGGGTCATCCTGGAGCTTTAATTGGTGATGATCAAATTTATAATGTAATTGTTACAGCTCATGCTTTTATTATAATTTTTTTTATAGTAATGCCTATTATAATTGGTGGATTTGGTAATTGATTAGTACCTCTAATATTAGGAGCTCCTGATATAGCATTCCCTCGAATAAATAATATAAGATTTTGATTATTACCTCCAGCTTTAACTTTATTACTAGTAAGAAGTATAGTAGAAAATGGAGCTGGTACTGGTTGAACTGTTTACCCTCCACTTTCATCTAACATTGCTCATAGAGGAGCTTCAGTTGATTTAGCAATTTTCTC…
RRMPE002-15|Hippodamia	2040	6264	263	699	5151	2070	2621	3981	2420	99	1126	62	0	685	494	870	2826	0	584	280	611	AACTTTATATTTTATTTTTGGAGCATGAGCAGGAATAGTAGGAACATCCCTCAGAGTTTTAATTCGATCAGAATTAGGTAATCCAGGATCATTAATTGGAGATGATCAAATTTATAATGTTATTGTCACAGCCCATGCATTTATTATAATTTTTTTCATAGTTATACCTATTATAATTGGAGGATTCGGAAATTGACTTGTACCCTTAATACTGGGGGCCCCCGACATGGCATTTCCTCGAATAAACAATATAAGATTCTGATTATTACCCCCCTCTTTAACTCTTCTAATTATAAGAAGAATTGTAGAAAGAGGAGCTGGTACAGGATGAACTGTTTATCCCCCTCTTTCAGCTAATGTAGCTCATAGAGGATCTTCTGTAGATTTAGCTATTTTTAG…
RRMFE3000-15|Palthis	2890	2085	1	1862	1797	1488	1815	1635	2758	129	2577	1439	1830	1047	951	1756	1506	231	729	369	334	AACTTTATATTTTATTTTAGGAGCTTGGGCAGGAATAGTAGGAACTTCATTAAGAATTTTAATTCGAGCAGAACTTGGTCATCCGGGAGCTTTAATTGGGGATGACCAAATTTATAATGTTATTGTAACAGCTCATGCATTTGTAATAATTTTCTTTATAGTAATACCTATTATAATTGGGGGATTTGGAAATTGATTAGTTCCATTAATACTTGGGGCTCCTGATATAGCCTTTCCCCGAATAAATAATATAAGTTTTTGGTTATTACCTCCTTCACTTACTCTTTTATTGGCAAGTAGTATAGTAGAAAATGGGGCTGGAACTGGATGAACAGTTTACCCCCCTCTTTCTGCTGGTCTTGCTCACACAGGAGCTTCAGTTGATTTAGCAATTTTTTC…
RRMPG975-15|Allograpta	1961	2867	2166	919	150	456	2004	1444	1795	71	2449	1884	562	696	625	239	505	2923	1577	695	607	AACTCTTTATTTTATTTTTGGAATTTGAGCAGGAATAATTGGATCTTCTTTAAGAATTATAATTCGAGCTGAATTAGGGAACCCAGGATCATTAATTGGAGATGATCAAATTTATAATACAATTGTAACAGCTCATGCATTTATTATAATTTTTTTTATAGTAATACCTATTATAATTGGAGGATTTGGAAATTGACTTGTTCCTTTAATACTTGGAGCCCCAGATATAGCTTTCCCACGTCTTAATAATATAAGATTTTGATTATTACCCCCTTCTATTTTACTATTAATCTCGAGAAGAATTGTAGAAAATGGAGCAGGTACGGGATGAACTGTTTATCCTCCTTTATCTTCTAATATTGCTCATGGTGGAAGTTCTGTAGATCTTGCTATTTTTTC…
RRMFG2353-15|Campaea	3353	1117	18226	3363	935	1195	577	593	736	58	383	208	61	1037	777	523	1137	727	318	134	178	AACTATTTATTTTATCTTCGGAATTTGAGCAGGAATAATTGGAACTTCATTAAGAATAATTATTCGAACTGAACTCGGCACTACTGAATCATTAATTAAAAATGACCAAATTTATAACGTATTAGTAACAGCCCATGCTTTCATTATAATTTTCTTTATAGTAATACCAATTATAATTGGAGGATTTGGCAACTGACTTGTACCCCTCATAATTGGAGCACCTGATATAGCTTTCCCACGTATAAATAACATAAGATTTTGACTTCTGCCCCCATCCCTGAATCTTCTTTTAATTAGAGCCCTAATTGAAAGAGGAACAGGAACTGGTTGAACTGTATACCCGCCCCTTTCCAGTAACCTAGCCCATGCAGGAAGATCAGTTGATATCTCTATTTTCTC…
RRSSC7820-15|Tricyphona	4830	1502	118	1840	477	1797	2115	2179	1711	116	2175	2322	526	2137	1019	166	349	1996	572	505	412	AACATTGTATTTTATATTCGGGATATGGGCAGGAATAATTGGATCATCTCTTAGATGAATTATTCGTATAGAATTAGGTCAAATAGGAACACTTATTGGAGATGATCAAATTTATAATGTAATTGTAACAGCCCACGCCTTTATTATAATTTTCTTTATAGTTATACCTATTATAATTGGGGGATTTGGCAATTGACTAATTCCTTTAATAATTGGAGCACCAGATATAGCATTTCCCCGACTTAATAATATAAGTTTTTGACTTCTACCCCCATCTCTTTCTTTATTATTTATAAGCAGACTTAGAGAATCAGGAGCAGGAACAGGATGAACAGTTTATCCACCTCTGTCAAATAGACTATTTCATAGAGGAGCTCCTGTAGACCTAGCAATTTTTTC…
RRMFE2992-15|Trichodezia	3553	3056	1273	2011	1348	2581	1196	1621	1885	305	646	897	1004	1390	1242	1236	1469	448	552	431	436	AATTTTATATTTTATTTTTGGAATATGAGCAGGTATAATTGGATCATCAATAAGAATAATTATTCGATTAGAATTAGGTAACCCTGGTTACTTTATTAATAATGACCAAATTTATAATTCTATAGTTACTTCCCATGCTTTTATTATAATTTTCTTTATAGTTATACCTATTATAATTGGAGGATTTGGTAATTGATTAATCCCCCTAATACTTGGGGCCCCTGATATAGCATTCCCACGAATAAATAATATAAGATTTTGACTTTTACCCCCATCCTTAACTTTATTAATTCTTAGTAATTTAATAAATCAAGGAGTTGGAACAGGCTGAACAGTTTACCCCCCCCTTTCCTTAAATATAAGTCATGAAGGAATAGCAGTTGATCATTCAATTTTTTC…
RRSSA4469-15|Platypalpus	3890	768	1689	2237	344	1736	2032	1733	1790	122	800	762	1949	1805	1253	252	436	371	1133	655	777	AATATTATATTTTATTTTTGGATTATGAAGAGGAATAATTGGATCCTCATTAAGAATAATTATTCGATTAGAATTAGGTATACCAGGAAAATTAATTGGTAATGATCAAATTTATAATACTATTGTTACCTCTCACGCTTTTATTATAATTTTTTTTATAGTAATACCATTCATAATTGGAGGATTTGGAAATTGATTAGTTCCTCTAATAATTTCAGCACCTGATATAGCATTTCCTCGAATAAATAATATAAGTTTTTGATTATTACCCCCATCTTTATTTTTACTATTATTAAGAAATTTTATTGGTAATGGTGTTGGAACAGGTTGAACTCTATATCCACCCCTATCTTCTATTACAGGTCATAATTCTCCTTCTGTAGATATTGGAATTTTTTC…
RRMFE2528-15|Panzeria	178	2084	5272	1035	2257	379	787	937	1045	56	2041	1476	1685	711	753	1043	1741	2331	263	403	249	GACCCTATATTTTATATTTGGTATTTGAGCTGGAATACTTGGAACATCCCTTAGATGACTAATTCGTATTGAACTAGGACACCCTGGATCTTTTATTGGGGACGATCAAATTTATAATGTAGTTGTTACTGCACATGCTTTTATTATAATCTTCTTTATGGTTATACCCATTATAATTGGAGGATTTGGTAACTGACTAGTGCCATTAATAATTGGGGCACCAGATATAGCATTCCCTCGTATAAATAATATAAGTTTCTGACTACTACCCCCTTCAATTACATTATTAATTGTAAGAAGAATTGTAGAAAAGGGTGTAGGAACAGGATGAACAGTTTATCCTCCTCTATCAGCTAACGTAGCCCATAATGGTGCATCAGTAGATCTAGCCATTTTCAG…
RRMFI4058-15|Maliattha	1782	2062	2194	2007	1242	632	1855	2061	2438	108	2969	451	992	1186	774	1181	2103	357	420	228	211	AACATTATATTTTATTTTTGGAGCATGAGCTGGAATAATTGGTACTTCATTAAGTATCTTAATTCGAGCTGAATTAGGACACCCTGGATCATTAATTGGGGATGACCAAATTTATAATGTAATTGTAACAGCACATGCTTTTGTAATAATTTTCTTTATAGTAATACCTATTATAATTGGAGGGTTTGGAAATTGATTAGTTCCTTTAATACTAGGAGCTCCTGATATAGCATTCCCTCGAATAAATAATATAAGTTTCTGATTATTACCACCATCATTAACTCTTTTATTAGCCAGTAGTATAGTAGAAAATGGAGCTGGAACTGGTTGAACAGTATACCCACCTCTATCTGCTGCAATTGCTCATGGAGGAGGATCAGTTGATTTAGCAATTTTTTC…
RRMPC926-15|Protocalliphora	2268	2681	19	50	1097	2041	1735	1528	2116	3	339	821	1719	1433	1290	1708	1337	705	904	13	610	AACATTATATTTTTTATTTGGAACTTGAGCAGGTATAGTAGGAACCTCTTTAAGTGTATTAATTCGTGCAGAACTTGGACATCCAGGTGCTTTAATTGGAGATGACCAAATTTATAATGTTATTGTAACTGCACATGCTTTTGTAATAATTTTTTTTATAGTAATACCAATTATAATTGGAGGATTTGGAAATTGATTAGTTCCTTTAATATTAGGAGCTCCTGATATAGCATTTCCTCGAATAAATAATATAAGTTTTTGATTATTACCTCCTTCTTTAACACTTTTATTAGTAAGAAGAATAGTTGAAAACGGAGCTGGAACAGGTTGAACAGTTTACCCTCCTCTTTCTGCTAGTATTGCACATGGAGGAGCTTCTGTTGATTTAGCTATTTTTTC…
RRMFG2651-15|Ctenophora	6053	2062	1	2429	692	621	1924	1690	1773	120	218	2027	1812	1181	1028	524	1231	1249	885	217	166	AATTCTTTATTTTATATTTGGTATTTGGTCAGGAATAATTGGAATAATAATAAGAATTATTATTCGAATTGAACTTGGTCAACCAGGATCACTAATTAATAATGATCAATTATATAATGTTATTGTAACGTCACATGCTTTTATTATAATTTTCTTTATAGTTATACCAATTATAATTGGAGGATTTGGTAATTGATTATTACCATTAATAATTGGGGCTCCAGATATAGCATTCCCTCGATTAAATAATATAAGATTCTGAATACTACCACCATCTTTAACGTTATTATTGTCAAGATCATTAATTGAAATAGGTGTAGGAACAGGTTGAACTGTCTACCCTCCATTATCTTCTAATATTGCACATTCAGGTCCTAGAGTAGATATATCTATTTTTTC…
RRSSA4405-15|Smilia	647	3417	357	424	4006	1087	1085	848	792	146	28	1476	296	2723	1088	2208	1937	489	121	348	279	AACATTATATTTCATCTTTGGAGCCTGAGCAGGTATAGTAGGAACTTCACTCAGTCTATTAATTCGAGCAGAACTTGGTCAACCAGGTTATCTAATTGGCGACGATCAAATTTATAATGTTATTGTCACTGCTCACGCATTCGTAATAATTTTCTTTATAGTTATACCTATTATAATTGGAGGATTCGGAAATTGACTTGTCCCTTTGATATTAGGGGCTCCAGATATAGCTTTCCCTCGAATAAATAATATAAGATTTTGATTATTACCCCCCTCATTAACCCTTCTTCTTAGAAGAAGTCTTGTGGAAAGTGGTGCTGGTACAGGATGAACGGTTTACCCTCCTCTTTCTTCAGGTATCGCTCATGCAGGTGCTTCAGTTGATCTGGCTATTTTTTC…
RRMFG2623-15|Blaesoxipha	471	1248	1950	1069	2808	806	883	693	628	1747	1193	1401	1617	1479	1231	1563	1307	18	847	246	164	AACTCTTTATTTTATTTTTGGAGCCTGAGCAGGCATAGTAGGAACTTCATTAAGAATCCTTGTGCGAGCAGAATTAGGTCACCCAGGGTCATTAATTGGAGATGATCAAATCTATAATGTAATTGTAACAGCTCATGCTTTTATTATAATTTTCTTTATAGTAATACCAATTATAATTGGAGGATTCGGAAATTGACTTGTACCTTTAATATTAGGTGCTCCTGATATAGCTTTCCCCCGAATAAATAATATAAGATTCTGAATATTACCTCCATCCCTTACTCTACTGTTAGCAAGTTCAATAGTTGAAAGTGGAGCAGGAACCGGATGAACTGTATATCCACCATTATCTTCAAGTATCGCCCATGGAGGTGCCTCAGTTGATCTAGCTATTTTCTC…
RRGCO618-15|Epirrhoe	8055	741	224	6780	1934	1866	564	880	1135	552	546	366	443	1164	670	800	1531	205	224	294	393	AACTTTATATTTTATTTTTGGAATTTGAGCTGGAATAGTAGGAACTTCATTAAGATTATTAATTCGAGCAGAATTAGGAAATCCTGGATCACTAATCGGAGATGACCAAATTTACAATACTATTGTAACAGCCCATGCATTTATCATAATTTTTTTTATAGTAATACCAATTATAATTGGGGGATTTGGAAATTGATTAGTACCTTTAATACTCGGGGCCCCTGATATAGCATTCCCACGAATAAATAATATAAGATTTTGACTTTTACCTCCTTCTATTACTCTTTTAATTTCTAGAAGAATCGTAGAAAATGGGGCTGGAACTGGATGAACAGTTTACCCACCTTTATCATCTAATATTGCTCATGGGGGTAGATCAGTAGATTTAGCTATTTTTTC…
RRGCO081-15|Adelphocoris	476	3006	3386	4430	2329	408	1168	918	656	855	1916	761	1171	1115	1123	5	1198	475	516	8	348	AACACTTTACTTTATTTTTGGGGCTTGAGCTGGAATAATTGGAACATCATTAAGTATTTTAATTCGTGCTGAATTAGGTCATCCAGGTGCTTTAATTGGTGATGATCAAATTTATAATGTAATTGTAACTGCTCATGCATTTGTTATAATTTTCTTTATAGTTATACCTATTATAATTGGGGGATTCGGAAATTGACTTGTTCCATTAATGTTAGGAGCTCCTGACATAGCATTCCCTCGAATAAATAATATAAGTTTTTGACTACTTCCTCCTTCATTAACACTTTTATTAGTTAGAAGTATAGTTGAAAATGGGGCTGGAACTGGTTGAACTGTATACCCACCATTATCTGCAGCTATTGCTCATGGAGGAGGATCAGTTGATTTAGCAATTTTTTC…
RRMFG2646-15|Mydaea	4009	706	28	609	2465	892	1298	1713	1855	42	3112	1008	61	1587	976	298	923	2814	371	155	147	AACTTTATATTTTATTTTTGGAGCTTGAGCTGGAATAGTGGGGACCTCCTTAAGAATTTTGATTCGAGCTGAATTAGGACATCCTGGAGCTTTAATTGGAAATGATCAAATTTATAACGTTATTGTAACAGCCCATGCTTTTATTATAATTTTTTTTATAGTTATACCTATTATAATTGGAGGATTTGGTAATTGACTTGTCCCTTTAATATTAGGAAGACCTGATATAGCTTTTCCTCGAATAAATAATATAAGTTTCTGAATACTACCCCCATCCTTAACCCTTTTATTAGCTAGAAGCATAGTTGAAAATGGAGCAGGGACAGGATGAACAGTATATCCCCCCCTATCTTCCGGAATTGCTCATGCTGGGGCTTCAGTAGACTTAGCTATTTTTTC…
RRSSC1828-15|Chloropidae	6988	2020	647	1356	1181	167	683	570	309	11	327	990	1112	1002	797	614	2235	2085	365	503	440	AACTTTATATTTTATCTTTGGGGCCTGAGCAGGTATAGTAGGAACTTCTTTAAGAATTCTTATTCGAGCTGAACTAGGTCATCCAGGAGCTTTAATTGGGGACGATCAAATTTATAACGTAATTGTTACAGCTCACGCTTTCATTATAATTTTTTTTATGGTTATACCCATCATAATTGGAGGATTTGGAAATTGACTAGTCCCTATTATACTAGGAGCCCCTGATATAGCATTTCCCCGAATAAACAATATAAGATTTTGATTGCTTCCCCCAGCATTAACTTTACTATTGGTAAGTAGTATAGTAGAAAATGGAGCTGGAACAGGTTGAACTGTTTACCCCCCCCTATCCTCTAACATTGCTCATGGAGGAGCCTCAGTAGATTTAGCAATTTTCTC…
RRGCO126-15|Cochylis	2035	810	3	1543	2167	1586	1335	1698	2092	146	1401	541	1099	849	560	1985	1761	157	493	228	231	AACATTATATTTTATTTTTGGAATTTGAGCAGGAATAGTTGGAACTTCTCTAAGATTATTAATTCGAGCTGAATTAGGTAACCCAGGATCATTAATTGGAGATGATCAAATTTATAATACTATTGTTACAGCTCATGCTTTTATTATAATTTTTTTTATAGTTATACCTATTATAATTGGAGGATTTGGAAATTGATTAGTACCTTTAATATTAGGAGCACCAGATATAGCTTTTCCACGAATAAATAATATAAGTTTTTGATTATTACCCCCCTCCCTTACTCTTTTAATTTCAAGAAGAATTGTAGAAAATGGAGCAGGAACAGGATGAACAGTTTACCCCCCACTTTCATCTAATATTGCTCATGGAGGTAGATCAGTAGATTTAGCAATTTTTTC…
RRSSC243-15|Euodynerus	10385	4182	1983	2876	1183	307	1084	1140	430	0	4	404	540	825	629	186	824	1238	561	333	348	AACATTATATTTTATTTTTGGAACTTGATCAGGGATAGTGGGAACTTCATTAAGAATCTTAATTCGAGCAGAATTAGGAAATCCCGGTTCTTTAATTGGAGATGATCAAATCTACAATGTAATTGTAACTGCTCATGCTTTTATTATAATTTTTTTTATAGTTATACCTATAATAATTGGGGGATTTGGTAATTGACTAGTACCTCTTATATTAGGAGCACCAGATATAGCTTTTCCACGCCTTAATAATATAAGATTCTGACTACTCCCTCCTTCTCTATCATTCCTATTAATAAGAAGAATTGTAGATAAAGGGGCCGGCACAGGTTGGACTGTATATCCCCCCCTATCAGCCAATATTGCCCATGAAGGCTCTTCAGTAGATTTAGCTATCTTCAG…
RRGCO234-15|Dyspteris	3515	4682	12	775	496	1717	2496	2537	2458	106	429	1342	1392	963	1033	1194	841	0	19	96	69	AACATTATACTTTATTTTTGGAATTTGAGCAGGTATAGTAGGAACTTCATTAAGATTACTAATTCGAGCTGAATTAGGAAATCCTGGTTCTTTAATTGGAGACGATCAAATTTACAATACTATCGTAACAGCTCATGCTTTTATTATAATTTTTTTTATAGTTATACCCATTATAATTGGGGGATTTGGAAATTGATTAGTTCCTTTAATATTAGGAGCTCCTGATATAGCATTTCCTCGAATAAATAATATAAGATTTTGACTTTTACCTCCTTCTCTAACTCTTTTAATTTCAAGAAGAATTGTAGAAAATGGAGCAGGAACTGGATGAACTGTTTACCCTCCTTTATCTTCTAATATTGCTCATGGAGGAAGTTCAGTAGATTTAGCAATTTTCTC…
RRSSC7832-15|Epiphragma	3591	2065	34	3862	18	1341	1135	1072	1587	80	483	1319	1977	1027	586	210	273	48	1185	628	521	AACTTTGTATTTTATTTTAGGAGCTTGGGCAGGAATAGTAGGAACTTCTTTAAGAATTTTAATTCGAGCAGAACTTGGTCATCCGGGGGCCTTAATTGGGGATGACCAAATTTATAATGTTATTGTAACAGCTCATGCATTTGTAATAATTTTTTTTATAGTAATACCTATTATAATTGGAGGATTTGGAAATTGATTAGTTCCTTTAATATTAGGGGCTCCTGATATAGCCTTTCCTCGAATAAATAATATAAGTTTTTGATTATTACCACCTTCTCTTACACTTTTATTAGCAAGTAGTATAGTTGAAAATGGAGCAGGGACTGGTTGAACAGTATACCCCCCCCTTTCTGCTGGAATTGCCCATACTGGAGCATCAGTTGATTTAGCAATTTTTTC…
RRSSC3243-15|Neottiglossa	1700	1107	2236	573	159	1829	1538	1226	1648	282	1249	845	1596	1011	1175	1424	1438	482	589	167	172	TACTTTATATTTTATTTTCGGAGCATGATCAGGAATAGTAGGTACCTCTTTAAGAATATTAGTTCGAGCAGAATTAGGGCATCCTGGAGCATTAATCGGTGATGATCAAATTTATAATGTAATTGTAACAGCCCATGCCTTTGTTATAATTTTTTTTATAGTTATACCTATTATAATTGGAGGATTTGGAAATTGACTTGTTCCTTTAATATTAGGAGCACCTGATATAGCATTCCCTCGAATGAATAATATAAGTTTTTGACTCTTACCTCCTGCACTTACATTATTATTGGTGAGCAGTATAGTGGAAAACGGAGCTGGGACAGGATGAACTGTTTACCCACCTCTATCTTCTAATATTGCTCATGGAGGGGCTTCTGTTGATTTAGCTATTTTTTC…
RRGCO774-15|Pycnopsyche	0	846	1614	1655	2488	1334	390	362	264	1897	9	1445	916	1309	923	1793	1759	413	43	124	617	TACATTATATTTTATTTTTGGAATTTGAGCAGGTATAGTAGGAACATCATTAAGATTACTAATTCGAGCTGAATTAGGAAATCCAGGATCATTAATTGGAGATGATCAAATTTATAATACTATTGTTACAGCTCATGCTTTTATTATAATTTTTTTTATAGTTATACCTATTATAATCGGAGGATTTGGAAATTGATTAGTTCCTTTAATATTAGGAGCACCTGATATAGCTTTCCCACGTATAAATAATATAAGATTTTGACTTCTTCCACCCTCTATTATATTATTAATTTCAAGAAGAATCGTAGAAAATGGAGCAGGTACAGGATGAACAGTATACCCCCCACTTTCATCTAATATCGCTCATAGAGGAAGATCAGTAGATTTAGCTATTTTTTC…
RRSSA2341-15|Chlaenius	11280	2086	10	1745	449	1766	1199	1034	1963	198	4067	350	537	897	864	166	420	554	273	146	47	AACCTTATATTTTATTTTTGGAATTTGAGCAGGATTAGTAGGAACCTCTCTCAGTCTATTAATTCGAGCAGAATTAGGTAATCCAGGATCTTTAATTGGAGATGATCAAATTTATAATACTATTGTAACAGCTCATGCTTTCATTATAATTTTTTTTATAGTTATACCAATTATAATTGGAGGATTTGGTAATTGATTAATTCCTTTAATATTAGGAGCCCCCGATATAGCTTTCCCCCGAATAAATAACATAAGATTCTGACTACTTCCCCCCTCTATTATACTGTTAATTTCAAGAACAATCGTCGAAAATGGAGCTGGAACTGGTTGAACTGTATACCCTCCTTTATCATCTAATATTGCACACAGAGGAACTTCAGTTGATTTAACTATTTTTTC…
RRMPE019-15|Macrophya	1398	2825	28	3	772	395	2288	1889	1919	1	65	912	0	1066	905	99	457	4995	1970	11	7	GACTCTATATTTTATTTTTGGTGCATGAGCTGGAATAGTAGGAACTTCATTAAGTCTACTAATTCGGTCAGAACTAGGTACACCTGGAACATTAATTGGTAATGACCAAATTTATAATGTTATTGTTACTGCTCATGCTTTTATCATAATTTTCTTTATAGTTATACCAATTATAATTGGGGGATTTGGAAATTGATTAGTACCCTTAATATTAGGAGCACCCGATATAGCATTTCCACGAATAAATAATATAAGATTTTGACTTTTACCCCCGTCTCTATCTTTACTTTTAATAAGAAGGATAGTAGAAAGAGGAGCAGGAACAGGGTGGACTGTTTATCCCCCTTTATCTTCAAATATTGCCCATGGGGGTTCTTCTGTTGATTTGGCAATTTTTAG…
RRSSC1988-15|Toxomerus	3358	2774	337	95	167	1193	1608	1591	2133	93	4368	1533	368	733	722	169	308	2147	779	112	61	AACCCTTTACTTCCTTTTTGGAGCCTGAGCAGGAATGCTTGGAACTTCATTAAGACTACTAATCCGAGCAGAACTAGGAAACCCTGGATCTCTAATTGGAAATGATCAAATTTACAATGTTATTGTCACAGCTCATGCTTTCATTATAATTTTCTTTATAGTAATGCCTATTATAATTGGAGGATTCGGAAACTGACTAGTCCCCCTTATACTAGGAGCACCAGATATAGCCTTCCCTCGAATAAACAACATAAGATTCTGGTTCTTACCACCATCACTATCACTTCTTCTAATAAGAAGAATCGTAGAAAACGGAGCAGGAACTGGATGAACCGTCTACCCACCCTTATCAGCCAATATTGCCCATAGAGGATCATCTGTCGATCTAGCTATTTTCAG…
RRMFC2068-15|Suillia	182	2309	12	6470	231	1151	955	1317	1393	6185	432	548	369	609	548	196	208	50	222	171	312	AACGTTGTATTTTTTATTTGGAATCTGAGCCGGTATATTAGGAACATCTTTAAGATTATTAATTCGTGCTGAATTAGGAAATCCTGGTTCATTAATTGGAGATGACCAAATTTATAACACAATTGTAACTGCCCATGCTTTTATTATAATTTTTTTTATAGTTATACCAATTGTTATTGGGGGATTTGGTAATTGATTAATTCCTTTAATGTTAGGAGCCCCTGATATAGCTTTCCCTCGAATAAATAACATAAGATTCTGATTACTACCCCCTTCATTAACTCTTTTAATTTCAAGAAGAATTGTTGAAAATGGAGCAGGAACTGGATGAACAGTTTACCCCCCACTTTCATCTAATATTGCCCATAGAGGAAGATCAGTCGATTTAGCTATTTTTTC…
RRMFE3090-15|Bombylius	549	2876	6	899	5976	545	1028	1097	386	301	685	1454	1032	1452	1374	1	1855	435	293	0	197	AACTCTGTACTTTATCTTTGGCGCATGGGCAGGTATACTAGGTACATCCCTAAGACTTTTAATTCGTGCCGAACTAGGAAATCCAGGATCTCTAATTGGTAACGATCAAATTTACAACGTTATTGTTACTGCACACGCATTCATTATAATTTTCTTCATAGTTATACCAATCATAATCGGAGGATTTGGAAATTGATTAGTCCCATTAATGCTAGGAGCCCCAGACATAGCTTTCCCCCGAATAAACAACATAAGATTCTGACTCTTACCACCCTCATTAAGACTTCTACTAATAAGAAGAATTGTAGAAAATGGAGCAGGAACAGGATGAACTGTTTACCCACCACTATCATCCAATATTGCTCATAGAGGTTCCTCAGTAGACCTTGCTATTTTTAG…
RRMFI4245-15|Diplazon	101	1015	526	657	243	819	1129	993	1389	1663	4581	362	1141	972	880	719	1534	1105	418	181	180	AACTTTATATTTTATTTTTGGTGCCTGATCCGGAATAGTGGGAACTTCTTTAAGAATACTTATTCGAGCCGAATTAGGAAATCCAGGTTCTTTAATTGGAGACGACCAAATTTATAACGTAATTGTAACTGCTCATGCATTTATTATAATTTTCTTTATAGTAATACCAATTATAATCGGAGGATTCGGAAATTGATTAGTCCCTCTTATATTAGGAGCACCTGATATAGCATTTCCACGATTAAATAATATAAGATTTTGATTATTGCCTCCTTCTTTGTCCCTCCTTTTAATAAGAAGAATTGTTGACAAAGGAGCTGGAACTGGTTGAACTGTTTATCCCCCCTTATCGGCCAATATTGCACATGAAGGATCTTCAGTAGATTTAGCAATTTTTAG…
RRSSC5038-15|Actina	1969	1189	2043	1287	1152	542	1178	1023	1463	106	904	824	1459	696	645	1473	803	249	692	390	498	AACTCTTTACTTTGTATTTGGGGCTTGAGCTAGGATAGTCGGAACATCTTTAAGGCTTTTAATTCGATCAGAATTAGGAAACCCTGGTTCATTAATTGGTGATGATCAAATTTATAATGTAATTGTGACTGCTCATGCATTTGTCATAATTTTCTTCATAGTTATACCCATTATAATCGGCGGATTTGGCAATTGACTAGTACCTTTAATATTGGGGGCACCTGATATAGCTTTCCCTCGAATAAATAACATAAGATTTTGATTGCTGCCACCTTCACTAACTTTGCTGATTATGAGAAGAGTTGTAGAAAGAGGGGCAGGAACAGGGTGAACTGTCTACCCCCCCCTTTCATCTAATATTGCCCACGGAGGATCTTCTGTTGATCTGGCAATCTTCAG…
RRSSA2295-15|Glischrochilus	0	5097	615	21	215	626	4132	3462	4157	49	580	922	112	1269	1028	92	188	301	300	11	275	TACTTTATATTTTATCTTTGGAGCTTGAGCAGGAATATTGGGAACTTCTTTAAGAATACTAATTCGAGCAGAATTAGGACATCCAGGATCTTTATTAGGTAATGATCAAATTTATAATGTAATTGTAACTGCACATGCTTTCATTATAATTTTTTTTATAGTAATACCTATTATAATTGGAGGATTCGGAAATTGATTGGTTCCTTTAATATTAGGAGCTCCTGATATAGCTTTTCCTCGAATAAATAATATAAGATTTTGAATACTGCCACCTTCATTAACTTTATTATTAATAAGAAGAATAGTTGAAAATGGAGCAGGAACAGGATGAACTGTTTACCCTCCCTTATCAAGAACTTTATCTCATAGAGGAGGATCTGTTGATTTAGCAATTTTTTC…
RRMFE2990-15|Euplexia	2578	2017	4082	451	73	162	1024	969	987	194	340	1400	327	713	638	115	275	1983	981	547	569	TACTTTATATTTTATTTTCGGAGCTTGATCTGGAATAATTGGAACTTCATTAAGAATTCTAATTCGAGCTGAACTAGGGCACCCTGGAGCTCTAATTGGAGATGACCAAATTTATAACGTAATTGTAACAGCTCATGCTTTTATTATAATTTTCTTTATAGTTATACCAATTATAATTGGAGGATTTGGAAATTGATTAGTTCCTTTAATATTAGGGGCTCCTGATATAGCTTTCCCACGAATAAACAATATAAGTTTTTGACTTTTACCTCCTGCATTAACTCTATTGTTAGTTAGTAGTATAGTAGAAAATGGGGCTGGAACAGGATGAACTGTTTACCCACCTTTATCATCTAATATTGCTCATGGAGGAGCATCTGTTGATCTAGCTATTTTCTC…
RRSSA3893-15|Myzia	2062	1210	3956	63	125	1185	839	1023	439	158	7170	26	365	978	635	53	174	160	739	408	299	AACTCTATATTTTATGTTCGGAGCATGAGCCCGAATAGTAGGAACTTCTTTGAGAATTCTTGTTCGAGCCGAATTAGGACATCCTGGGGCATTGATTGGAGATGATCAAATTTATAACGTAATTGTTACTGCCCATGCATTTGTAATAATTTTTTTTATGGTTATACCTATTATAATTGGAGGATTTGGTAACTGATTGGTTCCTTTAATGCTTGGAGCCCCAGATATGGCATTTCCACGAATAAATAATATAAGATTTTGACTACTACCTCCTTCATTAACACTATTACTAGTAAGTAGAATAGTGGAAAACGGAGCTGGGACAGGTTGAACGGTATACCCCCCTCTTTCATCTGTAATTGCACATGGAGGAGCATCTGTAGATTTAGTAATTTTTTC…
RRGCO351-15|Fumibotys	1927	737	1076	481	953	745	1226	1242	1501	119	435	1133	1053	956	964	1034	1255	1378	563	290	299	AACTATTTATTTTATTTTTGGTATCTGAGCTGGAATAGTTGGTACTTCTCTAAGTATAATTATTCGAACTGAACTTGGAACTACTGAATCATTAATTAAAAACGATCAAATTTATAATGTTTTAGTTACTGCTCATGCTTTTATTATAATTTTCTTCATAGTTATACCCATCATAATTGGGGGATTTGGAAATTGACTTGTTCCCTTAATAATCGGAGCCCCTGATATAGCCTTCCCTCGAATAAATAATATAAGTTTTTGACTTCTTCCCCCTTCTCTAAATTTTCTATTAATTAGCTCAATTGTTGAGAATGGAACTGGAACAGGATGAACTGTCTATCCCCCCCTTTCAAGTAATATTGCTCATGCTGGAAGATCAGTTGATATCTCTATTTTCTC…
RRGCO298-15|Microcrambus	1588	1051	34	870	347	2121	2417	1823	2442	24	1247	111	1954	1128	821	531	1673	307	596	85	21	AATATTATATTTCTTATTTGCTATATGAGCAGGAATAATTGGAACATCAATAAGAATAATTATTCGAATAGAATTAAGAACACCAGGTATATGAATTAATAATGACCAAATTTATAATACAATAATTACCGCCCACGCATTTATTATAATTTTTTTTATAGTTATACCTTTCATAATTGGAGGATTTGGTAATTGACTAATCCCTATTATAATTGGAGCTCCCGATATAGCTTTCCCACGAATAAACAATATAAGATTTTGATTATTACCTCCCTCACTAACATTACTCTTAATAAGAAGTGTAGCTTACTCAGGATCAGGAACAGGTTGAACAGTTTACCCACCTTTATCATCTATCTTATACCATCCATCATTATCAGTAGATTTTACAATTTTTTC…
RRGCO725-15|Agriphila	719	2267	2808	392	610	1803	1918	1570	2377	68	617	663	1116	614	525	1019	1047	376	504	177	137	AATATTATATATTATTTTTGCTTTATGATCAGGAATAATTGGAACTTCTATGAGATTTATTATTCGTATAGAATTAAGTAATCCTGGTGAATGAATTATAAATGATCAAATTTATAATTCTTTAGTAACAGCTCATGCTTTTTTAATAATTTTTTTTATAGTAATACCTTTTATAATTGGGGGATTTGGTAATTGATTAGTTCCTTTAATATTAGGATGTCCTGATATAGCTTTCCCTCGTATAAACAATATTAGATTTTGATTATTACCCCCATCTTTAATTTTATTATTATTAAGAAATTTATTTAATATTACTCCAGGAACAGGATGAACAGTTTATCCTCCATTATCTTCATCAATATTTCATAGATCTCCTTCAGTTGATTTAGCAATTTTTTC…
RRMFI4018-15|Metalimnobia	2974	1009	2586	1744	351	1067	763	683	1025	3083	1711	283	789	364	304	682	610	189	280	482	216	GACTTTATATTTTATCTTCGGAACTTGATCTGGAATAATTGGGACCTCTCTAAGACTCTTGATTCGATCAGAATTAGGAAACCCCGGGTCACTAATTGGAGATGACCAAATTTATAATGTTATTGTTACTGCTCATGCTTTTATTATAATTTTTTTTATAGTTATACCTTTTATAATTGGAGGTTTTGGAAACTGACTAATACCATTAATACTAGGAGCCCCTGATATAGCATTCCCTCGATTAAATAATATAAGATTTTGACTTCTCCCCCCGTCAATTTCTTTATTATTAATAAGAAGAATTGTTGAAAGTGGAGCCGGTACTGGGTGAACAGTTTATCCCCCCCTATCTTCTAATATTGCCCACGGTGGGTCATCTGTAGATTTAGCTATTTTTAG…
RRSSC4840-15|Cantharis	2302	4059	4248	1888	314	518	1557	1363	1049	10	32	328	565	797	818	990	1003	209	31	200	268	AACTTTATATTTTTTATTTGGTATATGGGCAGGAATGGTTGGAACATCATTAAGAATCTTAATTCGGCTAGAATTAGGAACAACAAATAGATTAATTGGAAACGACCAAATTTATAATGTAATTGTAACAGCTCATGCTTTTATTATAATTTTTTTTATAGTTATACCAATTATAATTGGAGGGTTTGGAAATTGATTAGTGCCATTAATGATTGGGGCACCTGATATAGCTTTCCCTCGTTTAAATAATATAAGATTCTGACTTCTACCTCCTGCTCTAACTTTACTAATTTTTAGTAGATTAGTTGAAATAGGAGCAGGTACAGGATGAACAGTATACCCCCCTCTATCAGCTAATATAGCTCATAGAGGATCATCTGTCGACTTAGTAATTTTTAG…
RRSSC3245-15|Eurosta	6758	3402	0	2043	383	530	940	1059	1246	3	48	1151	479	776	439	247	351	121	820	279	702	AACTTTATATTTTATTTTTGGAATTTGATCAGGAATAGTGGGAACTTCTTTAAGAATATTGATTCGAGTTGAATTAGGAAACCCAGGATCTTTAATCGGAAATGATCAAATTTATAATACAATTGTTACAGCCCATGCTTTTATTATAATTTTTTTTATAGTTATACCAATTATAATTGGAGGTTTTGGAAATTGATTGGTTCCTTTAATGTTAGGAGCTCCTGATATAGCTTTTCCTCGTCTTAACAACATAAGATTCTGACTTTTACCACCTTCTTTAATTCTTTTAATTTCAAGAAGAATCGTAGAAAACGGAGCTGGAACTGGATGAACAGTTTATCCACCTCTTTCTTCTAATATTGCCCATAGAGGAAGATCTGTTGACTTAGCTATTTTTTC…
RRMFI4208-15|Parancistrocerus	0	427	1878	923	5679	78	471	510	439	5	0	460	278	690	616	949	1738	892	465	210	327	AACCTTATATTTTATATTTGGTATATGAGCAGGAATAATAGGATCAGCAATAAGTTTAATTATTCGTATTGAATTAGGGCAACCTGGTAGATTTATTGGAGATGATCAAATTTATAATGTAATAGTAACAGCACATGCCTTTATTATAATTTTTTTTATAGTAATACCAGTTATAATTGGAGGATTTGGTAATTGATTAGTACCTTTAATAATTGGAGCCCCTGATATAGCATTCCCACGAATAAATAATATAAGATTCTGATTATTACCACCATCCTTAACCTTATTAATAATAAGAAGATTAACAGAAGCTGGGGCTGGAACAGGTTGAACTGTTTACCCTCCTTTATCTAGAAATTTATCACATAGAGGACCATCTGTAGATTTAGCAATCTTTTC…
RRMPC919-15|Polistes	2164	740	3226	2064	3038	236	206	243	224	5	0	601	675	1184	885	988	1162	236	323	194	332	AACATTATATTTCATTTTTGGTGCCTGAGCAGGAATAATCGGAACATCTTTAAGAATTTTAGTTCGAGCAGAATTAGGTCATCCTGGTGCACTAATTGGAGATGATCAAATTTATAATGTAATCGTCACAGCCCATGCATTTGTAATAATTTTTTTCATAGTCATACCAATTATAATTGGAGGATTTGGAAATTGATTAGTACCACTAATATTAGGAGCTCCTGATATAGCTTTTCCTCGAATAAATAATATAAGTTTTTGATTATTACCTCCTGCATTAACTTTACTACTCGTAAGTAGTATAGTAGAAAATGGAGCTGGAACAGGATGAACTGTTTATCCTCCTTTATCATCTAATATTGCTCACGGAGGTGCTTCTGTTGATTTAGCAATTTTTTC…
RRMFB1069-15|Cyrtophleba	1071	449	548	503	332	154	791	912	639	34	5413	682	1141	545	421	917	1466	367	517	222	179	TACTTTATATTTTATTTTTGGAGCTTGAGCAGGAATAGTAGGAACTTCTTTAAGTATCCTAATTCGAGCAGAATTAGGGCACCCCGGTGCTTTAATCGGAAATGACCAAATTTATAATGTTATTGTAACAGCTCATGCTTTTATTATAATTTTTTTTATAGTAATGCCTATTATAATTGGGGGGTTTGGAAATTGATTAGTTCCACTAATATTAGGAGCTCCTGATATAGCTTTCCCACGAATAAATAATATAAGTTTTTGACTTTTACCTCCCGCATTAACTTTATTATTAGTAAGTAGTATAGTAGAAAACGGGGCTGGAACAGGATGAACTGTTTATCCTCCTTTATCTTCAAATATTGCTCACGGAGGGGCTTCGGTTGATTTAGCTATTTTTTC…
RRMFI4046-15|Phyciodes	2487	2023	52	1352	198	1444	1583	1511	1851	145	342	12	1043	1739	1205	36	1801	380	529	5	0	AACTCTATATTTTCTGCTAGGTGCTTGAGCAGGGGTTGTTGGAACCTCCTTAAGATGAATAATTCGAATTGAATTAGGTACTCCAGGTACTTTTATTGGAAATGATCAAATTTATAATGTATTTGTTACTGCACACGCATTTATTATGATTTTCTTTATAGTTATGCCTATTATAATTGGAGGATTTGGGAATTGATTAGTACCCCTTATAATTGGAGCTCCTGATATAGCCTTCCCCCGAATAAATAATATAAGATTTTGACTTCTTCCCCCTTCCCTAACCTTGTTATTAATTAGAAGAATTGCTGAAGGAGGGGCAGGAACAGGATGGACCGTTTATCCCCCCTTATCTAGTAATATGGCCCATAGAGGTGCAGCAGTAGATTTAGCAATTTTCTC…
RRGCO249-15|Scopula	9395	2577	10	717	436	1896	693	892	1195	71	704	586	153	936	539	110	500	1072	427	149	81	AACATTATATTTTATTTTTGGAATTTGAGCAGGAATAGTAGGAACATCTTTAAGATTACTCATTCGTGCTGAATTAGGAAATCATGGATTTCTAATTGGAGATGATCAAATCTACAATACTATTGTTACAGCTCATGCATTTATTATAATTTTTTTTATAGTTATGCCAATTATAATTGGAGGTTTCGGAAATTGATTAGTACCTTTAATACTTGGTGCCCCAGACATAGCTTTCCCACGAATAAATAACATAAGATTTTGACTATTACCCCCCTCTTTAACTTTACTAATTTCTAGAAGAATTGTAGAAAATGGAGCTGGAACAGGATGAACAGTGTACCCCCCACTTTCATCTAATATTGCTCATAGTGGAAGATCTGTTGATTTAACTATTTTTTC…
RRSSC5002-15|Agapostemon	0	3456	483	547	616	2123	1908	1752	2391	10	70	591	407	1201	1036	707	1061	91	267	43	21	AACCCTTTATTTTATTTTCGGTGCTTGAGCTGGAATAGTGGGAACTTCTTTGAGAATTTTAATTCGAGCCGAACTAGGACACCCTGGGGCTTTAATTGGAGATGATCAAATCTATAATGTTATTGTAACTGCTCACGCATTTGTAATAATTTTTTTTATAGTAATACCTATTATAATTGGGGGATTTGGAAATTGACTGGTGCCTTTAATACTAGGAGCACCTGATATAGCTTTCCCTCGAATAAATAATATAAGATTTTGACTCTTACCACCTTCATTAACCCTATTATTAGTCAGTAGTATAGTAGAAAATGGAGCTGGTACAGGCTGAACTGTCTACCCACCGCTCTCTTCCGGAATTGCCCATGGAGGTGCCTCAGTAGACTTAGCTATTTTTAG…
RRMFI4040-15|Sehirus	5	2190	228	1223	760	1109	1764	1816	1636	12	1544	1094	732	985	1067	172	491	735	347	52	30	TACTTTATATTTTATTTTTGGTGCTTGAGCTGGAATAATTGGTACTTCTTTAAGAATTCTTATTCGAGCTGAATTAGGGCATCCAGGAGCTTTAATTGGCGACGATCAAATTTATAATGTAATTGTAACTGCTCATGCATTTATTATAATTTTTTTTATAGTTATACCAATTATAATTGGAGGATTTGGTAACTGATTAGTCCCTTTAATATTAGGAGCCCCAGATATAGCTTTCCCACGAATAAATAATATAAGATTTTGAATATTACCCCCTTCATTAACTTTATTATTAGCTAGAAGAATAGTTGATAATGGGGCTGGAACTGGTTGAACAGTATACCCCCCTCTATCTTCTGGAATTGCTCATAGAGGAGCTTCTGTAGATTTAGCTATTTTTTC…
RRGCO251-15|Drepana	1484	1578	3082	516	725	2458	918	950	1740	109	160	332	493	560	406	242	1116	782	303	249	143	AACATTATACTTTATTTTTGGAATTTGAGCTGGAATAGTTGGAACTTCATTAAGATTGCTAATTCGAGCTGAATTAGGAAACCCCGGATCTTTAATTGGAGATGATCAAATTTATAATACTATTGTTACAGCACATGCTTTTATTATAATTTTTTTTATAGTTATACCTATTATAATTGGAGGATTTGGTAATTGACTTGTCCCATTAATATTAGGAGCCCCTGATATAGCATTCCCCCGGATAAATAATATAAGTTTTTGACTTTTACCACCCTCTTTAACCTTATTAATTTCAAGAAGAATTGTAGAAAATGGAGCAGGAACAGGATGAACAGTATACCCACCACTTTCATCCAATATTGCTCATGGAGGAAGATCTGTTGATTTAGCTATTTTCTC…
RRGCO202-15|Tricholita	4332	2032	3650	552	97	518	1222	1099	1655	75	2105	415	386	383	383	105	161	975	359	90	125	AACTATTTATTTTATCTTCGGAATTTGAGCAGGAATAATTGGAACTTCTCTTAGAATAATTATTCGAACTGAATTAGGAACTACTGACTCATTAATTAAAAATGATCAAATCTATAACGTATTAGTAACTGCCCATGCTTTTATTATAATTTTCTTTATAGTAATACCTATTATAATTGGAGGATTTGGAAATTGACTTATCCCCCTAATAATCGGAGCCCCAGATATAGCTTTCCCCCGAATAAATAATATAAGATTTTGATTACTTCCCCCCTCTCTTAATCTTTTATTAATTAGAGCTTTAATTGAAAGAGGAACAGGAACAGGATGAACTGTTTACCCCCCTCTTTCAAGAAATTTAGCCCATGCAGGAAGATCCGTTGATATTTCAATTTTTTC…
RRSSA2279-15|Xylotrechus	2479	1453	0	567	356	848	3004	2104	2896	47	470	866	8	1264	857	115	217	1	522	147	122	AACTCTTTATTTCATTTTCGGGGCTTGAGCTGGAATAGTAGGGACTTCTTTAAGATTACTAATTCGAGCAGAATTAGGAAATCCTGGAAGATTAATTGGTGATGACCAAATCTATAATGTAATTGTCACTGCTCATGCTTTTATTATAATTTTCTTTATGGTTATACCTGTAGTTATTGGAGGTTTCGGAAATTGATTGGTTCCTTTAATACTAGGAGCCCCTGATATAGCCTTCCCTCGAATAAACAATATGAGATTTTGACTACTTCCCCCTTCTTTAACACTTCTTTTAATAAGAAGAATAGTAGAAAGAGGAGCTGGGACAGGATGAACTGTTTATCCTCCCCTATCATCTAATATTGCTCATGGTGGAGCTTCAGTAGATTTAGCAATTTTTAG…
RRMFI4075-15|Pollenia	1940	1647	5411	199	601	376	314	293	86	300	196	857	41	987	661	164	309	387	1062	490	265	AATACTATATTTTATTTTTGCTATGTGATCAGGAATGTTAGGGACTTCATTAAGAATATTAATTCGTCTTGAATTGGGAACCCCTAGCCAGATAATTAAAGATGACCAAATTTATAATTCTATTGTCACAGCCCATGCATTTATTATAATTTTCTTTATAGTTATACCATTCATAATTGGAGGATTTGGAAATTGATTAATCCCTCTAATAATTGGAGCCCCCGACATAGCTTACCCCCGAATAAACAACATAAGATTTTGGTTGCTCCCCCCCTCAATTTCTTTACTTTTATCAAGAAATTTTATTTCAAGTGGAGTTGGGACTGGCTGAACAGTCTACCCTCCCTTATCCTCAAACTTGATCCATAACAGCCCCGCCGTTGACTTCTCAATTTTTTC…
RRGCO430-15|Acleris	621	1666	1358	686	757	316	897	1227	1062	24	1380	706	853	568	663	887	994	239	439	207	240	AACATTATATTTTATTTTTGGAATTTGAGCAGGAATAGTAGGAACATCCCTAAGATTACTAATTCGTGCTGAATTAGGAACCCCCGGATCTTTAATTGGCGATGATCAAATTTATAATACTATTGTTACAGCTCATGCATTTATTATAATTTTTTTTATAGTAATACCAATTATAATTGGTGGATTTGGAAATTGATTAGTTCCATTAATACTAGGAGCACCTGATATAGCATTCCCACGAATAAATAATATAAGATTTTGATTATTGCCTCCCTCTTTAACCTTATTAATTTCTAGAAGAATTGTAGAAAATGGAGCTGGAACAGGATGAACAGTATACCCCCCCCTTTCATCTAATATTGCCCATAGAGGAAGATCTGTAGACTTAGCTATTTTTTC…
RRSSC4120-15|Nematus	0	3405	18	11	769	1722	768	924	746	0	86	823	281	1763	1386	848	1760	233	261	6	4	AACTTTATATTTTATTTTTGGTGCATGATCAAGAATAATAGGAACTTCATTAAGAATCTTAATTCGTACTGAATTAAGAAATCCTGGAAGATTAATCGGAAATGATCAAATTTATAATGTAATTGTAACAGCCCATGCATTCATTATAATTTTTTTTATAGTTATACCAATTATAATTGGTGGTTTTGGTAATTGACTTGTCCCTCTTATACTAGGAGCACCAGATATAGCTTTCCCCCGATTAAATAATATGAGATTCTGATTACTTCCGCCTTCTTTAATCTTTTTAACAATAAGAAGAATTACAGAAAGAGGAGCTGGAACCGGTTGAACAGTTTATCCTCCTTTATCAAGAAATATTGCCCATAGTGGAACTTCTGTTGATTTAGCTATTTTTAG…
RRSSA2263-15|Cymatodera	6839	942	0	113	1003	332	510	516	687	0	566	1164	897	852	743	428	738	1117	531	40	243	AACATTATATTTTATATTCGGAATATGATCAGGAATAATTGGAATAATATTAAGAATGATTATCCGAGTTGAATTAGGGCAACCTGGACCATTCATTAATAATGATCAAATTTACAATACAATTATTACATCACATGCATTCATTATAATTTTCTTTATAGTAATACCTATTATAATTGGAGGATTTGGTAACTGATTACTACCAATTATAATTGGGGCACCAGACATGGCATTCCCACGAATAAATAATATAAGATTCTGACTCTTACCACCATCAATTAAACTACTATTAATTAGATCATTAGTTGAATCAGGAGTAGGAACAGGATGAACAGTATACCCCCCACTTTCTAGAAATATTGGGCATTCAGGACCAAATGTTGAATTTGCAATTTTTTC…
RRSSA219-15|Delia	320	1264	5	597	72	1166	884	1003	684	19	701	320	2653	1171	775	177	295	39	746	347	231	AACTATATATTTTATTTTTGGTATTTGATCTGGTATAATTGGGACTACTTTGAGATTATTAATTCGTATTGAATTAGGTAATCCAGGGTCATTTATTGGTGATGATCAAATTTATAATGTAGTTGTTACAGCTCACGCATTTATTATAATTTTTTTTATGGTTATACCAATTATAATTGGAGGGTTTGGAAATTGACTTGTTCCCCTAATAATTGGTGCACCTGATATAGCTTTTCCTCGTATAAATAATATAAGATTTTGAATATTACCCCCTTCTTTAACTCTTTTATTAGTAAGAAGAATAGTTGATAATGGTGTAGGAACTGGTTGAACAGTTTACCCTCCTTTATCAAGTGGTTTAGCTCATGCAGGTTCTTGCGTCGATTTAGCAATTTTTTC…
RRMFD013-15|Xylophagus	635	2504	237	633	506	544	1510	1148	1883	136	109	713	1409	451	371	193	206	204	685	333	290	AATTTTATATTTTTTAATCAGAATTTGATCAGGTATGTTAGGAGCATCATTAAGAATAATTATTCGAATTGAATTAGGAATTCCTGGGTCTTTAATTGGGAATGATCAGATTTATAATTCAATTGTTACGGCCCATGCATTTATTATAATTTTTTTTATGGTTATACCTTTTATAATTGGAGGATTTGGTAATTGATTAATTCCTTTAATAATTGGGGCCCCTGATATAGCCTTCCCTCGAATAAATAATATAAGTTTTTGGTTAATCCCTCCTTCATTAATAATTTTAATTTTAAGAAATATTTTGAATAATGGAGTTGGAACTGGTTGAACAGTTTATCCTCCATTATCTTTAAATATTAGTCATAATGGATCTTCAGTAGATATAGCAATTTTTTC…
RRMFG2330-15|Anticlea	6941	425	4235	789	505	1512	254	494	562	1118	164	165	69	462	362	234	541	294	85	79	131	AATTTTATATTTTATATTTGGTATATGATCAGGAATAATTGGTTCTTCGATAAGTATTATTATCCGCCTAGAATTAGGAACCCCCGGATTTTTAATTAATAATGATCAAATTTATAACTCAATTGTAACAGCACACGCTTTTATTATAATTTTCTTTATAGTTATACCAATTATAATTGGAGGATTTGGTAATTGATTAATCCCTTTAATACTAGGATCTCCAGATATAGCTTTCCCTCGAATAAATAATATAAGTTTTTGACTACTCCCCCCATCAATTTTTATATTAATCAATAGAAGAATTATTAATCAAGGTGTAGGGACAGGATGAACTATTTACCCTCCTCTTTCTTCAAATATTAATCATGAAGGTTTATCAATTGATATATCAATTTTTTC…
RRSSA3960-15|Philonthus	463	1187	0	264	215	1579	1329	1154	1139	277	2061	1038	368	1053	958	297	220	22	976	20	9	AATACTATATTTTATTTTTGCTATATGATCAGGAATAATTGGATCTTCACTTAGAATATTAATTCGTATAGAATTAAGAATCCCTGGAAGATGAATCTCCAATGACCAAATATTTAATACTATTGTTACTTCTCACGCATTTATTATAATTTTTTTTATAGTTATACCTTTTATAATTGGAGGTTTCGGAAATTGATTAGTACCATTAATAATTGGAGCACCAGATATAGCATTCCCACGAATAAATAATATAAGATTCTGACTTTTATCCCCTTCACTATTATTACTTCTATTAAGAAGAATATTAACATCAGGTTCAGGAACAGGATGAACCATTTATCCCCCATTATCATCTATTATATATCATAATTCAATATCGGTTGATTTAACAATTTTTTC…
RRMFI4230-15|Brachicoma	77	1536	22	184	1276	1161	889	744	840	15	93	1009	882	1047	909	601	985	261	396	172	131	AACTTTATATTTTATTTTTGGCCTATGGGCAGGAATATTGGGAACATCTTTAAGAATTTTAATTCGAGCCGAATTAGGAAACCCTGGAACTTTAATTGGAAATGACCAAATTTATAATGTAATTGTAACTGCCCATGCATTCGTTATAATTTTTTTTATGGTAATACCAATTATAATTGGGGGTTTTGGAAATTGATTAGTTCCCTTAATACTAGGGGCTCCAGATATAGCCTTTCCTCGAATAAATAATATGAGATTTTGATTATTGCCACCTTCTCTTTTATTTTTAGTGATAAGAAGAATTGTTGAAAATGGAGTAGGAACTGGATGAACAGTTTATCCACCTTTATCAGCTAATACCGCCCATAGGGGATCTTCTGTAGATTTAGCAATTTTTAG…
RRMFG2616-15|Exorista	674	887	782	269	2424	143	298	400	260	110	1278	376	134	467	529	617	1111	1231	520	320	177	TGTATTATACTTTATTTTTGGTATATGAGCTGGAATATTAGGATCATCTATAAGAATTATTATTCGAATAGAATTAGGTAATCCTGGTATATTTATCAATAATGACCAAATTTATAATTCCATCGTAACAGCCCATGCCTTCATTATAATTTTTTTTATAGTTATACCAATTATAATTGGTGGATTTGGAAATTGATTAATCCCTTTAATATTAGGAGCCCCAGATATATCATTCCCACGTATAAACAATATAAGATTTTGATTATTACCCCCATCTTTATTTCTATTAATTAATAGAAGAATTATTAATCAAGGAGTTGGGACAGGTTGAACTGTTTACCCACCACTATCATTAAATATAAATCATGAAGGTATATCTGTAGATTTAGCCATCTTTTC…
RRSSA4293-15|Zaphne	389	754	8	299	943	656	587	504	619	15	152	574	977	1078	1001	1340	1098	412	509	168	122	TATTTTATACTTTATTTTAGGTATATGATCAGGAATAATTGGTTCTTCATTGAGTATTATTATTCGTATAGAATTAGGGAATCCTGGTTATTTAATTAATAATGATCAAATTTATAACTCAATTATTACTATACATGCTTTCATTATAATTTTTTTTATAGTAATACCAATTATAATCGGAGGATTTGGAAATTGATTAATTCCCCTTATAATAGGAGCACCAGATATATCATTTCCACGAATAAATAATATAAGATTTTGATTACTACCACCATCTTTAATATTATTAATTAGAAGTAGTATTACAAATCAAGGAGTAGGGACCGGATGAACTATTTATCCACCATTATCATTAAATTTAAATCATGAAGGAATATCATTAGATATATCTATTTTTTC…
RRMPB104-15|Scathophaga	911	1144	41	168	225	484	762	667	323	2	110	1306	1691	1544	969	306	451	394	1157	97	58	TATACTATATTTTATCTTTGCTATATGATCAGCTTCTTTTGGTGCCTCATTAAGAATAATTATCCGCATAGAATTAAGAGTCCCAGGTGGATGAATTAATAACGATCAAATTTATAATTCAATTGTAACCTCACACGCATTTATTATAATTTTTTTTATAGTTATACCTTTCATAATTGGGGGATTTGGAAACTGATTAGTTCCCTTAATAATTGGAGCCCCAGATATAGCATTCCCACGAATAAATAATATAAGATTCTGATTATTAATTCCTTCACTATTTATATTAATCTTAAATATAATTTTTAATTCAGGATCAGGTACAGGATGAACTGTTTACCCTCCTCTTTCATCTATTGAATATCACCCCACATCATCAGTTGATTTCACCATTTTTTC…
RRGCO649-15|Rivula	1935	1583	714	1160	335	416	1111	1068	1829	28	84	486	396	608	560	103	272	799	470	318	294	AACATTATATTTTATTTTTGGTATTTGAGCAGGAATAATTGGTACATCATTAAGTTTATTAATCCGAGCAGAATTAGGAAATCCTGGATCATTAATTGGAGATGACCAAATTTATAATACTATTGTTACAGCTCATGCTTTTATTATAATTTTTTTTATAGTAATACCTATTATAATTGGAGGATTTGGAAATTGATTAGTCCCATTAATATTAGGAGCCCCTGATATAGCTTTCCCCCGTATAAATAATATAAGTTTTTGACTTCTCCCCCCATCAATTATACTTTTAATTTCAAGAAGAATTGTAGAAAATGGAGCAGGAACAGGATGAACAGTGTACCCCCCACTTTCATCAAATATTGCTCATAGTGGAAGATCAGTAGATTTAGCAATTTTTTC…
RRGCO532-15|Protodeltote	2432	1561	119	936	258	932	1031	1209	1644	116	2083	434	641	679	349	154	227	163	273	184	201	AACTTTATATTTTATTTTTGGAATTTGAGCCGGTATAATCGGAACTTCATTAAGACTATTAATTCGAGCTGAATTAGGAAATCCAGGATCTTTAATTGGAGATGATCAAATTTATAATACTATTGTTACAGCTCATGCTTTTATTATAATTTTTTTCATAGTTATACCCATCATAATTGGAGGATTTGGAAATTGATTAGTACCTTTAATATTAGGAGCCCCTGATATAGCATTTCCACGAATAAATAACATAAGATTTTGATTACTCCCCCCCTCAATTACCCTTTTAATTTCAAGTAGAATTGTGGAAAATGGAGCTGGTACCGGATGAACTGTTTACCCCCCTCTTTCATCTAATATTGCCCATGGAGGAAGATCTGTCGATTTAGCTATTTTCTC…
RRMFD549-15|Coleocentrus	3099	2368	54	1176	253	674	538	535	563	84	215	556	868	800	408	267	398	193	507	382	413	AATTCTTTATTTCATTTTTGGTATATGATCAGGTATAATAGGATCATCTTTAAGATTATTAATTCGAATAGAACTAGGTAACCCTGGTTATTTAATTAATAATGATCAATTATATAATTCTATTATTACCTCCCATGCTTTTATTATAATTTTTTTTATAGTTATACCCATTATAATTGGAGGATTTGGAAATTGAATAATTCCTTTAATACTTGGGGCCCCTGATATAGCTTTCCCTCGAATAAATAATATAAGATTTTGACTTTTACCACCCTCTATTAATTTATTAATTTTAAGAAATATAACAAATCAAGGAGTTGGCACAGGATGAACAGTTTACCCGCCCCTTTCATTAAATTTAAATCATGAGGGAATAGCATTAGATATAGCAATTTTTTC…
RRGCO271-15|Renia	430	1021	292	548	161	2194	1193	1218	1602	89	1210	616	793	734	390	165	151	184	412	181	248	AATATTATATATTATTTTTGCTTTATGATCAGGAATAATTGGAACTTCTATAAGATTTATTATTCGTATAGAATTAAGTAATCCTGGTGAATGAATTATAAATGATCAAATTTATAATTCTTTAGTTACAGCTCATGCTTTTTTAATAATTTTTTTTATAGTAATACCTTTTATAATTGGAGGATTTGGTAATTGATTAGTTCCTTTGATATTAGGATGTCCTGATATAGCTTTTCCTCGTATAAATAATATTAGATTTTGATTATTACCTCCATCTTTAATTTTATTATTATTAAGAAATTTATTTAATATTACTCCAGGAACAGGATGAACAGTTTATCCTCCATTATCTTCATCAATATTTCATAGATCTCCTTCAGTTGATTTAGCAATTTTTTC…
RRMFA194-15|Muscina	3704	3366	4	3	316	1379	1121	1008	1176	11	582	717	520	661	455	77	205	1009	410	0	1	AACATTATATTTTATTTTTGGAATTTGAGCAGGTATAGTAGGAACTTCCTTAAGATTATTAATTCGAGCTGAATTAGGAAACCCCGGATCTTTAATTGGAGATGATCAAATTTATAATACCATTGTTACTGCCCATGCTTTTATTATAATTTTTTTTATAGTTATACCTATTATAATTGGAGGTTTTGGTAATTGATTAATTCCTCTTATATTAGGAGCACCTGATATAGCTTTCCCTCGAATAAATAACATAAGTTTTTGATTACTCCCCCCATCTTTAACTTTATTAATTTCAAGAAGAATTGTAGAAAACGGAGCAGGAACAGGATGAACAGTTTACCCCCCACTTTCATCTAATATTGCTCACGGAGGAAGATCTGTAGATTTAGCTATTTTTTC…
RRGCO425-15|Spilonota	1284	460	2602	473	462	1370	865	874	1401	157	443	532	568	499	367	601	652	245	303	112	153	AACATTATATTTTATTTTTGGAATTTGAGCAGGAATAGTTGGTACTTCTTTAAGATTACTAATTCGAGCTGAATTAGGAAACCCAGGATCTTTAATTGGAGATGATCAAATTTACAATACTATTGTTACCGCTCATGCTTTTATTATAATTTTTTTCATAGTTATACCTATTATAATTGGAGGATTTGGTAATTGATTAGTTCCTCTTATATTAGGAGCCCCTGATATAGCTTTCCCACGAATAAATAATATAAGTTTTTGATTGTTACCCCCATCTCTAACATTATTAATTTCAAGAAGTATTGTAGAAAATGGAGCAGGAACAGGTTGAACAGTGTACCCCCCACTTTCATCTAATATTGCCCATGGAGGTAGTTCTGTTGATTTAGCTATTTTTTC…
RRGCO691-15|Horisme	2140	876	239	2257	159	2487	426	625	677	250	535	252	331	1049	479	116	337	131	256	248	349	CACTTTATATTTCATCTTAGGAATATGAGCAGGAATATTAGGAACATCATTAAGATGAATTATTCGAATCGAATTAGGAATACCAGGATCATTCATTGGGGATGATCAAACATATAATGTAGTAGTCACCGCACATGCATTTATCATAATCTTTTTTATAGTAATACCAATCATAATTGGAGGATTTGGAAATTGACTAGTACCTTTAATAATTGGAGCCCCTGATATAGCATTCCCACGAATAAATAACATAAGATTCTGATTATTACCCCCCTCAATTACATTATTAATTATAAGAAGAATTGTAGAAAAAGGTGCAGGTACTGGATGAACAGTATATCCACCATTATCAGCAAACATCGCACATAATGGAGCATCAGTAGATTTAGCAATCTTCTC…
RRSSA2286-15|Emmesa	720	835	0	12	1006	529	585	626	480	4	751	923	1019	1123	830	1029	1333	225	315	5	91	AACATTATACTTTATTTTTGGTGCATGAGCTGGAATAGTAGGAACTTCATTAAGTATATTAATTCGAGCTGAATTAGGAAATCCTGGATCATTAATTGGAGATGACCAAATTTATAATGTTATTGTTACAGCACATGCATTTGTTATAATTTTTTTTATAGTAATACCAATTATAATTGGGGGATTTGGAAATTGATTAGTTCCATTAATATTAGGTGCACCTGATATAGCTTTTCCTCGAATAAATAATATAAGATTTTGACTTTTACCCCCATCTTTAACCCTTCTTTTGATAAGAAGATTAGTGGAAAGAGGAGCAGGTACCGGATGAACAGTATACCCTCCTTTATCATCTGGTATTGCCCATAGAGGAGCTTCTGTAGATTTAGCTATTTTTAG…
RRMFG2783-15|Clepsis	1232	1409	3496	589	992	1026	796	734	1040	27	1663	215	400	331	243	459	617	115	101	58	59	AACCCTATATTTTATTTTTGGAGCTTGAGCTGGAATAATTGGAACTTCTTTAAGAATTTTAATTCGAGCAGAATTAGGACATCCAGGAGCTTTAATTGGAGATGACCAAATTTATAATGTAATTGTAACAGCACATGCTTTTGTTATAATTTTTTTTATAGTAATACCAATTATAATTGGAGGATTTGGAAATTGATTAGTTCCGTTAATACTCGGGGCCCCTGATATAGCTTTCCCACGAATAAATAACATAAGTTTTTGAATATTACCCCCTTCATTAACCCTTTTATTAGCTTCTAGTATAGTAGAAGCAGGAGCAGGAACAGGATGAACAGTTTATCCCCCACTATCGGCTAGAATTGCCCATGGAGGGGCTTCAGTAGATTTAGCTATTTTTTC…
RRSSA2287-15|Schizotus	1403	43	130	905	114	688	1014	1297	1269	113	376	478	612	562	520	637	1264	881	228	159	108	AACATTATATTTCTTATTTGGAACTTGAGCCGGAATAGTAGGAACCTCTTTAAGTGTATTAATTCGTGCAGAACTTGGTCATCCTGGTGCTTTAATTGGAGATGATCAAATTTATAATGTTATTGTTACTGCTCATGCTTTTGTAATAATTTTTTTTATAGTAATACCAATTATAATTGGAGGATTTGGAAATTGATTAGTTCCTTTAATATTAGGAGCACCTGATATAGCCTTTCCTCGAATAAATAATATAAGTTTTTGATTATTACCTCCTTCTTTAACACTTTTATTAGTAAGAAGAATAGTTGAAAATGGAGCTGGGACAGGTTGAACAGTTTATCCACCTTTATCTGCAAGAATTGCTCATGGTGGAGCTTCTGTAGATTTAGCCATTTTTTC…
RRSSC6606-15|Tetrix	735	1098	2888	1025	1291	361	965	858	579	40	76	652	80	136	517	496	1133	467	329	75	188	AACACTGTATTTTATTTTTGGAGCTTGATCAGGAATAATTGGAACTTCTTTAAGAATTCTAATTCGAGCCGAACTAGGACATCCCGGTGCTTTAATTGGAGATGATCAAATTTATAACGTAATTGTTACAGCACATGCTTTTATTATAATTTTTTTTATAGTAATACCAATTATAATTGGAGGATTTGGAAACTGATTAGTTCCTTTAATACTTGGAGCTCCAGATATAGCCTTTCCACGAATAAATAATATAAGTTTTTGACTTCTTCCTCCTGCATTAACTCTTTTATTAGTCAGTAGTATAGTCGAAAACGGAGCTGGAACTGGTTGAACAGTTTACCCTCCTTTATCAGCTAATATCGCTCATGGAGGAGCTTCTGTTGATTTAGCTATCTTTTC…
RRMFI4021-15|Eutettix	1	1161	46	30	931	771	376	350	625	499	122	825	0	727	813	869	1042	990	192	248	332	AATATTGTACTTCATTTTCGCCATATGAGCAGGGATAATTGGAGCCTCACTAAGATTTATTATTCGAATAGAACTAAGAAACCCAGGTGCTTGAATCAATAATGATCAAATTTATAATTCAATTGTAACTTCACACGCCTTCATTATAATTTTCTTCATAGTAATACCATTCATAATCGGAGGTTTCGGAAACTGACTCACACCGTTAATATTAGGAGCGCCCGACATGGCTTTCCCGCGAATAAACAACATAAGGTTCTGACTACTTCCTCCGTCAATCTTAATTATCCTAATAAGCATAATTTTAAATTCAGGATCAGGAACAGGATGAACAGTTTATCCCCCCCTATCATCATATTCCTTTCACCCATCATCATCAGTAGATTTAACAATTTTCTC…
RRSSC6587-15|Diplocheila	3699	1163	22	813	743	470	594	654	636	373	1703	484	385	479	450	92	347	967	455	128	101	AACATTATATTTTATTTTTGGAATTTGAGCCGGAATAGTGGGAACTTCTTTAAGTTTATTAATTCGAGCAGAATTAGGAAATCCCGGATCATTAATTGGAGATGATCAAATTTATAATACAATTGTAACAGCTCACGCTTTTATTATAATTTTTTTTATAGTTATACCTATTATAATTGGAGGATTTGGAAATTGATTAGTACCTTTAATATTAGGAGCTCCCGATATAGCTTTCCCTCGAATAAACAATATAAGATTTTGACTTCTTCCCCCCTCATTAACCCTTTTAATTTCAGGAAGAATTGTAGAAAATGGTACTGGAACTGGTTGAACAGTTTACCCCCCTTTATCATCTAATATTGCTCATAGAGGTAGATCTGTTGATTTATCAATTTTCTC…
RRSSA270-15|Cladius	1042	1631	104	98	1229	361	718	797	764	7	728	994	871	483	379	1136	1011	249	74	110	62	AACATTATATTTTATTTTTGGATTTTGATCAGGAATACTAGGAATATCATTTAGAATATTAATCCGAACAGAATTAGGAATACCAGGATCTTTAATTGGAAATGATCAAATTTATAATGTAATTGTAACATCTCACGCATTTCTAATAATTTTTTTTATAGTTATACCAATTATAATCGGAGGATTTGGAAACTGATTAGTACCCCTAATATTAGGAGCTCCTGATATAGCATTCCCACGATTAAATAATATAAGATTTTGATTTCTACCCCCATCAATAATCCTATTATTATCAAGAAGTATAGTAAATTCAGGATCAGGAACAGGATGAACAGTTTATCCTCCTTTATCAAGAAGAATTTCACATGCAGGAGCATCTGTAGATTTAACTATTTTTTC…
RRSSC6594-15|Ophonus	2551	2341	6	183	325	498	677	715	461	83	905	151	9	1004	757	188	482	1347	631	138	100	AACTTTATATTTTATTTTTGGTGCTTGAGCAGGAATAGTTGGAACTTCTTTAAGAATTTTAATTCGCGCTGAATTAGGTCATCCAGGAGCATTAATTGGAAATGATCAAATTTATAATGTTATTGTAACAGCTCATGCTTTTATTATAATTTTTTTTATAGTTATACCTATCATAATTGGAGGATTTGGAAATTGATTAGTCCCGTTGATATTAGGGGCCCCCGACATAGCTTTTCCACGAATAAATAATATAAGTTTTTGAATACTTCCCCCCTCTTTAACTCTTTTACTAGCTTCTTCTATAGTAGAAGCTGGAGCAGGGACTGGTTGAACAGTTTATCCCCCTTTGTCAGCTAGAATTGCGCATGGAGGAGCATCAGTAGATTTAGCAATTTTTTC…
RRMPA009-15|Phorocera	661	1753	1260	406	1225	389	261	310	190	119	1651	610	914	412	421	854	548	319	350	122	96	TACTCTTTATTTCATTTTTGGAGCATGATCAGGGATAGTAGGAACTTCTTTAAGAGTTCTTATTCGTTCCGAATTAGGAAACCCTGGATCATTAATCGGAGATGACCAAATTTATAACGTTATCGTTACAGCTCATGCTTTCATTATAATTTTCTTTATAGTTATGCCTATTATAATTGGAGGATTCGGAAATTGATTAGTTCCTCTAATACTAGGAGCACCAGACATAGCATTTCCTCGAATAAATAATATAAGATTCTGACTTTTACCCCCTTCTTTAACCCTCTTAATTATAAGAAGAATTGTAGAAAGAGGAGCAGGGACAGGATGAACTGTATACCCACCTCTTTCTGCAAATGTTGCCCATAGAGGTTCATCTGTTGATCTAGCTATCTTCAG…
RRSSC7812-15|Ischnura	0	6777	1411	1524	141	1270	1003	701	1408	1275	2	50	3	500	328	0	82	0	0	0	97	GACTTTATATTTTATTTTTGGAGCTTGAGCAGGTATAGTAGGAACTTCTTTAAGAATTCTTATTCGAGCTGAATTAGGTCACCCAGGAGCTTTAATTGGAGATGATCAAATTTATAATGTAATTGTTACAGCCCATGCTTTCATTATAATTTTTTTCATAGTTATACCTATTATAATTGGGGGGTTCGGAAATTGACTAGTTCCTATTATACTTGGAGCTCCTGATATAGCATTCCCTCGAATAAATAATATAAGATTCTGATTACTTCCTCCTGCACTAACTCTATTATTAGTAAGTAGTATAGTGGAAAATGGAGCTGGAACAGGTTGAACTGTTTACCCTCCTCTATCTTCTAATATTGCACATGGAGGGGCTTCAGTAGATTTAGCAATTTTTTC…
RRSSC7829-15|Dicranomyia	814	1132	0	178	95	458	1687	1737	2367	49	462	327	604	589	289	80	176	971	514	169	133	TACTTTATACTTTATTTTTGGAGCCTGATCAGGAATAGTAGGAACTTCCCTAAGTATCCTAGTACGTGCTGAATTAGGACACCCTGGTGCTTTAATTGGAGATGATCAAATTTATAACGTAATTGTAACAGCTCATGCATTTATTATAATTTTTTTTATAGTTATACCAATTATAATTGGAGGATTTGGTAATTGATTAGTTCCTTTAATACTAGGAGCCCCAGATATAGCCTTTCCTCGAATAAATAATATAAGTTTTTGACTTCTACCTCCTGCACTAACTCTACTTCTAGTAAGTAGTATAGTTGAAAAGGGAGCTGGTACTGGCTGAACTGTTTACCCTCCCTTATCTTCTAATATTGCTCATAGAGGAGCTTCAGTAGATTTAGCAATTTTTTC…
RRMFC2001-15|Synstrophus	3144	2899	1	0	124	652	1245	1153	1549	0	297	36	0	551	534	92	152	1691	738	0	0	TACTTTATATTTCTTATTTGGAGCCTGAGCTGGAATAGTAGGTACTTCATTAAGTATTTTAATTCGAGCAGAATTAGGACATCCAGGAGCATTAATTGGTGATGATCAAATTTATAATGTAATTGTCACTGCTCATGCATTTGTTATAATTTTCTTTATAGTTATACCTATTATAATTGGTGGATTTGGAAATTGACTAGTACCCCTAATACTAGGTGCCCCAGATATAGCATTTCCACGAATAAATAATATAAGATTTTGAATATTACCTCCATCTTTAACATTACTATTAGTAAGTAGTATAGTTGAAAATGGGGCTGGTACAGGTTGAACTGTTTACCCACCTTTATCATCAACAATTGCACATGGTGGTGCATCAGTTGATTTAGCTATTTTTAG…
RRMFG2779-15|Pegomya	441	1530	140	660	320	805	487	579	359	84	527	1045	1488	883	570	257	403	395	239	295	170	AACATTATATTTTTTATTCGGATTTTGATCAGGAATATTAGGGTTATCTTTTAGAATATTAATCCGAACAGAACTAGGCATACCTGGATCAATAATTGGAGATGATCAAATTTATAATGTTATTGTTACATCACATGCATTCTTAATAATTTTTTTTATAGTTATACCTATTATAATTGGAGGATTTGGTAATTGATTAATCCCATTAATATTAGGAGCACCAGATATAGCATTTCCACGATTAAACAATATAAGATTTTGATTTTTACCCCCTTCAATTACTTTATTATTAGCTAGAAGAATAGTTAATTCAGGATCAGGAACAGGATGAACAGTTTATCCTCCTCTATCAAGAAGTATTTCTCATGCAGGACCATCAGTTGATTTAACTATTTTTTC…
RRGCO124-15|Aethes	1741	529	344	816	171	825	761	476	1167	63	1225	411	593	411	343	1206	731	253	268	115	134	TACTTTATATTTTATTTTTGGAATTTGAGCAGGAATAGTAGGAACTTCTTTAAGACTTTTAATTCGAACTGAATTAGGAAATCCCGGATCTTTAATTGGAGATGACCAAATTTATAATACTATTGTTACAGCTCATGCTTTTATTATAATTTTTTTTATAGTTATACCTATTATAATTGGAGGATTTGGAAATTGATTAGTACCTTTAATATTAGGAGCTCCTGATATAGCTTTCCCCCGAATAAATAATATAAGTTTTTGATTACTACCCCCATCATTAATTTTATTAATTTCTAGTAGAATTGTAGAAAATGGAGCAGGAACAGGATGAACAGTTTACCCACCCCTCTCATCTAATATTGCCCATAGAGGAGCTTCAGTAGACTTAGCAATTTTTTC…
RRGCO478-15|Cochylis	845	1250	462	76	954	1383	786	1052	1268	61	787	222	69	570	549	345	840	740	291	119	90	AACATTATACTTTATTTTTGGAATTTGATCTGGTATAGTAGGAACATCATTAAGATTATTAATTCGAGCAGAATTAGGTAATCCAGGATCCTTAATTGGAGATGATCAAATTTATAATACTATTGTAACTGCTCATGCATTTATTATAATTTTTTTTATAGTTATACCTATTATAATTGGAGGATTTGGAAATTGATTAGTACCTTTAATATTAGGAGCACCTGATATAGCTTTCCCACGAATAAATAATATAAGATTTTGATTACTTCCTCCTTCATTAATATTATTAATTTCAAGAAGAATTGTTGAAAATGGAGCAGGAACAGGATGAACAGTATACCCCCCACTTTCATCTAATATTGCTCATAGAGGAAGTTCTGTAGATATAGCTATTTTTTC…
RRMFC2016-15|Helina	2434	1873	220	813	249	301	502	582	339	94	876	778	765	559	352	81	187	203	601	339	379	TATATTATATTTTTTATTTGGTATATGAGCTGGAATAGTAGGATTATCAATAAGTTTAATTATTCGTATAGAGTTAGGGATGCCTGGGAGATTACTTGGAAATGATCAAATTTATAATAGAATAGTTACAGCACATGCTTTTGTAATAATTTTTTTTATGGTTATACCAATTATAGTAGGTGGATTTGGAAATTGATTATTACCTTTAATATTAGGGGCGCCTGATATAGCTTTCCCTCGAATAAATAATATAAGATTTTGATTACTTATTCCTTCTTTGATTTTATTATTATTAAGAGGTATTTTAAATGTTGGTGTAGGTACTGGATGAACTGTTTATCCTCCTTTATCTTCATCTTTAGGTCATAGAGGAATTTCAGTTGATTTAGCTATTTTTTC…
RRMFD562-15|Platydracus	2649	397	351	3994	108	80	162	165	51	15	33	286	150	1378	447	791	594	217	585	351	80	AACATTATATTTTATTTTTGGAATTTGAGCAGGTATAGTTGGAACTTCTTTAAGATTATTAATTCGAGCTGAATTAGGAAATCCTGGATCTTTAATTGGAGATGATCAAATTTATAATACTATTGTAACAGCTCATGCCTTTATTATAATTTTCTTTATAGTTATACCTATTATAATTGGAGGATTTGGTAATTGATTAGTTCCTCTAATATTAGGAGCCCCTGATATAGCTTTTCCTCGAATAAATAATATAAGTTTTTGACTCCTCCCCCCCTCACTAACTTTATTAATTTCAAGAAGAATTGTAGAAAATGGAGCTGGTACAGGATGAACAGTATACCCCCCACTTTCATCTAATATTGCCCATAGAGGAAGCTCAGTAGACTTAGCTATTTTTTC…
RRMFB1229-15|Gonia	1057	2086	383	138	245	1286	843	888	1049	915	1828	102	4	294	263	92	213	1092	337	117	71	AACTTTATATTTTATTTTTGGAATCTGATCAGGTATAGTAGGAACATCTATAAGTCTTTTAATTCGAGCTGAATTAGGAACCCCTGGATCTTTAATTGGAGATGATCAAATTTATAATACTATTGTTACAGGTCATGCTTTCATTATAATTTTTTTTATAGTTATACCTATTATAATTGGAGGTTTTGGAAATTGATTAGTCCCATTAATATTAGGAGCTCCAGATATAGCTTTCCCACGAATAAATAATATAAGTTTTTGACTTTTACCCCCCTCTCTTACTTTATTAATTTCAAGAAGAATTGTAGAAAATGGAGCAGGAACTGGTTGAACAGTATACCCTCCTTTATCTTCTAATATTGCTCATGGAGGAAGTTCTGTTGATCTAGCTATTTTTTC…
RRSSA244-15|Nephrocerus	1000	747	976	200	1901	321	393	432	281	289	39	559	202	284	330	375	850	957	352	293	313	TACTTTATATTTTATTTTTGGAGCTTGATCAGGTATAATTGGTACTTCATTAAGAATTTTAATTCGGGCTGAATTAGGACATCCTGGTGCTTTAATTGGAGATGATCAAATCTATAATGTAATTGTAACAGCACATGCTTTTATTATAATTTTTTTTATAGTAATACCAATTATAATTGGAGGATTTGGAAATTGATTAGTTCCTTTAATATTAGGAGCTCCAGATATAGCATTTCCACGAATAAACAATATAAGTTTTTGATTACTACCTCCTGCTTTAACATTATTGTTAGTTAGTAGTATAGTTGAAAATGGAGCTGGAACTGGATGAACTGTTTACCCTCCGCTTTCTTCTAATATTGCTCATGAAGGAGCTTCTGTTGATTTAGCAATTTTTTC…
RRGCO629-15|Scoparia	1776	2043	102	845	125	1102	1160	884	1338	82	1007	487	803	333	161	88	125	167	292	181	200	AACATTATATTTTATTTTTGGTATTTGAGCTGGAATAGTAGGAACTTCATTAAGATTATTAATTCGAGCCGAATTAGGAAATCCTGGTTCTTTAATTGGTGATGATCAAATTTATAATACTATTGTTACAGCACATGCTTTTATTATAATTTTTTTTATAGTTATACCTATTATAATCGGAGGATTTGGTAATTGACTTGTTCCTCTTATATTAGGAGCCCCAGATATAGCTTTCCCTCGAATAAATAATATAAGTTTTTGACTTCTTCCCCCCTCTTTAACTCTTTTAATTTCGAGTAGAATTGTAGAAAATGGAGCAGGTACAGGATGAACAGTATATCCCCCACTTTCATCTAATATTGCTCATGGGGGTAGATCTGTAGATTTAGCTATTTTCTC…
RRMFB1276-15|Dasyphora	2402	1424	13	1184	164	1047	867	765	782	228	37	566	475	769	540	9	293	833	564	24	118	AACCCTTTATTTTATTTTCGGAGCATGAGCCGGAATACTAGGTACCTCCTTAAGACTACTAATCCGAGCAGAATTAGGCAATCCAGGTTCACTGATTGGTAATGACCAAATCTACAATGTTATTGTAACAGCTCACGCTTTCATCATAATTTTCTTTATAGTTATACCAATCATAATTGGAGGATTCGGAAACTGACTAGTCCCCCTAATACTTGGGGCCCCAGACATGGCATTCCCTCGAATAAACAACATAAGATTCTGATTGCTTCCACCGTCACTAAGACTTTTATTAATAAGAAGAATTGTAGAAAACGGAGCAGGGACAGGATGAACTGTCTACCCCCCTCTCTCAGCAAATATTGCCCACAGAGGATCTTCAGTTGATTTAGCAATTTTTAG…
RRGCO711-15|Speranza	3304	410	5165	1289	354	493	159	186	138	324	371	239	212	498	405	280	345	36	135	136	184	AATATTATATTTTATTTTCGCTATATGATCTGGAATAATTGGTTCATCAATAAGAATATTAATTCGTATAGAATTAAGAATTCCTGGAAGATGAATTTCAAATGATCAATTATTTAATACTATTGTAACTTCTCATGCATTTATTATAATTTTTTTCATAGTTATACCTTTTATAATTGGAGGATTCGGAAATTGACTTATCCCATTAATAATTGGAGCTCCAGATATGGCCTTTCCACGAATAAATAACATAAGATTTTGACTTTTAGTCCCATCATTATTTTTATTACTATTAAGAAGAATATTAATACCAGGATCTGGGACAGGTTGAACAATTTACCCCCCATTATCATCCATCATTTACCATAATTCTAGATCTGTTGATTTAACAATTTTTTC…
RRMFG2647-15|Athrycia	1152	2536	175	35	372	597	654	832	703	20	1075	994	256	448	328	111	193	1428	553	67	36	GACTCTATATTTTATTTTTGGTGCATGAGCTGGAATAGTAGGAACTTCATTAAGTCTACTAATTCGATCAGAGCTGGGTACACCCGGAACATTAATTGGTAATGACCAAATTTATAATGTTATTGTTACTGCTCATGCTTTTATCATAATTTTCTTTATAGTTATACCAATTATAATTGGAGGATTTGGAAATTGATTAGTACCCCTAATATTAGGAGCACCTGATATAGCATTTCCACGAATAAATAATATAAGATTTTGACTTTTACCTCCGTCCCTATCTTTACTTTTAATAAGAAGAATAGTAGAAAGAGGGGCAGGAACAGGATGAACTGTTTATCCTCCTTTATCTTCAAATATTGCTCATGGGGGTTCTTCTGTTGATTTAGCAATCTTCAG…
RRSSC6090-15|Publilia	0	2546	770	607	1668	1326	1314	1012	1249	152	99	296	231	435	383	0	481	671	6	0	59	AATCTTATATTTCATTTTTGGAATATGATCAGGAATAATTGGATCTTCTATAAGTATAATTATTCGATTGGAATTAGGAAATCCTGGTTATTTAATTAATAATGATCAAATTTATAACTCTATAGTAACTTCACATGCTTTTATTATAATTTTTTTTATAGTAATACCAATTATAATTGGAGGATTTGGCAACTGATTAATCCCTTTAATATTAGGAGCCCCCGATATAGCCTTTCCTCGTATAAATAATATAAGATTTTGACTCCTCCCACCTTCTCTTATATTATTACTTTTTAGAAATATCTCAAATCAAGGTGTTGGAACAGGATGAACAGTTTATCCTCCTTTATCTTTAAATATAAGACATGAAGGATTAGCTGTTGATCAATCAATTTTTTC…
RRGCO704-15|Crambus	864	1216	312	1534	1095	849	457	578	677	106	661	402	489	554	433	579	655	88	165	104	162	TACATTATATTTTATATTTGGAATTTGAGCAGGTATAGTAGGAACATCATTAAGATTATTAATTCGAGCTGAACTAGGAAATCCTGGATCTTTAATTGGTGATGATCAAATTTATAATACTATTGTAACAGCTCATGCTTTTATTATAATTTTTTTTATAGTTATACCTATTATAATTGGAGGATTTGGAAATTGATTAGTTCCTTTAATATTAGGAGCCCCTGATATAGCTTTCCCTCGTATAAATAATATAAGATTTTGACTTTTACCCCCTTCTATTATACTTTTAATTTCAAGAAGAATTGTAGAAAATGGAGCTGGTACAGGATGAACAGTATACCCCCCACTTTCATCAAATATTGCTCATAGAGGAAGATCAGTAGATTTAGCAATTTTTTC…
RRMFD001-15|Entylia	61	586	161	35	488	563	559	619	882	1	3423	109	483	572	509	90	1279	733	113	5	26	AACTTTATATTTTATCTTTGGAATCTGAAGAGGAATAGTAGGAACATCTTTAAGTTTACTTATTCGAGCTGAATTAGGAAATCCAGGATCTTTAATTGGAGATGATCAAATTTATAACACAATTGTTACAGCTCATGCATTTATTATAATTTTTTTTATAGTTATGCCAATTATAATTGGAGGATTTGGAAATTGATTAATCCCTCTTATATTAGGAGCCCCTGATATAGCATTTCCACGAATAAATAATATAAGATTTTGATTACTACCTCCTTCTTTAACTCTTTTAATTTCAAGAAGAATTGTAGAAAATGGAGCAGGAACTGGGTGAACTGTTTATCCCCCTCTTTCATCTAATATTGCCCATGGAGGAAGCTCAGTTGATTTAGCAATTTTCTC…
RRSSA2346-15|Platycerus	3	507	4021	736	44	259	509	317	109	812	255	590	1	466	431	85	152	1114	377	175	165	AACTTTATATTTTATTTTTGGAATTTGAGCAGGAATAGTAGGAACTACCTTAAGTCTTTTAATTCGGGCTGAATTAGGAACTCCAGGATCTTTAATTGGTGATGATCAAATTTATAATACTATTGTTACTGCCCATGCTTTTATTATAATTTTTTTTATGGTAATACCTATTATAATTGGAGGATTTGGAAATTGATTAGTGCCTCTTATATTAGGGGCCCCAGATATAGCTTTCCCTCGTATAAATAATATAAGATTTTGACTTTTACCACCTTCTTTAATACTTTTAATTTCTAGAAGAATTGTAGAAAATGGAGCAGGAACAGGTTGAACTGTTTATCCCCCCCTCTCATCTAATATTGCACATGGAGGAAGATCTGTGGATTTGGCTATTTTTTC…
RRGCO309-15|Orthonama	1196	180	1369	268	229	2027	412	557	756	159	1153	304	301	688	550	191	359	539	176	64	95	AACTTTATATTTTTTATTAGGAATTTGATCAGGAATAGTAGGAACATCTATAAGATTATTAATTCGAGCTGAATTAGGTACTCCCGGTTCCTTAATTGGTGATGATCAAATTTATAATACTATTGTCACTGGACATGCTTTTATTATAATTTTTTTTATAGTAATACCTATTATAATTGGAGGATTTGGAAATTGATTAGTACCTTTAATACTAGGAACTCCTGATATGGCTTTTCCTCGAATAAATAATATAAGATTTTGACTTTTACCTCCTTCTCTTACTTTATTAATTTCCAGAAGAATTGTAGAAAATGGAGCTGGAACAGGATGAACAGTATACCCCCCACTTTCATCTAATATCGCTCATGGTGGAAGATCAGTTGATTTAGCTATTTTCTC…
RRBPA087-15|Fannia	744	963	33	155	85	2174	898	795	1057	327	178	813	400	811	511	77	176	125	280	132	169	CACCTTATACTTTATATTTGGAGCATGAGCTGGAATAGTAGGAACTTCTATAAGAATAATTATTCGAGCAGAACTAGGACAACCAGGATCTCTAATTGGAGATGACCAAATCTATAATGTAATTATTACAGCCCACGCATTTGTAATAATTTTCTTTATAGTAATGCCTATTATAATTGGAGGATTTGGTAATTGACTTGTACCATTAATAATTGGAGCACCAGATATAGCTTTTCCACGAATAAATAATATAAGTTTTTGACTTTTACCACCATCACTAACCCTTTTACTTTCCTCATCTATGGTTAATAATGGAGCTGGTACAGGATGAACAGTTTACCCCCCACTCGCTGGGGCGATTGCACATGGAGGAGTGTCAGTTGATTTAGCTATTTTCTC…
RRSSC4128-15|Phyllobius	916	2738	1284	2	157	444	1060	1106	1288	2	102	273	9	363	428	376	208	1038	424	22	13	AACATTATACTTTATTTTTGGAATTTGAGCTGGAATATTAGGAACTTCTTTAAGTTTATTAATTCGAGCTGAATTAGGAAATCCTGGATCATTAATTGGTGATGATCAAATTTATAATACTATTGTAACTGCACATGCTTTTATTATAATTTTTTTTATAGTTATACCTATTATAATTGGAGGTTTTGGAAATTGATTAGTACCTTTAATATTAGGAGCTCCTGATATAGCTTTCCCCCGAATAAATAATATAAGATTTTGACTTCTCCCCCCATCATTAACTCTCCTAATTTCAAGAAGAATTGTAGAAAATGGTAGAGGTACTGGTTGAACAGTTTACCCCCCTTTATCATCTAATATTGCTCATAGAGGAAGATCAGTTGATTTATCTATTTTTTC…
RRSSA2264-15|Cymatodera	3682	1220	0	52	957	259	532	399	445	0	455	604	633	338	286	539	454	668	270	20	181	AACATTATATTTTATTTTTGGAGTATGAGCTGGAATAGTAGGAACTTCTTTAAGTTTATTAATTCGAGCTGAATTAGGAAATCCAGGTTCATTAATTGGGGATGATCAAATTTATAATACAATTGTAACTGCCCATGCATTTATTATAATTTTTTTTATAGTTATACCAATTATAATTGGAGGTTTTGGAAATTGATTAGTACCTTTAATATTAGGAGCTCCTGATATAGCTTTTCCCCGTATAAATAATATAAGTTTTTGATTATTACCTCCTTCTATTATATTATTAATTTCTAGAAGAATCGTAGAAAATGGAGCAGGAACTGGATGAACAGTTTACCCCCCACTTTCATCTAATATTGCTCATAGAGGAAGATCAGTAGATCTTGCAATTTTTTC…
RRMPG971-15|Anthomyia	926	804	651	613	381	163	489	516	500	0	811	594	812	355	251	1007	709	246	317	99	71	AACTTTATATTTTATATTTGGAATATGATCAGGAATAATTGGAATAATATTAAGAATAATTATTCGTGTAGAATTAGGTCAACCAGGGCCATTTATTAATAATGATCAAATTTACAACACAATTATTACATCTCATGCATTCATTATAATCTTCTTTATAGTAATACCAATTATAATTGGAGGATTCGGAAATTGATTATTACCAATTATAATTGGAGCTCCAGATATAGCATTCCCACGGATAAACAATATAAGATTCTGGCTTCTACCACCATCAATTAAAATACTTCTAATTAGATCAATAGTAGAATCAGGAGTTGGTACAGGATGAACAGCTTACCCACCATTATCTAGAAATCTAGGACACTCTGGACCTAGAGTTGAATTTGCAATCTTTTC…
RRGCO700-15|Idaea	1395	506	21	1780	12	1081	878	797	1367	203	120	152	597	583	302	113	228	136	396	247	116	AACTTTATATTTTATTTTTGGAATTTGAGCTGGAATAGTTGGAACATCTTTAAGTTTATTAATTCGGGCAGAATTAGGAAATCCTGGATCTTTAATTGGAGATGATCAAATTTATAATACTATTGTCACAGCTCATGCCTTTATTATAATTTTTTTTATAGTAATACCTATTATAATTGGGGGATTTGGAAATTGATTAGTACCATTAATATTAGGGGCCCCAGATATAGCTTTCCCTCGAATAAATAATATAAGTTTTTGACTTTTACCCCCATCATTAACTCTTTTAATTTCAAGAAGAATTGTTGAAAATGGAGCTGGTACCGGATGAACAGTTTATCCCCCACTATCATCTAATATCGCACATGGAGGAAGATCTGTTGATCTAGCAATTTTTTC…
RRSSC1835-15|Hylemya	735	641	471	67	502	382	498	503	539	8	295	30	1	1335	798	587	621	1186	100	161	83	AACTTTATACTTTATTTTCGGAGCTTGAGCAGGTATAGTGGGAACTTCATTAAGAATTCTTATTCGAGCAGAATTAGGTCACCCTGGTGCATTAATTGGAGATGATCAAATTTATAATGTAATTGTTACAGCCCATGCTTTTATTATAATTTTCTTTATAGTAATACCAATTATAATTGGAGGGTTTGGAAATTGACTAGTACCAATTATATTAGGAGCTCCTGATATAGCTTTCCCCCGAATAAATAATATAAGTTTTTGACTTTTACCTCCAGCATTAACATTACTACTAGTAAGTAGTATAGTAGAAAACGGAGCTGGAACAGGATGAACTGTTTACCCTCCTTTATCATCTAATATTGCCCATGGAGGAGCTTCTGTTGATTTAGCTATTTTCTC…
RRGCO316-15|Argyrotaenia	1289	763	594	781	80	1018	712	866	1015	129	732	326	472	428	275	61	112	104	263	248	264	AACATTATATTTTATTTTTGGTATTTGAGCTGGAATAGTAGGAACTTCATTAAGACTATTAATTCGAGCTGAATTAGGAAATCCCGGATCATTAATTGGAGATGATCAAATTTATAATACTATTGTCACTGCACATGCTTTCATTATAATTTTTTTTATGGTAATGCCTATTATAATTGGCGGATTTGGAAATTGATTAGTACCCTTAATATTAGGAGCCCCTGATATAGCTTTTCCACGAATAAATAATATAAGATTTTGATTATTACCTCCCTCTATTATATTATTAATTTCGAGTAGAATTGTAGAAAATGGAGCAGGAACTGGATGAACAGTTTATCCCCCACTTTCATCAAATATTGCCCATAGCGGAAGATCTGTAGATCTTGCTATTTTTTC…
RRSSC1911-15|Ectemnius	0	1489	4	10	115	1783	915	1447	1381	0	1845	37	20	526	384	177	803	79	59	0	0	AACCTTATACTTTATTTTTGGTACTTGAGCCGGAATAGTGGGAACTTCATTAAGACTTATTATTCGAGCAGAACTTGGTCACCCAGGAACCTTAATTGGAGATGATCAAATTTATAATGTTATTGTAACAGCTCATGCTTTTGTAATAATTTTTTTCATGGTAATACCAATTATAATTGGAGGATTTGGTAACTGATTAGTTCCTCTTATACTAGGAGCTCCAGATATAGCTTTCCCACGAATAAATAATATAAGATTTTGGATATTACCTCCTTCTCTAACTTTATTATTAGCAAGTAGAATAGTGGAAACTGGGGCAGGTACTGGTTGAACCGTTTACCCCCCACTATCTTCAGGGATTGCTCATATAGGAGCTTCTGTTGATTTAGCAATTTTTTC…
RRSSA2306-15|Pimpla	803	983	2579	228	1174	220	431	443	548	13	405	411	318	252	218	299	703	584	189	83	106	AACATTATATTTTTTATTAGGATTTTGATCAGGAATATTAGGACTATCATTTAGAATACTAATTCGAACAGAACTAGGAATACCAGGATCTATAATTGGTGATGACCAAATTTATAATGTAATTGTTACATCACATGCATTCTTAATAATTTTCTTTATAGTAATACCTATTATAATTGGGGGATTCGGTAATTGATTAATTCCATTAATATTAGGAGCCCCAGATATAGCATTCCCACGATTAAATAACATAAGATTTTGATTTCTACCCCCCTCATTATTACTATTATTATCAAGAAGAATAGTAAACTCAGGATCAGGAACTGGATGAACTGTTTATCCACCTCTATCAAGAAGAATCTCCCATTCAGGAGCATCTGTAGATTTAACAATTTTTTC…
RRGCO088-15|Acrobasis	4	1300	213	622	105	1749	443	755	928	114	1680	143	141	841	468	124	201	201	150	103	127	AACTTTATATTTTATTTTTGGAATTTGAGCAGGTATAGTAGGAACTTCTCTTAGATTATTAATTCGAGCAGAATTAGGAACTCCTGGATCATTAATTGGAGATGATCAAATTTATAATACTATTGTAACAGCTCATGCTTTTATTATAATTTTTTTTATAGTTATACCTATTATAATCGGAGGATTTGGTAATTGATTAGTTCCCTTAATATTAGGAGCCCCAGATATAGCCTTTCCTCGAATAAATAATATAAGTTTTTGACTTCTACCACCTTCACTTACTCTTTTAATTTCTAGAAGAATTGTAGAAAATGGAGCAGGAACAGGATGAACTGTTTATCCCCCCCTTTCATCAAATATTGCTCATAGAGGAAGATCAGTAGATTTAGCTATTTTTTC…
RRSSC1944-15|Acrotomus	1330	678	59	637	1522	308	486	552	653	60	596	364	512	303	261	597	561	105	218	106	187	AACATTATATTTTATTTTCGGAGCATGAGCAGGAATAATTGGAACTTCATTAAGTATTTTAATTCGAGCTGAATTAGGACATCCAGGAGCACTTATCGGAAATGATCAAATTTATAATGTAATTGTAACAGCTCATGCATTTATTATAATTTTTTTTATAGTAATACCAATTATAATTGGAGGATTTGGAAATTGATTAGTTCCTTTAATATTAGGAGCTCCTGATATAGCTTTTCCACGAATAAATAATATAAGTTTTTGACTTTTACCTCCTGCTTTAACTCTATTATTAGTAAGTAGTATAGTAGAAAACGGAGCTGGAACAGGATGAACTGTTTATCCTCCATTATCTTCAAATATTGCTCATGGTGGAGCTTCTGTAGATTTAGCAATTTTTTC…
RRMFE2511-15|Podisus	4423	1014	350	3576	115	1006	510	552	676	35	298	332	104	517	198	50	59	0	69	56	38	TACTTTATATTTTATTTTTGGTGCATGATCTGGTATAGTAGGAACTTCATTAAGAATTTTAATTCGAGCAGAATTAGGACACCCTGGTGCATTAATTGGTGACGACCAAATTTATAATGTAATTGTTACAGCTCATGCTTTTATTATAATTTTCTTTATAGTTATACCTATTATAATTGGAGGATTTGGTAATTGACTAGTTCCATTAATATTAGGAGCTCCAGATATAGCCTTTCCTCGAATAAATAATATAAGTTTCTGATTACTACCTCCTGCTTTAACCCTTCTTCTTGTAAGTAGTGTAGTTGAAAAGGGAGCTGGTACTGGATGAACTGTTTACCCACCCCTATCATCTAATATCGCTCATGGAGGAGCCTCAGTAGATTTAGCTATTTTTTC…
RRGCO562-15|Sparganothis	1419	1514	1	208	844	975	786	998	1165	26	321	120	40	390	285	356	841	398	139	35	33	AACTTTATATTTTATTTTTGGAATCTGAGCAGGAATAGTAGGGACATCTTTAAGTTTATTAATTCGAGCTGAATTAGGTAATCCAGGATCATTAATTGGAGATGATCAAATTTATAATACTATTGTTACAGCTCATGCTTTTATTATAATTTTTTTTATAGTTATACCAATTATAATTGGTGGATTTGGAAATTGATTAGTACCATTAATACTGGGGGCACCTGATATGGCTTTCCCACGAATAAATAATATAAGATTTTGATTATTACCACCTTCCTTAACCCTTTTAATTTCAAGAAGAATTGTTGAAAATGGAGCTGGAACAGGATGAACAGTATACCCCCCACTCTCATCTAACATTGCTCATGGTGGTAGATCTGTAGATTTAGCAATTTTTTC…
RRSSC7811-15|Nehalennia	0	517	0	25	3211	40	249	244	118	12	325	458	552	258	254	913	937	786	93	13	3	AACATTATATTTTTTATTTGGAACTTGAGCTGGGATAGTAGGAACTTCTTTAAGAATTTTAATTCGTGCAGAACTTGGTCATCCAGGAGCTTTAATTGGAGATGATCAAATTTATAATGTAATTGTTACAGCTCATGCTTTTGTTATAATTTTTTTTATAGTAATACCAATTATAATTGGAGGATTTGGAAATTGATTAGTTCCCCTAATACTAGGAGCTCCAGATATAGCATTTCCTCGAATAAATAATATAAGTTTTTGACTATTACCTCCTTCTTTAACTTTATTACTAATAAGTAGTATAGTTGAAAATGGGGCTGGAACAGGATGAACAGTTTATCCTCCTCTTTCTTCTAGAATTGCTCATAGAGGAGCTTCTGTTGATTTAGCAATTTTTTC…
RRMFC2013-15|Platycheirus	1135	841	914	299	80	281	545	526	701	12	1692	541	113	382	246	21	158	790	361	194	152	TACTTTATACTTTATTTTTGGAGCTTGATCAGGAATGATCGGAACTTCATTAAGAATTTTAATTCGAGCCGAACTAGGACACCCTGGAGCATTAATTGGTGATGACCAAATCTATAATGTAATTGTTACAGCTCATGCTTTTATTATAATTTTTTTTATAGTAATACCAATTATAATTGGAGGATTTGGTAATTGATTAGTCCCTTTAATGTTAGGAGCCCCAGATATAGCTTTCCCTCGGATAAACAATATAAGTTTCTGACTTTTACCTCCTGCATTAACTTTACTATTAGTAAGTAGTATAGTGGAAAACGGAGCTGGAACAGGATGAACTGTTTACCCACCTTTATCATCTAATATCGCTCATGGAGGAGCTTCTGTTGATTTAGCTATTTTTTC…
RRMPE028-15|Cryptomeigenia	557	805	289	124	617	338	378	222	423	403	1567	512	677	180	195	507	446	207	401	167	113	AACACTATATTTTCTTTTTGGGGCCTGAGCTGGAATACTTGGAACTTCTTTAAGATTATTAATTCGAGCCGAATTAGGAAATCCTGGTTCTCTAATTGGCAATGATCAAATTTACAACGTTATTGTTACAGCACATGCTTTCATTATAATTTTCTTCATAGTTATACCAATTATAATTGGGGGATTTGGTAATTGACTTGTCCCCCTTATATTAGGAGCACCTGATATAGCTTTTCCACGAATAAACAATATAAGATTTTGATTTTTACCCCCATCTCTTTCTCTTTTATTAATAAGAAGAATTGTAGAAAATGGGGCAGGTACAGGTTGAACAGTATATCCTCCTCTTTCAGCTAATATTGCCCATAGAGGATCATCTGTTGATTTAGCAATTTTTAG…
RRSSC6176-15|Agapostemon	0	1234	72	694	1705	53	399	542	778	0	3	135	390	744	447	351	1187	178	261	105	46	AACTTTATATTTTTTATTTGGAACATGAGCAGGAATAGTAGGAACATCTCTAAGAATTTTAATTCGAGCAGAATTAGGTCATCCTGGAGCCCTAATTGGTGACGATCAAATTTATAATGTAATTGTTACTGCTCATGCCTTCGTAATAATTTTTTTTATAGTAATACCAATTATAATTGGAGGATTTGGAAATTGATTAGTTCCATTAATATTAGGAGCCCCTGATATAGCTTTTCCTCGAATAAATAATATAAGTTTCTGATTATTACCTCCTTCTTTAACTTTATTATTAGTAAGAAGAATAGTAGAAAATGGAGCTGGGACAGGATGAACAGTTTATCCACCTTTATCTGCTAATATTGCTCATAGTGGAGCTTCTGTTGATTTAGCAATTTTTTC…
RRMPE003-15|Neoclytus	196	766	229	736	856	450	512	398	118	42	909	971	144	628	428	22	231	732	289	99	281	TACTTTATATTTTATCTTAGGTGCTTGATCTGGAATAATTGGTACTTCATTAAGTATTTTAATTCGAGCTGAATTAGGACATCCTGGAGCATTAATTGGAGATGATCAAATTTATAATGTAATTGTAACAGCTCATGCTTTTATTATAATTTTTTTTATAGTTATACCAATTATAATTGGTGGATTTGGAAACTGATTAGTCCCATTAATATTAGGAGCACCAGATATAGCTTTTCCACGAATAAATAATATAAGTTTCTGATTATTACCTCCTGCATTAACTTTATTATTAGTGAGTAGTATAGTAGAAAATGGTTCTGGTACAGGATGAACAGTTTATCCTCCTTTATCTTCTAATATTGCTCATGGAGGAGCTTCTGTAGATTTAGCTATTTTTTC…
RRGCO623-15|Xanthorhoe	8249	552	267	1055	235	1073	254	426	498	305	209	47	2	611	157	59	260	29	27	70	93	AACATTATATTTTATTTTTGGACTTTGAGCTGGAATAATTGGTACATCTTTAAGATTAATAATTCGATTAGAATTAGGAACACCATCTTCAATTATTAATAATGATCAATTTTATAATTCAATTATTACAGCCCATGCTTTAGTAATAATTTTTTTTATAGTTATACCATTTATAATTGGAGGTTTTGGAAATTGATTAATTCCTATAATACTTGGAGCCCCTGATATAGCTTTCCCACGAATAAATAATATAAGATTTTGACTTTTACCACCCTCATTATTTTTGCTTATTATAAGAAACATAATAAAAATAGGAGTAGGAACAGGATGAACTTTATACCCACCTTTATCTTCAAATATTGGACATAATTCACCTTCTGTTGATTTATCAATTTTTTC…
RRMFD011-15|Forficula	2350	692	0	221	64	147	343	310	390	21	1523	172	3	1078	1445	604	174	20	451	18	7	AACATTATATTTTATATTTGGATCGTGGGCTGGAATAGTAGGAACTTCATTAAGATTATTAATTCGAGCCGAACTAGGTAACCCGGGAACTTTAATTGGGGATGATCAAATTTATAACGTTATTGTTACAGCTCATGCTTTCATTATAATTTTTTTTATGGTTATACCGATTTTAATTGGGGGATTTGGGAACTGATTGGTTCCTTTAATATTAGGGGCCCCTGATATAGCCTTCCCACGTATAAATAATATAAGATTTTGATTACTGCCTCCTTCTTTAACCTTATTATTAATAAGAAGAATAGTAGAAAGAGGGGCAGGAACCGGATGAACTGTTTATCCTCCTTTATCTTCTAATATTGCTCATAGGGGGGCTTCAGTTGATTTAGCTATTTTTAG…
RRSSC4775-15|Cuerna	202	147	1322	67	123	692	868	853	1171	152	1582	513	0	428	256	31	181	864	194	32	30	AACTTTATATTTTATTTTTGGAGCATGATCAGGAATAATTGGTACTTCCTTAAGAATTTTGATTCGTACTGAATTAGGTCATTCTGGTTCTTTAATTGGAAATGATCAAATTTATAATGTAATTGTTACAGCTCATGCTTTTGTAATAATTTTTTTTATAGTAATACCTATTATAATTGGAGGATTTGGAAATTGATTAGTTCCATTAATATTAGGAGCTCCAGATATAGCTTTTCCACGAATAAATAATATAAGTTTTTGATTACTTCCTCCTGCTTTAATTCTTTTATCTTCGAGAGGAATAATAGATAATGGAGCTGGTACTGGTTGAACTGTTTACCCTCCTTTATCTTCTCTTATTTCTCATGATGGATCTTCTGTAGATTTAGCAATTTTTTC…
RRMFG2308-15|Pedilus	46	481	1	1	2364	231	559	630	572	0	355	356	559	323	277	374	698	593	258	1	62	AACGTTGTACTTTTTATTTGGAAGATGAGCTGGAATAGTAGGAACCTCACTAAGAATTTTAATTCGGGCCGAATTAGGAAATCCAGGTAGATTAATTGGTGATGATCAAATTTATAATGTTATTGTTACAGCCCATGCATTCGTAATGATTTTTTTCATAGTAATGCCTATTTTAATTGGAGGCTTTGGAAATTGACTAGTACCCCTCATACTAGGAGCTCCTGACATAGCCTTCCCTCGAATAAACAACATAAGATTCTGATTATTACCTCCTTCTCTAACATTACTTCTAAGCAGAAGATTAGTAGAAAGAGGAGCAGGAACTGGTTGAACAGTTTATCCCCCTCTTTCAGCAAATATTGCCCATAGAGGAGCATCAGTTGATTTGGCCATTTTCAG…
RRMFG2636-15|Tetanocera	1466	354	66	1733	39	671	482	565	356	592	244	470	10	363	431	72	87	370	266	227	265	AACTTTATATTTCATTTTTGGTATTTGGGCAGGAATAGTAGGAACTTCTTTAAGATTATTAATTCGAGCTGAATTAGGAAATCCGGGATATTTAATTGGGGATGATCAAATTTATAATACTATTGTTACAGCTCATGCTTTTATCATAATTTTTTTTATAGTTATACCTATTATAATTGGGGGATTTGGTAATTGATTAGTACCTCTAATATTAGGAGCCCCAGATATGGCTTTCCCACGAATAAATAATATAAGATTTTGATTATTACCCCCCTCCCTTTCCCTTTTAATTTCAAGAAGAATTGTTGAAAATGGGGCAGGAACTGGATGAACAGTATATCCACCCCTCTCCTCTAACATCGCTCATGGGGGAAGATCAGTTGATTTAGCTATTTTCTC…
RRSSA3962-15|Oxyporus	491	2638	0	0	587	661	1030	1045	884	0	124	37	448	999	742	76	208	12	140	0	0	AACGTTATATTTTATTTTCGGAGCTTGATCAGGAATGGTCGGCACTTCTCTTAGATTACTAATTCGAGCTGAGTTGGGTAACCCCGGCTCATTAATCGGTGACGATCAAATTTATAATACCATCGTAACGGCCCACGCCTTCATTATAATTTTCTTTATGGTCATGCCTATTATAGTAGGAGGATTTGGCAATTGATTAGTGCCCTTAATACTTGGCGCCCCAGATATGGCCTTCCCCCGAATAAACAACATAAGATTTTGATTACTCCCCCCATCTCTCTCTCTCTTACTTATAAGAAGAGTGGTAGAAAGGGGGGCAGGAACTGGATGAACCGTTTATCCCCCCCTATCATCCAACATTGCCCATGGAGGATCCTCAGTCGATTTAGCTATTTTCAG…
RRGCO428-15|Metzneria	1278	2023	295	300	55	764	577	756	1011	504	762	174	293	572	345	41	126	64	162	58	72	AACGTTATATTTCATTTTTGGTATTTGAGCAGGTATAGTTGGAACTTCTTTAAGATTATTAATTCGAGCAGAACTAGGAAACCCCGGATCATTAATTGGTGATGATCAAATTTATAATACTATTGTAACAGCTCATGCATTTATTATAATTTTTTTTATAGTAATACCTATTATAATTGGAGGATTTGGTAATTGATTAGTACCTTTAATATTAGGAGCCCCAGATATAGCTTTCCCACGAATAAATAATATAAGTTTTTGATTACTACCCCCCTCTATTATACTTTTAATCTCAAGAAGAATTGTTGAAAATGGAGCAGGAACAGGATGAACGGTTTACCCCCCCCTTTCATCTAATATTGCCCATAGCGGAAGTTCTGTTGATTTAGCTATTTTCTC…
RRGCO600-15|Scopula	898	1116	638	181	76	153	526	545	564	163	1962	444	118	242	176	45	112	597	261	124	158	AACATTATATTTTATTTTTGGAATTTGAGCTGGTATAGTTGGTACTTCATTAAGACTATTAATTCGAGCTGAATTAGGAAATCCAGGATCTTTAATTGGAGATGACCAAATTTATAATACTATTGTCACAGCTCATGCTTTTATTATAATTTTTTTTATAGTTATACCTATTATAATTGGAGGATTTGGTAATTGACTTGTACCTTTAATATTAGGAGCCCCAGATATAGCATTTCCTCGAATAAATAATATAAGTTTTTGACTTCTCCCACCCTCATTAACTTTATTAATTTCAAGAAGAATTGTAGAAAGTGGAGCAGGAACAGGATGAACAGTTTATCCACCCCTTTCATCTAATATTGCCCATGGAGGAAGATCTGTTGATTTAGCTATTTTTTC…
RRMPC946-15|Cheumatopsyche	653	2507	76	163	272	640	561	681	753	205	939	74	8	497	226	80	109	504	316	90	55	AACTCTTTATTTTTTATTTGGGATCTGATCAGGTATAGTAGGTATAATATTAAGAATAATTATTCGAATTGAATTAGCTCAGCCAGGACCATTTTTAATAAATGATCAACTTTATAATGTAATTGTAACTTCACATGCTTTTATTATGATTTTTTTTATGGTTATACCAATCATAATTGGTGGATTTGGGAATTGATTATTACCTTTAATAATTGGTGCACCAGATATAGCATTTCCTCGTATAAATAATATAAGATTTTGATTACTACCTCCATCACTATGTTTATTATTAGTTAGATCTATAGTTGAAATAGGAGTTGGAACCGGTTGAACAGTTTATCCTCCTTTATCGTCAAATGTTGCACATTCTGGTCCTAGAGTTGATTTAGCAATTTTTTC…
RRSSC2097-15|Lejops	1360	2095	123	625	59	605	661	612	876	69	1536	372	376	266	135	30	71	92	51	85	70	TATTTTATATTTTTTGTTTGGGATATGAGCGGGGATAATTGGTATATCAATGAGTTTAATTATTCGTTTAGAGTTAGGAGTGTGTGGGAGAATGTTGGGGAATGAACAAATTTATAATGGTATAGTAACTTTACATGCGTTTGTAATAATTTTTTTTATAGTAATACCTATTATAATTGGGGGGTTTGGTAATTGATTAATCCCTTTAATATTAGGGGCTCCTGACATAGCTTTTCCTCGTATGAATAATATGAGGTTTTGATTATTGATTCCTTCATTGTTATTATTATTGATTAGAGGTTTAATTAATGTAGGGGTAGGGACTGGATGAACAATATATCCTCCTTTATCTTCTTTAATAGGGCATAGAGGTATATCAGTTGATTTATCTATTTTTTC…
RRGCO802-15|Phryganea	2159	763	10	1331	310	631	728	775	1059	63	28	343	316	399	254	110	82	16	171	67	97	TACTTTATATTTTATTTTTGGAGCTTGATCAGGAATAATTGGTACTTCATTAAGTATTTTAATTCGTACTGAATTAGGCCATCCTGGTTCATTAATTGGAAATGATCAAATCTATAATGTTATTGTAACAGCTCACGCTTTTATTATAATTTTTTTTATAGTAATACCTATTATAATTGGAGGATTTGGAAATTGATTAGTGCCACTAATATTAGGAGCCCCAGATATAGCATTTCCACGAATAAATAATATAAGTTTTTGACTTCTCCCTCCCTCATTAACTCTTCTATTAATAAGTAGTATAGTAGAAAACGGAACTGGTACAGGTTGAACAGTTTACCCACCCCTGTCATCTATCATTGCTCATAGAGGTGCTTCTGTTGATTTAGCAATTTTTTC…
RRSSC4113-15|Sphecodes	0	758	717	343	1184	79	301	304	218	0	0	231	385	422	199	723	1124	133	246	54	36	AACATTATATTTTATCTTCGGGGCATGAGCCGGAATAGTAGGAACTTCTTTGAGAATTTTAGTTCGAGCTGAATTAGGGCACCCCGGAGCTTTAATTGGAGATGACCAAATCTATAATGTAATTGTTACTGCTCACGCATTTATTATAATTTTCTTTATAGTAATACCCATTATAATTGGGGGATTTGGTAATTGATTAGTCCCTCTAATATTAGGGGCCCCTGATATGGCTTTCCCACGAATAAATAATATAAGTTTTTGAATACTTCCCCCCTCTTTATCTCTTCTATTAACTAGTTCAATAGTTGAAAATGGAGCAGGAACAGGATGAACAGTTTACCCCCCTCTTTCAGCAAGAATTGCCCACGGTGGGGCATCTGTCGATTTAGCTATCTTCTC…
RRGCO746-15|Thyraylia	2178	519	313	754	103	1117	364	652	530	133	496	100	279	429	273	45	116	97	122	146	186	AACGTTATATTTTATTTTTGGTGTTTGAGCTGGAATAATTGGTACTTCCTTAAGATTATTAATTCGAGCAGAATTAGGAAATCCTGGCTCATTAATTGGAGATGATCAAATTTATAATACTATTGTAACTGCCCATGCTTTTATTATAATTTTTTTTATAGTTATACCCATTATAATTGGTGGTTTTGGTAATTGATTAGTACCATTAATATTAGGAGCTCCTGATATAGCTTTCCCACGAATAAATAACATAAGATTTTGATTATTACCCCCCTCCATCATATTATTAATCTCAAGCAGAATTGTAGAAAATGGAGCAGGAACAGGATGAACAGTTTATCCCCCACTTTCATCAAATATTGCCCATAGTGGCAGATCTGTAGATCTTGCTATTTTTTC…
RRSSC2088-15|Metrioptera	2669	1151	27	468	257	432	796	713	645	9	1260	39	139	555	344	0	145	17	52	0	3	AACTTTATATTTTATATTTGGATCTTGATCTGGAATAGTAGGAACATCTCTAAGAATTTTAATTCGATCAGAATTAGGTCATCCTGGAGCTTTAATTGGCGATGATCAAATTTATAATGTAATTGTAACAGCTCATGCCTTTGTAATAATTTTTTTTATAGTAATGCCTATTATAATTGGAGGATTTGGTAACTGATTAGTTCCATTAATATTAGGAGCTCCAGATATAGCATTTCCACGAATAAATAATATAAGTTTTTGATTATTACCCCCATCATTGACCCTATTAATAGCAAGAATAATAGTTGAAAACGGATCTGGTACAGGATGAACGATTTACCCACCTTTATCTTCAGCTATTGCACATGGCGGATCTTCTGTAGATCTTACAATTTTCTC…
RRSSA263-15|Hydropsyche	0	435	5634	61	134	212	197	206	179	21	475	0	0	337	183	52	98	339	133	78	60	TACTTTATATTTTATTTTCGGAGCATGAGCTGGAATGGTGGGTACTTCATTAAGAATGCTAATTCGAGCTGAACTAGGGCATCCAGGAGCTTTAATTGGAGATGATCAAATTTATAATGTAATTGTTACAGCACATGCCTTTGTAATAATTTTTTTTATAGTAATACCCATTATAATTGGAGGATTTGGTAACTGATTAGTTCCTTTAATGTTAGGGGCCCCAGATATAGCATTTCCACGAATAAATAATATAAGATTTTGATTACTACCCCCATCTTTAACCCTATTATTAGCAAGAAGTATAGTAGAAAATGGAGCAGGAACTGGTTGAACAGTATACCCCCCGCTATCTGCCAGAATTGCGCATGCTGGAGCTTCTGTTGACTTAGCAATTTTTTC…
RRSSC3242-15|Chilacis	3	207	1978	4	906	339	607	612	504	37	497	221	0	387	284	74	490	409	161	29	23	TACATTATATTTTCTATTTGGAGCTTGAGCTGGAATAGTAGGAACATCTTTAAGTATTTTAATTCGTGCAGAACTTGGTCATCCAGGAGCATTAATTGGTGATGATCAAATTTATAATGTAATTGTTACTGCTCATGCATTTGTAATAATTTTTTTTATAGTAATACCTATTATAATTGGTGGATTTGGTAATTGATTAGTTCCTTTAATATTAGGAGCTCCTGATATAGCATTTCCTCGAATAAATAATATAAGTTTTTGATTATTACCCCCTTCATTAACACTACTTTTAGTAAGTAGTATAGTTGAAAATGGGGCTGGAACTGGATGAACAGTTTATCCTCCTCTTTCTGCTAGAATTGCACATGGAGGAGCATCAGTTGATTTAGCAATTTTTTC…
RRSSC1952-15|Limnephilus	8	1666	62	755	570	382	692	474	586	17	15	265	374	513	371	304	328	98	128	48	56	TACTTTATATTTTATTTTTGGAATTTGAAGAGGAATAGTAGGAACATCTTTAAGACTTCTAATTCGTGCTGAATTAGGAAATCCAGGATCATTAATTGGAGATGATCAAATTTATAATACAATTGTAACAGCTCATGCATTTATTATAATTTTTTTTATAGTTATACCTATTATAATTGGAGGATTTGGAAATTGATTAGTCCCTCTTATATTAGGAGCTCCTGATATAGCATTCCCACGAATAAATAATATAAGATTTTGATTATTACCCCCATCATTAACTCTTTTAATTTCAAGAAGAATTGTTGAAAATGGAGCAGGAACTGGGTGAACAGTTTATCCCCCCCTTTCATCAAATATTGCTCATGGTGGTAGATCAGTTGATTTAGCAATTTTTTC…
RRGCO243-15|Aglossa	1822	132	443	1014	202	918	133	269	355	393	899	76	103	446	330	174	396	64	27	45	57	AACTTTATATTTTATTTTTGGAATTTGAGCTGGAATAATTGGAACATCTTTAAGATTACTAATTCGAGCTGAATTAGGAAATCCCGGATCTTTAATTGGAGATGATCAAATTTATAATACTATTGTAACAGCACATGCCTTTATTATAATTTTTTTTATAGTTATACCTATTATAATTGGAGGATTTGGAAATTGATTAGTCCCATTAATATTAGGAGCCCCAGATATAGCATTTCCCCGAATAAATAATATAAGATTTTGATTACTCCCCCCTTCAATCACTCTTTTAATTTCAAGAAGAATTGTAGAAAATGGAGCTGGGACTGGTTGGACAGTTTACCCCCCTTTATCCTCTAATATTGCCCACGGAGGAAGATCTGTAGATTTAGCTATTTTCTC…
RRGCO574-15|Adaina	1287	150	0	715	733	471	174	193	252	981	539	231	219	428	308	221	297	64	68	68	75	AACTTTATATTTTATTTTCGGAATTTGAGCTGGTATAGTAGGAACATCATTAAGTTTAATAATTCGTGCTGAATTAGGTAACCCTGGATCACTAATTGGTGACGATCAAATTTATAATACTATTGTAACGGCTCATGCTTTCATTATAATTTTTTTTATGGTAATACCAATTATAATTGGAGGATTTGGTAATTGATTAGTTCCTTTAATGTTAGGAGCTCCTGATATAGCTTTCCCTCGAATAAATAATATAAGATTCTGATTACTTCCTCCATCAATTACATTATTAATTTCAAGAAGAATTGTTGAAAATGGAGCAGGAACTGGATGAACAGTTTACCCCCCCTTATCCTCAAATATTGCTCATGGAGGAAGATCTGTAGATTTAGCTATTTTCTC…
RRGCO742-15|Etainia	498	202	1267	178	206	919	304	341	527	26	334	247	249	276	331	217	442	106	164	84	126	AACATTATATTTTATTTTTGGGATTTGAGCTGGAATAGTAGGAACTTCTCTAAGATTATTAATTCGAGCTGAATTAGGAAACCCTGGATCATTAATTGGAGATGATCAAATTTATAATACTATTGTTACTGCTCATGCTTTTATTATAATTTTTTTTATAGTAATACCAATTATAATTGGAGGATTTGGAAATTGATTAGTACCATTAATATTAGGAGCCCCAGATATAGCTTTTCCACGTATAAATAATATAAGATTTTGATTACTTCCCCCCTCTATTATATTATTAATTTCAAGAAGAATTGTAGAAAATGGAGCAGGAACAGGATGAACAGTTTACCCCCCACTTTCATCTAATATTGCTCATAGAGGAAGATCAGTAGATTTAGCTATTTTTTC…
RRMFE3104-15|Cryptomeigenia	729	14	274	109	132	384	329	213	408	289	1391	413	580	154	130	339	395	279	226	52	43	AACATTATATTTTATTTTTGGAGCTTGAGCCGGAATAGTTGGAACTTCTCTAAGTATACTAATTCGAGCTGAATTAGGTCATCCTGGTGCCTTAATTGGTGATGATCAAATTTATAATGTTATTGTAACAGCTCATGCTTTTGTTATAATTTTTTTTATAGTAATACCTATTATAATTGGAGGATTTGGAAATTGATTAGTTCCTTTAATATTAGGAGCCCCAGATATAGCCTTTCCTCGAATAAATAATATAAGATTTTGACTACTGCCCCCTTCTTTAACATTATTACTAGCTAGAAGTCTGGTAGAAAACGGAGCTGGGACTGGGTGAACTGTTTATCCTCCTTTATCGGCTGGAATTGCACATGCGGGAGCATCAGTTGATTTAGCTATTTTTTC…
RRSSA4300-15|Botanophila	384	586	44	417	179	284	401	399	349	7	199	528	367	442	376	159	238	692	342	83	58	TCTACTTTATTTTATCTTTGGATTATGATCAGGAATAATTGGATCTGCTTTAAGAATAATTATTCGATTAGAACTTGGAATACCAGGAAAACTTATTAATAATGATCAAATTTATAATACTATTGTAACCTCCCATGCATTTATTATAATTTTTTTTATAGTTATGCCATTTATAATTGGAGGATTTGGTAATTGATTAATTCCCCTAATACTTGCAGCTCCTGATATAGCTTTTCCACGTATAAATAATATAAGATTTTGACTTTTACCTCCTTCTTTATTTATACTATTGATAAGTAATATCATTGGTAGAGGAGTAGGTACTGGATGAACCTTATACCCTCCTTTATCTTCAATTTTAGGTCATAATTCTCCATCAGTTGATTTAAGTATCTTTTC…
RRSSA2278-15|Neoalosterna	255	1022	0	1346	14	659	466	462	486	1177	110	567	106	337	236	39	44	0	24	94	63	AACTTTATACTTCATTTTCGGAGCATGATCTGGAATAATTGGTACTTCACTAAGTATTTTAATTCGAACTGAATTAGGACATCCAGGTTCATTAATTGGTGATGATCAAATTTATAATGTAATTGTTACAGCACATGCATTTATTATAATTTTTTTTATAGTAATACCAATTATAATTGGAGGATTCGGAAATTGATTAGTTCCTTTAATATTAGGAGCTCCAGATATAGCATTCCCACGAATAAACAATATAAGTTTTTGACTACTTCCCCCTTCATTAACGCTTTTATTAGCAAGTAGTATAGTAGAAAACGGAGCTGGGACAGGATGAACAGTTTACCCACCTTTATCTTCAGTGATTGCTCATGGAGGAGCTTCTGTAGATTTAGCAATTTTTTC…
RRSSC4823-15|Boettcheria	5	765	60	411	195	794	661	593	710	237	5	1252	19	540	403	13	175	7	17	17	118	AACATTATATTTTTTATTTGGAACTTGAGCCGGAATAGTAGGAACTTCTTTAAGAGTTTTAATTCGTGCAGAACTTGGTCATCCAGGAGCTTTAATTGGTGATGATCAAATTTATAATGTAATTGTTACTGCTCATGCTTTTGTTATAATTTTTTTTATAGTAATACCAATTATAATTGGAGGATTTGGTAATTGATTAGTGCCCTTAATATTAGGAGCTCCAGATATAGCTTTTCCTCGAATAAATAATATAAGTTTTTGATTATTACCTCCTTCTTTAACATTATTATTAATAAGCAGAATAGTAGAAAATGGGGCTGGAACAGGATGAACAGTTTACCCTCCCCTTTCTGCAAGAATTGCTCATAGAGGAGCTTCTGTTGATTTAGCAATTTTTTC…
RRSSA262-15|Cheumatopsyche	1191	1084	623	123	158	363	136	213	137	1994	806	2	0	344	226	25	96	281	14	25	16	AACTTTATATTTCATTTTTGGTGCTTGATCAGGAATAATTGGAACTTCAATAAGAATTTTAATTCGTTCAGAATTAGGAAATCCAGGTTCACTAATTGGAGATGATCAAATTTATAATGTAATTGTTACAGCTCACGCTTTTATTATAATTTTTTTTATAGTTATACCTATTATAATAGGAGGATTTGGAAATTGATTAGTACCTCTTATACTAGGAGCTCCAGATATAGCTTTCCCTCGAATAAATAATATAAGATTTTGACTACTCCCCCCTTCACTTTCTTTATTATTAATAAGAAGATTTGTTGAAAATGGGGCAGGAACTGGATGAACTGTTTACCCCCCTTTATCATCTAATATTGCTCATAATGGACCTTCAGTAGATTTAACTATTTTTAG…
RRMFE3134-15|Bibio	955	1222	1	4	146	592	628	522	632	0	161	228	285	310	342	54	214	606	243	3	123	AACTTTATATTTTATCTTCGGAATTTGATCAGGAATAATTGGAACTTCCTTAAGAATCCTAATTCGAACAGAACTAGGACATCCAGGAGCATTAATTGGAGATGATCAAATTTATAATGTAATTGTAACAGCTCATGCTTTTATTATAATTTTCTTTATAATTATACCAATTATAATTGGAGGATTTGGAAATTGATTAGTCCCTTTAATATTAGGAGCTCCAGATATAGCATTCCCCCGAATAAATAATATAAGTTTTTGATTGTTACCACCAGCATTAACTTTATTATTAGTGAGTAGTATAGTAGAAAACGGAGCTGGGACAGGATGAACTGTTTACCCTCCCCTATCCTCTAATATTGCTCATGGAGGAGCTTCTGTTGATTTAGCTATTTTTTC…
RRSSC4998-15|Lasioglossum	0	500	40	2633	65	510	281	406	319	0	4	279	227	710	342	56	92	0	89	137	190	AACATTATATTTTATTTTTGGTATTTGAGCCGGAATAGTAGGAACCTCTTTAAGATTACTTATTCGAGCTGAATTAGGTAATCCTGGTTCCTTAATTGGAGATGATCAAATTTATAATACTATTGTCACAGCTCATGCTTTCATTATAATTTTTTTTATAGTTATACCTATTATAATTGGAGGATTTGGAAATTGACTTGTACCTTTAATATTAGGGGCCCCAGATATAGCTTTTCCTCGAATAAATAATATAAGTTTTTGACTTCTTCCCCCCTCTTTAACTTTATTAATTTCAAGTAGAATTGTAGAAAATGGGGCAGGAACAGGATGAACAGTTTATCCCCCACTTTCTTCTAACATTGCTCATGGCGGAAGATCTGTTGATTTAGCTATTTTTTC…
RRSSC6131-15|Coccinella	0	1434	601	229	367	611	449	411	557	31	548	137	372	379	231	44	133	64	245	73	50	AACATTATACTTCATTTTTGGTATTTGAGCTGGAATAGTTGGAACTTCTCTAAGTTTATTAATTCGAGCTGAATTAGGTAATCCAGGATCATTAATTGGGGATGACCAAATTTATAATACAATTGTAACAGCACATGCTTTTATTATAATTTTTTTTATGGTTATACCAATTATAATTGGGGGATTTGGTAATTGATTGGTTCCACTAATATTGGGAGCACCTGATATAGCTTTTCCCCGTATAAATAATATAAGATTTTGATTATTACCACCATCAATCACTCTTTTAATTTCTAGAAGAATTGTAGAAAATGGAGCAGGAACAGGATGAACTGTTTACCCTCCTTTATCTTCAAATATTGCTCATGGGGGAAGTTCGGTAGATTTAGCTATTTTTTC…
RRGCO736-15|Endothenia	1424	198	1222	799	436	200	334	315	447	31	206	134	170	131	203	184	310	246	116	65	71	AACATTATATTTTATTTTTGGTATTTGAGCTGGAATAGTAGGAACTTCTTTAAGATTATTAATTCGAGCTGAATTAGGAAATCCTGGCTCATTAATTGGAGATGACCAAATTTATAATACTATTGTAACGGCTCATGCTTTTATTATAATTTTTTTTATAGTTATACCTATTATAATTGGAGGATTCGGAAATTGATTAGTACCTTTAATATTAGGAGCTCCTGATATAGCTTTCCCACGAATAAATAATATAAGTTTTTGACTTTTACCACCTTCTTTAACATTATTAATTTCAAGAAGAATTGTAGAAAATGGAGCAGGAACAGGATGAACAGTTTACCCCCCACTTTCATCTAATATTGCACATGGTGGTAGATCAGTTGATTTAGCAATTTTTTC…
RRGCO738-15|Eucosma	254	1822	2	568	75	241	557	611	380	136	493	188	143	391	202	35	77	44	195	119	81	AACATTATACTTTATTTTTGGAATTTGAGCAGGTATAGTAGGAACTTCCCTAAGATTATTAATTCGAGCTGAATTAGGAAATCCTGGATCATTAATTGGAAGAGATCAAATTTATAATACAATTGTAACTGCACATGCTTTTATTATAATTTTTTTTATAGTCATACCTATTATAATCGGAGGATTTGGAAATTGACTAGTACCATTAATATTAGGAGCTCCTGATATAGCTTTTCCCCGAATAAATAATATAAGATTTTGATTATTACCCCCATCACTAATTCTTCTAATTTCAAGAAGTATTGTAGATAATGGAGCCGGTACTGGATGAACGGTTTACCCCCCCCTTTCTTCCAATATTGCTCATAGAGGTAGATCAGTTGATTTAGCAATTTTCTC…
RRGCO757-15|Phyllonorycter	223	531	678	13	245	167	288	287	313	7	557	57	231	286	270	325	518	106	183	90	157	AACATTATATTTTATTTTTGGAATTTGAGCAGGTATAGTAGGAACTTCTCTAAGATTGTTAATTCGAGCAGAATTAGGAAATCCTGGATCTTTAATTGGAGATGATCAAATTTATAATACTATTGTTACAGCACATGCTTTTATTATAATTTTTTTTATAGTTATACCAATTATAATTGGAGGATTTGGAAATTGATTAGTTCCATTAATATTAGGAGCTCCAGATATAGCATTTCCTCGAATAAATAATATAAGATTTTGACTTCTACCCCCATCATTAACTTTATTAATTTCGAGAAGAATTGTAGAAAATGGAGCAGGAACCGGATGAACAGTATATCCTCCACTATCTTCTAATATTGCTCACGGTGGAAGTTCAGTAGATTTAGCAATTTTTTC…
RRSSC7841-15|Rhipidia	347	619	579	202	101	306	361	287	336	490	301	358	322	193	214	327	213	93	69	79	85	AACCTTATATTTTATTTTTGGTGCTTGATCTGGTATAGTAGGAACATCCCTGAGACTATTAATTCGAGCTGAATTAGGTCAACCAGGTGCTTTAATTGGTGACGATCAAATTTTTAATGTTATTGTAACAGCTCATGCTTTTGTCATAATTTTCTTTATAGTTATGCCAATTTTAATTGGAGGATTTGGAAATTGATTAGTGCCCCTAATATTGGGAGCTCCTGATATAGCTTTTCCTCGAATAAATAATATGAGATTCTGACTTTTACCTCCTTCTTTAACTTTATTACTTACTAGCTCTTTAGTTGAAAACGGAGCTGGGACAGGTTGAACTGTCTACCCCCCTCTATCTTCAACTATTGCTCATGCTGGGGCTTCAGTAGACTTAGCTATTTTTTC…
RRMFE2524-15|Cyrtolobus	1	1379	159	359	258	4	122	107	10	2193	188	0	5	227	134	0	81	725	140	3	1	AATTTTATATTTTATTTTTGGCATATGAGCAGGTATAATTGGATCATCAATAAGAATTATCATTCGAATAGAATTAGGTAATCCTGGATTCTTAATTAATAATGATCAAATTTATAATTCTATTGTCACAGCCCATGCATTTATTATAATCTTCTTCATAGTAATACCCATTATAATTGGTGGTTTTGGTAATTGATTAATTCCTTTAATAATTGGCGCACCTGATATAGCTTTCCCACGAATAAATAATATAAGATTCTGACTATTACCCCCATCTTTATTATTATTATTACTTAGAAGAATTATTAATCAAGGAATTGGTACAGGATGAACTGCCTATCCACCATTATCATTAAATATAAATCATGAAGGAATATCAATAGATATAGGAATTTTTTC…
RRSSC1991-15|Megisto	1143	1253	243	120	111	533	442	508	569	35	159	21	3	406	310	49	240	328	190	45	22	TACTTTATATTTTATTTTTGGTGCATGATCAGGAATAGTAGGGACTTCATTAAGTATATTAATTCGAGCTGAATTAGGAAATCCTGGATCATTAATTGGTGACGATCAAATTTATAATGTTATTGTTACTGCTCATGCATTTGTTATAATTTTCTTTATAGTAATACCTATTATAATTGGAGGGTTTGGGAATTGACTAGTTCCATTAATATTAGGAGCTCCTGATATGGCTTTTCCTCGAATAAATAATATAAGATTTTGACTTTTACCTCCATCTTTATCATTACTGTTAATAAGTTCTTTAGTTGAAAGAGGTGCTGGTACTGGATGAACAGTGTACCCTCCTTTATCTTCAGGTATTGCCCATAGAGGAGCTTCTGTAGATCTAGCAATTTTTAG…
RRSSC6593-15|Quedius	2934	242	0	68	80	89	416	363	270	2	165	268	0	175	190	88	142	578	265	26	175	AACTTTATATTTCATTTTTGGAGCTTGATCCGGAATAATTGGAACTTCATTAAGAATTTTAATTCGAACTGAATTAGGACACCCAGGAGCTTTAATTGGAGATGACCAAATTTATAATGTAATTGTAACAGCTCATGCTTTTATTATAATTTTTTTTATAGTTATACCTATTATAATTGGTGGATTTGGAAATTGATTAGTACCCCTAATACTAGGAGCTCCAGATATAGCATTCCCTCGAATAAATAATATAAGATTTTGACTTTTACCCCCCGCTTTAATTCTATTATTATTTAGTAGAATAGTAGAAAATGGGGCTGGAACAGGATGAACTGTTTATCCACCTCTATCTTCTAATATTGCTCATAGAGGAGCTTCCGTTGATTTAGCTATTTTTTC…
RRSSC1975-15|Odontomyia	1101	614	240	214	66	567	209	409	307	115	590	253	109	267	180	22	160	214	101	104	128	AACATTATACTTTATTTTTGGGGCTTGAGCAGGAATAGTAGGAACTTCTTTAAGAATTTTAATTCGAGCAGAATTAGGGCACCCTGGAGCATTAATTGGTGACGATCAAATTTATAATGTGATTGTTACAGCTCATGCATTTATTATAATTTTTTTTATAGTTATACCTATTATAATTGGAGGGTTTGGAAATTGATTAGTTCCTTTAATATTAGGAGCTCCTGATATAGCCTTTCCTCGAATAAATAATATGAGATTCTGAATATTACCTCCATCTATTACTTTATTGGTATCTAGAAGTTTAGTTGAAACAGGAGCAGGAACAGGTTGAACAGTATATCCCCCACTTTCATCTGGAATTGCTCATGCTGGAGCATCTGTAGATTTAGCAATTTTCTC…
RRSSA4315-15|Donacia	0	778	1940	126	355	162	246	193	305	177	603	4	189	125	165	184	273	76	115	52	55	TACTTTATATTTTATTTTTGGGGCATGAGCAGGAATAGTTGGGACTTCTCTTAGATTACTAATTCGAGCCGAACTAGGACATCCTGGGGCTTTAATTGGAGATGATCAAATTTATAATGTTATTGTTACAGCTCATGCTTTTGTAATAATTTTTTTTATAGTAATACCCATTATAATTGGGGGATTTGGAAATTGACTTGTGCCTTTAATACTAGGAGCCCCAGATATAGCCTTCCCTCGAATAAATAATATAAGATTTTGATTATTACCCCCTTCATTAACTTTACTACTAGCAAGTAGTATAGTTGAAGCCGGGGCAGGAACTGGATGAACTGTTTACCCTCCTTTATCTGCTAATATTGCTCATGCTGGGGCATCAGTTGATTTAGCTATTTTTTC…
RRSSC4778-15|Draeculacephala	22	1003	841	76	127	381	215	164	142	424	729	201	314	271	222	137	360	121	63	16	7	GATCCTGTACATAATTTTTGCACTATGATCAGGAATAGTGGGATCAAGAATATCTATGATTATTCGTATAGAATTAAGTGTACCAGGTGCATGAATTAAAAATGATCAAATTTATAATTCAATTGTTACATCTCATGCATTTTTAATAATTTTTTTTTTAGTTATACCATTTATAATTGGGGGTTTTGGAAACTGATTAATACCATTAATAATTGGTGCACCTGATATAGCTTTCCCTCGAATAAATAATGTAAGATTTTGATTACTCCCTCCATCATTAATCTTACTATTATCAAGAAATTTAATCAACCCAAGACCAGGAACTGGTTGAACTGTATACCCTCCATTATCATTATATATATTTCACCCCTCACCTTCTGTTGATATAACAATTTTTTC…
RRGCO442-15|Rhopobota	570	651	0	271	95	366	383	383	628	38	233	96	155	425	299	183	415	18	102	69	62	CACCTTATATTTTATCTTTGGAGCATGGGCTGGTATAGTAGGAACTTCTATAAGAATAATTATTCGAGCAGAATTAGGTCAACCAGGATCTCTAATTGGGGATGATCAAATTTACAATGTAATTATTACAGCACACGCATTTGTAATAATTTTTTTTATAGTTATACCTATTATAATTGGAGGATTTGGTAATTGACTTGTACCACTAATAATTGGAGCACCAGATATAGCATTTCCACGAATAAATAATATAAGTTTTTGACTTTTACCACCATCATTAACCCTTTTACTTTCATCTTCTATAGTAGATAGTGGAGCTGGCACAGGATGGACAATTTACCCTCCGCTTGCTGGAGCAATTGCGCACGGAGGTGCATCAGTTGATTTAGCTATTTTCTC…
RRMFG2653-15|Synanthedon	883	604	94	147	37	468	849	795	1241	156	48	0	292	314	188	0	58	33	131	1	0	AACCTTATACTTTATTTTTGGCGCTTGGGCCGGAATAATTGGAACCTCTTTAAGAATTTTAATCCGAGCTGAATTGGGACACCCAGGAGCCTTGATTGGAAATGATCAAATCTATAATGTTATTGTAACAGCTCATGCCTTTGTAATAATTTTTTTTATAGTAATACCAATCATAATTGGAGGATTTGGAAATTGACTAGTTCCTCTAATATTAGGGGCCCCTGATATAGCATTCCCACGAATAAATAACATAAGCTTTTGACTTCTGCCCCCCTCATTAACTCTTTTACTAGCAAGTAGCTTAATCGAAAACGGGGCAGGAACAGGATGAACTGTTTACCCTCCCCTATCTTCTGGAATTGCCCACGCTGGAGCTTCTGTTGATTTAGCTATTTTTTC…
RRSSC7818-15|Pseudolimnophila	606	621	1417	246	26	194	355	306	323	3	653	136	378	127	146	13	89	37	194	33	47	AACTCTATATTTCATTTTTGGAGCCTGATCAGGAATAGTAGGAACTTCTTTAAGACTATTAATTCGATCTGAGTTAGGTACACCAGGAACATTAATTGGTAACGACCAAATTTATAATGTAATTGTTACTGCTCATGCATTTATTATAATTTTTTTTATAGTTATACCTATTATAATTGGAGGATTTGGTAATTGACTTGTTCCTTTAATATTAGGAGCTCCTGATATAGCTTTTCCTCGAATAAATAATATAAGATTTTGATTATTACCTCCTTCACTAACTTTACTTTTAATAAGAAGAATAGTAGAAAGAGGAGCTGGCACAGGATGAACTGTTTATCCCCCATTATCTTCTAATATTGCTCATGGAGGATCATCCGTAGATTTAGCTATTTTCAG…
RRMFE3097-15|Bibio	881	427	231	215	95	276	220	228	133	13	210	268	193	317	258	81	145	515	138	91	91	AATTTTATATTTTATTTTTGGAATATGATCAGGAATAATTGGATCATCAATAAGTATTATTATTCGAATAGAATTAAGAAATCCAGGATTTCTTATTAATAATGATCAAATTTATAATTCAATTATTACAACTCATGCCTTTATTATAATTTTTTTTATAGTTATACCAATTATAATTGGTGGATTTGGAAACTGATTAATTCCTTTAATAATAGGAGCCCCTGATATAGCATTTCCCCGAATAAATAATATAAGATTTTGACTTTTAATTCCTTCTATTATATTATTAATATTAAGATCAATTTCAAATCAAGGAACAGGAACAGGATGAACTATATATCCCCCCTTATCTTTAAATTTAAACCATGAAGGAATTTCAATTGATATATCAATTTTTTC…
RRSSA3940-15|Tiphiidae	0	166	0	587	78	157	32	62	47	3058	54	46	2	263	121	0	32	0	37	23	42	AACATTATATTTTATATTTGGAATTTGATCAGGAATAGTTGGTACATCACTAAGTTTACTAATTCGAATAGAATTAGGGAATCCAGGATCATTAATTGGTGATGATCAAATTTATAATACAATTGTAACTGCCCATGCTTTTATTATAATTTTTTTTATAGTAATACCAATTATAATTGGTGGATTTGGAAATTGATTAGTACCAATTATATTAGGAGCCCCAGATATAGCATTCCCACGATTAAATAATATAAGATTTTGATTACTACCCCCATCATTAACTTTATTAATTTCAAGAAGAATTGTAGAAACTGGAGTAGGAACAGGATGAACAGTTTACCCCCCTCTTTCTTCTAATATTGCCCACAGAGGAAGATCTGTAGATTTAGCAATTTTTTC…
RRSSC1990-15|Solva	604	1189	901	171	15	111	253	290	250	56	730	180	61	112	85	26	57	273	175	68	94	TATATTATATTTTATTTTTGCAATATGAGCTGGGATAATTGGAAGATCTATAAGTATAATTATTCGTACAGAATTAGGAACTCCTAATTCATTTATTAATAATGACCAAATTTACAATTCTTTAGTTACAACCCATGCATTTATCATAATTTTTTTTATAGTTATACCCTTTATAATTGGTGGATTTGGAAATTGATTAGTACCCCTTATATTAGGAGCCCCTGATATAGCGTTTCCGCGAATAAATAATATAAGATTTTGATTATTACCCCCCTCAATTTCTATAATATTAATTAGAAATTTAATTTATGATGGAATCGGAACAGGCTGAACAATTTACCCCCCCCTATCTTCAAACTTATTTCATAATGGACCTACTGTTGATCTTACAATTTTCTC…
RRGCO749-15|Dichomeris	302	651	536	196	285	518	356	432	488	36	74	187	162	150	136	183	321	45	81	49	62	AACACTTTATTTTATTTTTGGGGCTTGAGCTGGAATAATTGGAACATCACTAAGTATTTTAATTCGTGCTGAACTAGGTCACCCAGGAGCTTTAATTGGTGATGATCAAATTTATAATGTAATCGTTACTGCTCATGCATTCGTTATAATTTTCTTTATAGTTATACCTATTATAATTGGGGGATTTGGAAACTGACTTGTACCATTAATATTAGGAGCACCTGATATAGCATTCCCTCGAATAAATAATATAAGTTTTTGATTACTACCCCCTTCATTAACCCTTTTATTAGTTAGAAGTATAGTTGAAAACGGGGCTGGAACTGGTTGAACTGTTTACCCTCCACTATCTGCAGCTATTGCACATGGAGGAGGTTCCGTTGATTTAGCAATTTTCTC…
RRSSC6174-15|Eumenes	1220	1775	1723	149	116	20	173	226	104	0	0	155	42	111	77	18	94	209	94	58	91	TACATTATATTTTATTTTTGGAATTTGAGCAGGTATAGTAGGAACATCTTTAAGATTACTAATTCGTGCTGAATTAGGAAATCCTGGATCATTAATTGGCGATGATCAAATTTATAATACTATTGTAACAGCTCATGCTTTCATTATAATTTTTTTCATAGTTATACCTATTATAATTGGAGGATTTGGAAATTGATTAGTTCCTCTTATATTAGGAGCCCCAGATATAGCTTTCCCTCGAATAAATAATATAAGATTTTGACTTCTTCCTCCTTCTATTATACTTTTAATTTCAAGTAGAATTGTAGAAAATGGAGCAGGTACAGGATGAACAGTTTACCCCCCACTTTCATCTAATATTGCTCATAGAGGAAGATCAGTAGATTTAGCAATCTTTTC…
RRGCO589-15|Coleophora	507	380	0	246	87	608	306	416	432	698	144	74	189	423	168	31	68	41	98	43	51	AACATTATATTTCATTTTTGGAATTTGAGCAGGAATAGTAGGAACCTCATTAAGTTTACTAATTCGAGCAGAATTAGGAACTCCAGGATCTTTAATTGGAGATGATCAAATTTATAATACTATTGTTACAGCTCATGCCTTTATTATAATTTTTTTTATAGTTATACCAATCATAATTGGAGGTTTTGGTAATTGATTAATTCCTTTAATATTAGGAGCCCCCGATATAGCTTTCCCCCGAATAAATAATATAAGTTTTTGACTTTTACCCCCATCTTTAACTTTATTAATCTCAAGAAGAATTGTAGAAAATGGAGCAGGAACTGGGTGAACTGTTTATCCCCCCCTTTCATCTAATATTGCTCATGGTGGTAGTTCTGTTGATTTAGCTATTTTTTC…
RRMPA008-15|Cynomya	621	489	250	235	251	240	154	214	73	31	97	0	34	734	258	323	239	73	216	34	69	TATTTTATATTTTATTTTTGGATTATGATCAGGAATAATTGGGTCTTCAATAAGAATAATTATTCGAATAGAATTAGGTAACCCAGGTTATTTAATTAATAATGACCAAATTTATAATTCTATTGTTACAGCTCACGCTTTTATCATAATTTTTTTTATAGTTATACCAATTATAATTGGAGGATTTGGAAATTGGTTAATTCCTTTAATATTAGGAGCTCCAGATATAGCATTTCCTCGAATAAATAATATAAGATTTTGATTATTACCACCATCAATTTTTTTACTGATTAATAGAAGAATTATCAACCAAGGTACAGGAACAGGATGAACAGTTTATCCACCTTTATCAAATAACTTAAATCATGAAGGTATATCAGTTGATTTATCAATTTTTTC…
RRMFI4399-15|Symmorphus	0	354	761	547	296	72	230	153	327	0	0	219	297	205	147	264	460	7	42	65	94	AACTTTATACTTTATTTTTGGGGTATGGGCAGGAATAGTAGGAACTTCCCTCAGACTACTTATTCGAGCTGAATTAGGAAACCCTGGAACTTTAATTGGAGACGACCAAATTTACAATGTAATTGTTACAGCTCATGCATTTGTTATAATTTTCTTTATAGTTATACCCATTGTAATTGGAGGATTTGGAAATTGACTAGTACCCTTAATACTAGGCGCACCAGATATGGCCTTTCCTCGAATAAATAACATAAGATTTTGACTTTTACCCCCCTCTTTAACTCTCCTGCTTATAAGAAGAATAGCAGAAAGAGGTGCGGGTACTGGATGAACTGTTTACCCTCCTCTTTCAGCCAATGTAGCCCATAGAGGAACTTCTGTAGATTTAGCAATTTTTAG…
RRMPE009-15|Ophion	513	1243	6	758	58	323	241	295	269	42	523	79	78	581	306	22	82	0	42	18	25	AACTTTATATTTTATCTTTGGGGCCTGGGCCGGAATAGTCGGAACATCCCTAAGATTATTAATCCGATCTGAATTGGGAACTCCAGGATCTTTAATTGGAGATGACCAAATTTACAATGTAATTGTAACTGCTCATGCTTTTGTAATAATTTTCTTTATAGTAATACCCATTATAATTGGGGGATTTGGCAACTGATTAGTCCCCCTTATGCTAGGAGCCCCAGACATGGCATTCCCTCGAATAAATAACATAAGATTTTGATTGCTGCCCCCTTCCCTAACTTTACTAATTATAAGAAGAATTGTTGAAAGTGGGGCAGGAACAGGTTGAACAGTTTACCCTCCCCTTTCCTCAAATATTGCCCATGGTGGATCTTCAGTTGATTTAGCAATTTTCAG…
RRGCO094-15|Plutella	0	952	146	323	53	323	300	287	443	56	64	240	281	364	210	69	52	61	110	77	86	AACTTTATATTTTATTTTTGGTATTTGAGCTGGAACAGTTGGCACATCTCTAAGTCTATTAATTCGAGCTGAATTAGGAAATCCAGGATCTTTAATTGGTGATGATCAAATTTATAATACTATTGTAACAGCCCATGCTTTTATTATAATTTTTTTTATAGTAATACCTATTATAATTGGTGGATTTGGTAATTGATTAATTCCTTTAATACTAGGAGCTCCAGATATAGCATTCCCACGAATAAATAATATAAGATTTTGATTATTACCTCCTTCTTTAACCCTTTTAATTTCTAGAAGAATTGTAGAAAATGGAGCAGGAACTGGATGAACTGTGTACCCCCCACTTTCATCTAATATTGCTCACAGTGGGAGATCCGTTGATTTAGCTATTTTTTC…
RRMFE3036-15|Ophion	2	197	64	123	134	1670	118	177	142	33	69	116	147	628	298	39	114	16	55	25	69	AACTTTATATTTTATTTTTGGGGTTTGATCAGGAATAGTAGGAACATCATTAAGTTTATTAATTCGAGCAGAATTAGGTAACCCAGGATCTTTAATTGGAGATGATCAAATTTATAATACTATTGTAACAGCTCATGCTTTTATTATAATTTTTTTTATAGTAATGCCTATTATAATCGGGGGATTCGGAAACTGATTAGTCCCTTTAATACTAGGAGCCCCTGATATAGCTTTCCCACGAATAAATAATATAAGATTTTGACTTTTACCCCCATCTCTTACTCTATTAATTTCCAGAAGAATTGTAGAAAATGGAGCCGGAACAGGTTGAACTGTTTACCCCCCCTTATCCTCTAATATTGCCCATAGAGGAAGCTCTGTTGACTTAGCAATTTTTTC…
RRMFI4036-15|Paraphlepsius	0	493	1250	56	410	361	272	230	300	9	248	214	51	126	131	85	272	240	22	17	33	AACTTTATACTTTATTTTCGGTGCATGAGCAGGAACTGTAGGAACCTCGCTCAGAATTTTAATTCGTACAGAATTAGGAAACCCTGGATCTTTAATTGGAAACGATCAAATTTATAACGTGATTGTTACAGCACATGCTTTTGTCATAATTTTTTTTATAGTTATACCTATTATAATTGGTGGATTTGGAAATTGACTAGTGCCTCTAATATTGGGTGCTCCAGATATGGCTTTCCCTCGAATAAACAATATAAGATTTTGACTTTTACCACCGTCACTTTCACTACTTTTAATAAGTAGAATTGTTGAAAATGGAGCTGGGACAGGATGAACTGTCTATCCACCACTATCTGCAAATATCGCTCATAGTGGAGCTTCAGTCGATTTAGCTATTTTCAG…
RRSSC4776-15|Neocoelidia	1	1380	37	27	61	695	461	441	432	265	322	146	53	240	106	8	35	66	139	18	6	TACATTATATTTTATTTTTGGAATTTGAGCTGGAATAGTAGGAACATCTTTAAGATTATTAATTCGAGCTGAATTAGGAAATCCTGGATCTTTAATTGGAGATGATCAAATTTATAATACTATTGTAACAGCTCACGCTTTTATTATAATTTTTTTTATAGTTATACCTATTATAATTGGAGGATTTGGAAATTGATTAGTACCTTTAATATTAGGAGCTCCAGATATAGCTTTCCCACGTATAAATAACATAAGATTTTGACTTTTACCTCCTTCTATTATACTTTTAATTTCAAGAAGAATTGTAGAAAATGGAGCAGGTACAGGATGAACAGTTTACCCCCCACTTTCATCAAATATTGCTCATAGAGGAAGATCTGTAGATCTAGCAATTTTTTC…
RRMFE2517-15|Draeculacephala	69	464	932	128	83	268	138	149	112	529	434	15	1	26	126	319	264	224	45	20	10	AACTCTATACTTTATTTTTGGAATTTGATCAGGCATAATTGGAACTTCATTAAGAATATTAATTCGATCAGAACTAGGAAACCCTGGAACATTAATTGGAAATGACCAAATTTATAATGTAATCGTAACAGCCCATGCATTCATTATAATTTTTTTCATAGTAATACCAATTATAATTGGGGGATTTGGAAATTGACTAGTCCCATTAATATTAGGAGCCCCTGATATAGCCTTTCCTCGTCTTAATAACATAAGATTTTGATTATTACCACCTTCTTTAACATTACTTTTAATGAGAAGAATAGTAGAAAGAGGGGCTGGAACTGGATGAACTGTTTATCCTCCCCTTTCATCTAATATTGCCCATGGAGGTTCTTCTGTAGATTTAGCTATTTTCAG…
RRGCO086-15|Triaenodes	349	241	0	165	146	437	316	395	416	8	120	146	125	159	76	44	71	234	147	60	158	AACCTTATATTTTATTTTTGGGGCTTGATCTGGTATAGTAGGAACATCCCTGAGACTATTAATTCGAGCTGAATTAGGTCAACCAGGTGCTTTAATTGGTGACGATCAAATTTTTAATGTTATTGTAACAGCTCATGCTTTTGTCATAATTTTCTTTATAGTTATGCCAATTTTAATTGGAGGATTTGGAAATTGATTAGTACCCCTAATATTAGGGGCTCCTGATATAGCTTTTCCTCGAATAAATAATATGAGATTCTGACTTTTACCTCCTTCTTTAACTTTATTACTTACTAGTTCTTTAGTTGAAAACGGAGCTGGGACAGGTTGAACTGTCTACCCCCCTCTATCATCAACTATTGCTCATGCTGGTGCTTCAGTAGATTTAGCTATTTTTTC…
RRGCO721-15|Perispasta	144	218	387	97	34	195	218	216	209	9	260	205	234	214	235	157	215	381	88	29	39	AATTTTATACTTTATTTTCGGCTTATGAGCTGGCATATTAGGCTCATCCATAAGAATTATTATTCGTATAGAATTAGGAAATCCCGGCCTATTTATTAATAATGATCAAATTTATAATTCTATTGTTACTGCCCATGCCTTTATTATAATTTTTTTTATAGTTATACCCATCATAATTGGAGGATTTGGTAATTGATTAATCCCACTTATATTAGGAGCACCAGATATATCATTTCCTCGTATAAACAACATAAGATTTTGATTATTACCCCCATCACTATTTTTATTAATTAATAGAAATTTAATTAATCAAGGAGTAGGAACGGGCTGAACTATTTATCCCCCCTTATCATTAAATATTAATCATGAAGGGATATCAATAGATTTAACTATTTTTTC…
RRSSC6279-15|Lebia	542	757	1	95	184	432	241	345	356	3	168	279	154	125	44	19	97	331	159	35	15	TACTTTATATTTTATTTTTGGAATCTGAGCAGGAATAGTTGGAACTTCATTAAGTTTACTAATTCGAGCAGAATTAGGAAATCCTGGATCTTTAATTGGTGATGATCAAATTTATAATACTATTGTTACAGCTCATGCATTTATTATAATTTTTTTTATAGTAATACCTATTATAATTGGAGGATTTGGAAATTGATTAATCCCATTAATATTAGGAGCCCCAGATATAGCTTTCCCACGAATAAACAATATAAGTTTTTGACTTCTTCCCCCCTCTTTAACTCTACTTATTTCAAGTAGAATTGTAGAAAATGGAGCAGGAACAGGATGAACTGTGTACCCCCCACTTTCATCTAATATTGCCCATGGAGGTAGATCAGTAGATTTAGCTATTTTCTC…
RRMFA204-15|Calliphora	556	524	282	353	31	141	208	231	228	2	134	229	309	251	220	47	68	75	131	59	31	AACTTTATATTTTATCTTTGGAATTTGATCTGGAATAATTGGAACTTCTTTAAGTTTATTAATTCGAGCAGAATTAGGTAATCCTGGATCTTTAATTGGAAATGATCAAATTTATAATACTATTGTTACAGCTCATGCTTTTATTATAATTTTTTTTATAGTTATACCCATTATAATTGGAGGATTTGGAAATTGATTAGTACCATTAATATTAGGAGCTCCAGATATAGCATTTCCACGAATAAATAATATAAGATTTTGAATACTTCCACCTTCTTTAACTCTATTAATTTCAAGAAGAATCGTAGAAAATGGAGCTGGAACTGGATGAACTGTGTACCCCCCCCTTTCATCTAATATTGCTCATGGAGGAAGCTCTGTAGATCTTGCTATTTTTTC…
RRSSA267-15|Hemichroa	1550	279	405	27	56	130	168	251	279	1	333	83	0	186	129	172	444	65	46	17	13	AACATTATATTTTTTATTTGGAACATGAGCTGGTATAGTAGGAACATCTTTAAGAATTTTAATTCGTGCAGAATTAGGTCATCCAGGTGCTTTAATTGGTGATGATCAAATTTATAATGTAATTGTTACTGCACATGCTTTTGTTATAATTTTTTTTATAGTAATACCAATTATAATTGGAGGTTTTGGAAATTGACTAGTCCCTTTAATATTAGGAGCTCCTGATATAGCATTTCCTCGAATAAATAATATAAGTTTTTGATTATTACCTCCTTCATTAACATTATTACTAGTAAGTAGTATAGTAGAAAATGGAGCTGGAACAGGATGAACAGTTTACCCCCCTCTTTCATCTAGAATTGCTCATGGAGGAGCTTCAGTAGATTTAGCTATTTTTTC…
RRMFG2315-15|Analeptura	0	79	28	638	189	41	251	148	62	351	5	236	309	171	134	72	66	26	150	78	162	GACTTTATATTTTTTATTTGGAATATGAGCAGGAATAATTGGTACTTCTCTCAGTATTTTAATTCGATTAGAATTAGCTTCAACAGGAAGATTAATCGGAAACGACCAAATTTATAATGTAATTGTAACAGCCCATGCTTTTGTTATAATTTTCTTTATAGTTATACCTATTATAATTGGAGGATTTGGGAACTGACTTGTCCCTTTAATAATTGGGGCCCCTGATATAGCTTTCCCACGTTTAAATAATATAAGATTTTGGTTATTACCACCTTCTTTAACTCTTCTTTTATCTAGAATACTAGTTGAAATAGGAGCAGGAACTGGATGAACAGTTTATCCCCCCTTATCCTCTAATCTAGCTCATAATGGATCTTCTGTAGATTTAGTAATTTTTAG…
RRMFD544-15|Augochlora	0	805	120	131	171	522	411	369	471	1	129	79	94	129	51	76	125	21	11	10	4	AACATTATATTTTATTTTTGGAATTTGAGCTGGAATAGTAGGAACTTCCCTAAGATTATTAATTCGAGCTGAATTAGGAACTCCAGGATCATTAATTGGAGATGATCAAATTTATAATACAATTGTTACAGCCCATGCTTTTATTATAATTTTTTTTATAGTTATACCAATTATAATTGGAGGATTTGGAAATTGATTAGTACCTTTAATATTAGGAGCCCCAGACATAGCTTTCCCCCGAATAAATAATATAAGTTTTTGACTTCTCCCCCCATCATTAACTTTATTAATTTCAAGAAGAATTGTAGAAAATGGAGCAGGAACAGGATGAACAGTGTACCCCCCACTTTCATCTAACATTGCTCATGGAGGAAGTTCAGTTGATTTAGCTATTTTTTC…
RRGCO299-15|Athrips	23	1191	339	176	292	244	261	180	276	147	22	75	122	49	63	127	99	31	12	7	8	AATTTTATATTTTATATTTGGTCTTTGATCAGGTATAATTGGTTCAGCATTAAGAATAATTATTCGACTAGAATTAGGAACACCAGGAAAATTAATTGGTAATGATCAAATTTATAATACCTTAGTAACTGCTCATGCATTTATTATAATTTTCTTTATAGTTATACCTTTTATAATTGGAGGATTTGGAAATTGATTAGTTCCTTTAATATTAGCAGCTCCTGATATAGCTTTTCCTCGAATAAATAATATAAGATTTTGATTATTACCTCCATCTTTATTTTTTTTATTATTAAGAAATATTATTGGTACCGGAGTAGGAACTGGATGAACTCTATATCCACCTTTATCCTCTATTACAGGTCATAATTCTCCATCTGTTGATTTAGGAATTTTCTC…
RRGCO105-15|Leptocerus	6	278	174	113	10	615	233	315	417	173	51	116	116	133	105	6	72	4	9	52	52	AATTCTATACTTTATTTTTGGTATATGATCAGGCATAATAGGATCTTCATTAAGATTATTAATTCGAATAGAATTAGGTAATCCAGGTTATTTAATTAATAATGATCAACTATATAATTCTATTATTACATCGCATGCCTTTATTATAATTTTTTTCATGGTAATACCTATTATAATTGGCGGATTTGGAAATTGAATAATCCCATTAATACTTGGGGCCCCAGATATAGCCTTCCCCCGAATAAATAATATAAGATTTTGACTTTTACCTCCTTCTATTAATTTATTAATTTTAAGAAATATAACTAATCAAGGAGTAGGAACAGGATGAACAGTTTATCCACCTTTATCACTAAACTTAAATCATGAAGGAATAGCTTTAGATATAGCAATTTTCTC…
RRBPA101-15|Bathythrix	686	692	353	76	103	61	69	100	80	55	289	163	39	67	44	12	51	232	91	44	42	AACCTTATATTTCCTTTTTGGAGCTTGATCAGGTATACTAGGAACTTCCCTGAGTCTTCTAATTCGTGCAGAACTTGGAAGACCGGGATCCCTAATTGGGAATGACCAAATTTACAACGTAATTGTTACTGCCCACGCATTCATTATAATTTTTTTTATAGTTATGCCTATTATAATTGGGGGATTTGGAAACTGGCTAATTCCCTTAATGCTTGGAGCCCCTGACATAGCTTTCCCGCGTATAAACAACATAAGATTTTGATTTTTACCTCCCTCTTTAAGCCTACTTCTCATAAGAAGAATTGTAGAGAATGGAGCAGGAACAGGATGAACAGTCTACCCTCCTCTCTCAGCAAATATTGCTCATAGAGGTTCATCAGTAGACTTAGCAATTTTCAG…
RRGCO735-15|Ancylis	354	304	462	125	41	293	199	259	259	4	229	49	38	53	64	83	172	86	34	15	15	AACATTATATTTTATTTTTGGAATTTGAGCTGGAATAGTTGGAACTTCATTAAGACTTTTAATTCGAGCTGAATTAGGAAACCCAGGGTCTTTAATTGGAGATGATCAGATTTATAACACTATTGTTACTGCTCATGCATTTATTATAATTTTTTTTATAGTAATGCCTATTATAATTGGTGGATTTGGAAATTGATTAGTTCCATTAATATTAGGAGCCCCAGACATAGCATTCCCCCGAATAAATAATATAAGATTTTGATTATTACCTCCTTCTATTATACTATTAATTTCAAGTAGAATTGTAGAAAATGGAGCAGGTACTGGATGAACAGTTTATCCCCCACTTTCATCAAATATTGCTCATAGAGGCAGATCTGTAGATTTAGCTATTTTTTC…
RRGCO073-15|Oecetis	1	80	103	135	0	492	228	207	263	138	174	97	118	140	65	166	130	1	51	20	21	AACTTTATATTTTATTTTTGGAATTTGAGCAGGAACAGTAGGAACATCTTTAAGATTATTAATTCGAGCAGAATTAGGAAACCCAGGTTCTTTAATTGGAGATGATCAAATTTATAATACTATTGTTACAGCTCATGCTTTCATTATAATTTTTTTTATAGTTATACCAATTATAATTGGAGGTTTTGGAAATTGATTAGTTCCTTTAATATTAGGAGCTCCAGATATAGCTTTCCCTCGAATAAATAATATAAGATTTTGACTATTACCCCCGTCATTAACTTTACTAATCTCTAGAAGAATTGTAGAAAATGGAGCAGGAACAGGATGAACAGTTTACCCCCCACTTTCATCTAATATTGCCCATGGAGGAAGATCAGTAGATTTAGCAATTTTTTC…
RRMPG973-15|Strauzia	340	91	93	324	10	147	59	75	111	354	783	16	2	102	71	16	21	93	25	10	25	AACTTTATATTTCATTTTTGGAATCTGGTCAGGAATGTTAGGAATAATATTAAGTATAATTATTCGTATTGAGTTAGCCCAACCTGGATCATTTATTAATGATGATCAAACTTATAATGTAATTGTTACTTCACATGCTTTTATTATAATCTTCTTCATAGTAATACCAATCATGATTGGTGGATTCGGAAATTGACTATTACCTTTAATAATTGGAGCTCCTGACATAGCATTTCCCCGACTTAATAATATAAGATTTTGACTTTTACCTCCAGCACTTACACTTCTTCTTTCAAGTTCACTTGTTGAAATAGGTGTAGGTACTGGATGAACAGTGTACCCACCATTATCTAGAAATATTGCTCACTCAGGCCCAAGAGTTGACATATCAATTTTTTC…
RRGCO652-15|Orgyia	673	355	183	357	308	79	58	62	42	21	5	80	74	120	158	85	113	28	28	25	23	AACATTATATTTTATCTTTGGAATTTGAGCTGGAATAGTCGGAACTTCCTTAAGTCTATTAATTCGAGCTGAATTAGGTACCCCTGGATCTTTAATTGGAGACGATCAAATTTATAATACTATTGTAACAGCTCATGCTTTTATTATAATTTTTTTTATAGTAATACCAATTATAATTGGAGGATTTGGAAATTGATTAGTTCCTTTAATGTTAGGAGCTCCTGATATAGCTTTCCCTCGAATAAATAATATAAGATTTTGATTACTACCTCCCTCTATTACATTATTAATTTCCAGTAGAATTGTTGAAAATGGAGCTGGAACTGGATGAACTGTATACCCCCCTTTATCTTCTAATATTGCCCATGGAGGAAGTTCTGTCGATCTAGCTATCTTCTC…
RRMFI4174-15|Austrozele	111	384	0	103	1	637	268	409	494	1	302	15	27	63	9	0	1	23	17	6	6	AACCCTTTATTTCATATTTGGGGCATGAGCTGGAATAGTCGGAACATCCCTAAGAATTCTAATTCGAGCCGAACTAGGACACCCTGGTGCTTTAATTGGAGACGACCAAATTTACAATGTAATTGTCACAGCCCATGCATTTGTAATAATTTTTTTTATAGTGATACCTATTATAATCGGAGGATTTGGGAATTGACTGGTTCCTTTAATATTAGGGGCTCCTGATATGGCCTTTCCTCGAATAAATAATATAAGTTTTTGACTTCTCCCTCCATCATTAACCCTTTTATTAGTCAGTAGCCTAGTTGAAAATGGGGCTGGTACGGGCTGAACTGTTTACCCCCCCTTGTCTTCTGGCATCGCACATGGAGGAGCTTCAGTTGATTTAGCAATTTTCTC…
RRMFB1016-15|Agonopterix	492	246	0	261	0	165	59	172	137	44	217	73	37	236	83	20	60	10	56	42	44	GACATTATACTTTATTTTTGGAATCTGATCAGGAATAATAGGAATAATATTAAGAATAATTATTCGAATTGAACTAGCTCAACCAGGACCATTTTTAATAAATGATCAATTATATAATGTAATTGTAACATCACATGCATTTATTATAATTTTTTTTATAGTAATACCAATTATAATTGGGGGATTTGGTAACTGATTATTGCCCTTAATAATTGGAGCACCAGATATAGCATTCCCACGAATAAATAATATAAGATTCTGACTTTTACCACCATCACTAACACTTCTATTAGTTAGATCTATAGTAGAAATAGGAGCGGGAACTGGTTGAACAGTATACCCACCATTATCATCTAATGCAGCACATTCAGGACCTAGAGTTGACCTAGCAATTTTCTC…
RRGCO806-15|Ptilostomis	214	809	0	63	29	146	333	199	268	7	47	51	26	131	78	22	89	7	21	8	39	AACATTATATTTTATTTTTGGAATTTGAAGAGGAATAGTTGGAACATCTTTAAGTTTATTAATTCGAGCTGAATTAGGTAATCCTGGATCCTTAATTGGAGATGATCAAATTTATAATACAATTGTTACAGCCCATGCATTTATTATAATTTTTTTTATAGTTATACCTATTATAATTGGGGGGTTTGGGAATTGATTAGTCCCTCTTATATTAGGAGCCCCTGATATAGCATTTCCACGAATAAATAACATAAGATTTTGATTACTTCCACCTTCTTTAACTCTTCTAATTTCAAGAAGTATTGTAGAAAATGGAGCAGGAACTGGATGAACTGTTTATCCCCCTCTTTCATCAAACATTGCTCATGGAGGAAGATCAGTAGATTTAGCAATCTTTTC…
RRSSC6586-15|Poecilus	949	276	0	76	108	183	91	119	110	36	76	51	50	102	108	14	45	140	59	24	12	AATACTATATTTTATCTTCGCAATATGATCAGGAATAATTGGAGCTTCATTAAGTATAATCATTCGTATAGAATTAAGAGCCCCCGGAAAATGAATTAATAATGATCAAATTTATAACACTATTGTTACATCCCACGCTTTCATTATAATCTTTTTTATAGTTATACCATTTATAATTGGAGGATTTGGTAACTGATTAATTCCACTAATAATTGGAGCCCCTGATATGGCATTCCCTCGAATAAATAATATAAGATTCTGATTATTAATCCCATCACTTATTATACTTCTATTAAGATCAACTTTAACAGATGGATCAGGGACAGGATGAACTATCTACCCTCCTCTATCATCAATTATATACCATTCCTCTAATTCTGTTGACTTCACAATTTTTTC…
RRMFE3077-15|Osmia	0	212	0	314	14	211	84	133	169	23	12	23	7	544	153	8	153	11	5	7	28	AACTTTATACTTCATTTTTGGAGCATGATCTGGAATAATTGGTACTTCATTAAGTATTTTAATTCGAACTGAATTAGGACATCCAGGTTCATTAATTGGTGATGATCAAATTTATAATGTAATTGTTACAGCACATGCATTTATTATAATTTTTTTTATAGTAATACCTATTATAATTGGAGGATTTGGAAATTGATTAGTTCCTTTAATATTAGGAGCTCCAGATATAGCATTTCCACGAATAAACAATATAAGTTTTTGACTACTTCCTCCTTCATTAATACTTTTATTAGCAAATAGTATAGTAGAAAATGGAGCTGGGACAGGATGAACAGTTTACCCACCTTTATCTTCAGTGATTGCTCATGGAGGAGCTTCTGTAGATTTAGCAATTTTTTC…
RRGCO071-15|Oecetis	11	461	145	28	51	312	121	97	164	108	33	92	46	50	79	30	60	143	46	19	16	AACATTATATTTTATTTTTGGTATTTGAGCAGGAATAATTGGAACTTCATTAAGATTATTAATTCGAGCTGAATTAGGAAATCCCGGATCTTTAATTGGAGATGATCAAATTTATAATACTATTGTCACTGCACATGCTTTTATTATAATTTTTTTTATGGTAATACCAATTATAATTGGAGGATTTGGAAATTGATTAGTACCTTTAATATTAGGAGCACCAGATATAGCATTCCCACGAATAAACAATATAAGATTTTGATTATTACCTCCATCTATTATATTACTAATTTCAAGAAGAATTGTGGAAAATGGAGCAGGTACTGGATGAACAGTGTACCCCCCACTCTCATCTAATATTGCTCATAGAGGTAGATCTGTAGATTTAGCTATTTTTTC…
RRGCO128-15|Olethreutes	52	263	72	114	101	51	141	98	151	17	131	76	146	77	50	145	110	45	85	17	13	AACTTTATACTTTATTTTTGGAATTTGAGCAGGTATAATTGGCACTTCCTTAAGACTTTTAATTCGAGCTGAGTTAGGAAATCCTGGGTCTTTAATTGGAGATGACCAAATTTATAACACAATTGTTACAGCCCATGCCTTTATTATAATTTTTTTCATAGTTATACCCATTATAATTGGGGGATTTGGAAATTGATTAGTACCTTTAATACTTGGAGCCCCTGATATAGCATTCCCCCGAATAAATAATATAAGATTTTGACTTTTACCTCCTTCAATTACTTTATTAATCTCAAGTAGAATTGTAGAAAATGGAGCAGGAACTGGATGAACCGTTTACCCCCCTCTTTCCTCAAATATTGCCCATGGAGGTAGATCAGTAGACTTAGCTATTTTTTC…
RRMFI4186-15|Atanycolus	1	256	61	319	3	82	111	120	155	9	358	50	93	106	54	14	64	19	46	32	48	AACTTTATATTTTATCTTTGGGGCTTGAGCAGGTATAGTGGGAACATCTCTTAGTATTATTGTTCGAGCAGAATTAGGACACCCAGGCGCTCTAATTGGAGATGATCAAATTTATAATGTAGTAGTTACAGCCCACGCATTCGTTATAATTTTCTTTATAGTAATGCCAATTATAATTGGAGGATTTGGTAACTGATTAGTTCCCCTAATATTAGGAGCACCTGATATAGCTTTCCCCCGAATAAATAATATAAGATTCTGAATGTTACCTCCCTCTCTTACCCTTCTTTTAGCAAGTAGTATAGTAGAAAACGGAGCAGGAACAGGATGAACAGTTTATCCGCCCCTATCCGCAGGAATTGCTCACGGTGGTGCATCTGTAGATTTAGCAATTTTTTC…
RRMFC2061-15|Sapyga	0	18	379	693	58	42	15	26	52	876	1	1	0	1	7	10	56	2	2	1	4	AACATTATATTTTTTATTTGGAGCTTGAGCTGGATTAGTTGGTACTTCATTAAGTATTTTAATTCGTGCAGAACTTGGTCATCCGGGAGCATTAATTGGAGATGATCAAATTTATAATGTAATTGTAACTGCTCATGCATTTGTAATAATTTTTTTTATAGTTATACCAATTATAATTGGAGGATTTGGAAATTGATTAGTTCCATTAATATTAGGAGCCCCTGATATAGCATTTCCTCGAATAAATAATATAAGATTTTGATTATTACCACCTTCATTAACATTATTATTAGTAAGTAGAATAGTTGAAAATGGAGCAGGAACAGGTTGAACAGTTTATCCTCCTCTTTCAGCTAATATTGCTCATAGTGGAGCTTCAGTTGATTTAGCAATTTTTTC…
RRSSA2350-15|Badister	1251	140	0	20	32	163	78	96	140	2	167	96	50	145	74	26	18	36	56	1	2	AACATTATATTTTATTCTAGGAGCATGATCAGGAATAGTAGGAACTTCATTAAGTATTTTAATTCGAGCTGAATTAGGACACCCTGGAGCACTAATTGGAGATGATCAAATTTATAATGTTATTGTAACAGCACATGCTTTTATTATAATTTTTTTTATAGTAATACCTATTATAATTGGAGGATTTGGAAATTGATTAGTTCCTTTAATATTAGGAGCTCCTGATATAGCCTTTCCTCGAATAAATAATATAAGTTTCTGACTCTTACCTCCTGCATTAACTTTATTGTTAGTAAGTAGTATAGTAGAAAACGGAGCTGGAACAGGATGAACTGTTTACCCTCCTTTATCTTCTAATATTGCTCATGGTGGAGCTTCTGTCGATTTAGCTATTTTTTC…
RRSSC1919-15|Aritranis	9	858	11	0	70	10	310	287	218	6	4	17	0	51	34	0	58	117	49	11	22	TATACTTTACTTTATTTTTGCTATATGATCAGGAATAATTGGTGCATCACTAAGTATAATTATCCGTATAGAACTAGCAACTCCTGGAAGATGAATTAATAATGATCAAATTTATAATACTATTGTTACTGCCCATGCTTTTATTATAATTTTCTTTATAGTTATACCATTCATAATTGGAGGATTTGGAAATTGATTAGTACCCTTAATAATTGGAGCCCCAGATATAGCTTTCCCACGAATAAATAATATAAGATTTTGATTATTAATTCCTTCCTTATTACTACTATTAATAGGAAATACTTTAACTTCAGGTTCAGGAACAGGATGAACAATTTACCCTCCATTATCATCAATTATATTTCATTCATCTTTTTCAGTAGATTTTTCTATCTTCTC…
RRSSC3239-15|Nabis	3	72	1024	131	15	64	166	138	203	6	42	106	2	95	29	0	9	2	12	8	33	AACTTTGTATTTTATTTTTGGTGCGTGATCCGGGTCACTAGGGTTAGCCTTAAGCCTATTAATTCGAGCAGAATTAGGAACCCCAGGAACATTAATTGGGAATGACCAAATTTATAATGTTATTGTTACAGCTCATGCTTTTATTATAATTTTTTTTATAGTTATACCTATTATAATTGGAGGATTTGGGAACTGATTGGTTCCTCTAATATTGGGAGCCCCTGATATGGCTTTTCCACGAATAAACAATATAAGATTTTGATTTCTCCCCCCTTCTCTAATATTTTTATTAATAAGAAGAATAGTTGAAAGAGGGGCAGGAACAGGATGAACTGTTTACCCCCCTCTATCTGCTAATATTGCTCACAGAGGCCCCTCTGTTGATCTAGCTATTTTTAG…
RRSSC6514-15|Geocoridae	17	76	1035	495	9	57	81	70	66	3	31	0	60	54	75	5	14	4	11	9	4	TACTTTATATTTTATTTTTGGAATTTGAAGAGGAATAGTAGGAACTTCTTTAAGTTTACTAATTCGTGCTGAATTAGGTAATCCGGGATCTTTAATTGGAGATGATCAAATTTATAATACAATTGTTACAGCTCATGCATTTATTATAATTTTTTTTATAGTTATACCTATTATAATTGGAGGATTCGGAAATTGATTAGTGCCTCTTATATTAGGAGCCCCAGATATAGCTTTTCCACGAATAAATAATATAAGATTTTGATTATTACCCCCATCATTAACTCTTTTAATTTCAAGAAGAATTGTAGAAAATGGAGCTGGAACTGGATGAACTGTATATCCTCCTCTTTCATCTAATATTGCTCATGGGGGAAGATCAGTTGATTTAGCAATTTTTTC…
RRMFG2736-15|Taxonus	77	324	8	1	162	203	94	88	113	4	28	79	5	78	102	55	141	83	37	1	0	AACACTATACTTTATTTTTGGAGCCTGAGCAGGAATAGTAGGAACTTCTTTAAGAATAATAATTCGAGCAGAATTAGGACATCCTGGATCTTTAATTGGTGATGATCAAATTTATAATGTAATTGTTACTGCTCATGCATTTATTATAATTTTTTTTATAGTTATACCTATTATAATTGGTGGATTCGGAAATTGATTAGTTCCCCTAATATTAGGAGCCCCTGATATAGCTTTCCCTCGAATAAATAATATAAGTTTTTGGTTACTTCCACCTTCTTTGACCCTTCTATTAGCTAGTAGTGTAGTAGAAAATGGAGCTGGTACTGGATGAACAGTTTATCCCCCCCTTTCAGCTAGAATTGCTCATGGAGGAGCATCAGTAGATTTAGCTATTTTTTC…
RRMFB1090-15|Pegomya	55	129	116	89	109	44	63	52	76	0	58	44	69	61	37	108	114	154	34	6	19	AACCCTTTATTTTATTTTTGGAGCTTGGGCAGGAATAATAGGAACTTCCTTAAGTTTATTGATTCGTGCAGAATTAGGTAACCCTGGATCGTTAATTGGGGATGACCAAATTTACAATGTAATTGTCACAGCTCATGCCTTCGTAATAATTTTCTTCATAGTTATACCTATTTTAATTGGGGGTTTTGGAAATTGACTTGTTCCTCTTATATTAGGAGCCCCTGATATAGCTTTCCCCCGAATAAACAACATAAGATTTTGACTCCTTCCCCCTTCCCTATCCCTCTTAGTAATAAGAAGAATTGTAGAAACAGGAGCAGGAACAGGGTGAACTGTTTACCCACCCCTTTCATCAAATATTGCCCATAGAGGAGCTTCTGTTGATTTAGCTATTTTTAG…
RRGCO085-15|Ceraclea	6	142	47	326	12	118	44	84	130	218	8	46	2	89	43	3	26	58	0	21	52	AACTTTATATTTTATTTTCGGAGCATGAGCCGGAATAGTAGGAACTTCTTTAAGAATTCTTATTCGAGCTGAATTAGGTCACCCAGGAGCATTAATTGGAGATGATCAAATTTATAATGTAATTGTTACAGCTCATGCTTTTATTATAATTTTTTTTATAGTAATACCTATTATAATTGGAGGGTTTGGAAATTGACTGGTTCCTTTAATACTAGGAGCTCCTGATATAGCTTTCCCTCGAATAAATAATATAAGTTTTTGACTTTTACCTCCTGCATTAACTTTATTATTAGTAAGCAGTATAGTAGAAAACGGGGCTGGAACAGGATGAACTGTTTACCCACCCCTATCTTCAAATATTGCTCATGGGGGAGCTTCTGTTGATTTAGCAATTTTTTC…
RRSSC4121-15|Pachynematus	209	180	1	3	3	285	117	129	148	0	30	30	3	107	55	40	85	17	35	1	1	AACATTATATTTTATTTTAGGATTTTGATCAGGAATATTAGGATTATCATTTAGAATATTAATTCGAACAGAATTAGGTATACCAGGATCAATAATTGGAGATGATCAAATTTATAATGTGATTGTAACATCCCATGCATTTTTAATAATTTTTTTTATAGTTATACCAATTATAATTGGAGGATTTGGAAATTGATTAATCCCATTAATATTAGGAGCCCCAGATATGGCATTTCCACGATTAAATAATATAAGATTTTGATTTTTACCACCCTCATTAATTTTATTATTATCTAGAAGAATTGTAAATTCAGGATCAGGAACTGGATGAACTGTTTACCCTCCTCTATCTAGAAGAATTTCTCACTCAGGAGCATCAGTAGATTTAACTATTTTCTC…
RRGCO100-15|Plectrocnemia	370	111	0	44	43	178	71	71	102	67	46	52	10	65	46	5	52	57	32	8	19	GACATTATATTTCATTTTTGGAATTTGAGCCGGAATAATCGGAACTTCTTTAAGACTTTTAATTCGAGCTGAATTAGGAAACCCTGGGTCTTTAATTGGAGATGATCAAATTTATAATACTATCGTTACTGCCCATGCTTTTATTATAATTTTTTTTATAGTAATACCAATTATAATTGGGGGATTTGGAAATTGACTAGTTCCTTTAATATTAGGTGCTCCTGATATAGCATTCCCACGAATAAATAATATAAGATTTTGACTACTCCCCCCTTCAATTATACTTTTAATTTCGAGTAGTATTGTAGAAAATGGAGCTGGAACTGGATGAACAGTTTACCCCCCTCTATCTTCAAACATTGCTCACGGGGGAAGATCTGTAGATCTCGCAATTTTTTC…
RRMPA085-15|Nabis	8	174	550	72	19	75	134	105	92	0	124	31	9	39	21	0	9	6	12	1	25	AACTTTATATTTTATTTTTGGAGCATGATCTGGATCCTTAGGATTAGCTTTAAGACTTTTAATTCGAGCTGAATTAGGAACTCCGGGAACTTTAATTGGTAATGATCAAATTTATAATGTTATTGTTACTGCTCATGCTTTTATTATAATTTTCTTTATAGTTATACCTATTATAATTGGTGGGTTTGGAAATTGATTAGTGCCCCTAATACTAGGAGCCCCTGATATAGCCTTCCCACGAATAAATAATATAAGATTTTGATTCTTACCTCCTTCTCTAATATTTCTTTTAATAAGAAGAATAGTAGAAAGTGGGGCCGGAACAGGATGAACTGTCTACCCTCCTCTTTCTGCAAATATTGCTCATAGAGGACCCTCAGTTGATTTAGCTATTTTCAG…
RRMFC2075-15|Iseropus	246	180	30	41	45	170	78	93	134	6	32	30	29	68	71	45	78	5	12	8	5	AACATTATACTTTATTTTCGGTATTTGAGCTGGTATAATTGGAACTTCTTTAAGATTATTAATTCGAACTGAATTAGGAAATCCAGGATCCTTAATTGGAGACGATCAAATTTATAATACAATTGTAACTGCACATGCTTTTATTATAATTTTTTTCATAGTTATACCTATTATAATTGGAGGATTTGGTAATTGATTAGTACCATTAATATTAGGAGCCCCAGACATAGCATTCCCTCGAATAAATAACATAAGATTTTGACTTTTACCCCCCTCTATCATATTACTAATTTCAAGTAGAATCGTGGAAACCGGAGCAGGAACAGGATGAACAGTATACCCCCCACTGTCATCTAATATTGCCCATAGTGGAAGTTCTGTTGATTTAACTATTTTCTC…
RRGCO675-15|Plutella	192	172	38	476	24	95	44	56	93	6	56	29	23	48	41	8	25	57	14	14	6	AACATTATATTTTATTTTTGGTATTTGAGCTGGAATAGTAGGAACTTCTTTAAGATTATTAATTCGAGCAGAATTAGGAAATCCCGGATCATTAATTGGAGATGATCAAATTTATAATACTATTGTTACAGCACACGCTTTCATTATAATTTTTTTTATAGTTATACCTATTATAATTGGAGGATTTGGTAACTGACTTGTTCCTTTAATATTAGGAGCCCCAGATATGGCATTCCCCCGAATAAATAATATAAGTTTTTGACTCCTCCCCCCTTCTCTAACTCTTTTAATTTCAAGAAGAATTGTAGAAAATGGAGCAGGAACAGGATGAACAGTGTACCCCCCACTTTCATCTAATATTGCTCATGGAGGAAGATCAGTAGACCTTGCTATTTTTTC…
RRSSA3927-15|Digonogastra	0	116	55	247	1	107	65	72	155	1	74	27	46	78	19	7	73	2	10	33	34	TACATTATATTTTATTTTCGGAGCATGATCAGGTATAATTGGAACTTCTTTAAGTATTTTAATTCGAGCTGAATTAGGACATCCTGGAGCATTAATTGGTGATGATCAAATTTATAATGTTATTGTAACAGCTCATGCTTTTATTATAATTTTTTTTATAGTAATACCTATTATAATTGGAGGATTTGGAAACTGATTAGTTCCTTTAATACTTGGAGCTCCTGATATAGCTTTCCCTCGAATAAATAATATAAGTTTTTGACTTTTACCTCCTGCATTAACTTTATTGTTAGTAAGTAGTATAGTAGAAAATGGAGCTGGAACAGGATGAACTGTTTACCCACCTTTATCTTCTAATATTGCTCATGGTGGAGCTTCTGTAGATTTAGCTATTTTTTC…
RRGCO701-15|Wockia	230	249	6	16	41	50	86	113	163	2	132	31	55	41	44	34	41	56	23	1	0	AACTTTATATTTTATTTTTGGTATTTGAGCAGGAATAGTTGGAACTTCATTAAGATTACTAATTCGAGCTGAATTAGGAACCCCCGGATCTTTAATTGGAGATGACCAAATTTATAATACTATTGTGACAGCTCATGCATTTATTATAATTTTTTTTATAGTAATACCTATTATAATTGGAGGTTTTGGAAATTGACTTATTCCTTTAATATTAGGAGCTCCTGATATAGCTTTCCCACGAATAAATAATATAAGTTTTTGATTATTACCCCCATCATTAACTCTTTTAATTTCTAGAAGAATTGTAGAAAATGGTGCAGGAACAGGATGAACGGTTTACCCCCCCCTTTCATCTAATATTGCTCATGGAGGAAGATCAGTAGATTTAGCTATTTTCTC…
RRGCO733-15|Protoptila	45	64	0	20	110	69	46	62	89	10	26	56	41	91	22	61	31	18	48	14	26	AACATTATACTTTATTTTTGGAATCTGATCAGGAATAGTAGGAATAATATTAAGAATAATTATTCGAATTGAACTAGCTCAACCAGGACCATTTTTAACAAATGATCAATTATATAATGTAATTGTAACATCACATGCATTTATTATAATTTTTTTCATAGTAATACCAATTATAATTGGGGGATTTGGTAACTGATTATTGCCCTTAATAATTGGAGCACCAGATATAGCATTTCCGCGAATAAATAATATAAGATTCTGACTTTTACCACCTTCACTAACACTCCTATTAGTTAGATCTATGGTAGAAATAGGAGCGGGAACTGGTTGAACAGTATACCCACCATTATCATCTAATGCAGCACATTCAGGGCCTAGAGTTGACCTAGCAATTTTCTC…
RRMFE3052-15|Pleolophus	455	202	7	155	18	32	49	67	70	0	3	44	38	66	13	10	10	48	26	14	14	AACTTTATATTTTATTTTTGGAGCTTGATCAGGAATAATTGGAACTTCATTAAGAATTTTAATTCGTACTGAATTAGGACATCCTGGATCATTAATTGGAAATGATCAAATTTATAATGTTATTGTTACAGCTCATGCTTTTATTATAATTTTTTTTATAGTAATACCAATTATAATTGGAGGATTTGGTAATTGATTAGTTCCATTAATATTAGGAGCTCCAGATATAGCATTCCCACGAATAAATAATATAAGTTTTTGAATACTTCCTCCTGCTTTAACACTTTTGTTAGTGAGCAGAATAGTAGAAAATGGAGCTGGGACAGGTTGAACAGTTTACCCTCCTTTATCTTCTAATATTGCTCATGGTGGAGCTTCTGTAGATTTAGCAATTTTTTC…
RRMFE3144-15|Taxonus	0	155	0	0	82	23	53	88	87	0	71	51	1	50	27	34	94	140	34	0	7	AACACTTTATTTTATTTTTGGTTTTTGATCTGGTATAGTTGGAACTTCATTAAGAATATTGGTACGAACAGAATTAGGAAATCCAGGTTCCTTAATTGGTAATGACCAAATTTATAATGTTATTGTAACAGCTCATGCTTTTATTATAATTTTTTTTATAGTTATACCTATTATAATTGGAGGTTTTGGAAATTGGCTTGTTCCTTTAATATTAGGTGCACCTGATATGGCTTTTCCACGTTTAAATAATATAAGTTTTTGATTACTTCCTCCCTCAATTTTCTTTCTTATTATAAGAAGAATAGTTGAAATAGGTGCGGGAACCGGTTGAACAGTTTATCCTCCTCTATCATCTAATATTGCCCATAGAGGTTCATCAGTTGATTTAGCTATTTTTAG…
RRGCO706-15|Coleophora	83	105	5	85	105	92	48	64	75	85	31	37	21	52	42	52	48	12	18	6	3	AACTTTATATTTTATTTTTGGAATTTGAGCAGGTATAGTAGGAACTTCCTTAAGATTATTAATTCGAGCTGAATTAGGTAATCCAGGATCATTAATTGGAGATGATCAAATTTATAATACTATTGTTACAGCTCATGCTTTTATTATAATTTTTTTTATAGTAATACCTATTATAATTGGAGGTTTTGGTAATTGACTTGTACCTCTTATATTAGGAGCCCCTGATATAGCTTTCCCTCGAATAAATAATATAAGTTTTTGACTTCTCCCCCCATCTTTAACTTTATTAATTTCAAGAAGAATTGTAGAAAATGGAGCAGGAACAGGATGAACAGTTTACCCCCCACTTTCATCTAACATTGCCCATAGAGGAAGATCAGTTGATTTAGCTATTTTTTC…
RRMFI4183-15|Campodorus	1	14	1412	0	2	2	1	0	0	0	0	2	0	1	2	0	19	1	1	1	4	AATTCTTTATATAATATTTGCTTTATGATCTGGAATAATTGGTTCAGCAATAAGAATTATTATTCGAATAGAATTAAGTATTCCTGGATCATGAATTTCTAATGACCAAATCTATAATTCTTTAGTTACAGCTCATGCTTTTTTAATAATTTTTTTTCTTGTAATACCATTTTTAATTGGGGGATTTGGAAATTGATTAATTCCTTTAATATTAGGAATTCCAGATATAGCTTTTCCCCGAATAAATAATATTAGATTTTGACTTTTACCCCCATCTTTAATAATTTTACTTTTAAGAAATTTTTTAAATCCAAGACCAGGAACAGGATGAACTGTATATCCTCCTTTATCTTCAAATTTATACCATTCTTCACCCTCAGTAGATTTAGCAATTTTTTC…
RRGCO750-15|Isophrictis	113	60	16	108	43	115	31	38	37	10	50	15	20	64	58	32	84	6	4	7	13	AACTTTATATTTTATTTTTGGAATTTGAGCTGGTATAATTGGAACTTCCATAAGATTATTAATTCGAGCAGAATTGGGAAACCCAGGTTCATTAATTGGGAATGATCAAATTTATAATACCATTGTAACTGCTCACGCCTTTGTTATAATTTTTTTCATAGTTATACCAATTATAATTGGAGGATTTGGTAATTGATTAGTCCCCCTTATACTTGGAGCCCCTGATATAGCTTTCCCCCGAATAAATAACATAAGATTTTGACTTCTACCCCCCTCTTTAATTCTTTTAATTTCAAGAAGAATTGTAGAAAATGGAGCAGGAACTGGATGAACAGTTTACCCACCCCTCTCTTCCAATATCGCTCACGGGGGAAGATCAGTAGATTTAGCTATTTTCTC…
RRGCO758-15|Caloptilia	233	113	268	102	94	12	30	32	27	15	14	25	8	19	18	26	26	0	18	12	13	AACATTATATTTTATTTTTGGTATTTGATCTGGAATAGTAGGAACATCATTAAGATTATTAATTCGAGCTGAATTAGGTAACCCAGGCTCATTAATTGGGGATGATCAAATTTATAATACTATTGTAACTGCTCATGCTTTTATTATAATTTTTTTTATAGTAATACCAATTATAATTGGAGGATTTGGAAATTGATTAGTACCTTTAATATTAGGAGCTCCTGATATAGCTTTCCCACGAATAAATAATATAAGATTTTGATTACTACCCCCTTCTTTAACTCTATTAATTTCAAGAAGTATTGTAGAAACAGGAGCAGGAACAGGATGAACTGTTTACCCCCCTCTCTCTTCTAACATTGCTCATGGAGGAAGTTCAGTAGATTTAGCAATTTTTTC…
RRSSC1936-15|Vulgichneumon	14	0	102	221	0	62	66	73	125	0	2	28	24	42	22	18	37	8	12	10	4	AACATTATATTTTATTTTTGGAGCATGATCTGGTATAGTAGGAACATCTTTAAGAATTTTAATTCGAGCTGAATTAGGTCACCCTGGAGCATTAATTGGTGATGATCAAATTTATAATGTAATTGTTACTGCTCATGCATTTATTATAATTTTTTTTATAGTTATACCAATTATAATTGGAGGATTTGGAAATTGATTAGTTCCATTAATATTAGGAGCTCCAGATATAGCCTTCCCCCGAATAAATAATATAAGTTTTTGACTTTTACCTCCAGCTTTAACTTTACTACTAGCAAGTAGTATAGTTGAAAATGGAGCTGGAACAGGATGAACTGTATACCCTCCCCTATCTTCAGTCATCGCTCATGGAGGAGCATCTGTTGATTTAGCTATTTTTTC…
RRMPG969-15|Senotainia	28	109	0	16	35	45	69	82	159	0	31	64	60	73	41	6	12	2	23	0	0	AACTTTATATTTTATTTTTGGAGCTTGATCAGGAATAATTGGAACTTCATTAAGAATTTTAATCCGAACTGAACTTGGTCACCCTGGTGCCTTAATTGGTGATGATCAAATCTATAACGTAATTGTAACTGCACATGCATTTATTATAATTTTTTTTATAGTAATACCTATTATAATTGGAGGATTTGGAAACTGATTAGTTCCATTAATATTAGGAGCTCCAGATATAGCCTTTCCTCGAATAAACAATATAAGTTTTTGACTTTTACCTCCTGCTTTAATCCTATTATTAGCTAGTAGTATAATCGAAAATGGAGCTGGTACTGGATGAACAGTTTATCCTCCTTTATCATCTAATATTGCTCATAGAAGAGCTTCTGTTGATTTGGCTATTTTTTC…
RRSSA277-15|Agrothereutes	42	266	0	0	44	102	49	74	54	35	4	11	0	40	66	3	82	3	4	1	0	AACTTTATATTTTTTATTTGGTGCTTGAGCAGGAATAGTAGGAACATCATTAAGTATTTTAATTCGTGCAGAATTAGGACATCCTGGATCATTAATTGGTGATGATCAAATTTATAATGTAATTGTAACAGCTCATGCGTTTGTAATAATTTTTTTTATAGTTATACCAATTATAATTGGTGGATTTGGAAATTGATTAGTTCCATTAATATTAGGAGCTCCAGATATAGCATTTCCACGAATAAATAACATAAGTTTTTGGATACTACCCCCTTCATTATCCTTATTATTAGTTAGTAGTATAGTTGAAAACGGAGCTGGTACTGGATGAACAGTTTACCCACCCCTATCTTCTACCATTGCACATAGAGGAGCTTCTGTAGACTTAGCAATTTTTTC…
RRGCO280-15|Anacampsis	321	61	22	34	115	35	28	28	18	11	32	30	31	22	7	14	52	48	11	1	3	AACACTATATTTCCTATTAGGAAGATGATCAGGAATAGTAGGAACATCGTTAAGAATATTAATTCGAGCAGAATTAGGAAACCCTGGATCATTAATTGGTGATGACCAAATTTATAATGTTATTGTAACTGCCCATGCTTTTGTTATAATTTTTTTTATAGTTATACCTATTCTAATTGGAGGATTTGGTAATTGATTAGTACCCCTTATATTAGGAGCCCCTGATATAGCATTTCCTCGAATAAACAATATAAGATTTTGATTACTTCCTCCTTCCTTAACTTTATTATTATTAAGAAGAATAGTAGAAAGAGGGGCAGGAACTGGTTGAACCGTTTACCCACCTCTTTCAGCCAATATTGCTCATAGAGGAGCATCAGTTGATCTAGCAATCTTTAG…
RRSSC4127-15|Microrhopala	19	39	73	2	88	27	23	82	57	2	106	1	0	9	35	29	32	12	9	1	0	AACATTATATTTCATTTTTGGTGCATGAGCAAGAATAGTAGGGACCTCCTTAAGTATATTAATTCGATCAGAGCTAGGAAACCCAGGATCATTAATTGGAGATGACCAAATTTATAATGTTATTGTTACAGCCCACGCATTTATCATAATTTTCTTTATAGTTATACCAATCATAATTGGTGGATTCGGAAATTGACTTGTCCCATTAATACTGGGAGCCCCAGACATAGCCTTTCCACGAATAAATAATATAAGATTTTGACTTCTCCCCCCCTCCCTAGCATTATTGATTATAAGAAGAATTGTTGAAAATGGTGCAGGAACAGGATGAACAGTCTATCCCCCATTATCTGCAAATGTAGCCCATAGAGGATCCTCTGTAGACTTAGCAATTTTTAG…
RRMFC2055-15|Nomada	0	109	0	26	1	63	27	68	79	5	167	0	2	26	11	1	29	10	9	2	3	AACTCTTTATTTTATTTTCGGAATTTGATCAGGATTAGTTGGATCTTCTTTAAGATTCCTTATTCGAATTGAACTTAGAACTCCAGGGTCTTTAATTGGAAACGACCAAATTTATAATGTAATTGTCACTTCTCATGCATTTATTATAATTTTCTTTATAGTTATACCTATTATAATCGGAGGATTTGGAAACTGATTAGTTCCTTTAATATTAGGATCCCCAGATATAGCTTTTCCTCGAATAAATAATTTAAGATTCTGATTTTTACCTCCTTCATTACTTCTTTTAATTTTAAGAAGAATAATAAATTCAGGAGCTGGCACAGGTTGAACTGTCTATCCACCACTATCATCAAATTTATCCCACCTAGGAAGATCAGTAGATTTAACTATTTTTTC…
RRSSC6588-15|Harpalus	353	66	0	85	5	3	24	18	19	11	11	39	14	15	12	11	8	25	15	7	4	AACTCTTTATTTTATTTTTGGAGCATGAGCAGGAATAGTAGGAACTTCATTAAGTTTACTTATTCGGGCAGAATTAGGAAGCCCTGGATCTTTAATTGGAGATGATCAAATTTATAACGTTATTGTTACAGCTCATGCTTTTATCATAATTTTCTTTATGGTTATACCTACTGTAATTGGTGGATTTGGAAATTGATTAGTACCTTTGATATTAGGAGCTCCTGATATAGCTTTTCCTCGAATAAACAACATAAGATTTTGATTACTCCCCCCATCATTATCTTTGTTGTTAATAAGAAGAATAGTAGAAAGAGGTGCAGGAACTGGATGAACAGTTTACCCTCCTCTATCATCAAATATTGCCCATAGAGGAGCTTCAGTTGATTTAGCAATTTTTAG…
RRMFG2769-15|Trypoxylon	0	25	74	9	0	11	43	55	53	2	12	24	2	40	13	2	21	64	10	10	12	AACCTTATATTTTATTTTTGGAGCATGATCAGGGTCTCTTGGACTAGCTTTGAGACTTTTAATTCGAGCAGAATTAGGAACTCCAGGAACTTTAATTGGAAATGATCAAATTTATAACGTAATTGTTACAGCCCACGCCTTTATTATAATTTTCTTTATAGTTATACCTATTATAATTGGGGGATTCGGAAATTGGTTAGTACCTTTGATACTAGGAGCCCCTGATATAGCATTTCCCCGTATAAATAACATAAGATTTTGATTTTTACCGCCTTCTCTTATATTTTTATTAATAAGAAGAATAGTAGAAAGAGGAGCGGGAACAGGATGAACTGTTTATCCCCCTCTATCAGCTAATATTGCTCATAGAGGACCATCAGTTGATTTAGCAATTTTTAG…
RRSSC1834-15|Hydrophoria	0	0	0	0	0	0	0	0	0	0	0	3	4	0	228	3	0	111	1	0	0	AACATTATATTTTATTTTTGGAATTTGAGCAGGTATAGTAGGAACCTCTTTAAGATTACTAATTCGAGCTGAATTAGGAAACCCCGGATCTTTAATTGGTGATGATCAAATTTATAATACTATTGTTACAGCTCATGCTTTTATTATAATTTTTTTTATAGTTATACCTATTATAATTGGAGGATTTGGAAACTGACTTGTGCCTTTAATATTAGGAGCTCCAGATATGGCTTTCCCACGAATAAATAATATAAGATTTTGATTGCTCCCCCCCTCATTAACTTTATTAATTTCAAGAAGAATTGTAGAAAATGGTGCAGGAACAGGATGAACAGTTTATCCCCCACTTTCATCTAATATTGCCCATGGAGGAAGTTCTGTAGATTTAGCTATCTTTTC…
RRMFI4181-15|Casinaria	11	4	121	49	24	8	23	28	34	0	0	0	2	12	18	6	34	12	2	1	2	AATACTATACTTCATTTTTGGTGCCTGGGCAGGAATAGTTGGAACTTCCCTAAGTTTATTAATTCGATCAGAACTTGGTAATCCTGGATCTTTAATTGGAAATGATCAAATTTATAATGTTATTGTTACAGCTCATGCTTTTATTATAATTTTCTTTATAGTTATACCAGTTATAATTGGTGGATTTGGAAATTGATTAGTCCCTCTAATACTCGGGGCCCCAGATATGGCTTTCCCTCGATTAAACAATATAAGATTTTGATTATTACCCCCATCATTAACTTTACTAATTATAAGAAGAGCAGTTGAAAGAGGAGCAGGAACAGGTTGAACAGTTTATCCCCCTCTTTCTTCTAATATTGCCCATGGAGGTTCATCTGTTGATTTAGCTATTTTTAG…
RRMFE3056-15|Podoschistus	8	7	94	36	25	9	11	13	3	4	0	5	7	8	10	12	36	5	2	3	2	AACATTATATTTTATTTTTGGAGCTTGAGCAGGAATAATTGGAACTTCATTAAGAATTATTATTCGAGCTGAATTAGGTCACCCAGGTAACTTAATTGGTAATGACCAAATTTATAATATAATTGTCACATCTCATGCTTTTGTAATAATTTTCTTTATAGTTATACCAATTATAATTGGAGGATTTGGAAATTGACTAGTACCCCTTATACTAGGAGCTCCTGACATAGCATTCCCTCGAATAAACAATATAAGTTTTTGATTATTGCCCCCATCCCTTACATTATTACTCATCAGCAGTATAGTAGAAACTGGAACTGGAACAGGTTGAACAATTTACCCTCCTCTTTCATCTACTATTGCACATAGAGGGGCATCTGTTGACTTAGCTATTTTTTC…
RRSSC6325-15|Ceratina	0	61	175	0	1	29	4	9	9	9	7	0	0	6	1	0	4	11	8	3	2	AACATTATATTTTATTTTAGGTAGATGATCAGCAATAATCGGAACTTCAATAAGATTAATTATCCGGACAGAATTAGGAAGGCCTGGTTCTTTAATTGGAGATGACCAAATCTATAATGTTGTTGTAACTGCTCATGCTTTTATTATAATTTTTTTTATAGTGATACCCATTATAATTGGGGGATTCGGAAATTGACTAGTACCCCTAATATTAGGAGCTCCTGATATAGCTTTTCCACGAATAAATAATATAAGATTTTGATTACTCCCCCCCTCATTAACATTATTAATTATAAGAAGAATTGTAGAAAACGGAGCAGGAACTGGATGAACAGTTTATCCTCCTCTATCATCAAATTTAACTCATAGAGGATCATCAGTAGATTTAGCTATTTTTAG…
RRMFA257-15|Nomada	0	15	0	83	18	20	11	15	15	9	61	0	4	13	7	0	9	1	1	4	1	AACTTTATATTTTATCTTTGGAGCTTGAGCAGGCATACTAGGAACTTCCTTAAGAATATTAATTCGTGCAGAATTAGGACATCCTGGCTCTTTACTTGGCAATGATCAAATTTATAATGTAATCGTGACTGCCCACGCTTTCATTATAATTTTTTTTATAGTAATACCAATTATAATTGGTGGATTTGGAAATTGATTAGTTCCTTTAATATTAGGAGCTCCTGATATAGCTTTTCCTCGAATAAATAATATAAGATTTTGAATGCTGCCACCTTCATTAACTTTATTATTAATAAGAAGAATAGTTGAAAATGGAGCTGGGACAGGATGAACTGTCTACCCTCCTTTATCTAGAACCCTATCCCATAGAGGAGGATCTGTTGACTTAGCTATTTTTTC…
RRSSA3945-15|Theronia	292	3	35	110	1	1	0	0	1	0	0	0	1	2	0	0	2	0	1	0	0	AACATTATATTTTATTTTTGGAGCTTGATCAAGAATAATTGGAACTTCTTTAAGTATATTAATTCGAGTAGAATTAGGTCACCCTGGTTCTTTAATTGGAAATGATCAAATTTATAATGTAATTGTAACTGCTCATGCTTTTATTATAATTTTTTTTATAGTTATACCAATTATAATTGGTGGATTTGGAAATTGATTAGTTCCTTTAATATTAGGAGCTCCAGATATAGCTTTTCCTCGTATAAATAATATAAGTTTTTGACTCCTTCCTCCTGCTTTAATACTTTTATTAACAAGCAGTATAGTAGAAAGTGGAGCTGGAACAGGTTGAACAGTTTACCCCCCTCTATCTTCTATTATTGCTCATGGAGGAGCTTCTGTTGATTTAGCTATTTTTTC…
RRMFG2694-15|Cryptus	0	46	0	0	1	23	8	9	6	32	39	17	13	7	13	0	1	0	10	1	3	AACTTTATATTTTATTTTCGGAGCATGATCAGGAATAGTAGGAACTTCATTGAGAATTTTAGTTCGAGCTGAATTAGGTCATCCTGGAGCATTAATTGGAGATGATCAAATTTATAATGTAATTGTAACAGCTCATGCTTTTATTATAATTTTTTTTATAGTAATACCTATTATAATTGGAGGATTTGGAAATTGATTAGTTCCACTTATATTAGGTGCTCCTGATATAGCTTTTCCACGTATAAATAATATAAGTTTTTGACTTTTACCTCCTGCATTAACTTTATTATTACTAAGTAGTATAGTAGAAAATGGAGCTGGTACAGGATGAACTGTTTACCCTCCTCTGTCTTCTAATATTGCTCATAGAGGAGCTTCTGTTGATTTAGCCATTTTTTC…
RRGCO300-15|Argyresthia	71	8	69	14	2	22	6	15	1	1	44	5	4	9	7	2	12	2	2	0	0	AACATTATATTTTATTTTTGCTTTATGGGCAGGGACTTTAGGAGCTTCAATAAGAATAATTATTCGCTTAGAATTAAGATCTCCTGGGGCCTTAATTAATAATGATCAAATTTATAATACAATTATTACAGCTCATGCCTTTATTATAATTTTCTTTATAGTTATACCTTTTTTAGTAGGAGGATTTGGAAACTGATTAATCCCTTTAATACTAGGTGTACCTGATATAGCATTTCCTCGAATAAATAATATAAGATTTTGATTACTCCCTCCTTCATTATTTTTACTAATTTTAAGAAATTTTATTGGAACAGGGGTAGGAACAGGATGAACTTTATACCCTCCTTTATCTTCTATTGTTGGTCATGATTCTCCATCTGTAGATTTAGGAATTTTTTC…
RRSSC6599-15|Onthophagus	2	19	3	43	9	5	8	6	11	0	8	35	3	7	3	4	3	0	0	2	9	AACATTATATTTTATTTTTGGAGCTTGAGCAGGAATAGTGGGAACTTCTTTAAGAATTTTAATTCGAGCTGAATTAGGACACCCTGGAGCTCTTATTGGTGATGATCAAATTTATAACGTAATTGTAACAGCTCATGCTTTTATTATAATTTTTTTTATAGTAATACCTATTATAATTGGAGGATTTGGAAACTGATTAGTTCCTCTTATATTAGGAGCCCCTGATATAGCTTTTCCTCGGATAAATAATATAAGTTTTTGACTTTTACCTCCTGCACTAACTTTACTATTAGTAAGTAGTATAGTAGAAAACGGAGCTGGAACTGGATGAACTGTTTATCCTCCATTATCTTCTAATATTGCTCATGGAGGAGCTTCTGTTGATTTAGCTATTTTTTC…
RRSSC4975-15|Halictus	0	24	6	43	24	3	7	8	3	0	0	5	7	18	3	6	10	3	3	0	2	AACATTATATTTTATTTTTGGAGCTTGAGCTGGAATAGTCGGAACTTCTTTAAGTATATTAATTCGATTAGAATTAGGACATCCAGGAGCATTAATTGGTAATGATCAAACTTATAATGTTGTAGTTACAGCTCATGCTTTTATTATAATTTTTTTTATAGTAATACCAATTATAATTGGTGGATTTGGAAATTGATTAGTTCCTTTAATATTAGGAGCTCCAGATATAGCTTTCCCACGAATAAATAATATAAGTTTTTGATTACTTCCTCCTTCTTTAACATTATTATTAATAAGAAGTATAGTTGAAAATGGAGCTGGAACAGGATGAACCGTATATCCTCCTTTATCTTCAAATATTGCTCATAGAGGATCTTCAGTTGATTTAGCTATTTTTTC…
RRMFA256-15|Nomada	0	21	0	44	7	6	3	7	7	11	43	0	0	7	3	0	8	5	1	1	1	AACTTTATATTTTATTTTTGGTATTTGAGCAGGTATAATTGGTACTTCTTTAAGTTTATTAATTCGAGCTGAATTAGGAAACCCTGGATCTTTAATTGGAGATGACCAAATTTATAATACTATTGTAACAGCTCATGCTTTCATTATAATTTTTTTTATAGTTATACCAATTATAATTGGAGGATTTGGAAATTGATTAGTGCCATTAATACTAGGAGCTCCAGACATAGCTTTCCCACGAATAAATAATATAAGATTTTGATTATTACCCCCCTCAATTATAATCTTAATCTCAAGAAGAATTGTAGAAAATGGAGCTGGAACTGGATGAACTGTATACCCTCCTTTATCATCTAATATTGCTCATGGAGGAAGATCTGTTGATTTAGCTATTTTTTC…
RRSSA4328-15|Hylaeus	0	37	1	1	17	7	5	11	8	0	0	1	1	14	5	2	30	1	1	0	0	AACTTTATATTTCATTTTTGGAGTATGATCCGGCCTCTTAGGAACTTCATTAAGGGTAATCATTCGAACTGAACTTGGCACAATTAGATCTTTAATTAAAAATGACCAAATCTATAATGTAATAGTAACTGCCCATGCATTTATTATAATTTTTTTTATAGTAATACCTATTATAATTGGAGGGTTTGGAAACTGACTTGTTCCCCTAATACTAGGCGCACCAGACATAGCTTTCCCTCGAATAAATAATATAAGATTTTGACTACTTCCCCCTTCTTTAAATTTTCTTCTTCTTAGAAGAATAGTAGAAAGTGGAACCGGAACTGGTTGAACTGTATACCCCCCACTCTCTAGAAACATTGCTCACACAGGAGCTGCTGTTGACCTTTCAATTTTTTC…
RRSSC6591-15|Tasgius	59	4	3	0	1	1	0	0	0	0	20	1	0	2	4	0	11	7	0	1	0	AACTTTATATTTTATTTTTGGAATTTGAGCAGGAATAGTAGGAACTTCATTAAGATTATTAATTCGAGCTGAATTAGGAACTCCTGGATCTTTAATTGGAGATGATCAAATTTATAATACTATTGTAACAGCTCATGCATTTATTATAATTTTTTTTATAGTAATACCTATCATAATTGGAGGATTTGGAAATTGATTAATTCCTTTAATATTAGGAGCTCCTGATATAGCTTTCCCTCGAATAAATAATATAAGTTTTTGATTATTACCTCCTTCTCTTACTCTTTTAATTTCTAGAAGAATTGTAGAAAATGGTGCAGGAACAGGATGAACAGTTTATCCCCCACTTTCATCTAATATTGCCCATGGAGGAAGATCTGTAGATTTAGCTATTTTTTC…
RRSSC2094-15|Agrypon	38	0	11	11	4	1	2	3	3	20	2	0	0	1	0	0	1	0	0	0	0	AACTTTATATTTTATTTTAGGAAGATGGGCTGGAATAATTGGAACTTCAATAAGTTTATTAATTCGTACAGAATTAGGAAATTCTGGCTCTTTAATCGGGGATGATCAAATTTATAATGTTATTGTTACTGCGCATGCTTTTATTATAATTTTTTTTATAGTTATACCAATTATAATCGGAGGATTCGGAAATTGATTAGTTCCTTTAATGTTAGGAGCTCCTGATATAGCTTTTCCACGAATAAATAATATAAGATTTTGATTATTACCTCCTTCTTTAACTTTATTAATTATAAGAAGAGTTGTTGAAAATGGTGCAGGGACTGGATGAACAGTCTATCCCCCCTTATCTTCAAATATTGCACATAGAGGATCTTCTGTAGATTTGGCAATTTTTAG…
RRSSC5051-15|Hylaeus	0	3	0	0	3	5	3	3	5	0	4	0	7	7	0	4	12	2	2	0	0	AATTTTATATTTTTTATTTGGAATATGATCAGGAATAATTGGGTTATCAATAAGAATTATTATTCGTATAGAATTAAGTCAATCTGGTTCATTAATTGGAAATGATCAAATTTATAATAGATTTGTTACTACTCATGCTTTTATTATAATTTTTTTTATAGTTATACCAACTATATTAGGAGGATTTGGTAATTGATTAATTCCTTTAATATTAGGAAGAGTTGATATAGCTTTTCCTCGAATAAATAATATAAGATTTTGATTATTAATTCCTTCTTTATTATTATTATTATTAAGAGGATTTATAAATATTGGAGTAGGTACTGGATGAACTGTTTATCCTCCTTTATCTTTAAATATTAGACATATAGGTATATCAGTTGATATAGCTATTTTTTC…
RRGCO751-15|Homosetia	19	13	2	6	5	2	0	1	3	4	5	1	0	2	1	1	2	2	0	1	1	AACATTATATTTTATTTTTGGTATTTGAGCTGGAATAGTTGGAACTTCATTAAGATTATTAATTCGAGCTGAATTAGGAAATCCTGGATCTTTAATTGGAGATGATCAAATTTATAATACTATTGTTACAGCTCATGCTTTTATTATAATTTTTTTTATAGTTATACCTATTATAATTGGAGGATTTGGAAATTGACTTGTACCCTTAATATTAGGAGCTCCTGATATGGCATTTCCTCGAATAAATAATATAAGTTTTTGACTTCTTCCACCTTCTTTAACCTTATTAATTTCAAGAAGAATTGTAGAAAATGGAGCAGGAACAGGATGAACAGTTTACCCCCCACTTTCATCTAATATTGCTCACGGAGGAAGATCAGTAGACTTAGCTATTTTTTC…
RRSSA2321-15|Aleiodes	0	9	29	0	7	0	0	1	0	0	1	0	0	4	1	0	7	1	1	0	0	AACCTTATATTTTATTTTCGGAGCATGATCTGGAATAGTAGGAACTTCCTTAAGAATATTAGTACGAGCAGAATTAGGTCATCCTGGAGCATTAATTGGAAATGACCAAATTTATAATGTAATTGTAACAGCTCATGCTTTTATTATAATTTTTTTTATAGTTATACCAATTATAATTGGTGGATTTGGAAATTGACTAGTCCCTTTAATGTTAGGAGCCCCAGATATAGCCTTCCCTCGAATAAATAATATAAGATTTTGACTTTTACCTCCTGCTCTTACTCTTTTATTGGTGAGTAGTATAGTAGAAAATGGAGCTGGAACAGGATGAACTGTTTATCCCCCTCTATCTTCTAATATTGCTCATGGAGGAGCTTCTGTAGATTTAGCTATTTTTTC…
RRMFG2766-15|Dusona	2	10	0	9	0	2	3	5	3	0	0	1	1	7	3	1	2	5	1	0	0	TATACTATATTTTATTTTTGGAATATGAGCTGGTATAATTGGATCTTCACTAAGAATAATTATTCGAATAGAATTAGGAAATCCTGGATTTCTAATTAATAATGATCAAATCTATAATTCAATCGTTACAAGTCATGCCTTTATTATAATTTTTTTTATAGTAATACCTATTATAATTGGAGGTTTTGGTAATTGATTAATTCCTCTTATATTAGGAGCTCCTGATATAGCATTCCCTCGAATAAATAATATAAGTTTTTGATTATTACCTCCATCAATTTTTCTATTATTAAATAGTAATATTATAAATCAAGGAACTGGAACTGGATGAACATTATATCCACCTTTATCTTCAAATTTAAATCATGAAGGAATTTCAGTAGATTTAACAATTTTCTC…
RRMFG2688-15|Nomada	0	11	0	15	1	4	0	0	0	0	11	0	0	6	0	0	1	0	0	0	0	AACTTTATATTTTTTATTTGGAACATGAGCTGGAATAGTAGGAACATCCTTAAGAATTTTAATTCGTGCAGAATTAGGTCATCCTGGAGCATTAATTGGGGATGATCAAATTTATAATGTAATTGTTACTGCTCATGCTTTTGTAATAATTTTTTTTATAGTAATACCAATTATAATTGGAGGATTCGGAAATTGATTAGTTCCATTAATATTAGGAGCACCTGATATAGCATTTCCTCGAATAAATAATATAAGTTTTTGATTATTACCTCCTTCTTTAACTTTATTATTAGTAAGAAGAATAGTAGAAAATGGAGCTGGAACTGGTTGAACAGTTTACCCTCCTTTATCTGCAAGAATCGCTCATGGAGGAGCTTCAGTTGATCTAGCAATTTTTTC…
RRMPG967-15|Pemphredon	0	0	1	43	2	0	1	1	0	1	1	0	0	1	0	0	1	0	0	0	0	TACATTATATTTTATTTTTGGGGCTTGAGCCGGAATAATTGGAACTTCATTAAGAATTTTAATTCGGGCCGAATTAGGACACCCTGGGGCATTAATTGGGGATGATCAAATTTATAATGTTATTGTAACTGCCCATGCATTTATTATAATTTTTTTTATAGTTATACCTATTATAATTGGAGGTTTTGGAAATTGATTAGTTCCACTTATACTAGGAGCCCCTGATATAGCATTTCCACGAATAAATAATATAAGTTTTTGAATACTTCCCCCTTCTTTAACATTATTATTAGCCAGTAGTATGGTTGAAAATGGTGCTGGAACAGGTTGAACAGTTTATCCCCCACTATCTGCTGGAATTGCCCATACTGGAGCTTCTGTAGATCTTGCTATTTTTTC…
RRMFG2666-15|Erigorgus	9	3	0	19	3	0	0	0	1	1	5	0	0	1	1	0	0	0	0	0	0	CACTCTATATTTTATTTTTGGAGCTTGAGCAGGATTAGTAGGTACTTCTTTAAGAATAATTGTACGATTAGAATTAAATCATCCTAATTCATTTATTGGAAATGACCAAATTTATAACTCAATTGTAACCGCCCATGCATTTATTATAATTTTTTTTATAGTAATACCTATTATAATTGGAGGATTCGGGAATTGATTAATTCCCCTAATATTAGGAGCTCCTGATATAGCTTTTCCTCGAATAAATAATATAAGATTTTGATTACTTCCACCTTCCATTACATTACTATTACTAAGCAGAATAATCGAAAATGGAGTAGGTACAGGATGAACTGTTTATCCTCCCTTATCAGCATCTATTGCTCACAGAGGAGCATCTGTTGATTTAGCAATCTTCTC…
RRGCO481-15|Acrocercops	9	11	2	0	0	0	1	0	0	0	0	0	0	3	0	0	0	2	0	0	2	AACCCTATATTTAATGTTCGGAGCATGAGCAGGTATAGTAGGAACTGCTTTAAGAATATTAATTCGAGTTGAACTCGGACAACCAGGATCTCTAATTGGAGATGATCAAATTTATAATGTAGTAGTAACTGCACACGCTTTTGTTATAATTTTTTTTATAGTAATACCAATCATAATTGGTGGGTTCGGAAATTGGTTAGTACCACTAATATTAGGGGCACCAGATATGGCTTTCCCTCGATTAAATAATATAAGATTTTGACTCTTACCTCCATCTTTAACCCTTCTTCTAGCAAGAAGATTAGTAGAAAGAGGAGCTGGAACTGGTTGAACTGTTTACCCTCCGTTAGCAGGAGTTATTGCTCATGCTGGAGCGTCAGTAGATTTAACAATTTTTTC…
RRMPG954-15|Oswaldia	0	0	0	0	0	0	0	0	0	0	0	0	0	0	0	0	0	0	0	0	0	TACATTATATTTTATTTTTGGAGCTTGAGCAGGAATAGTAGGAACCTCTCTTAGTATAATAATTCGGGCCGAATTAGGACATCCCGGATCTTTAATTGGTGATGATCAAATTTATAATGTAATTGTTACTGCCCATGCATTTATTATAATTTTCTTTATAGTTATACCTATTATAATTGGAGGATTTGGTAATTGATTAGTTCCCTTAATATTAGGGGCTCCTGATATAGCATTTCCTCGAATAAATAATATAAGTTTCTGAATACTTCCTCCTTCTTTAACCCTTTTGTTGGCAAGTAGTGTAGTAGAAAATGGAGCTGGAACAGGATGAACTGTATATCCTCCCCTATCAGCTAGAATTGCTCATGGTGGAGCTTCAGTTGATTTAGCAATTTTTTC…
