# Supplementary material for: Validation of COI metabarcoding primers for terrestrial arthropods
Source: PeerJ. 2019 Oct 7;7:e7745. doi: 10.7717/peerj.7745 (PMC6786254; doi:10.7717/peerj.7745)
Supplement: Supplemental Information 1 [file peerj-07-7745-s020.zip › Scripts_1_v2/R_scripts/taxonomic groups/malaise_recovery.csv]

	Var1	X1	X2	X3	X4	X5	X6	X7	X8	X9	X10	X11	X12	X13	X14	X15	X16	X17	X18	X19	X20	X21
1		0	0	1	0	0	0	0	0	0	0	0	0	0	0	0	0	0	0	0	0	0
2	Araneae	1	1	1	1	0	0	0	1	1	1	1	0	0	0	0	0	0	0	0	0	1
3	Coleoptera	40	56	28	40	49	47	50	52	51	29	46	42	28	50	52	39	48	43	38	40	49
4	Diptera	497	500	394	436	377	472	470	498	480	291	429	409	327	472	484	310	403	417	364	343	388
5	Entomobryomorpha	0	1	0	0	0	1	2	1	1	0	0	1	0	0	1	0	0	0	0	0	0
6	Hemiptera	14	50	21	25	36	50	51	50	50	15	39	44	25	51	52	39	46	44	34	20	35
7	Hymenoptera	26	65	48	57	32	65	54	63	62	14	41	30	14	62	60	21	43	37	22	15	17
8	Lepidoptera	111	109	89	105	95	107	99	103	104	64	89	84	76	102	102	85	100	85	82	80	81
9	Mesostigmata	0	1	0	1	1	1	2	1	1	1	0	1	0	2	1	1	1	0	1	1	1
10	Neuroptera	2	2	0	0	2	2	2	2	2	0	2	2	1	2	2	1	1	1	1	0	0
11	Odonata	0	1	1	0	1	1	2	2	2	1	1	1	0	1	1	0	1	0	1	0	1
12	Psocodea	3	7	4	5	4	6	7	7	5	3	4	6	2	7	6	4	5	3	2	4	5
13	Sarcoptiformes	0	0	0	0	0	2	1	1	2	0	1	0	0	1	0	0	0	1	0	0	0
14	Symphypleona	0	1	0	0	1	1	0	0	1	0	0	1	1	1	1	1	0	1	1	0	0
15	Thysanoptera	0	1	0	0	4	2	2	2	2	0	2	0	0	3	2	0	2	2	1	0	0
16	Trichoptera	2	4	0	2	3	5	4	4	5	2	2	2	3	4	4	3	3	3	2	2	2
17	Trombidiformes	0	4	1	2	3	6	4	2	4	4	4	4	1	4	4	3	2	2	1	2	2
