# Supplementary material for: Validation of COI metabarcoding primers for terrestrial arthropods
Source: PeerJ. 2019 Oct 7;7:e7745. doi: 10.7717/peerj.7745 (PMC6786254; doi:10.7717/peerj.7745)
Supplement: Supplemental Information 1 [file peerj-07-7745-s020.zip › Scripts_1_v2/R_scripts/primer map/Primer_plot_v7.R]

# 190429 Primer overview

setwd("~/Documents/University/2018 Guelph/2018 Primer testing/1 Lab Work/1 primer list")


primer <- read.csv("primer_list_v7.csv", stringsAsFactors=F)
primer <- data.frame(primer, "length"=nchar(primer$sequence))

combos <- read.csv("primer_list_v7_comobos.csv", stringsAsFactor=F)


# calculate amplified

i <- 1

region_size <- NULL
amplicon_size <- NULL
for (i in 1:nrow(combos)){
A <- primer$bind[match(combos$Forward[i], primer$Primer.name)]+1
B <- primer$bind[match(combos$Reverse[i], primer$Primer.name)]

region_size[i] <- c(B - A)

amplicon_size[i] <- c(region_size[i] + nchar(primer$sequence[match(combos$Forward[i], primer$Primer.name)])+nchar(primer$sequence[match(combos$Reverse[i], primer$Primer.name)]))
}

combos <- cbind(combos, region_size, amplicon_size)

combos[c(3,4,8,9)]

# sort primers by length!


combos2 <- combos[order(combos$region_size, combos$amplicon_size, decreasing=T),]

#write.csv(file="temp_order2.csv", cbind(combos2[c(3,4)],"sort"=order(combos$region_size, decreasing=F), combos$region_size, combos$amplicon_size) )


#combos$region_size[order(combos$region_size, decreasing=F)]

# NAMES 190429
#pf <- primer$Primer.name[match(combos2$Forward, primer$Primer.name)]


i <- 9
pdf("primer_plot_v7.pdf", width=7, height=8)


par(mar=c(0,0,0,0), oma=c(1,1,1,1))
plot(NULL, xlim=c(0-200, 658+800), ylim=c(-1, nrow(combos)), yaxt="n", xaxt="n", xlab="", ylab="")
#rect(-1,0,658,-1) # COI box
#axis(1, at=c(0, 100, 200, 300, 400, 500, 600, 658), cex.axis=0.5)


for (i in 1:nrow(combos)){
if(combos2$TEST[i]){rect(-300, i-0.5, 900, i+0.5, col="khaki1", border=NA)}
}


for (k in c(0, 100, 200, 300, 400, 500, 600, 658)){
lines(c(k,k), c(0, nrow(combos)+2), col="lightgray")
}
text(c(0, 100, 200, 300, 400, 500, 600, 658), -1, c(0, 100, 200, 300, 400, 500, 600, 658), cex=0.7)

lines(c(900,900), c(-3, nrow(combos)+2), col="black")
lines(c(1300,1300), c(-3, nrow(combos)+2), col="black")
lines(c(1425,1425), c(-3, nrow(combos)+2), col="black")


for (i in 1:nrow(combos)){

A <- match(combos2$Forward[i], primer$Primer.name)
B <- match(combos2$Reverse[i], primer$Primer.name)

lines(c(primer$bind[A]+1, primer$bind[B]-1), c(i, i), col="lightgray", lwd=3)

amplicon <- paste(combos2$region_size[i], " (", combos2$region_size[i]+primer$length[A]+primer$length[B], ")", sep="")
#text(c(primer$bind[A]+1+primer$bind[B]-1)/2, i, amplicon, cex=0.7)


lines(c(primer$bind[A], primer$bind[A]-primer$length[A]), c(i, i), lwd=3, col="blue", cex=0.5)
text(primer$bind[A]-primer$length[A]-10, i, primer$Primer.name[A], adj=1, cex=0.7)

lines(c(primer$bind[B], primer$bind[B]+primer$length[B]), c(i, i), lwd=3, col="red")
text(primer$bind[B]+primer$length[B]+10, i, primer$Primer.name[B], adj=0, cex=0.7)

text(910, i, primer$Citation[A], adj=0, cex=0.7)
text(1110, i, primer$Citation[B], adj=0, cex=0.7)

text(1310, i, primer$bind[B]-primer$bind[A]-1, adj=0, cex=0.7)
text(1435, i, primer$bind[B]-primer$bind[A]-1+primer$length[A]+primer$length[B], adj=0, cex=0.7)


}

dev.off()


# prepare file for ordering! all 5-3 " orientation


primerlist <- paste(primer$Primer.name, "\t", primer$sequence, "\t25nm\tSTD", sep="")

primerlist2 <- gsub("I", "/ideoxyI/", primerlist)

primerlist[46]
primerlist2[46]

cat(file="primerlist_v3_190429.txt", primerlist2, sep="\n")
