# Supplementary material for: Validation of COI metabarcoding primers for terrestrial arthropods
Source: PeerJ. 2019 Oct 7;7:e7745. doi: 10.7717/peerj.7745 (PMC6786254; doi:10.7717/peerj.7745)
Supplement: Supplemental Information 1 [file peerj-07-7745-s020.zip › Scripts_1_v2/R_scripts/sequ loss (filtering)/sequ_loss_v1.R]

# 180629 - sequences losst in each step

setwd("~/Documents/UNI_und_VORLESUNGEN/14 Guelph/1 Primer Validation/1 R Scripts/1 sequ loss")


A <- read.csv("../../1 JAMP - Lib21/1 stats/A_read_abundance_reorder.csv") # demultiplex
A <- A[seq(1,42,2),]
B <- read.csv("../../1 JAMP - Lib21/1 stats/B_sequ_length_abund.csv") # PE merged
D <- read.csv("../../1 JAMP - Lib21/1 stats/D_cut_pass.csv") # primer trimming
E <- read.csv("../../1 JAMP - Lib21/1 stats/E_minmax_pass.csv") # minmax
f <- read.csv("../../1 JAMP - Lib21/1 stats/F_max_ee_stats.csv") # ee
mapped <- read.csv("../1 SUBSAMPLING/3_Raw_hit_table_180628.csv") # NEEDS TO BE UPDATET

plot(A$abundance)


PE_merge <- A$abundance - B$Sequ_count_out
cutadapt <- B$Sequ_count_out - D$Sequ_count_out 
minmax <- D$Sequ_count_out - E$Sequ_count_out
max_ee <- E$Sequ_count_out - f$Sequ_count_out


PE_merge <- PE_merge/A$abundance*100
cutadapt <- cutadapt/A$abundance*100
minmax <- minmax/A$abundance*100
max_ee <- max_ee/A$abundance*100
mapped <- as.vector(colSums(mapped[,2:22])/A$abundance*100)

temp <- rbind(PE_merge, cutadapt, minmax, max_ee, mapped)
temp <- rbind(temp, 100-colSums(temp))


round(c(mean(PE_merge), sd(PE_merge)), 2)
round(c(mean(cutadapt), sd(cutadapt)), 2)
round(c(mean(minmax), sd(minmax)), 2)
cbind(1:21, minmax)
round(c(mean(max_ee), sd(max_ee)), 2)
round(c(mean(mapped), sd(mapped)), 2)
round(c(mean(temp[6,]), sd(temp[6,])), 2)


pdf("sequ_loss.pdf", height=7, width=9)
x <- barplot(as.matrix(temp), col=c("black", "Gray30", "Gray50", "Gray70", "Gray85", "Gray95"), ylim=c(0, 100))
axis(1, x, 1:21, tick=F)

text(x, colSums(temp[1:4,])+temp[5,]/2, round(mapped), col="white")
dev.off()


# plot sequence length relationship


length <- read.csv("../../1 Lab Work/1 PCR : lab/VE 9 - second step/data2_length_V2.csv", stringsAsFactors=F)


pdf("ee_filtering.pdf", height=4, width=7)
plot(length$region_size, temp[4,], ylim=c(0,30), xlim=c(100, 700), ylab="Proportion of reads discarded\ndue to low read quality", xlab="Targeted region length in bp", yaxt="n", pch=c(2,2,2,2, 1,1,1,1,1,1,1,1,1,1,1,1,1,1,1,3,3))
axis(2, las=1)

lm <- lm(temp[4,-c(1:4, 20:21)]~length$region_size[-c(1:4, 20:21)])
abline(lm, col="red")

dev.off()

summary(lm)
