# Supplementary material for: Validation of COI metabarcoding primers for terrestrial arthropods
Source: PeerJ. 2019 Oct 7;7:e7745. doi: 10.7717/peerj.7745 (PMC6786254; doi:10.7717/peerj.7745)
Supplement: Supplemental Information 1 [file peerj-07-7745-s020.zip › Scripts_1_v2/R_scripts/sequ loss (filtering)/Untitled.R]

#

setwd("~/Desktop/arne")


system2("vsearch", "-usearch_global JAMP_5_OTU_sub_0.01.fasta -db V-Searchlibnew.nonchimeras.fa -id 0.97 -strand plus -blast6out vsearch_neighbors_table.txt -maxaccepts 1")


data <- read.csv("vsearch_neighbors_table.txt", sep="\t", stringsAsFactors=F, header=F)


A  <- sub("OTU_", "\\1", data$V1[1:100])


B <- sub("OTU_(.*);si.*", "\\1", data$V2[1:100])


sort(as.numeric(A))
sort(as.numeric(B))
