# Supplementary material for: Validation of COI metabarcoding primers for terrestrial arthropods
Source: PeerJ. 2019 Oct 7;7:e7745. doi: 10.7717/peerj.7745 (PMC6786254; doi:10.7717/peerj.7745)
Supplement: Supplemental Information 1 [file peerj-07-7745-s020.zip › Scripts_1_v2/JAMP_21_primer_sets/data2_length_V2.csv]

ID	Forward	Reverse	region_size	fwd	rev	length
1	ZBJ-ArtF1c	ZBJ-ArtR2c	157	92	89	338
2	fwhF2	fwhR2n	205	89	86	380
3	LepF1	MLepF1-Rev	218	90	85	393
4	LCO1490	230_R	229	88	89	406
5	ArF5	ArR5	310	86	86	482
6	BF1	BR2	316	83	85	484
7	mlCOIintF	jgHCO2198	313	89	90	492
8	mlCOIintF	Fol-degen-rev	313	91	89	493
9	mlCOIintF-XT	jgHCO2198	313	90	89	492
10	LCO1490	Ill_C_R	325	88	83	496
11	MZplankF2	C_LepFolR	322	86	89	497
12	MhemF	dgHCO2198	403	89	89	581
13	MLepF1	C_LepFolR	407	85	91	583
14	BF3	BR2	418	83	84	585
15	BF2	BR2	421	83	84	588
16	Ill_B_F	HCO2198	418	84	90	592
17	ArF5	Fol-degen-rev	418	86	89	593
18	RonMWASPdeg	C_LepFolR	421	87	89	597
19	AcientLepF3	C_LepFolR	463	88	90	641
20	LCO1490	HCO2198	658	90	90	838
21	dgLCO1490	dgHCO2198	658	88	89	835
