# Supplementary material for: Validation of COI metabarcoding primers for terrestrial arthropods
Source: PeerJ. 2019 Oct 7;7:e7745. doi: 10.7717/peerj.7745 (PMC6786254; doi:10.7717/peerj.7745)
Supplement: Supplemental Information 1 [file peerj-07-7745-s020.zip › Scripts_1_v2/JAMP_21_primer_sets/primer_list_v5.csv]

Primer name	ID	strand	bind	sequence	Tag	Citation	Comment
LCO1490	1	F	0	GGTCAACAAATCATAAAGATATTGG		Folmer et al. 1994
HCO2198	1	R	659	TAAACTTCAGGGTGACCAAAAAATCA		Folmer et al. 1994
Uni-MinibarR1	2	R	131	GAAAATCATAATGAAGGCATGAGC		Meusnier et al. 2008
Uni-MinibarF1	2	F	3	TCCACTAATCACAARGATATTGGTAC		Meusnier et al. 2008
ZBJ-ArtF1c	3	F	21	AGATATTGGAACWTTATATTTTATTTTTGG		Zeale et al. 2010
ZBJ-ArtF1c_deg	3	F	21	RGAYATYGGWACHYTWTAYTTYHTHTTYGG		This Publication
ZBJ-ArtR2c	3	R	179	WACTAATCAATTWCCAAATCCTCC		Zeale et al. 2010
ZBJ-ArtR2c_deg	3	R	179	WAYTARTCARTTWCCRAAHCCHCC		This Publication
mlCOIintF	4	F	345	GGWACWGGWTGAACWGTWTAYCCYCC		Leray et al. 2013
mlCOIintR	4	R	320	GGRGGRTASACSGTTCASCCSGTSCC		Leray et al. 2013
BR3	4	R	320	GGDGGRTANACWGTYCAHCCDGTHCC		This Publication	Top Secret
LepF1	5	F	0	ATTCAACCAATCATAAAGATATTGG		Hebert et al. 2004
EPT-long-univR	5	R	128	AARAAAATYATAAYAAAIGCGTGIAIIGT		Hajibabaei et al. 2011
MLepF1-Rev	5	R	219	CGTGGAAAWGCTATATCWGGTG		Brandon-Mong et al. 2015
Ill_C_R	6	R	326	GGIGGRTAIACIGTTCAICC		Shokralla et al. 2015
Ill_B_F	6	F	240	CCIGAYATRGCITTYCCICG		Shokralla et al. 2015	same as B
BF1	7	F	342	ACWGGWTGRACWGTNTAYCC		Elbrecht & Leese 2017
BF1i	7	F	342	ACIGGITGRACIGTITAYCC		This Publication
BF2	7	F	237	GCHCCHGAYATRGCHTTYCC		Elbrecht & Leese 2017
BF3	15	F	240	CCHGAYATRGCHTTYCCHCG		This Publication	Top Secret
BR1	7	R	560	ARYATDGTRATDGCHCCDGC		Elbrecht & Leese 2017
BR1i	7	R	560	ARYATIGTRATIGCICCIGC		This Publication
BR2	7	R	659	TCDGGRTGNCCRAARAAYCA		Elbrecht & Leese 2017
ArF5	8	F	240	GCICCIGAYATRKCITTYCCICG		Gibson et al. 2014
ArR5	8	R	551	GTRATIGCICCIGCIARIACIGG		Gibson et al. 2014
jgLCO1490	9	F	0	TITCIACIAAYCAYAARGAYATTGG		Geller et al. 2013
jgHCO2198	9	R	659	TAIACYTCIGGRTGICCRAARAAYCA		Geller et al. 2013
MZplankF2	10	F	316	RGYNGGNACRGGNTGRACNGT
LepR1	10	R	659	TAAACTTCTGGATGTCCAAAAAATCA			+ HCO2198 = C_LepFolR
C_LepFolR	10	R	659	TAAACTTCWGGRTGWCCAAAAAATCA
AcientLepF3	11	F	195	TTATAATTGGDGGWTTTGGWAATTG
A	12	F	204	GGIGGITTTGGIAATTGAYTIGTICC		Hajibabaei et al. 2012
D	12	R	410	CCTARIATIGAIGARAYICCIGC		Hajibabaei et al. 2012
B	12	F	240	CCIGAYATRGCITTYCCICG		Hajibabaei et al. 2012
Bn	12	F	240	CCNGAYATRGCNTTYCCNCG		This Publication
E	12	R	554	GTRATIGCICCIGCIARIAC		Hajibabaei et al. 2012	identical to R5 (Gibson et al. 2015)
En	12	R	554	GTRATNGCNCCNGCNARNAC		This Publication
C	12	F	345	GITGAACIGTITAYCCICC		Hajibabaei et al. 2012
F	12	R	602	CCIGCIGGRTCIAARAAIGAIGT		Hajibabaei et al. 2012
fwhF1	13	F	0	YTCHACWAAYCAYAARGAYATYGG		Vamos et al. 2017
fwhR1	13	R	179	ARTCARTTWCCRAAHCCHCC		Vamos et al. 2017
fwhF2	13	F	345	GGDACWGGWTGAACWGTWTAYCCHCC		Vamos et al. 2017
fwhR2n	13	R	551	GTRATWGCHCCDGCTARWACWGG		Vamos et al. 2017
MG-LCO1490	15	F	0	ATTCHACDAAYCAYAARGAYATYGG		Galan et al. 2017
MG-univR	15	R	134	ACTATAAARAARATYATDAYRAADGCRTG		Galan et al. 2017
230_R	16	R	230	CTTATRTTRTTTATICGIGGRAAIGC		Gibson et al. 2015
MhemF	17	F	255	GCATTYCCACGAATAAATAAYATAAG		Beng et al. 2016
dgHCO2198	18	R	659	TAAACTTCAGGGTGACCAAARAAYCA		Meyer et al. 2003
dgLCO1490	18	F	0	GGTCAACAAATCATAAAGAYATYGG		Meyer et al. 2003
Fol-degen-for	19	F	0	TCNACNAAYCAYAARRAYATYGG		Yu et al. 2012
Fol-degen-rev	19	R	659	TANACYTCNGGRTGNCCRAARAAYCA		Yu et al. 2012
MLepF1	20	F	251	GCTTTCCCACGAATAAATAATA		Hajibabaei et al. 2006
RonMWASPdeg	20	F	237	GGWTCWCCWGATATAKCWTTTCC		M. A. Smith (unpublished)
mlCOIintF-XT	21	F	345	GGWACWRGWTGRACWITITAYCCYCC		Wangensteen et al. 2018
