# Supplementary material for: Validation of COI metabarcoding primers for terrestrial arthropods
Source: PeerJ. 2019 Oct 7;7:e7745. doi: 10.7717/peerj.7745 (PMC6786254; doi:10.7717/peerj.7745)
Supplement: Supplemental Information 1 [file peerj-07-7745-s020.zip › Scripts_1_v2/JAMP_21_primer_sets/_demultiplexing_files/lib21_demulti_v1.R]

# 220618 - preaparing demultiplex files for miseq run

setwd("~/Documents/UNI_und_VORLESUNGEN/14 Guelph/1 Primer Validation/1 JAMP - Lib21/_demultiplexing_files")


data <- read.csv("~/Documents/UNI_und_VORLESUNGEN/14 Guelph/1 Primer Validation/1 Lab Work/1 primer list/1 FUSION Primers/1 manual_editing/_180528_primer_sequ.txt", sep="\t", stringsAsFactors=F, head=F)


tags <- substr(data$V2, 59, 65)

rm <- read.csv("~/Documents/UNI_und_VORLESUNGEN/14 Guelph/1 Primer Validation/1 Lab Work/1 primer list/1 FUSION Primers/1 manual_editing/manual_v5.csv", stringsAsFactors=F)

rm$merge==tags


ID <- sub("(.)\\).*", "\\1", data$V1)
ID <- sub(" ", ".", ID)

temp <- data.frame("barcode"= tags, "rm"= rm$rm, "ID"=ID, stringsAsFactors=F)

write.csv(temp, "tags_v1.csv", row.names=F)


combos <- data.frame("ID"=paste("P5.", 1:21, "_", "P7.", 1:21, sep=""), "File1"=paste(1:21, "_r1.txt", sep=""), "File2"=paste(1:21, "_r2.txt", sep=""))
write.csv(combos, "combos_v1.csv", row.names=F)
