# Supplementary material for: Validation of COI metabarcoding primers for terrestrial arthropods
Source: PeerJ. 2019 Oct 7;7:e7745. doi: 10.7717/peerj.7745 (PMC6786254; doi:10.7717/peerj.7745)
Supplement: Supplemental Information 1 [file peerj-07-7745-s020.zip › Scripts_1_v2/JAMP_21_primer_sets/_demultiplexing_files/tags_v1.csv]

barcode	rm	ID
GGACAGA	4	P5.1
GCACTGG	5	P7.2
CGTCGCA	7	P5.3
AAGTGGG	5	P7.4
TGGTCGC	5	P5.5
CTCCGAC	5	P7.6
TGCTTGG	5	P5.7
ATTACAC	7	P7.8
CGCTATG	6	P5.9
ACGGCGG	5	P7.10
AATTTAC	7	P5.11
TGAAAGC	5	P7.12
GAATTGC	5	P5.13
CTTCCCC	5	P7.14
TCTGCGC	5	P5.15
CTGGACC	6	P7.16
GTCCTGC	5	P5.17
GAAGGCG	6	P7.18
AGCTTTT	5	P5.19
GCCCGCA	7	P7.20
ATTTTGG	5	P5.21
CAAACCG	7	P7.1
GACATGT	5	P5.2
TCTTACG	5	P7.3
ACGTCCT	5	P5.4
GTTCGGT	5	P7.5
GCGGAAT	7	P5.6
TACGAAT	6	P7.7
ACAGCTA	5	P5.8
TAAGTTA	5	P7.9
GTGACGG	5	P5.10
CCTCATA	5	P7.11
TGGTTTA	5	P5.12
ATGCGAG	7	P7.13
CCACACT	6	P5.14
TGCGGTT	6	P7.15
CTTGGCT	6	P5.16
TAGACTA	5	P7.17
CTGGGTA	5	P5.18
AAGACAT	6	P7.19
CGCATCT	6	P5.20
TGTAATA	5	P7.21
