# Supplementary material for: Validation of COI metabarcoding primers for terrestrial arthropods
Source: PeerJ. 2019 Oct 7;7:e7745. doi: 10.7717/peerj.7745 (PMC6786254; doi:10.7717/peerj.7745)
Supplement: Supplemental Information 1 [file peerj-07-7745-s020.zip › Scripts_1_v2/JAMP_21_primer_sets/_demultiplexing_files/primers_180528.csv]

ID	Primer name	strand	bind	sequence	Tag	Citation	Comment
1	LCO1490	F	0	GGTCAACAAATCATAAAGATATTGG		Folmer et al. 1994
2	HCO2198	R	659	TAAACTTCAGGGTGACCAAAAAATCA		Folmer et al. 1994
3	Uni-MinibarR1	R	131	GAAAATCATAATGAAGGCATGAGC		Meusnier et al. 2008
4	Uni-MinibarF1	F	3	TCCACTAATCACAARGATATTGGTAC		Meusnier et al. 2008
5	ZBJ-ArtF1c	F	21	AGATATTGGAACWTTATATTTTATTTTTGG		Zeale et al. 2010
6	ZBJ-ArtF1c_deg	F	21	RGAYATYGGWACHYTWTAYTTYHTHTTYGG		This Publication
7	ZBJ-ArtR2c	R	179	WACTAATCAATTWCCAAATCCTCC		Zeale et al. 2010
8	ZBJ-ArtR2c_deg	R	179	WAYTARTCARTTWCCRAAHCCHCC		This Publication
9	mlCOIintF	F	345	GGWACWGGWTGAACWGTWTAYCCYCC		Leray et al. 2013
10	mlCOIintR	R	320	GGRGGRTASACSGTTCASCCSGTSCC		Leray et al. 2013
11	BR3	R	320	GGDGGRTANACWGTYCAHCCDGTHCC		This Publication
12	LepF1	F	0	ATTCAACCAATCATAAAGATATTGG		Hebert et al. 2004
13	EPT-long-univR	R	128	AARAAAATYATAAYAAAIGCGTGIAIIGT		Hajibabaei et al. 2011
14	MLepF1-Rev	R	219	CGTGGAAAWGCTATATCWGGTG		Brandon-Mong et al. 2015
15	Ill_C_R	R	326	GGIGGRTAIACIGTTCAICC		Shokralla et al. 2015
16	Ill_B_F	F	240	CCIGAYATRGCITTYCCICG		Shokralla et al. 2015
17	BF1	F	342	ACWGGWTGRACWGTNTAYCC		Elbrecht & Leese 2017
18	BF1i	F	342	ACIGGITGRACIGTITAYCC		This Publication
19	BF2	F	237	GCHCCHGAYATRGCHTTYCC		Elbrecht & Leese 2017
20	BF3	F	240	CCHGAYATRGCHTTYCCHCG		This Publication
21	BR1	R	560	ARYATDGTRATDGCHCCDGC		Elbrecht & Leese 2017
22	BR1i	R	560	ARYATIGTRATIGCICCIGC		This Publication
23	BR2	R	659	TCDGGRTGNCCRAARAAYCA		Elbrecht & Leese 2017
24	ArF5	F	240	GCICCIGAYATRKCITTYCCICG		Gibson et al. 2014
25	ArR5	R	551	GTRATIGCICCIGCIARIACIGG		Gibson et al. 2014
26	jgLCO1490	F	0	TITCIACIAAYCAYAARGAYATTGG		Geller et al. 2013
27	jgHCO2198	R	659	TAIACYTCIGGRTGICCRAARAAYCA		Geller et al. 2013
28	MZplankF2	F	316	RGYNGGNACRGGNTGRACNGT
29	LepR1	R	659	TAAACTTCTGGATGTCCAAAAAATCA
30	C_LepFolR	R	659	TAAACTTCWGGRTGWCCAAAAAATCA
31	AcientLepF3	F	195	TTATAATTGGDGGWTTTGGWAATTG
32	A	F	204	GGIGGITTTGGIAATTGAYTIGTICC		Hajibabaei et al. 2012
33	D	R	410	CCTARIATIGAIGARAYICCIGC		Hajibabaei et al. 2012
34	B	F	240	CCIGAYATRGCITTYCCICG		Hajibabaei et al. 2012
35	Bn	F	240	CCNGAYATRGCNTTYCCNCG		This Publication
36	E	R	554	GTRATIGCICCIGCIARIAC		Hajibabaei et al. 2012	identical to R5 (Gibson et al. 2015)
37	En	R	554	GTRATNGCNCCNGCNARNAC		This Publication
38	C	F	345	GITGAACIGTITAYCCICC		Hajibabaei et al. 2012
39	F	R	602	CCIGCIGGRTCIAARAAIGAIGT		Hajibabaei et al. 2012
40	fwhF1	F	0	YTCHACWAAYCAYAARGAYATYGG		Vamos et al. 2017
41	fwhR1	R	179	ARTCARTTWCCRAAHCCHCC		Vamos et al. 2017
42	fwhF2	F	345	GGDACWGGWTGAACWGTWTAYCCHCC		Vamos et al. 2017
43	fwhR2n	R	551	GTRATWGCHCCDGCTARWACWGG		Vamos et al. 2017
44	MG-LCO1490	F	0	ATTCHACDAAYCAYAARGAYATYGG		Galan et al. 2017
45	MG-univR	R	134	ACTATAAARAARATYATDAYRAADGCRTG		Galan et al. 2017
46	230_R	R	230	CTTATRTTRTTTATICGIGGRAAIGC		Gibson et al. 2015
47	MhemF	F	255	GCATTYCCACGAATAAATAAYATAAG		Beng et al. 2016
48	dgHCO2198	R	659	TAAACTTCAGGGTGACCAAARAAYCA		Meyer et al. 2003
49	dgLCO1490	F	0	GGTCAACAAATCATAAAGAYATYGG		Meyer et al. 2003
50	Fol-degen-for	F	0	TCNACNAAYCAYAARRAYATYGG		Yu et al. 2012
51	Fol-degen-rev	R	659	TANACYTCNGGRTGNCCRAARAAYCA		Yu et al. 2012
52	MLepF1	F	251	GCTTTCCCACGAATAAATAATA		Hajibabaei et al. 2006
53	RonMWASPdeg	F	237	GGWTCWCCWGATATAKCWTTTCC		M. A. Smith (unpublished)
54	mlCOIintF-XT	F	345	GGWACWRGWTGRACWITITAYCCYCC		Wangensteen et al. 2018
55	C_LepFolR	R	659	TAAACTTCWGGATGWCCAAAAAATCA			Mix LepR1+HC02198
