# Supplementary material for: Validation of COI metabarcoding primers for terrestrial arthropods
Source: PeerJ. 2019 Oct 7;7:e7745. doi: 10.7717/peerj.7745 (PMC6786254; doi:10.7717/peerj.7745)
Supplement: Supplemental Information 1 [file peerj-07-7745-s020.zip › Scripts_1_v2/JAMP_Gradient/jamp_gradient_v1.R]

# 180813 jamp pipeline


library("devtools")
install_github("VascoElbrecht/JAMP", subdir="JAMP")


setwd("/Volumes/Vasco_4TB/2018 primer gradient")

library("JAMP") # v0.57

# demultiplexing!
Demultiplexing_shifted(file1="Lib-grad-2018_S1_L001_R1_001.fastq", file2="Lib-grad-2018_S1_L001_R2_001.fastq", tags="~/Documents/UNI_und_VORLESUNGEN/14 Guelph/1 Primer Validation/1 JAMP - graient/_primer_demulti/tags.csv", combinations="~/Documents/UNI_und_VORLESUNGEN/14 Guelph/1 Primer Validation/1 JAMP - graient/_primer_demulti/cobos.csv", md5=F)

FastQC()

# check for PhiX
#system2("usearch", "-usearch_global \"/Volumes/Vasco_4TB/2018 primer tests/A_Demultiplexing_shifted/_data/N_debris_r1.txt\" -db \"/Volumes/Vasco_4TB/2018 primer tests/PhiX.fasta\" -id 0.9 -strand both -blast6out \"/Volumes/Vasco_4TB/2018 primer tests/A_Demultiplexing_shifted/PhiX_table.txt\"")


# Paired end merging
U_merge_PE()


#list.files("B_U_merge_PE/_data")

U_revcomp(RC=c(rep(F, 18), rep(T, 18)))


primers <- read.csv("~/Documents/UNI_und_VORLESUNGEN/14 Guelph/1 Primer Validation/1 Lab Work/1 primer list/primer_list_v5.csv", stringsAsFactors=F)

FW <- c(rep(primers$sequence[24], 9), rep(primers$sequence[20], 9), rep(primers$sequence[9], 9), rep(primers$sequence[42], 9))
RW <- c(rep(primers$sequence[51], 9), rep(primers$sequence[23], 9), rep(primers$sequence[51], 9), rep(primers$sequence[43], 9))

# trimm primers
Cutadapt(forward=FW, reverse=RW)


#list.files(paste("C_U_revcomp", "/_data", sep=""), full.names=T)


temp <- c(rep(418, 9), rep(418, 9), rep(313, 9), rep(205, 9))

Minmax(min=(temp-10), max=(temp+10))

# discard reads above 1 expected error
U_max_ee(max_ee=1)


# map to ref. Filter 0.001%
Map2ref(refDB="/Users/luckylion/Documents/UNI_und_VORLESUNGEN/14 Guelph/1 Primer Validation/1 JAMP - Lib21/_REF_DB/Ref_374_nogap_edited_v1.fasta", filter=0.001)


#Remove_last_folder()
#U_subset(sample_size=500)
