# Supplementary material for: Validation of COI metabarcoding primers for terrestrial arthropods
Source: PeerJ. 2019 Oct 7;7:e7745. doi: 10.7717/peerj.7745 (PMC6786254; doi:10.7717/peerj.7745)
Supplement: Supplemental Information 1 [file peerj-07-7745-s020.zip › Scripts_1_v2/JAMP_Gradient/_primer_demulti/demulti_v1.R]

# 180812 make primer demultiplexing
# primer list
setwd("~/Documents/UNI_und_VORLESUNGEN/14 Guelph/1 Primer Validation/1 JAMP - graient/_primer_demulti")


primers <- read.csv("~/Documents/UNI_und_VORLESUNGEN/14 Guelph/1 Primer Validation/1 Lab Work/2 gradient fusion primers/_1800709_primer_ordering_file.txt", stringsAsFactors=F, sep="\t", header=F)

sequ <- cbind(substr(primers$V2, 59, 65))
ID <- sub(").*", "", primers$V1)
ID <- sub(" ", "", ID)

rm <- read.csv("~/Documents/UNI_und_VORLESUNGEN/14 Guelph/1 Primer Validation/1 Lab Work/2 gradient fusion primers/canidates/223_tags_tab.csv")


data <- data.frame("barcode"= sequ, "rm"=rm$rm, ID, stringsAsFactors=F)

write.csv(data, "tags.csv", quote=F, row.names=F)


# make combinations table!
data <- read.csv("~/Documents/UNI_und_VORLESUNGEN/14 Guelph/1 Primer Validation/1 Lab Work/1 PCR : lab/VE15 - two gradient/tagging_v3.csv", stringsAsFactors=F)


combo <- paste(sub("_", "", c(data$primerB[1:18], data$primerA[19:36])), sub("_", "", c(data$primerA[1:18], data$primerB[19:36])), sep="_")

ID <- paste(c(rep("fwh2", 9), rep("LerayF", 9), rep("BF3", 9), rep("ArF5", 9)), sep="_", data$C)


combos <- data.frame("ID"=combo, "FileName"=ID, stringsAsFactors=F)

write.csv(combos, "cobos.csv", row.names=F)
