# Supplementary material for: Validation of COI metabarcoding primers for terrestrial arthropods
Source: PeerJ. 2019 Oct 7;7:e7745. doi: 10.7717/peerj.7745 (PMC6786254; doi:10.7717/peerj.7745)
Supplement: Supplemental Information 1 [file peerj-07-7745-s020.zip › Scripts_1_v2/JAMP_Gradient/_primer_demulti/_1800709_primer_ordering_file.txt]

P7 2) fwhF2	CAAGCAGAAGACGGCATACGAGATGTGACTGGAGTTCAGACGTGTGCTCTTCCGATCTGCACTGGDACWGGWTGAACWGTWTAYCCHCC	100nm	PAGE
P7 2B) fwhF2	CAAGCAGAAGACGGCATACGAGATGTGACTGGAGTTCAGACGTGTGCTCTTCCGATCTTGATGGGGDACWGGWTGAACWGTWTAYCCHCC	100nm	PAGE
P7 2C) fwhF2	CAAGCAGAAGACGGCATACGAGATGTGACTGGAGTTCAGACGTGTGCTCTTCCGATCTCGGGGGDACWGGWTGAACWGTWTAYCCHCC	100nm	PAGE
P7 8) mlCOIintF	CAAGCAGAAGACGGCATACGAGATGTGACTGGAGTTCAGACGTGTGCTCTTCCGATCTATTACACGGWACWGGWTGAACWGTWTAYCCYCC	250nm	PAGE
P7 8B) mlCOIintF	CAAGCAGAAGACGGCATACGAGATGTGACTGGAGTTCAGACGTGTGCTCTTCCGATCTGCGTATGGWACWGGWTGAACWGTWTAYCCYCC	100nm	PAGE
P7 8C) mlCOIintF	CAAGCAGAAGACGGCATACGAGATGTGACTGGAGTTCAGACGTGTGCTCTTCCGATCTATTTAGGWACWGGWTGAACWGTWTAYCCYCC	100nm	PAGE
P5 14) BF3	AATGATACGGCGACCACCGAGATCTACACTCTTTCCCTACACGACGCTCTTCCGATCTCTTCCCCHGAYATRGCHTTYCCHCG	100nm	PAGE
P5 14B) BF3	AATGATACGGCGACCACCGAGATCTACACTCTTTCCCTACACGACGCTCTTCCGATCTAACGCCHGAYATRGCHTTYCCHCG	100nm	PAGE
P5 14C) BF3	AATGATACGGCGACCACCGAGATCTACACTCTTTCCCTACACGACGCTCTTCCGATCTGCAAACCCHGAYATRGCHTTYCCHCG	100nm	PAGE
P5 17n) ArF5	AATGATACGGCGACCACCGAGATCTACACTCTTTCCCTACACGACGCTCTTCCGATCTGTCCTGCNCCNGAYATRKCNTTYCCNCG	100nm	PAGE
P5 17Bn) ArF5	AATGATACGGCGACCACCGAGATCTACACTCTTTCCCTACACGACGCTCTTCCGATCTATTGGAAGCNCCNGAYATRKCNTTYCCNCG	100nm	PAGE
P5 17Cn) ArF5	AATGATACGGCGACCACCGAGATCTACACTCTTTCCCTACACGACGCTCTTCCGATCTCAATAAGCNCCNGAYATRKCNTTYCCNCG	100nm	PAGE
P5 2) fwhR2n	AATGATACGGCGACCACCGAGATCTACACTCTTTCCCTACACGACGCTCTTCCGATCTGACATGTRATWGCHCCDGCTARWACWGG	100nm	PAGE
P5 2B) fwhR2n	AATGATACGGCGACCACCGAGATCTACACTCTTTCCCTACACGACGCTCTTCCGATCTGATTCCGTRATWGCHCCDGCTARWACWGG	100nm	PAGE
P5 2C) fwhR2n	AATGATACGGCGACCACCGAGATCTACACTCTTTCCCTACACGACGCTCTTCCGATCTCGCCGTRATWGCHCCDGCTARWACWGG	100nm	PAGE
P5 8) Fol-degen-rev	AATGATACGGCGACCACCGAGATCTACACTCTTTCCCTACACGACGCTCTTCCGATCTACAGCTANACYTCNGGRTGNCCRAARAAYCA	100nm	PAGE
P5 8A) Fol-degen-rev	AATGATACGGCGACCACCGAGATCTACACTCTTTCCCTACACGACGCTCTTCCGATCTTCGCTANACYTCNGGRTGNCCRAARAAYCA	100nm	PAGE
P5 8B) Fol-degen-rev	AATGATACGGCGACCACCGAGATCTACACTCTTTCCCTACACGACGCTCTTCCGATCTAGGTGCTANACYTCNGGRTGNCCRAARAAYCA	100nm	PAGE
P7 15) BR2	CAAGCAGAAGACGGCATACGAGATGTGACTGGAGTTCAGACGTGTGCTCTTCCGATCTTGCGGTTCDGGRTGNCCRAARAAYCA	100nm	PAGE
P7 14A) BR2	CAAGCAGAAGACGGCATACGAGATGTGACTGGAGTTCAGACGTGTGCTCTTCCGATCTCTCCATCDGGRTGNCCRAARAAYCA	100nm	PAGE
P7 14B) BR2	CAAGCAGAAGACGGCATACGAGATGTGACTGGAGTTCAGACGTGTGCTCTTCCGATCTCGGATCDGGRTGNCCRAARAAYCA	100nm	PAGE
P7 17) Fol-degen-rev	CAAGCAGAAGACGGCATACGAGATGTGACTGGAGTTCAGACGTGTGCTCTTCCGATCTTAGACTANACYTCNGGRTGNCCRAARAAYCA	100nm	PAGE
P7 17A) Fol-degen-rev	CAAGCAGAAGACGGCATACGAGATGTGACTGGAGTTCAGACGTGTGCTCTTCCGATCTTCAGAATANACYTCNGGRTGNCCRAARAAYCA	100nm	PAGE
P7 17B) Fol-degen-rev	CAAGCAGAAGACGGCATACGAGATGTGACTGGAGTTCAGACGTGTGCTCTTCCGATCTTATATANACYTCNGGRTGNCCRAARAAYCA	100nm	PAGE
