# Supplementary material for: Validation of COI metabarcoding primers for terrestrial arthropods
Source: PeerJ. 2019 Oct 7;7:e7745. doi: 10.7717/peerj.7745 (PMC6786254; doi:10.7717/peerj.7745)
Supplement: Supplemental Information 1 [file peerj-07-7745-s020.zip › Scripts_1_v2/JAMP_Gradient/_primer_demulti/tags.csv]

barcode	rm	ID
GCACTGG	5	P72
TGATGGG	6	P72B
CGGGGGD	4	P72C
ATTACAC	7	P78
GCGTATG	6	P78B
ATTTAGG	5	P78C
CTTCCCC	5	P514
AACGCCH	4	P514B
GCAAACC	6	P514C
GTCCTGC	5	P517n
ATTGGAA	7	P517Bn
CAATAAG	6	P517Cn
GACATGT	5	P52
GATTCCG	6	P52B
CGCCGTR	4	P52C
ACAGCTA	5	P58
TCGCTAN	4	P58A
AGGTGCT	6	P58B
TGCGGTT	6	P715
CTCCATC	5	P714A
CGGATCD	4	P714B
TAGACTA	5	P717
TCAGAAT	6	P717A
TATATAN	4	P717B
