# Supplementary material for: Validation of COI metabarcoding primers for terrestrial arthropods
Source: PeerJ. 2019 Oct 7;7:e7745. doi: 10.7717/peerj.7745 (PMC6786254; doi:10.7717/peerj.7745)
Supplement: Supplemental Information 1 [file peerj-07-7745-s020.zip › Scripts_1_v2/JAMP_Gradient/_primer_demulti/cobos.csv]

ID	FileName
P52_P72	fwh2_40
P52B_P72C	fwh2_41.6
P52_P72B	fwh2_43.7
P52C_P72B	fwh2_46
P52B_P72	fwh2_48.5
P52_P72C	fwh2_50.8
P52B_P72B	fwh2_53
P52C_P72C	fwh2_54.7
P52C_P72	fwh2_56
P58_P78	LerayF_40
P58A_P78C	LerayF_41.6
P58_P78B	LerayF_43.7
P58B_P78B	LerayF_46
P58A_P78	LerayF_48.5
P58_P78C	LerayF_50.8
P58A_P78B	LerayF_53
P58B_P78C	LerayF_54.7
P58B_P78	LerayF_56
P514_P715	BF3_40
P514C_P714A	BF3_41.6
P514B_P715	BF3_43.7
P514B_P714B	BF3_46
P514_P714A	BF3_48.5
P514C_P715	BF3_50.8
P514B_P714A	BF3_53
P514C_P714B	BF3_54.7
P514_P714B	BF3_56
P517n_P717	ArF5_40
P517Cn_P717A	ArF5_41.6
P517Bn_P717	ArF5_43.7
P517Bn_P717B	ArF5_46
P517n_P717A	ArF5_48.5
P517Cn_P717	ArF5_50.8
P517Bn_P717A	ArF5_53
P517Cn_P717B	ArF5_54.7
P517n_P717B	ArF5_56
