# Supplementary material for: Validation of COI metabarcoding primers for terrestrial arthropods
Source: PeerJ. 2019 Oct 7;7:e7745. doi: 10.7717/peerj.7745 (PMC6786254; doi:10.7717/peerj.7745)
Supplement: Supplemental Information 1 [file peerj-07-7745-s020.zip › Scripts_1_v2/JAMP_Gradient/_primer_demulti/tagging_v3.csv]

ID	primer	primerA	primerB	C	conz_a	conz_b	neam_conz	length_factor	lengthbias_factor
C3	fwhF2+fwhR2n	P7_2	P5_2	40.0	34.1	31.1	32.60	1.559	1.635
C4	fwhF2+fwhR2n	P7_2C	P5_2B	41.6	24.7	22.7	23.70	1.559	1.635
C5	fwhF2+fwhR2n	P7_2B	P5_2	43.7	24.5	21.8	23.15	1.559	1.635
C6	fwhF2+fwhR2n	P7_2B	P5_2C	46.0	22.6	20.6	21.60	1.559	1.635
C7	fwhF2+fwhR2n	P7_2	P5_2B	48.5	26.7	24.9	25.80	1.559	1.635
C8	fwhF2+fwhR2n	P7_2C	P5_2	50.8	22.9	21.1	22.00	1.559	1.635
C9	fwhF2+fwhR2n	P7_2B	P5_2B	53.0	28.4	27.8	28.10	1.559	1.635
C10	fwhF2+fwhR2n	P7_2C	P5_2C	54.7	25.2	23.6	24.40	1.559	1.635
C11	fwhF2+fwhR2n	P7_2	P5_2C	56.0	31.3	31.0	31.15	1.559	1.635
D3	mlCOIintF+Fol−degen−rev	P7_8	P5_8	40.0	31.8	30.4	31.10	1.207	1.304
D4	mlCOIintF+Fol−degen−rev	P7_8C	P5_8A	41.6	25.8	24.3	25.05	1.207	1.304
D5	mlCOIintF+Fol−degen−rev	P7_8B	P5_8	43.7	28.7	26.9	27.80	1.207	1.304
D6	mlCOIintF+Fol−degen−rev	P7_8B	P5_8B	46.0	29.0	28.0	28.50	1.207	1.304
D7	mlCOIintF+Fol−degen−rev	P7_8	P5_8A	48.5	23.9	23.0	23.45	1.207	1.304
D8	mlCOIintF+Fol−degen−rev	P7_8C	P5_8	50.8	27.1	25.5	26.30	1.207	1.304
D9	mlCOIintF+Fol−degen−rev	P7_8B	P5_8A	53.0	29.4	28.1	28.75	1.207	1.304
D10	mlCOIintF+Fol−degen−rev	P7_8C	P5_8B	54.7	31.8	30.8	31.30	1.207	1.304
D11	mlCOIintF+Fol−degen−rev	P7_8	P5_8B	56.0	31.7	31.2	31.45	1.207	1.304
E3	BF3+BR2	P5_14	P7_15	40.0	29.5	28.3	28.90	1.019	1.033
E4	BF3+BR2	P5_14C	P7_14A	41.6	28.2	27.2	27.70	1.019	1.033
E5	BF3+BR2	P5_14B	P7_15	43.7	29.8	29.1	29.45	1.019	1.033
E6	BF3+BR2	P5_14B	P7_14B	46.0	30.3	30.3	30.30	1.019	1.033
E7	BF3+BR2	P5_14	P7_14A	48.5	29.0	27.5	28.25	1.019	1.033
E8	BF3+BR2	P5_14C	P7_15	50.8	33.4	32.7	33.05	1.019	1.033
E9	BF3+BR2	P5_14B	P7_14A	53.0	32.3	31.3	31.80	1.019	1.033
E10	BF3+BR2	P5_14C	P7_14B	54.7	32.8	31.6	32.20	1.019	1.033
E11	BF3+BR2	P5_14	P7_14B	56.0	34.2	30.4	32.30	1.019	1.033
F3	ArF5+Fol−degen−rev	P5_17n	P7_17	40.0	25.3	23.6	24.45	1	1
F4	ArF5+Fol−degen−rev	P5_17Cn	P7_17A	41.6	28.0	26.3	27.15	1	1
F5	ArF5+Fol−degen−rev	P5_17Bn	P7_17	43.7	30.0	29.6	29.80	1	1
F6	ArF5+Fol−degen−rev	P5_17Bn	P7_17B	46.0	24.7	23.3	24.00	1	1
F7	ArF5+Fol−degen−rev	P5_17n	P7_17A	48.5	28.8	28.6	28.70	1	1
F8	ArF5+Fol−degen−rev	P5_17Cn	P7_17	50.8	27.9	26.6	27.25	1	1
F9	ArF5+Fol−degen−rev	P5_17Bn	P7_17A	53.0	24.2	24.3	24.25	1	1
F10	ArF5+Fol−degen−rev	P5_17Cn	P7_17B	54.7	25.6	24.1	24.85	1	1
F11	ArF5+Fol−degen−rev	P5_17n	P7_17B	56.0	24.2	22.5	23.35	1	1
