# Supplementary material for: Validation of COI metabarcoding primers for terrestrial arthropods
Source: PeerJ. 2019 Oct 7;7:e7745. doi: 10.7717/peerj.7745 (PMC6786254; doi:10.7717/peerj.7745)
Supplement: Supplemental Information 1 [file peerj-07-7745-s020.zip › Scripts_1_v2/Ref_374_nogap_edited_v1.fasta]

>RRGCO427-15|Elophila
AACTTTATATTTCATTTTTGGTATTTGGGCAGGAATAGTAGGAACTTCTTTAAGATTATTAATTCGAGCTGAATTAGGAAATCCGGGATATTTAATTGGGGATGATCAAATTTATAATACTATTGTTACAGCTCATGCTTTTATCATAATTTTTTTTATAGTTATACCTATTATAATTGGGGGATTTGGTAATTGATTAGTACCTCTAATATTAGGAGCCCCAGATATGGCTTTCCCACGAATAAATAATATAAGATTTTGATTATTACCCCCCTCCCTTTCCCTTTTAATTTCAAGAAGAATTGTTGAAAATGGGGCAGGAACTGGATGAACAGTATATCCACCCCTCTCCTCTAACATCGCTCATGGGGGAAGATCAGTTGATTTAGCTATTTTCTCCCTTCACTTAGCGGGAATCTCTTCAATCTTAGGAGCTATTAACTTTATTACAACTATTATTAATATGCGAATTAATAATTTATTTTTTGATCAAATACCTTTATTTGTTTGAGCAGTTGGTATTACTGCTTTTCTTCTTCTTTTATCCCTCCCTGTTTTAGCTGGAGCAATTACTATACTTCTAACAGACCGGAATCTTAATACATCATTCTTTGACCCTGCTGGTGGGGGAGATCCCATCCTTTATCAACATTTATTT
>RRSSC4975-15|Halictus
TATACTTTACTTTATTTTTGCTATATGATCAGGAATAATTGGTGCATCACTAAGTATAATTATCCGTATAGAACTAGCAACTCCTGGAAGATGAATTAATAATGATCAAATTTATAATACTATTGTTACTGCCCATGCTTTTATTATAATTTTCTTTATAGTTATACCATTCATAATTGGAGGATTTGGAAATTGATTAGTACCCTTAATAATTGGAGCCCCAGATATAGCTTTCCCACGAATAAATAATATAAGATTTTGATTATTAATTCCTTCCTTATTACTACTATTAATAGGAAATACTTTAACTTCAGGTTCAGGAACAGGATGAACAATTTACCCTCCATTATCATCAATTATATTTCATTCATCTTTTTCAGTAGATTTTTCTATCTTCTCCTTACATATAGCAGGAATTTCTTCAATCATAGGAGCTATTAATTTTATTGTAACTATTATTTTAATAAAAAATATTTCACTTAATATAAATCAAATCCCTCTATTTCCTTGATCAGTAAAAATTACTGCAATTTTACTTCTTCTCTCTCTTCCAGTTTTAGCAGGAGCTATTACAATATTATTAACAGATCGAAATTTAAATACATCATTTTTTGACCCTTCAGGAGGTGGAGACCCAATTTTATATCAACATTTATTT
>RRGCO675-15|Plutella
AACATTATATTTTTTATTTGGAATTTGATCAGGAATATTAGGAACTTCACTAAGTTTATTAATTCGTGCAGAATTAGGAAACCCAGGATCTTTAATTGGAGATGATCAAATTTATAATACAATTGTGACCGCTCATGCATTTATTATAATTTTCTTTATAGTTATACCTATTGTTATTGGAGGATTCGGAAATTGACTTATCCCATTGATATTAGGAGCTCCTGATATAGCCTTTCCTCGAATAAATAATATAAGATTTTGACTACTTCCCCCCTCATTAACCTTATTAATTTCCAGAAGAATTGTTGAAAATGGAGCAGGTACTGGATGAACTGTTTATCCTCCTTTATCTTCAAATATCGCTCATAGAGGAAGATCTGTCGATTTAGCTATTTTTTCTCTTCATTTAGCTGGTATTTCTTCAATTTTAGGGGCAATTAATTTTATTACAACTATTATTAATATAAAAAGAAATGGAATGTCATTTGATCGTATACCTTTATTTGTTTGAGCTGTAGGAATTACAGCTATTTTATTATTGTTATCTCTACCAGTTTTAGCAGGAGCTATTACTATATTATTAACAGATCGAAACTTAAATACTTCCTTCTTTGATCCTGCAGGAGGGGGAGATCCTATTTTATACCAACATTTATTT
>RRGCO694-15|Choristoneura
TACATTATATTTTATATTTGGAATTTGAGCAGGTATAGTAGGAACATCATTAAGATTATTAATTCGAGCTGAACTAGGAAATCCTGGATCTTTAATTGGTGATGATCAAATTTATAATACTATTGTAACAGCTCATGCTTTTATTATAATTTTTTTTATAGTTATACCTATTATAATTGGAGGATTTGGAAATTGATTAGTTCCTTTAATATTAGGAGCCCCTGATATAGCTTTCCCTCGTATAAATAATATAAGATTTTGACTTTTACCCCCTTCTATTATACTTTTAATTTCAAGAAGAATTGTAGAAAATGGAGCTGGTACAGGATGAACAGTATACCCCCCACTTTCATCAAATATTGCTCATAGAGGAAGATCAGTAGATTTAGCAATTTTTTCATTACACTTAGCAGGAATTTCATCTATTTTAGGAGCTGTAAATTTTATTACAACTATTATTAATATACGACCAAACAACATATCATTAGATCAAATACCATTATTTGTTTGATCTGTAGGAATTACAGCTCTTTTACTTCTTTTATCTTTACCTGTATTAGCTGGAGCTATTACTATGTTATTAACAGATCGAAATTTAAATACATCATTTTTTGATCCTGCTGGTGGAGGAGATCCTATTTTATACCAACATTTATTT
>RRGCO629-15|Scoparia
AACTTTATATTTTATTTTTGGAATTTGAGCAGGAACAGTAGGAACATCTTTAAGATTATTAATTCGAGCAGAATTAGGAAACCCAGGTTCTTTAATTGGAGATGATCAAATTTATAATACTATTGTTACAGCTCATGCTTTCATTATAATTTTTTTTATAGTTATACCAATTATAATTGGAGGTTTTGGAAATTGATTAGTTCCTTTAATATTAGGAGCTCCAGATATAGCTTTCCCTCGAATAAATAATATAAGATTTTGACTATTACCCCCGTCATTAACTTTACTAATCTCTAGAAGAATTGTAGAAAATGGAGCAGGAACAGGATGAACAGTTTACCCCCCACTTTCATCTAATATTGCCCATGGAGGAAGATCAGTAGATTTAGCAATTTTTTCCTTACATTTAGCGGGAATTTCTTCAATTTTAGGTGCTATTAATTTTATTACTACAATTATTAATATACGAATTAATGGGTTATCCTTTGATCAAATACCTTTATTTGTATGAGCAGTAGGAATTACAGCTTTATTGCTTTTACTATCTCTACCTGTTTTAGCTGGAGCTATTACAATACTTTTAACAGATCGAAATTTAAATACTTCTTTTTTTGATCCTGCTGGAGGAGGTGATCCAATTCTTTATCAACATTTATTT
>RRGCO071-15|Oecetis
AACTTTATATTTTATTTTCGGTAGATGATCAGGATTATTAGGTACATCCTTAAGAATCCTAATTCGAACTGAATTAGGTACCACTAAATCTTTAATTAATAATGATCAAATCTATAATGTATTAGTTACAGCTCATGCTTTTATTATAATTTTTTTTATAGTAATACCAATTATAATTGGTGGATTTGGTAATTGACTTGTTCCATTAATGCTAGGAGCCCCAGATATAGCATTTCCACGAATAAATAATATAAGATTTTGATTATTGCCTCCTTCTTTAAATTTCTTACTTCTTAGAAGATTAGTAGAAAATGGTACGGGAACTGGTTGAACTGTTTACCCACCATTAGCAAGAAATGTCGGACATATAGGTAGTTCCGTTGATCTATCTATTTTTTCTTTACATATAGCAGGGATTTCTTCAATTTTAGGGGCTATTAATTTTATTACAACCTGCATAAGAATAAAACCAAAAAGAATACTTTTAGATCAAATACCTTTATTTGTTTGATCAGTTCTTATTACAGCATTACTACTACTTCTTTCTTTACCAGTTTTAGCAGGAGCAATTACTATGCTATTAACAGACCGAAATTTAAATACATCTTTTTTTGACCCAGCAGGAGGTGGAGACCCTATTTTATATCAACATCTATTT
>RRGCO073-15|Oecetis
AACCTTATATTTTATTTTTGGAAGTTGATCAGGATTATTAGGAACATCTTTAAGAGTTCTAATTCGAACAGAATTAGGAACTACTAAATCTTTAATTAATAATGATCAAATTTATAATGTTTTAGTCACTGCTCATGCTTTTATTATAATTTTTTTTATAGTAATACCAATTATAATTGGAGGTTTTGGCAATTGACTTGTTCCTTTAATGTTAGGAGCTCCAGATATGGCATTCCCACGAATAAATAATATAAGATTTTGACTTTTGCCTCCTTCTTTAAATTTTTTATTACTTAGAAGTTTAGTAGAAAATGGAACTGGAACTGGTTGAACTGTCTATCCTCCTTTAGCAAGAAACATCGGTCATATGGGGAGTTCTGTTGATTTATCTATTTTTTCTTTACATATAGCAGGAATTTCTTCAATTTTAGGAGCTATTAATTTTATTACAACTTGTATAAGAATAAAACCAAAAAGAATGCTATTAGATCAAATACCTCTATTTGTTTGATCAGTATTAATTACAGCACTATTATTACTTCTTTCATTACCAATTTTAGCCGGAGCTATTACTATATTATTAACAGACCGTAATTTAAATACATCTTTCTTTGACCCTGCGGGAGGTGGGGATCCTATTTTATACCAACACCTATTT
>RRMFG2353-15|Campaea
AACATTATACTTCATTTTTGGTATTTGAGCTGGAATAGTTGGAACTTCTCTAAGTTTATTAATTCGAGCTGAATTAGGTAATCCAGGATCATTAATTGGGGATGACCAAATTTATAATACAATTGTAACAGCACATGCTTTTATTATAATTTTTTTTATGGTTATACCAATTATAATTGGGGGATTTGGTAATTGATTGGTTCCACTAATATTGGGAGCACCTGATATAGCTTTTCCCCGTATAAATAATATAAGATTTTGATTATTACCACCATCAATCACTCTTTTAATTTCTAGAAGAATTGTAGAAAATGGAGCAGGAACAGGATGAACTGTTTACCCTCCTTTATCTTCAAATATTGCTCATGGGGGAAGTTCGGTAGATTTAGCTATTTTTTCCCTACACCTAGCAGGTATCTCATCCATTTTAGGAGCTATTAATTTTATTACAACAATTATTAATATACGATTAAATAATTTATCATTTGATCAAATACCTTTATTTGTCTGAGCTGTTGGTATTACAGCCTTTTTATTATTATTATCTTTACCTGTTTTAGCTGGAGCTATTACAATATTATTAACAGATCGAAATTTAAATACTTCCTTTTTTGATCCTGCTGGAGGGGGAGATCCAATTCTATATCAACATTTATTT
>RRMFG3290-15|Enallagma
AACTTTATATTTAATATTTGGAGCATGGGCCGGAATAGTAGGAACTGCTCTAAGAATATTAATTCGAGTTGAATTAGGACAACCTGGATCATTAATTGGAGATGATCAAATTTATAATGTAGTAGTTACTGCACATGCATTTGTTATAATTTTTTTTATAGTTATACCTATTATAATCGGAGGATTTGGAAATTGACTGGTACCATTAATATTAGGAGCGCCAGATATGGCTTTTCCACGATTAAATAACATGAGATTTTGACTTTTACCCCCATCACTAACCTTATTACTAGCAAGAAGATTAGTAGAAAGAGGAGCCGGGACTGGTTGAACTGTATATCCTCCATTAGCAGGGGTAATTGCTCATGCTGGAGCATCCGTTGATTTAACTATTTTTTCATTGCACTTAGCAGGTGTGTCATCAATTTTAGGGGCAATCAATTTTATTACAACCACTATTAATATAAAATCACCAGGTATAAGTATAGATCAATTACCTTTATTCGTTTGAGCTGTAGTTATTACAGCAGTTTTACTTTTACTATCATTACCGGTTTTAGCAGGTGCAATTACAATGCTATTAACAGACCGTAACATTAATACCTCCTTCTTCGATCCCGCAGGAGGAGGAGATCCTATTTTATATCAACATTTATTT
>RRSSC7812-15|Ischnura
AACCCTATATTTAATGTTCGGAGCATGAGCAGGTATAGTAGGAACTGCTTTAAGAATATTAATTCGAGTTGAACTCGGACAACCAGGATCTCTAATTGGAGATGATCAAATTTATAATGTAGTAGTAACTGCACACGCTTTTGTTATAATTTTTTTTATAGTAATACCAATCATAATTGGTGGGTTCGGAAATTGGTTAGTACCACTAATATTAGGGGCACCAGATATGGCTTTCCCTCGATTAAATAATATAAGATTTTGACTCTTACCTCCATCTTTAACCCTTCTTCTAGCAAGAAGATTAGTAGAAAGAGGAGCTGGAACTGGTTGAACTGTTTACCCTCCGTTAGCAGGAGTTATTGCTCATGCTGGAGCGTCAGTAGATTTAACAATTTTTTCATTACATTTAGCGGGAGTATCCTCAATTTTAGGAGCAATTAATTTTATTACAACTACAATTAATATAAAATCACCTGGAATGAATATAGATCAATTACCATTGTTTGTATGAGCTGTAGTTATTACAGCAGTGTTACTTTTATTATCATTACCAGTATTAGCTGGAGCAATTACTATACTTTTAACTGATCGTAATATTAATACTTCATTTTTTGATCCCGCTGGAGGAGGGGATCCTATCTTATATCAACATTTATTT
>RRGCO355-15|Gluphisia
AACTTTATATTTTATTTTTGGAATTTGAGCAGGAATAGTAGGAACTTCCTTAAGACTATTAATTCGAGCAGAATTAGGAAACCCCGGATCCTTAATTGGAGATGATCAAATTTATAATACTATTGTTACAGCTCATGCCTTTATTATAATTTTTTTTATAGTTATGCCTATTATAATTGGAGGATTTGGAAATTGATTAGTTCCTTTAATATTAGGAGCCCCAGATATAGCTTTCCCCCGAATAAACAACATAAGATTTTGATTATTACCCCCTTCTTTAACTCTTCTTATTTCCAGAAGAATTGTAGAAAATGGAGCAGGAACTGGATGAACAGTTTACCCCCCTCTTTCATCTAATATTGCCCATGGAGGAAGATCTGTTGATTTAGCTATTTTCTCCCTTCACTTAGCTGGAATCTCATCAATTTTAGGAGCAATTAATTTTATTACAACCATTATTAATATACGACTTAATAATATATCATTTGATCAAATAACACTTTTTGTATGAGCTGTAGGAATTACAGCTTTCCTCCTTCTTTTATCATTACCTGTATTAGCAGGTGCTATTACTATACTTTTAACAGATCGTAATTTAAATACATCATTTTTTGATCCTGCTGGAGGAGGGGATCCTATTCTTTACCAACATCTATTT
>RRSSC4998-15|Lasioglossum
AATACTATATTTTATCTTCGCAATATGATCAGGAATAATTGGAGCTTCATTAAGTATAATCATTCGTATAGAATTAAGAGCCCCCGGAAAATGAATTAATAATGATCAAATTTATAACACTATTGTTACATCCCACGCTTTCATTATAATCTTTTTTATAGTTATACCATTTATAATTGGAGGATTTGGTAACTGATTAATTCCACTAATAATTGGAGCCCCTGATATGGCATTCCCTCGAATAAATAATATAAGATTCTGATTATTAATCCCATCACTTATTATACTTCTATTAAGATCAACTTTAACAGATGGATCAGGGACAGGATGAACTATCTACCCTCCTCTATCATCAATTATATACCATTCCTCTAATTCTGTTGACTTCACAATTTTTTCTTTACATATTGCAGGAATATCCTCAATTATAGGAGCCATCAATTTTATTGTTTCTATTTTATTAATAAAAAATATCTCTATTAAATTTGATCAAATTCCTTTATTTCCATGATCAGTAAAAATTACTGCTATTCTATTATTACTTTCTCTACCTGTTTTAGCAGGAGCTATTACAATATTATTAACAGATCGAAATTTAAATACTTCATTTTTTGACCCTTCAGGTGGAGGGGACCCAATTTTATACCAACATCTTTTT
>RRGCO532-15|Protodeltote
AACTTTATATTTTATTTTTGGAATTTGAGCAGGAATAGTAGGAACTTCATTAAGATTATTAATTCGAGCTGAATTAGGAACTCCTGGATCTTTAATTGGAGATGATCAAATTTATAATACTATTGTAACAGCTCATGCATTTATTATAATTTTTTTTATAGTAATACCTATCATAATTGGAGGATTTGGAAATTGATTAATTCCTTTAATATTAGGAGCTCCTGATATAGCTTTCCCTCGAATAAATAATATAAGTTTTTGATTATTACCTCCTTCTCTTACTCTTTTAATTTCTAGAAGAATTGTAGAAAATGGTGCAGGAACAGGATGAACAGTTTATCCCCCACTTTCATCTAATATTGCCCATGGAGGAAGATCTGTAGATTTAGCTATTTTTTCCCTACATTTAGCTGGAATTTCATCAATCCTAGGAGCTATTAATTTTATTACTACAATTATTAATATACGATTAAATAATTTACATTTTGATCAAATACCTTTATTTATTTGAGCTGTAGGTATTACAGCATTTTTATTATTACTTTCATTACCTGTATTAGCAGGTGCAATTACAATACTTTTAACAGACCGAAATTTAAATACATCATTTTTTGATCCTGCTGGAGGAGGAGATCCAATTTTATATCAACATTTATTT
>RRSSC6325-15|Ceratina
AATTTTATATATTATATTTGCTATATGATCAGGTATAATCGGAGCATCAATAAGATTAATTATTCGAATAGAATTAAGAACCCCAGGAAATTGAATTAATAATGATCAAATTTATAACTCATTAGTTACTGCTCATGCCTTTTTAATAATTTTTTTTATAGTTATACCATTTATAATTGGGGGATTTGGAAATTGATTAATCCCTCTAATATTAGGATCACCAGATATATCTTTTCCTCGTTTAAATAATATTAGTTTTTGATTATTACCCCCATCATTACTACTATTATTATTAAGAAATTTATTTTCAATAAGACCAGGAACAGGATGAACTGTTTATCCACCTTTATCATCATATTTATTTCACCCATCCCCATCAGTAGACTTAGCTATTTTTTCCTTACATATATCAGGAATTTCATCAATTTTAGGAGCTATTAATTTTATAGTTACTATTATAATAATAAAAAATATTTCATTAAATTATGACTCTATTCCATTATTTTCATGAGCAGTATTTATTACAGCAATTTTATTACTTTTATCATTACCAGTATTAGCAGGAGCTATTACTATATTATTATTTGATCGAAATTTAAATACATCTTTTTTTGATCCTATAGGAGGTGGAGATCCAATTTTATATCAACATTTATTT
>RRGCO229-15|Raphia
AACTTTATATTTTATTTTTGGTATTTGAGCAGGCATAGTAGGAACTTCATTAAGATTACTAATTCGAGCAGAATTAGGAACCCCCGGATCTTTAATTGGAGATGACCAAATCTATAATACTATTGTTACAGCTCATGCTTTTATTATAATTTTTTTTATAGTTATACCTATTATAATTGGAGGATTTGGAAATTGATTAGTACCATTAATATTAGGAGCCCCAGATATAGCTTTCCCACGAATAAATAATATAAGTTTCTGACTTTTACCCCCCTCCCTTACTCTTTTAATTTCAAGAAGAATTGTAGAAAATGGAGCAGGAACTGGATGAACAGTTTATCCCCCACTTTCATCTAATATTGCCCATGGAGGAAGTTCAGTAGACTTAGCTATCTTTTCACTTCATCTTGCGGGAATTTCATCAATTTTAGGAGCTATTAATTTCATTACAACAATTATTAATATACGATTAAATAACTTGTCATTTGATCAAATACCATTATTTATTTGAGCTGTGGGAATTACAGCATTCCTTTTACTACTTTCATTGCCTGTATTAGCAGGAGCTATTACTATATTATTAACAGATCGAAACCTAAATACATCTTTTTTTGACCCTGCTGGAGGAGGAGATCCTATTTTATACCAACACTTATTT
>RRMFG2329-15|Orthodes
AACATTATATTTTATTTTTGGTATTTGAGCTGGAATAGTTGGAACTTCATTAAGATTATTAATTCGAGCTGAATTAGGAAATCCTGGATCTTTAATTGGAGATGATCAAATTTATAATACTATTGTTACAGCTCATGCTTTTATTATAATTTTTTTTATAGTTATACCTATTATAATTGGAGGATTTGGAAATTGACTTGTACCCTTAATATTAGGAGCTCCTGATATGGCATTTCCTCGAATAAATAATATAAGTTTTTGACTTCTTCCACCTTCTTTAACCTTATTAATTTCAAGAAGAATTGTAGAAAATGGAGCAGGAACAGGATGAACAGTTTACCCCCCACTTTCATCTAATATTGCTCACGGAGGAAGATCAGTAGACTTAGCTATTTTTTCCCTTCATTTAGCTGGAATTTCTTCTATTTTAGGAGCTATTAATTTTATTACTACAATTATTAATATACGATTAAATAGTTTATCTTTTGATCAAATACCTTTATTTATTTGAGCTGTAGGAATTACTGCATTTTTATTATTATTATCATTACCTGTATTAGCAGGAGCTATTACTATACTTTTAACGGATCGAAATTTAAATACATCTTTTTTTGATCCTGCAGGAGGAGGAGATCCAATTTTATACCAACATTTATTT
>RRGCO580-15|Chrysoteuchia
AACACTATATTTTATTTTTGGAATTTGAAGAGGAATAGTAGGAACATCCTTAAGATTATTAATTCGCGCTGAATTAGGAAACCCAGGATCATTAATTGGCGATGATCAAATTTATAATACTATTGTTACAGCTCATGCATTTATTATAATTTTTTTTATAGTTATACCTATTATAATTGGGGGATTTGGAAATTGATTAGTCCCCTTAATATTAGGAGCCCCAGATATAGCATTCCCTCGAATAAATAACATAAGATTTTGATTATTACCCCCCTCTTTAACTTTACTGATTTCTAGAAGAATTGTAGAAAATGGAGCTGGAACAGGATGAACGGTTTACCCCCCCCTTTCATCTAATATTGCTCACAGAGGAGGATCTGTTGATTTAACTATTTTCTCTCTTCATTTAGCTGGAATTTCCTCAATTTTAGGAGCCATTAATTTCATCACTACAATTATTAATATACGAATTAATGGTTTACCATTTGATCAAATACCCCTATTTGTTTGATCTGTGGGAATTACCGCCTTATTACTATTACTTTCTCTACCGGTATTAGCTGGTGCAATTACTATACTTTTAACAGATCGAAATCTAAACACCTCTTTTTTTGACCCTGCGGGAGGAGGAGATCCCATTTTATACCAACATTTATTT
>RRSSA263-15|Hydropsyche
CACTTTATATTTTATATTTGGAATTTGATCAGGATTAGTAGGATCTTCTCTTAGTTTTATTATTCGAATAGAATTAAGAACTCCAGGAAGATTTATTGGAAATGACCAAATTTATAATGTGATTGTAACTTCTCATGCTTTTATTATAATTTTCTTTATAGTTATACCAATTATAATTGGGGGGTTCGGAAATTGACTAGTACCCTTAATATTGGGATCACCTGATATAGCTTTTCCTCGAATAAATAATCTTAGATTTTGATTCCTTCCCCCATCTCTTATTTTTTTATTATTAAGAAGTATAACTAATTCTGGAGCTGGGACAGGATGAACTGTCTATCCTCCTCTATCTTCTAATTTATCTCATGCAGGCAGATCAGTTGATTTAACTATTTTTTCTCTTCATATAGCTGGAATTTCTTCAATTTTAGGGGCTATTAATTTTATTTCTACAATTATAAACATAAAATTTAAAAATTTAAATTTTGAAATAATTCCTTTATTTGTCTGATCAATTTTAATTACCGCAGTTTTACTACTTCTATCTTTACCTGTTCTTGCTGGAGCAATTACGATACTTTTAACTGATCGAAATTTAAATACTTCTTTTTTTGATCCTGCAGGAGGGGGCGATCCTATTCTATATCAACATTTATTT
>RRGCO238-15|Ecliptopera
AACTTTATATTTTATTTTTGGAATTTGAGCCGGTATAATTGGAACTTCTTTAAGATTACTAATTCGAGCTGAATTAGGAAACCCCGGATCTTTAATTGGAGACGACCAAATTTATAATACCATTGTAACAGCTCATGCTTTCATTATAATTTTTTTTATAGTTATACCAATCATAATTGGAGGATTTGGTAATTGATTAGTACCTCTGATACTAGGAGCTCCTGATATGGCTTTTCCACGAATAAACAATATAAGATTCTGATTACTCCCCCCATCTATTACTCTTCTAATTTCGAGAAGAATTGTAGAAAATGGAGCTGGAACTGGTTGAACAGTTTACCCCCCTTTATCTTCAAATATTGCTCATGGAGGAAGTTCTGTTGATTTAGCTATTTTTTCCTTACATCTTGCAGGTATTTCTTCTATTTTAGGAGCAATTAATTTTATTACAACTATTATTAACATACGATTAAATAATATATTTTTTGATCAATTACCTTTATTTGTTTGAGCTGTTGGAATTACAGCATTTTTATTATTATTATCTTTACCAGTTTTAGCTGGAGCAATTACTATACTTTTAACAGACCGAAATTTAAATACATCATTTTTTGACCCTGCAGGAGGAGGAGATCCAATTTTATACCAACATTTATTT
>RRGCO456-15|Xestia
AACATTATATTTTATTTTTGGTATTTGAGCTGGAATAGTAGGAACTTCTTTAAGATTATTAATTCGAGCAGAATTAGGAAATCCCGGATCATTAATTGGAGATGATCAAATTTATAATACTATTGTTACAGCACACGCTTTCATTATAATTTTTTTTATAGTTATACCTATTATAATTGGAGGATTTGGTAACTGACTTGTTCCTTTAATATTAGGAGCCCCAGATATGGCATTCCCCCGAATAAATAATATAAGTTTTTGACTCCTCCCCCCTTCTCTAACTCTTTTAATTTCAAGAAGAATTGTAGAAAATGGAGCAGGAACAGGATGAACAGTGTACCCCCCACTTTCATCTAATATTGCTCATGGAGGAAGATCAGTAGACCTTGCTATTTTTTCCCTTCACTTAGCTGGAATTTCTTCTATTTTAGGTGCTATTAATTTTATTACCACAATTATTAATATACGATTAAATAGATTATCTTTCGATCAAATACCATTATTTATTTGAGCAGTAGGAATTACTGCATTTTTATTATTATTATCATTACCTGTTCTAGCTGGAGCTATTACTATACTTTTAACAGATCGAAATTTAAATACATCTTTTTTTGATCCAGCAGGAGGAGGAGACCCCATTTTATATCAACATTTATTT
>RRMFI4046-15|Phyciodes
TACTTTATATTTTATTTTTGGAATTTGAGCAGGAATAGTAGGAACTTCTTTAAGACTTTTAATTCGAACTGAATTAGGAAATCCCGGATCTTTAATTGGAGATGACCAAATTTATAATACTATTGTTACAGCTCATGCTTTTATTATAATTTTTTTTATAGTTATACCTATTATAATTGGAGGATTTGGAAATTGATTAGTACCTTTAATATTAGGAGCTCCTGATATAGCTTTCCCCCGAATAAATAATATAAGTTTTTGATTACTACCCCCATCATTAATTTTATTAATTTCTAGTAGAATTGTAGAAAATGGAGCAGGAACAGGATGAACAGTTTACCCACCCCTCTCATCTAATATTGCCCATAGAGGAGCTTCAGTAGACTTAGCAATTTTTTCTCTTCATTTAGCGGGAATTTCATCAATTTTAGGAGCCATTAATTTTATTACTACAATTATTAATATACGTGTTAATAATATATCTTTTGATCAAATACCTTTATTCGTTTGAGCTGTTGGTATTACAGCTTTATTACTATTACTTTCATTACCAGTATTAGCTGGTGCTATTACAATACTTTTAACTGATCGAAATATTAATACTTCATTTTTTGACCCCGCTGGAGGAGGAGATCCTATTCTTTATCAACACTTATTT
>RRGCO316-15|Argyrotaenia
TACATTATATTTTATTTTTGGAATTTGAGCAGGTATAGTAGGAACATCTTTAAGATTACTAATTCGTGCTGAATTAGGAAATCCTGGATCATTAATTGGCGATGATCAAATTTATAATACTATTGTAACAGCTCATGCTTTCATTATAATTTTTTTCATAGTTATACCTATTATAATTGGAGGATTTGGAAATTGATTAGTTCCTCTTATATTAGGAGCCCCAGATATAGCTTTCCCTCGAATAAATAATATAAGATTTTGACTTCTTCCTCCTTCTATTATACTTTTAATTTCAAGTAGAATTGTAGAAAATGGAGCAGGTACAGGATGAACAGTTTACCCCCCACTTTCATCTAATATTGCTCATAGAGGAAGATCAGTAGATTTAGCAATCTTTTCCCTTCATTTAGCCGGAATTTCATCAATTTTAGGAGCTGTAAATTTTATTACAACTATTATTAATATACGTCCTAATAATATATCTTTAGATCAAATACCTCTATTTGTTTGATCTGTAGGAATTACAGCTTTATTATTACTTTTATCCCTACCTGTATTAGCAGGTGCAATTACCATGTTATTAACAGATCGAAATTTAAATACATCATTTTTTGATCCTGCAGGTGGAGGTGATCCTATTCTTTATCAACATTTATTT
>RRGCO465-15|Ochropleura
AACATTATATTTTATTTTTGGTATTTGAGCTGGAATAGTAGGAACTTCTTTAAGTTTATTAATTCGAGCTGAATTAGGAAATCCAGGATCTTTAATTGGAGATGATCAAATTTATAACACTATTGTTACAGCACATGCTTTTATTATAATTTTTTTCATAGTAATACCTATTATAATTGGAGGATTTGGTAATTGACTTGTTCCTTTAATATTAGGAGCTCCAGATATAGCATTTCCTCGAATAAATAATATAAGTTTTTGACTTCTTCCCCCCTCATTAACTTTATTAATTTCGAGAAGAATTGTAGAAAATGGAGCAGGAACAGGATGAACAGTTTACCCCCCACTTTCATCTAATATTGCTCATGGAGGAAGATCAGTAGATTTAGCTATTTTTTCTCTTCATTTAGCTGGAATTTCTTCAATTTTAGGTGCTATTAATTTTATTACTACAATTATTAATATACGATTAAATAGCTTATCTTTCGATCAAATACCTTTATTTATTTGAGCTGTAGGAATTACTGCATTTTTATTATTATTATCTTTACCTGTTTTAGCTGGAGCTATTACGATACTTTTAACAGATCGAAATTTAAATACATCATTTTTTGACCCTGCAGGGGGAGGAGATCCTATTTTATATCAACATTTATTT
>RRSSC1952-15|Limnephilus
AACTATTTATTTTATCTTCGGAATTTGAGCAGGAATAATTGGAACTTCTCTTAGAATAATTATTCGAACTGAATTAGGAACTACTGACTCATTAATTAAAAATGATCAAATCTATAACGTATTAGTAACTGCCCATGCTTTTATTATAATTTTCTTTATAGTAATACCTATTATAATTGGAGGATTTGGAAATTGACTTATCCCCCTAATAATCGGAGCCCCAGATATAGCTTTCCCCCGAATAAATAATATAAGATTTTGATTACTTCCCCCCTCTCTTAATCTTTTATTAATTAGAGCTTTAATTGAAAGAGGAACAGGAACAGGATGAACTGTTTACCCCCCTCTTTCAAGAAATTTAGCCCATGCAGGAAGATCCGTTGATATTTCAATTTTTTCATTACATTTAGCGGGAATTTCCTCTATTCTAGGAGCTATTAATTTTATTTCAACTACTTTAAATATACGAAATAATTTAATAACATTAGATCGAATTCCCCTATTTGTATGATCTGTAGCTATTACAGCTCTTCTTCTCTTACTTTCTCTCCCAGTTTTAGCCGGAGCTATTACCATACTTTTAACAGATCGTAACTTAAATACTTCTTTTTTTGATCCATCTGGAGGAGGTGACCCAATTTTATACCAACATTTATTT
>RRGCO251-15|Drepana
AACTTTATATTTTATCTTTGGAATTTGATCTGGAATAATTGGAACTTCTTTAAGTTTATTAATTCGAGCAGAATTAGGTAATCCTGGATCTTTAATTGGAAATGATCAAATTTATAATACTATTGTTACAGCTCATGCTTTTATTATAATTTTTTTTATAGTTATACCCATTATAATTGGAGGATTTGGAAATTGATTAGTACCATTAATATTAGGAGCTCCAGATATAGCATTTCCACGAATAAATAATATAAGATTTTGAATACTTCCACCTTCTTTAACTCTATTAATTTCAAGAAGAATCGTAGAAAATGGAGCTGGAACTGGATGAACTGTGTACCCCCCCCTTTCATCTAATATTGCTCATGGAGGAAGCTCTGTAGATCTTGCTATTTTTTCATTACATTTAGCTGGAATTTCATCAATTTTAGGAGCTATTAATTTTATTACTACAATCATTAATATACGATTAAATAATATAATATTTGATCAAATACCTTTATTTGTTTGAGCAGTAGGAATTACAGCTTTTTTATTATTACTTTCATTACCTGTTCTAGCAGGGGCTATTACTATACTTCTTACAGATCGAAATTTAAATACATCATTTTTTGATCCTGCTGGAGGAGGAGATCCAATTTTATATCAACATTTATTT
>RRGCO736-15|Endothenia
AACATTATATTTTATTTTTGGTATTTGAGCTGGAATAGTAGGAACTTCATTAAGACTATTAATTCGAGCTGAATTAGGAAATCCCGGATCATTAATTGGAGATGATCAAATTTATAATACTATTGTCACTGCACATGCTTTCATTATAATTTTTTTTATGGTAATGCCTATTATAATTGGCGGATTTGGAAATTGATTAGTACCCTTAATATTAGGAGCCCCTGATATAGCTTTTCCACGAATAAATAATATAAGATTTTGATTATTACCTCCCTCTATTATATTATTAATTTCGAGTAGAATTGTAGAAAATGGAGCAGGAACTGGATGAACAGTTTATCCCCCACTTTCATCAAATATTGCCCATAGCGGAAGATCTGTAGATCTTGCTATTTTTTCTCTACATTTAGCCGGAATTTCGTCAATTTTAGGAGCTGTAAATTTTATTACAACTATTATTAATATACGACCTAATAATATATCTTTAGATCAAATACCATTATTTGTCTGAGCTGTAGGAATTACTGCTTTATTACTCCTTTTATCTTTACCTGTCTTAGCTGGTGCTATTACTATATTATTAACTGATCGAAACTTAAATACATCATTTTTTGATCCAGCTGGTGGAGGTGATCCAATTTTATATCAACATTTATTT
>RRGCO618-15|Epirrhoe
AACTCTATATTTTATTTTTGGAATTTGAGCAGGTATAATTGGTACATCATTAAGTTTATTAATCCGAGCTGAATTAGGAAACCCAGGATCCTTAATTGGTGATGATCAAATTTATAATACTATTGTAACAGCTCATGCTTTTATTATAATTTTTTTTATAGTTATACCAATCATAATTGGAGGATTTGGAAATTGATTAATTCCTTTAATGCTAGGAGCTCCTGATATAGCTTTCCCCCGAATAAATAATATAAGATTTTGATTATTACCCCCATCAATTACATTGTTAATTTCAAGAAGAATTGTAGAAAATGGAGCAGGAACTGGATGAACAGTTTACCCCCCTTTATCCTCTAATATTGCTCATGGAGGAAGCTCTGTAGATTTAGCTATTTTTTCCCTTCATTTAGCTGGTATTTCCTCAATTCTAGGAGCTATTAATTTTATTACAACTATTATTAATATACGATTAAATAATATATTTTTTGACCAATTACCTTTATTTGTGTGAGCTGTAGGAATCACAGCATTTTTATTATTATTATCATTACCTGTATTAGCAGGAGCTATTACTATACTATTAACAGATCGAAATTTAAATACGTCATTTTTTGACCCTGCAGGAGGAGGAGATCCAATTTTATACCAACATCTATTT
>RRGCO309-15|Orthonama
AACTTTATATTTTATTTTTGGAATTTGAGCTGGAATAATTGGAACATCTTTAAGATTACTAATTCGAGCTGAATTAGGAAATCCCGGATCTTTAATTGGAGATGATCAAATTTATAATACTATTGTAACAGCACATGCCTTTATTATAATTTTTTTTATAGTTATACCTATTATAATTGGAGGATTTGGAAATTGATTAGTCCCATTAATATTAGGAGCCCCAGATATAGCATTTCCCCGAATAAATAATATAAGATTTTGATTACTCCCCCCTTCAATCACTCTTTTAATTTCAAGAAGAATTGTAGAAAATGGAGCTGGGACTGGTTGGACAGTTTACCCCCCTTTATCCTCTAATATTGCCCACGGAGGAAGATCTGTAGATTTAGCTATTTTCTCTCTCCATTTAGCGGGAATTTCTTCTATTCTAGGAGCTATTAATTTTATTACAACTATTATCAATATACGATTAAATAATATATTTTTTGATCAATTACCATTATTTGTTTGAGCAGTAGGAATTACTGCATTTTTACTTCTTCTTTCTTTACCGGTATTGGCTGGAGCTATTACAATATTATTAACAGATCGTAATTTAAATACATCATTTTTTGATCCTGCAGGAGGAGGAGACCCTATTTTATATCAACATTTATTT
>RRSSC4804-15|Colias
AACTTTATATTTTATTTTTGGTGTGTGAGCAGGAATAATTGGAACTTCTTTAAGTTTATTAATTCGTACAGAATTAGGTAATCCTGGATCGCTAATTGGAGATGATCAAATTTATAACACTATTGTTACAGCTCATGCCTTTATTATAATTTTTTTTATAGTTATGCCAATTATAATTGGAGGATTTGGTAATTGATTAATTCCTTTGATATTAGGAGCCCCTGATATAGCTTTCCCACGTATAAATAATATAAGATTTTGATTACTACCCCCATCATTAACTTTATTAATTTCTAGAAGTATTGTTGAAAACGGAGCAGGAACAGGATGAACAGTTTACCCCCCTCTTTCTTCTAATATTGCCCATAGAGGATCTTCTGTTGATTTAGCTATTTTTTCTCTTCATCTCGCAGGAATTTCCTCTATCCTAGGAGCAATTAATTTTATTACAACAATTATCAATATACGAATTAATAATATATCATTTGATCAAATACCTTTATTTGTGTGAGCAGTAGGAATTACTGCTTTATTATTATTATTATCATTACCAGTTTTAGCTGGTGCAATTACTATACTATTAACTGATCGGAATTTAAATACCTCTTTTTTTGACCCTGCTGGGGGAGGAGACCCAATTCTTTATCAACATTTATTT
>RRSSA219-15|Delia
AACTTTATATTTTATTTTTGGAGCATGATCAGGAATGGTGGGAACCTCATTAAGTATTTTAATTCGAGCTGAATTGGGGCACCCTGGAGCATTAATTGGAGATGATCAAATTTATAATGTAATTGTAACAGCTCATGCTTTTATTATAATTTTCTTTATAGTAATACCTATTATAATTGGAGGGTTCGGAAATTGACTAGTTCCTTTAATATTAGGTGCCCCAGATATAGCCTTCCCTCGAATAAATAATATGAGTTTTTGACTTCTACCCCCCGCATTAACTTTATTGTTGGTAAGAAGTATAGTAGAAAATGGAGCTGGGACAGGATGAACTGTTTACCCTCCCTTATCTTCTAATATTGCCCATGGTGGAGCTTCTGTTGATTTAGCAATTTTTTCTTTGCATTTAGCAGGAATTTCATCAATTTTAGGAGCCGTAAACTTTATTACAACTGTAATTAATATACGATCTACAGGAATTACCTTTGACCGAATACCTTTATTTGTTTGATCAGTAGTAATTACAGCATTACTCCTTTTACTGTCTTTACCAGTATTAGCTGGTGCTATCACTATATTATTAACAGATCGAAATCTAAATACATCATTTTTTGATCCTGCAGGAGGAGGAGATCCAATTTTATACCAACATTTATTT
>RRSSC4805-15|Coenonympha
AACATTATATTTTATTTTTGGAATTTGAGCAGGTATAGTAGGAACATCCCTTAGTCTAATTATTCGAACTGAACTAGGTAATCCAGGATTTTTAATTGGAGATGACCAAATTTATAATACTATTGTTACAGCTCATGCTTTTATTATAATTTTTTTTATAGTAATACCTATTATAATCGGAGGATTTGGTAATTGATTAGTCCCTCTTATACTAGGTGCTCCTGATATAGCTTTCCCCCGAATAAATAATATAAGATTTTGACTTTTACCCCCCTCATTAATTTTGTTAATTTCAAGTAGTATTGTTGAAAATGGAGCAGGAACAGGTTGAACTGTTTACCCCCCTCTTTCTTCCAACATTGCTCATGGAGGATCCTCTGTTGACCTTGCTATTTTCTCCCTTCATTTAGCAGGAATTTCCTCAATCTTAGGAGCTATTAATTTTATTTCTACAATTATTAACATACGAGTTAATGGAATATCTTATGATCAAATACCTTTATTTGTTTGAGCAGTTGGAATTACAGCTTTACTTTTATTACTTTCTTTACCTGTTTTAGCAGGAGCTATTACTATACTACTTACTGATCGAAATTTAAATACTTCTTTTTTTGATCCTGCTGGAGGAGGGGATCCTATTTTATACCAACATTTATTT
>RRGCO623-15|Xanthorhoe
AACTTTATATTTTATTTTTGGAATTTGAGCAGGAATAATCGGAACATCTTTAAGTTTATTAATTCGAGCTGAATTAGGTAGCCCCGGCTCTTTAATTGGAGATGATCAAATTTATAATACCATTGTTACAGCTCATGCTTTCATTATAATTTTTTTTATGGTTATGCCAATTATAATTGGAGGATTTGGAAATTGATTAGTACCTTTAATATTAGGAGCTCCTGATATAGCATTCCCTCGGATAAATAATATAAGATTTTGGTTACTCCCCCCCTCAATCACTTTATTAATTTCTAGAAGAATTGTAGAAAATGGAGCCGGTACAGGATGAACAGTTTACCCCCCCCTATCTTCTAATATTGCCCATGGAGGAAGATCTGTTGATTTAGCTATTTTTTCTCTACATTTAGCTGGAATTTCTTCAATTCTAGGAGCAATTAATTTTATTACTACTATTATTAATATACGATTAAATAATATATTTTTTGATCAATTACCTTTATTCGTCTGAGCTGTGGGAATTACAGCATTTTTACTACTACTTTCCTTGCCTGTATTAGCAGGAGCTATCACCATACTTTTAACAGATCGAAATTTAAATACATCATTCTTTGATCCTGCTGGAGGAGGAGATCCTATTCTCTACCAACATCTATTC
>RRSSA262-15|Cheumatopsyche
AACTCTTTATTTTATTTTCGGAATTTGATCAGGATTAGTTGGATCTTCTTTAAGATTCCTTATTCGAATTGAACTTAGAACTCCAGGGTCTTTAATTGGAAACGACCAAATTTATAATGTAATTGTCACTTCTCATGCATTTATTATAATTTTCTTTATAGTTATACCTATTATAATCGGAGGATTTGGAAACTGATTAGTTCCTTTAATATTAGGATCCCCAGATATAGCTTTTCCTCGAATAAATAATTTAAGATTCTGATTTTTACCTCCTTCATTACTTCTTTTAATTTTAAGAAGAATAATAAATTCAGGAGCTGGCACAGGTTGAACTGTCTATCCACCACTATCATCAAATTTATCCCACCTAGGAAGATCAGTAGATTTAACTATTTTTTCTCTTCATTTAGCTGGTATTTCATCAATTTTAGGAGCAATTAATTTCATTACTACATCTTTTAATATAAAAATTAATAAATTAAATTATGAAATTCTTCCTCTTTTTGTTTGATCAGTAGCTATCACTGCCGTTTTACTTCTATTATCCCTACCTGTTTTAGCTGGCGCAATTACTATATTACTAACAGATCGTAATTTAAATACATCTTTTTTTGATCCAGCAGGAGGGGGAGACCCTATTTTATATCAACATTTATTT
>RRGCO725-15|Agriphila
AACATTATATTTTATTTTTGGAATTTGAGCAGGAATAGTAGGAACATCCCTAAGATTACTAATTCGTGCTGAATTAGGAACCCCCGGATCTTTAATTGGCGATGATCAAATTTATAATACTATTGTTACAGCTCATGCATTTATTATAATTTTTTTTATAGTAATACCAATTATAATTGGTGGATTTGGAAATTGATTAGTTCCATTAATACTAGGAGCACCTGATATAGCATTCCCACGAATAAATAATATAAGATTTTGATTATTGCCTCCCTCTTTAACCTTATTAATTTCTAGAAGAATTGTAGAAAATGGAGCTGGAACAGGATGAACAGTATACCCCCCCCTTTCATCTAATATTGCCCATAGAGGAAGATCTGTAGACTTAGCTATTTTTTCCCTACACTTAGCAGGAATTTCTTCAATTCTAGGAGCAATTAATTTTATTACAACTATTATTAACATACGAATTAATGGATTATCTTTTGATCAAATACCTTTATTTGTTTGATCTGTTGGAATTACAGCTTTACTTCTTCTCCTATCATTACCAGTATTAGCTGGAGCTATTACTATATTACTTACTGATCGAAATCTTAATACTTCTTTTTTTGACCCTGCTGGAGGGGGTGACCCTATTCTATATCAACATTTATTT
>RRMFE3000-15|Palthis
AACATTATATTTTATTTTTGGAATTTGAGCTGGAATAGTAGGAACTTCCCTAAGATTATTAATTCGAGCTGAATTAGGAACTCCAGGATCATTAATTGGAGATGATCAAATTTATAATACAATTGTTACAGCCCATGCTTTTATTATAATTTTTTTTATAGTTATACCAATTATAATTGGAGGATTTGGAAATTGATTAGTACCTTTAATATTAGGAGCCCCAGACATAGCTTTCCCCCGAATAAATAATATAAGTTTTTGACTTCTCCCCCCATCATTAACTTTATTAATTTCAAGAAGAATTGTAGAAAATGGAGCAGGAACAGGATGAACAGTGTACCCCCCACTTTCATCTAACATTGCTCATGGAGGAAGTTCAGTTGATTTAGCTATTTTTTCATTACATTTAGCTGGTATTTCTTCAATTTTAGGAGCTATTAATTTTATTACTACAATTATTAATATGCGACTAAATAATTTATCTTTTGATCAAATACCTCTATTTGTTTGAGCTGTAGGAATTACTGCATTCTTATTATTACTTTCTTTACCTGTTTTAGCAGGAGCTATTACAATACTTCTCACTGATCGAAATTTAAATACATCCTTTTTCGATCCTGCTGGAGGAGGTGATCCAATTTTATATCAACATTTATTT
>RRMFE2990-15|Euplexia
AACATTATATTTTATTTTTGGAATTTGAGCTGGTATAGTTGGTACTTCATTAAGACTATTAATTCGAGCTGAATTAGGAAATCCAGGATCTTTAATTGGAGATGACCAAATTTATAATACTATTGTCACAGCTCATGCTTTTATTATAATTTTTTTTATAGTTATACCTATTATAATTGGAGGATTTGGTAATTGACTTGTACCTTTAATATTAGGAGCCCCAGATATAGCATTTCCTCGAATAAATAATATAAGTTTTTGACTTCTCCCACCCTCATTAACTTTATTAATTTCAAGAAGAATTGTAGAAAGTGGAGCAGGAACAGGATGAACAGTTTATCCACCCCTTTCATCTAATATTGCCCATGGAGGAAGATCTGTTGATTTAGCTATTTTTTCCCTTCACTTAGCTGGAATTTCTTCTATTTTAGGAGCTATTAACTTTATTACTACAATTATTAATATACGATTAAATAATTTATCTTTTGATCAAATACCTTTATTCATTTGAGCTGTCGGAATTACTGCATTTCTTTTATTATTATCTTTACCAGTTTTAGCTGGAGCTATTACTATACTTTTAACAGATCGAAATTTAAATACATCTTTTTTTGATCCTGCAGGAGGGGGAGACCCAATTTTATATCAACATTTATTT
>RRMFA243-15|Orthosia
AACATTATACTTTATTTTTGGAATTTGAGCTGGAATAGTTGGAACTTCATTAAGATTGCTAATTCGAGCTGAATTAGGAAACCCCGGATCTTTAATTGGAGATGATCAAATTTATAATACTATTGTTACAGCACATGCTTTTATTATAATTTTTTTTATAGTTATACCTATTATAATTGGAGGATTTGGTAATTGACTTGTCCCATTAATATTAGGAGCCCCTGATATAGCATTCCCCCGGATAAATAATATAAGTTTTTGACTTTTACCACCCTCTTTAACCTTATTAATTTCAAGAAGAATTGTAGAAAATGGAGCAGGAACAGGATGAACAGTATACCCACCACTTTCATCCAATATTGCTCATGGAGGAAGATCTGTTGATTTAGCTATTTTCTCCCTTCATTTAGCTGGAATTTCTTCTATCTTAGGAGCTATTAATTTCATTACCACAATTATTAATATACGATTAAATAATTTATCTTTTGACCAAATACCTTTATTTATTTGAGCTGTAGGTATTACTGCATTTTTATTATTATTATCATTACCTGTATTGGCTGGAGCTATTACTATACTTTTAACCGATCGAAATTTAAATACATCATTTTTTGATCCTGCTGGAGGAGGAGATCCAATTTTATACCAACATTTATTT
>RRGCO249-15|Scopula
AACATTATACTTTATTTTTGGAATTTGAGCAGGTATAGTAGGAACTTCATTAAGATTACTAATTCGAGCTGAATTAGGAAATCCTGGTTCTTTAATTGGAGACGATCAAATTTACAATACTATCGTAACAGCTCATGCTTTTATTATAATTTTTTTTATAGTTATACCCATTATAATTGGGGGATTTGGAAATTGATTAGTTCCTTTAATATTAGGAGCTCCTGATATAGCATTTCCTCGAATAAATAATATAAGATTTTGACTTTTACCTCCTTCTCTAACTCTTTTAATTTCAAGAAGAATTGTAGAAAATGGAGCAGGAACTGGATGAACTGTTTACCCTCCTTTATCTTCTAATATTGCTCATGGAGGAAGTTCAGTAGATTTAGCAATTTTCTCACTACATTTAGCTGGAATTTCTTCAATTTTAGGAGCTATTAATTTTATTACTACTATTATTAATATACGATTAAATAATATATCATTTGATCAATTACCTTTATTTGTTTGATCAGTTGGAATTACAGCATTTTTATTACTATTATCTTTACCAGTATTAGCTGGAGCAATTACTATATTATTAACTGATCGAAATTTAAATACTTCCTTTTTTGACCCTGCTGGAGGAGGAGATCCAATTTTATACCAACATTTATTT
>RRGCO700-15|Idaea
AACTTTATATTTTATTTTCGGAATTTGAGCTGGTATAGTAGGAACATCATTAAGTTTAATAATTCGTGCTGAATTAGGTAACCCTGGATCACTAATTGGTGACGATCAAATTTATAATACTATTGTAACGGCTCATGCTTTCATTATAATTTTTTTTATGGTAATACCAATTATAATTGGAGGATTTGGTAATTGATTAGTTCCTTTAATGTTAGGAGCTCCTGATATAGCTTTCCCTCGAATAAATAATATAAGATTCTGATTACTTCCTCCATCAATTACATTATTAATTTCAAGAAGAATTGTTGAAAATGGAGCAGGAACTGGATGAACAGTTTACCCCCCCTTATCCTCAAATATTGCTCATGGAGGAAGATCTGTAGATTTAGCTATTTTCTCCTTACATTTAGCGGGAATTTCTTCAATTTTAGGAGCAATTAATTTTATTACTACTATTATTAATATGCGATTAAATAATATATCATTTGATCAATTATCATTATTTATTTGATCTGTAGGAATTACAGCATTTTTACTATTATTATCTTTACCTGTTTTAGCGGGAGCTATTACTATGTTATTAACAGATCGTAACTTAAATACTTCTTTTTTTGATCCTGCAGGAGGAGGAGATCCAATTTTATATCAACATTTATTT
>RRGCO646-15|Costaconvexa
AACTTTATATTTTATTTTTGGTATTTGAGCAGGTATAATTGGTACTTCTTTAAGTTTATTAATTCGAGCTGAATTAGGAAACCCTGGATCTTTAATTGGAGATGACCAAATTTATAATACTATTGTAACAGCTCATGCTTTCATTATAATTTTTTTTATAGTTATACCAATTATAATTGGAGGATTTGGAAATTGATTAGTGCCATTAATACTAGGAGCTCCAGACATAGCTTTCCCACGAATAAATAATATAAGATTTTGATTATTACCCCCCTCAATTATAATCTTAATCTCAAGAAGAATTGTAGAAAATGGAGCTGGAACTGGATGAACTGTATACCCTCCTTTATCATCTAATATTGCTCATGGAGGAAGATCTGTTGATTTAGCTATTTTTTCACTTCATCTTGCTGGTATTTCTTCAATTTTAGGAGCAATCAATTTTATTACCACTATCATTAATATACGCCTAAATAATATATTTTTTGATCAATTACCCCTTTTTGTTTGAGCAGTAGGAATTACAGCATTCTTATTATTATTATCATTACCAGTATTAGCAGGAGCTATTACTATATTATTAACAGATCGAAATTTAAATACATCATTTTTTGATCCTGCTGGTGGAGGAGATCCAATTCTTTACCAACATTTATTC
>RRGCO649-15|Rivula
AACTTTATATTTTATTTTTGGAATTTGAGCAGGTATAGTAGGAACTTCTCTTAGATTATTAATTCGAGCAGAATTAGGAACTCCTGGATCATTAATTGGAGATGATCAAATTTATAATACTATTGTAACAGCTCATGCTTTTATTATAATTTTTTTTATAGTTATACCTATTATAATCGGAGGATTTGGTAATTGATTAGTTCCCTTAATATTAGGAGCCCCAGATATAGCCTTTCCTCGAATAAATAATATAAGTTTTTGACTTCTACCACCTTCACTTACTCTTTTAATTTCTAGAAGAATTGTAGAAAATGGAGCAGGAACAGGATGAACTGTTTATCCCCCCCTTTCATCAAATATTGCTCATAGAGGAAGATCAGTAGATTTAGCTATTTTTTCTTTACATTTAGCAGGAATTTCTTCTATTTTAGGAGCAATTAATTTTATTACAACAATTATTAATATACGATTAAATAATTTATCTTTTGACCAAATACCTTTATTTATTTGAGCAGTAGGAATTACTGCTTTCTTATTATTACTTTCTTTACCTGTATTAGCAGGTGCAATTACTATATTATTAACAGATCGAAATTTAAATACATCTTTTTTTGACCCTGCTGGAGGAGGTGATCCAATTTTATATCAACATTTATTT
>RRGCO711-15|Speranza
AACTTTATATTTTATTTTTGGAATTTGAGCTGGAATAGTAGGAACTTCATTAAGATTATTAATTCGAGCAGAATTAGGAAATCCTGGATCACTAATCGGAGATGACCAAATTTACAATACTATTGTAACAGCCCATGCATTTATCATAATTTTTTTTATAGTAATACCAATTATAATTGGGGGATTTGGAAATTGATTAGTACCTTTAATACTCGGGGCCCCTGATATAGCATTCCCACGAATAAATAATATAAGATTTTGACTTTTACCTCCTTCTATTACTCTTTTAATTTCTAGAAGAATCGTAGAAAATGGGGCTGGAACTGGATGAACAGTTTACCCACCTTTATCATCTAATATTGCTCATGGGGGTAGATCAGTAGATTTAGCTATTTTTTCGCTTCATTTAGCTGGTATTTCATCTATTTTAGGAGCTATTAATTTTATTACTACAATTATTAATATACGATTAAATAATTTATCATTTGATCAAATACCTTTATTTGTGTGAGCTGTAGGTATTACTGCATTTCTTTTATTATTATCTTTACCTGTTTTAGCAGGAGCTATTACTATATTATTAACAGACCGAAATTTAAATACTTCCTTTTTTGATCCTGCCGGAGGAGGAGACCCAATTTTATACCAACATTTATTT
>RRGCO537-15|Lascoria
AACATTATATTTTATTTTTGGAATTTGAGCAGGTATAGTAGGAACTTCCTTAAGATTATTAATTCGAGCTGAATTAGGAAACCCCGGATCTTTAATTGGAGATGATCAAATTTATAATACCATTGTTACTGCCCATGCTTTTATTATAATTTTTTTTATAGTTATACCTATTATAATTGGAGGTTTTGGTAATTGATTAATTCCTCTTATATTAGGAGCACCTGATATAGCTTTCCCTCGAATAAATAACATAAGTTTTTGATTACTCCCCCCATCTTTAACTTTATTAATTTCAAGAAGAATTGTAGAAAACGGAGCAGGAACAGGATGAACAGTTTACCCCCCACTTTCATCTAATATTGCTCACGGAGGAAGATCTGTAGATTTAGCTATTTTTTCATTGCATTTAGCGGGAATCTCTTCAATTTTAGGAGCAATTAATTTTATTACCACAATTATTAATATACGATTAAATAATTTATCCTTTGATCAAATACCCTTATTTGTTTGAGCTGTAGGAATTACAGCATTTTTATTATTACTTTCTTTACCAGTTTTAGCAGGAGCTATTACTATACTCTTAACTGATCGAAATTTAAATACCTCTTTTTTTGATCCTGCTGGAGGAGGAGATCCTATTTTATATCAACATTTATTT
>RRGCO519-15|Cryptocala
AACATTATATTTTATTTTTGGTATTTGAGCTGGAATAGTAGGAACTTCATTAAGATTATTAATTCGAGCCGAATTAGGAAATCCTGGTTCTTTAATTGGTGATGATCAAATTTATAATACTATTGTTACAGCACATGCTTTTATTATAATTTTTTTTATAGTTATACCTATTATAATCGGAGGATTTGGTAATTGACTTGTTCCTCTTATATTAGGAGCCCCAGATATAGCTTTCCCTCGAATAAATAATATAAGTTTTTGACTTCTTCCCCCCTCTTTAACTCTTTTAATTTCGAGTAGAATTGTAGAAAATGGAGCAGGTACAGGATGAACAGTATATCCCCCACTTTCATCTAATATTGCTCATGGGGGTAGATCTGTAGATTTAGCTATTTTCTCCCTTCATTTAGCTGGTATTTCTTCAATTTTAGGGGCTATTAATTTCATTACTACAATTATTAATATACGATTAAATAGTTTATCTTTTGATCAAATACCATTATTTATTTGAGCGGTAGGAATTACAGCATTTTTATTATTATTATCTTTACCTGTTTTAGCTGGAGCTATTACTATACTTTTAACTGATCGAAATTTAAATACATCTTTTTTTGATCCAGCAGGAGGGGGTGATCCTATTTTATATCAACATTTATTT
>RRMFG2355-15|Melanoplus
CACCTTATACTTTATATTTGGAGCATGAGCTGGAATAGTAGGAACTTCTATAAGAATAATTATTCGAGCAGAACTAGGACAACCAGGATCTCTAATTGGAGATGACCAAATCTATAATGTAATTATTACAGCCCACGCATTTGTAATAATTTTCTTTATAGTAATGCCTATTATAATTGGAGGATTTGGTAATTGACTTGTACCATTAATAATTGGAGCACCAGATATAGCTTTTCCACGAATAAATAATATAAGTTTTTGACTTTTACCACCATCACTAACCCTTTTACTTTCCTCATCTATGGTTAATAATGGAGCTGGTACAGGATGAACAGTTTACCCCCCACTCGCTGGGGCGATTGCACATGGAGGAGTGTCAGTTGATTTAGCTATTTTCTCTCTTCACTTAGCTGGTGTTTCATCAATTCTAGGAGCAGTTAATTTTATTACAACAGCAATTAATATACGATCAGAAAGAATAACATTAGACCAAACACCATTATTTGTTTGATCAGTAGCTATTACAGCACTTCTTTTATTATTATCACTTCCTGTTCTAGCAGGAGCTATTACAATATTATTAACTGATCGAAATTTAAATACATCATTCTTTGACCCTGCGGGAGGAGGTGACCCAATTTTATATCAACATTTATTT
>RRGCO473-15|Anania
AACATTATATTTTATTTTTGGAATTTGAAGAGGAATAGTTGGAACATCTTTAAGTTTATTAATTCGAGCTGAATTAGGTAATCCTGGATCCTTAATTGGAGATGATCAAATTTATAATACAATTGTTACAGCCCATGCATTTATTATAATTTTTTTTATAGTTATACCTATTATAATTGGGGGGTTTGGGAATTGATTAGTCCCTCTTATATTAGGAGCCCCTGATATAGCATTTCCACGAATAAATAACATAAGATTTTGATTACTTCCACCTTCTTTAACTCTTCTAATTTCAAGAAGTATTGTAGAAAATGGAGCAGGAACTGGATGAACTGTTTATCCCCCTCTTTCATCAAACATTGCTCATGGAGGAAGATCAGTAGATTTAGCAATCTTTTCTTTACATTTAGCTGGTATTTCTTCAATTTTAGGAGCAATTAATTTTATTACTACAATTATTAATATACGAATTAATGGATTATCTTTCGACCAAATACCATTATTTGTATGAGCAGTAGGAATTACAGCTTTATTATTACTACTATCTCTTCCTGTATTAGCTGGTGCTATTACCATATTATTAACTGACCGAAATTTAAATACATCTTTTTTTGATCCTGCTGGTGGAGGAGATCCAATCTTATACCAACATCTATTT
>RRGCO298-15|Microcrambus
AACGTTATATTTTATTTTTGGAATTTGAGCAGGGATAGTTGGAACTTCTTTAAGTTTATTAATTCGTGCAGAATTAGGAAACCCAGGATTTTTAATTGGAGATGATCAAATTTACAATACTATTGTTACAGCTCATGCCTTTATTATAATTTTTTTTATAGTTATACCAATTATAATTGGAGGATTTGGAAATTGATTAGTACCTTTAATATTAGGGGCTCCTGATATAGCTTTCCCACGAATAAATAATATAAGATTTTGATTATTACCCCCCTCTTTAATATTATTAATTTCAAGAAGAATTGTAGAAAATGGAGCTGGAACAGGATGAACAGTTTACCCTCCCCTCTCATCTAACATTGCTCATGGGGGAAGATCAGTTGACTTAGCAATTTTCTCATTACATTTAGCTGGAATTTCTTCAATTTTAGGGGCCATTAATTTTATTACTACAATTATTAACATACGAATTAATGGACTATCATTTGATCAAATACCATTATTTGTGTGATCAGTAGGAATTACTGCTTTACTTTTACTTTTATCCCTACCTGTTTTAGCAGGTGCTATTACTATACTTTTAACGGATCGAAATTTAAATACTTCTTTTTTTGATCCTGCTGGAGGAGGTGATCCTATTTTATACCAACATTTATTT
>RRMFI4058-15|Maliattha
AACTTTATATTTTATTTTTGGTATTTGAGCAGGAATAGTTGGAACTTCATTAAGATTACTAATTCGAGCTGAATTAGGAACCCCCGGATCTTTAATTGGAGATGACCAAATTTATAATACTATTGTGACAGCTCATGCATTTATTATAATTTTTTTTATAGTAATACCTATTATAATTGGAGGTTTTGGAAATTGACTTATTCCTTTAATATTAGGAGCTCCTGATATAGCTTTCCCACGAATAAATAATATAAGTTTTTGATTATTACCCCCATCATTAACTCTTTTAATTTCTAGAAGAATTGTAGAAAATGGTGCAGGAACAGGATGAACGGTTTACCCCCCCCTTTCATCTAATATTGCTCATGGAGGAAGATCAGTAGATTTAGCTATTTTCTCCTTACATTTAGCTGGAATTTCATCAATTTTAGGAGCTATTAATTTTATTACTACAATTATTAATATACGATTAAATAATTTATATTTTGATCAAATACCATTATTTATTTGAGCAGTAGGAATTACTGCATTTTTATTACTACTTTCTCTTCCTGTATTAGCTGGTGCTATTACAATATTATTAACTGATCGTAATTTAAATACATCTTTTTTTGATCCTGCTGGAGGAGGAGATCCTATTCTTTATCAACACTTATTT
>RRGCO276-15|Desmia
AACTTTATATTTTATTTTTGGTATTTGATCTGGAATAGTAGGTACTTCATTAAGTTTATTAATTCGTGCTGAATTAGGAAATCCCGGATCTTTAATTGGAGATGATCAAATTTATAATACTATCGTAACAGCTCATGCCTTTATTATAATTTTTTTTATGGTTATACCTATTATAATTGGCGGATTTGGAAATTGATTAGTGCCTTTAATATTAGGTGCTCCTGATATAGCTTTCCCTCGAATAAATAATATAAGATTCTGATTACTACCTCCTTCATTAACTTTACTAATTTCCAGAAGAATTGTAGAAAATGGAGCAGGAACTGGATGAACAGTGTACCCCCCACTTTCATCTAATATTGCTCATGGAGGAAGATCTGTTGATTTAGCTATTTTTTCACTACATTTAGCTGGAATTTCTTCAATTTTAGGTGCAATTAATTTTATTACAACTATTATTAATATACGAATTAATGGATTATCATTCGATCAAATACCTTTATTTGTATGAGCTGTAGGAATTACAGCATTATTACTATTACTTTCTTTACCAGTTTTAGCAGGTGCAATTACAATACTTTTAACTGATCGTAATTTAAATACTTCATTTTTTGATCCAGCAGGTGGAGGTGATCCAATTCTCTATCAACATTTATTT
>RRGCO252-15|Zanclognatha
AACATTATATTTTATTTTTGGAATTTGAGCAGGAATAGTTGGAACCTCTTTAAGTTTATTAATTCGAGCTGAATTAGGAAATCCTGGATCTTTAATTGGAGATGATCAAATTTATAATACTATTGTTACAGCTCATGCTTTTATTATAATTTTTTTTATAGTTATACCTATTATAATTGGAGGATTTGGTAATTGATTAGTTCCTTTAATATTAGGAGCCCCTGATATAGCTTTTCCTCGAATAAATAATATAAGTTTTTGACTCCTACCCCCCTCATTAACTTTATTAATTTCAAGAAGAATTGTAGAAAATGGAGCAGGAACAGGATGAACAGTTTACCCCCCACTTTCATCTAATATTGCACATGGAGGAAGATCAGTTGATTTAGCTATTTTTTCATTACATTTAGCTGGAATCTCATCAATTTTAGGTGCTATCAATTTTATTACTACAATTATTAATATACGACTAAATAATTTATCATTTGATCAGATACCTTTATTTGTTTGAGCTGTAGGAATTACTGCATTTTTATTATTACTTTCATTACCAGTTTTAGCAGGTGCCATTACTATACTTTTAACTGATCGAAATTTAAATACATCTTTTTTTGATCCTGCTGGAGGAGGAGACCCTATTTTATACCAACATTTATTT
>RRGCO430-15|Acleris
AACGTTATATTTCATTTTTGGTATTTGAGCAGGTATAGTTGGAACTTCTTTAAGATTATTAATTCGAGCAGAACTAGGAAACCCCGGATCATTAATTGGTGATGATCAAATTTATAATACTATTGTAACAGCTCATGCATTTATTATAATTTTTTTTATAGTAATACCTATTATAATTGGAGGATTTGGTAATTGATTAGTACCTTTAATATTAGGAGCCCCAGATATAGCTTTCCCACGAATAAATAATATAAGTTTTTGATTACTACCCCCCTCTATTATACTTTTAATCTCAAGAAGAATTGTTGAAAATGGAGCAGGAACAGGATGAACGGTTTACCCCCCCCTTTCATCTAATATTGCCCATAGCGGAAGTTCTGTTGATTTAGCTATTTTCTCTTTACATTTAGCTGGTATTTCATCAATTTTAGGAGCAGTAAATTTTATTACCACAATTATTAATATACGACCTAATAATATATCTTTAGATCAAATACCCTTATTTGTGTGAGCTGTCGGAATTACTGCTTTATTGCTCCTTTTATCTTTACCTGTATTAGCTGGTGCTATTACTATATTATTAACTGATCGAAATTTAAATACATCATTTTTTGACCCTGCTGGAGGAGGAGATCCAATTTTATATCAACATTTATTT
>RRGCO600-15|Scopula
AACATTATATTTTATTTTTGGAATTTGAGCAGGTATAGTAGGAACTTCTCTAAGATTGTTAATTCGAGCAGAATTAGGAAATCCTGGATCTTTAATTGGAGATGATCAAATTTATAATACTATTGTTACAGCACATGCTTTTATTATAATTTTTTTTATAGTTATACCAATTATAATTGGAGGATTTGGAAATTGATTAGTTCCATTAATATTAGGAGCTCCAGATATAGCATTTCCTCGAATAAATAATATAAGATTTTGACTTCTACCCCCATCATTAACTTTATTAATTTCGAGAAGAATTGTAGAAAATGGAGCAGGAACCGGATGAACAGTATATCCTCCACTATCTTCTAATATTGCTCACGGTGGAAGTTCAGTAGATTTAGCAATTTTTTCATTACATTTAGCTGGAATTTCATCAATTTTAGGAGCTATTAATTTTATTACAACTATTATCAATATACGATTAAATAATATATCTTTTGATCAATTGCCATTATTTGTATGAGCAGTAGGTATTACAGCATTTTTACTTTTATTATCTTTACCAGTATTAGCAGGAGCTATTACTATATTACTAACTGATCGAAATTTAAATACCTCATTTTTTGATCCTGCTGGTGGAGGAGATCCAATTTTATACCAACATTTATTT
>RRGCO086-15|Triaenodes
AACACTATATTTTATTTTTGGTGCTTGATCTGGATTACTAGGAACATCTCTAAGAGTAATAATTCGAACTGAATTAGGTTCAGTAGGGTCATTAATTAAAAATGATCAAATTTATAATGTAATGGTTACTGCTCATGCTTTTATTATAATTTTTTTTATAGTGATACCTATAATAATTGGAGGATTTGGAAATTGACTAGTTCCTTTAATACTAAGATGTCCTGATATAGCTTTTCCTCGAATAAATAATATAAGATTTTGATTACTTCCACCATCTTTAAATTTTCTTTTATTAAGAAGATTAGTAGAAAGAGGAACAGGAACTGGTTGAACTGTTTATCCTCCACTTGCAAGAACAGTAGGACACATAGGAAGTTCTGTGGATTTATCAATTTTTTCTCTTCATATAGCTGGTATCTCTTCTATTTTAGGAGCTATTAATTTTATTACCACTTGTATAAGAATAAAACCAATAGGTATAAGTTTAGATCAAATACCCTTATTTGTTTGATCAGTTTTAATTACTGCATTATTACTTCTATTATCTTTACCAGTCTTAGCAGGAGCTATTACGATATTATTAACAGATCGTAATCTTAATACATCTTTTTTTGATCCTGCCGGGGGAGGAGACCCTATTTTATACCAACATTTATTT
>RRGCO236-15|Clostera
TACTTTATATTTTATTTTTGGAATCTGAGCAGGAATAGTTGGAACTTCATTAAGTTTACTAATTCGAGCAGAATTAGGAAATCCTGGATCTTTAATTGGTGATGATCAAATTTATAATACTATTGTTACAGCTCATGCATTTATTATAATTTTTTTTATAGTAATACCTATTATAATTGGAGGATTTGGAAATTGATTAATCCCATTAATATTAGGAGCCCCAGATATAGCTTTCCCACGAATAAACAATATAAGTTTTTGACTTCTTCCCCCCTCTTTAACTCTACTTATTTCAAGTAGAATTGTAGAAAATGGAGCAGGAACAGGATGAACTGTGTACCCCCCACTTTCATCTAATATTGCCCATGGAGGTAGATCAGTAGATTTAGCTATTTTCTCCCTTCATTTAGCCGGTATTTCTTCAATTTTAGGAGCTATTAATTTTATTACCACTATTATTAATATACGACTTAATAGTATATCATTTGATCAAATACCTCTTTTTGTTTGAGCTGTTGGTATTACAGCTTTTCTTTTATTATTATCTCTACCTGTTTTAGCTGGAGCAATTACTATATTATTAACAGATCGTAACTTAAATACTTCATTTTTTGACCCTGCTGGAGGAGGAGATCCAATTTTATATCAACACTTATTT
>RRMFG2783-15|Clepsis
TACATTATATTTTATTTTTGGAATTTGAGCAGGTATAGTAGGAACATCATTAAGATTACTAATTCGAGCTGAATTAGGAAATCCAGGATCATTAATTGGAGATGATCAAATTTATAATACTATTGTTACAGCTCATGCTTTTATTATAATTTTTTTTATAGTTATACCTATTATAATCGGAGGATTTGGAAATTGATTAGTTCCTTTAATATTAGGAGCACCTGATATAGCTTTCCCACGTATAAATAATATAAGATTTTGACTTCTTCCACCCTCTATTATATTATTAATTTCAAGAAGAATCGTAGAAAATGGAGCAGGTACAGGATGAACAGTATACCCCCCACTTTCATCTAATATCGCTCATAGAGGAAGATCAGTAGATTTAGCTATTTTTTCCCTACATTTAGCCGGAATTTCATCAATTTTAGGAGCTGTAAACTTTATTACAACTATTATTAATATACGACCAAATAATATATCATTAGATCAAATACCTTTATTTGTTTGATCTGTAGCAATTACAGCTCTTTTATTACTTTTATCATTACCTGTATTAGCTGGAGCTATTACTATATTATTAACAGATCGAAATTTAAATACGTCATTTTTTGACCCTGCAGGAGGTGGAGATCCAATTTTATATCAACATTTATTT
>RRGCO055-15|Phalaenophana
AACATTATATTTTATTTTTGGAATTTGAGCAGGAATAGTTGGTACTTCTTTAAGATTACTAATTCGAGCTGAATTAGGAAACCCAGGATCTTTAATTGGAGATGATCAAATTTACAATACTATTGTTACCGCTCATGCTTTTATTATAATTTTTTTCATAGTTATACCTATTATAATTGGAGGATTTGGTAATTGATTAGTTCCTCTTATATTAGGAGCCCCTGATATAGCTTTCCCACGAATAAATAATATAAGTTTTTGATTGTTACCCCCATCTCTAACATTATTAATTTCAAGAAGTATTGTAGAAAATGGAGCAGGAACAGGTTGAACAGTGTACCCCCCACTTTCATCTAATATTGCCCATGGAGGTAGTTCTGTTGATTTAGCTATTTTTTCTTTACATTTAGCAGGAATTTCTTCAATTTTAGGAGCTATTAACTTTATTACAACAATTATTAACATACGATTAAATAATTTATCTTTCGATCAAATACCTTTATTTATTTGAGCTGTAGGAATTACAGCATTCTTATTATTACTTTCTCTACCAGTTTTAGCAGGAGCTATTACTATACTTTTAACTGATCGAAATTTAAATACATCTTTTTTTGATCCTGCAGGAGGAGGTGATCCAATTTTATATCAACATTTATTT
>RRGCO747-15|Synchlora
GACATTATATTTCATTTTTGGAATTTGAGCCGGAATAATCGGAACTTCTTTAAGACTTTTAATTCGAGCTGAATTAGGAAACCCTGGGTCTTTAATTGGAGATGATCAAATTTATAATACTATCGTTACTGCCCATGCTTTTATTATAATTTTTTTTATAGTAATACCAATTATAATTGGGGGATTTGGAAATTGACTAGTTCCTTTAATATTAGGTGCTCCTGATATAGCATTCCCACGAATAAATAATATAAGATTTTGACTACTCCCCCCTTCAATTATACTTTTAATTTCGAGTAGTATTGTAGAAAATGGAGCTGGAACTGGATGAACAGTTTACCCCCCTCTATCTTCAAACATTGCTCACGGGGGAAGATCTGTAGATCTCGCAATTTTTTCTCTACATTTAGCGGGAATTTCATCAATTTTAGGGGCAATTAATTTTATTACAACAATTATTAATATACGATTAAATAACATATCATTTGATCAAATACCCCTATTTGTATGAGCTGTGGGAATTACAGCTTTCTTATTATTACTATCTTTACCAGTATTAGCAGGAGCTATTACAATATTATTAACAGATCGAAATTTAAATACATCATTTTTTGACCCTGCTGGAGGAGGAGATCCAATTTTATATCAACACTTATTC
>RRMPC946-15|Cheumatopsyche
AACTCTTTATTTTATTTTCGGAATTTGATCTGGATTAGTAGGATCCTCTTTAAGATTCCTTATTCGAATTGAACTTAGAACTCCTGGGTCTTTAATTGGAAATGACCAAATTTATAATGTAATTGTCACTTCTCATGCATTTATTATAATTTTCTTTATAGTTATACCCATTATAATTGGAGGATTTGGAAATTGATTAGTTCCTTTAATATTAGGATCCCCAGATATAGCTTTCCCTCGAATAAATAATTTAAGATTTTGATTTTTACCTCCTTCATTACTCCTTCTAATTTTAAGAAGAATAATAAATTCAGGGGCTGGCACAGGTTGAACTGTTTACCCTCCTCTATCATCAAATCTATCTCACCTTGGGAGATCAGTAGATTTAACTATTTTCTCTCTTCATTTAGCTGGTATCTCATCAATTCTAGGAGCAATTAACTTTATTACTACATCTTTTAACATAAAAATTAATAAATTAAATTATGAAATTCTTCCTCTCTTTGTTTGATCAGTAGCCATTACTGCCATTCTACTTCTATTATCCCTGCCTGTTTTAGCCGGCGCAATTACTATATTACTAACAGATCGTAATTTAAATACATCTTTTTTTGACCCAGCAGGAGGGGGAGACCCTATTTTATATCAACATTTATTT
>RRSSC7811-15|Nehalennia
TACTCTCTATCTAATATTTGGTGCATGAGCAGGTATAGTAGGTACTGCATTAAGTATATTAATTCGAATTGAATTAGGTCAACCAGGATCTTTAATTGGAGATGATCAAATTTACAATGTAATTGTAACTGCACACGCATTCGTTATAATTTTCTTTATAGTAATACCAATCATAATCGGGGGATTTGGAAACTGACTGGTTCCCTTAATATTAGGTGCTCCTGATATAGCTTTTCCACGACTAAATAATATAAGATTTTGATTATTACCTCCGTCATTAACCCTACTTCTAGCAAGAAGTCTAGTAGAAAGAGGGGCTGGTACAGGATGAACTGTATATCCACCCTTAGCTGGAGCTATTGCCCATGCAGGAGGGTCTGTAGATTTAACAATTTTCTCATTACACCTAGCAGGTGTATCATCTATCCTAGGAGCTATTAATTTTATTACAACAGTAATTAACATAAAATCTCCTGGTATAAAGTTAGACCAAATACCATTATTCGTTTGAGCAGTAGTAATTACTGCAGTATTACTATTATTATCATTACCTGTACTTGCAGGAGCAATTACAATACTTTTGACTGACCGTAATATTAATACCTCATTTTTTGACCCAGCAGGGGGGGGAGACCCTATTCTCTATCAACATTTATTT
>RRGCO085-15|Ceraclea
AACTTTATATTTTATTTTTGGTGTTTGGTCAGGACTATTAGGAACATCTCTAAGAGTACTAATTCGAACAGAACTGGGAACTCTTGGATCTTTAATTAAAAATGATCAAATTTATAATGTTTTAGTTACTGCACATGCTTTTATTATGATTTTTTTTATAGTGATGCCAATTATAATTGGCGGGTTTGGAAACTGATTAGTTCCTTTAATATTGGGAGCTCCAGATATAGCCTTTCCTCGAATAAATAACATAAGATTTTGGTTACTCCCTCCTTCATTAAATTTTTTACTTTTAAGAAGAATAGTGGAAAGAGGGACTGGAACAGGTTGAACTGTTTACCCCCCTTTAGCTAGAAATATCGCTCATATGGGCAGATCAGTTGATTTATCAATTTTTTCTTTACATATAGCAGGAATTTCATCTATTTTAGGAGCAATTAATTTTATTACAACTATTATAAGAATAAAACCTAAAAGAATATTATTAGATCAAATACCCTTATTTGTATGATCTGTGGGAATTACAGCTTTATTATTATTGTTATCTTTACCAGTTCTAGCCGGTGCTATTACTATACTTTTAACTGATCGAAATTTAAATACCTCTTTCTTTGACCCTGCTGGGGGAGGAGACCCAATTTTATACCAACACTTATTT
>RRGCO202-15|Tricholita
AACATTATATTTTATTTTTGGTATTTGAGCCGGAATAGTAGGAACCTCTTTAAGATTACTTATTCGAGCTGAATTAGGTAATCCTGGTTCCTTAATTGGAGATGATCAAATTTATAATACTATTGTCACAGCTCATGCTTTCATTATAATTTTTTTTATAGTTATACCTATTATAATTGGAGGATTTGGAAATTGACTTGTACCTTTAATATTAGGGGCCCCAGATATAGCTTTTCCTCGAATAAATAATATAAGTTTTTGACTTCTTCCCCCCTCTTTAACTTTATTAATTTCAAGTAGAATTGTAGAAAATGGGGCAGGAACAGGATGAACAGTTTATCCCCCACTTTCTTCTAACATTGCTCATGGCGGAAGATCTGTTGATTTAGCTATTTTTTCCCTTCATCTTGCAGGAATTTCCTCTATTTTAGGAGCTATTAATTTTATCACCACAATTATTAATATACGATTAAATAGCTTATCTTTTGATCAAATACCTTTATTTATTTGAGCTGTAGGAATTACTGCATTTTTATTATTATTATCATTACCAGTATTAGCTGGAGCTATTACTATACTATTAACAGATCGAAATTTAAATACATCTTTTTTTGATCCTGCAGGAGGAGGAGATCCAATTTTATATCAACATTTATTT
>RRGCO128-15|Olethreutes
AACGTTATATTTTATTTTTGGTGTTTGAGCTGGAATAATTGGTACTTCCTTAAGATTATTAATTCGAGCAGAATTAGGAAATCCTGGCTCATTAATTGGAGATGATCAAATTTATAATACTATTGTAACTGCCCATGCTTTTATTATAATTTTTTTTATAGTTATACCCATTATAATTGGTGGTTTTGGTAATTGATTAGTACCATTAATATTAGGAGCTCCTGATATAGCTTTCCCACGAATAAATAACATAAGATTTTGATTATTACCCCCCTCCATCATATTATTAATCTCAAGCAGAATTGTAGAAAATGGAGCAGGAACAGGATGAACAGTTTATCCCCCACTTTCATCAAATATTGCCCATAGTGGCAGATCTGTAGATCTTGCTATTTTTTCACTACATTTAGCTGGAATTTCATCAATTTTAGGAGCTGTTAATTTTATTACAACCATTATTAATATACGACCTAATAATATATCATTAGACCAAATACCCCTATTTATTTGAGCTGTAGGAATTACAGCTTTATTATTACTTCTTTCTTTACCAGTATTAGCTGGAGCTATTACTATATTATTAACCGATCGAAATTTAAATACATCATTTTTTGATCCAGCTGGTGGAGGTGATCCTATTTTATATCAACATTTATTT
>RRGCO250-15|Phragmatobia
AACATTATATTTCATTTTTGGAATTTGAGCAGGAATAGTAGGAACCTCATTAAGTTTACTAATTCGAGCAGAATTAGGAACTCCAGGATCTTTAATTGGAGATGATCAAATTTATAATACTATTGTTACAGCTCATGCCTTTATTATAATTTTTTTTATAGTTATACCAATCATAATTGGAGGTTTTGGTAATTGATTAATTCCTTTAATATTAGGAGCCCCCGATATAGCTTTCCCCCGAATAAATAATATAAGTTTTTGACTTTTACCCCCATCTTTAACTTTATTAATCTCAAGAAGAATTGTAGAAAATGGAGCAGGAACTGGGTGAACTGTTTATCCCCCCCTTTCATCTAATATTGCTCATGGTGGTAGTTCTGTTGATTTAGCTATTTTTTCTTTACATTTAGCAGGAATCTCTTCAATTTTAGGAGCTATTAATTTTATTACTACAATTATTAATATACGATTAAATAATATATCATTTGATCAAATACCTTTATTTGTTTGAGCAGTAGGAATTACAGCTTTCTTACTTCTCCTCTCTTTACCTGTTTTAGCAGGTGCTATCACCATACTTTTAACAGATCGAAATTTAAATACATCATTTTTTGACCCTGCTGGAGGAGGAGATCCTATTCTTTATCAACATTTATTT
>RRGCO652-15|Orgyia
AACTTTATATTTTATTTTTGGAATTTGAGCTGGTATAATTGGAACTTCCATAAGATTATTAATTCGAGCAGAATTGGGAAACCCAGGTTCATTAATTGGGAATGATCAAATTTATAATACCATTGTAACTGCTCACGCCTTTGTTATAATTTTTTTCATAGTTATACCAATTATAATTGGAGGATTTGGTAATTGATTAGTCCCCCTTATACTTGGAGCCCCTGATATAGCTTTCCCCCGAATAAATAACATAAGATTTTGACTTCTACCCCCCTCTTTAATTCTTTTAATTTCAAGAAGAATTGTAGAAAATGGAGCAGGAACTGGATGAACAGTTTACCCACCCCTCTCTTCCAATATCGCTCACGGGGGAAGATCAGTAGATTTAGCTATTTTCTCACTTCATTTAGCAGGAATTTCATCTATTCTAGGAGCAATTAACTTTATTACCACAATTATTAATATACGATTAAATAATTTATCTTTTGATCAAATACCCCTATTTGTATGAGCTGTTGGAATTACAGCATTTTTATTACTTCTTTCACTCCCAGTTTTAGCAGGAGCAATTACTATATTATTAACTGATCGTAATTTAAATACATCATTCTTTGACCCTGCGGGAGGAGGAGATCCTATTTTATACCAACACTTATTT
>RRGCO691-15|Horisme
AACATTATATTTTATCTTTGGAATTTGAGCTGGAATAGTCGGAACTTCCTTAAGTCTATTAATTCGAGCTGAATTAGGTACCCCTGGATCTTTAATTGGAGACGATCAAATTTATAATACTATTGTAACAGCTCATGCTTTTATTATAATTTTTTTTATAGTAATACCAATTATAATTGGAGGATTTGGAAATTGATTAGTTCCTTTAATGTTAGGAGCTCCTGATATAGCTTTCCCTCGAATAAATAATATAAGATTTTGATTACTACCTCCCTCTATTACATTATTAATTTCCAGTAGAATTGTTGAAAATGGAGCTGGAACTGGATGAACTGTATACCCCCCTTTATCTTCTAATATTGCCCATGGAGGAAGTTCTGTCGATCTAGCTATCTTCTCCTTACATTTAGCTGGTATTTCATCTATTCTAGGTGCAATTAATTTTATCACTACAATTATTAATATACGATTAAATAATATATATTTTGATCAATTACCTTTATTTGTATGAGCTGTAGGAATTACAGCTTTTTTACTTCTTCTTTCTTTACCAGTATTAGCTGGAGCTATTACAATATTATTAACAGATCGAAATTTAAATACATCTTTTTTTGATCCTGCTGGAGGAGGAGATCCTATTTTATATCAACATTTATTT
>RRGCO336-15|Cabera
AACTTTATATTTTATTTTTGGAATTTGAGCAGGAATAGTAGGAACATCATTAAGTTTATTAATTCGAGCTGAATTAGGAAATCCAGGATCTTTAATCGGAGATGATCAAATTTATAATACTATTGTTACTGCACATGCTTTTATTATAATTTTTTTTATAGTTATACCAATTATAATTGGAGGATTTGGTAATTGATTAGTACCTTTAATACTTGGAGCTCCAGATATAGCATTCCCACGAATAAATAATATAAGATTTTGATTACTACCCCCTTCAATTACATTATTAATTTCTAGAAGAATTGTAGAAAATGGGGCAGGAACAGGATGAACAGTTTATCCTCCTCTATCTTCTAATATTGCTCATGGAGGAAGTTCTGTTGATTTAGCTATTTTTTCATTACATTTAGCAGGAATCTCTTCAATTTTAGGAGCTATTAATTTTATTACAACGATTATTAATATACGATTAAATAATCTTTCATTTGATCAAATACCTTTATTTGTATGAGCTGTAGGTATTACAGCATTTTTATTACTTTTATCATTACCTGTTTTAGCTGGAGCTATTACAATATTATTAACAGACCGAAATTTAAATACTTCATTTTTTGATCCTGCTGGAGGAGGAGATCCTATTCTCTATCAACATTTATTT
>RRGCO271-15|Renia
AACTTTATATTTTATTTTTGGAATTTGAGCAGGTATAGTAGGAACTTCCTTAAGATTATTAATTCGAGCTGAATTAGGTAATCCAGGATCATTAATTGGAGATGATCAAATTTATAATACTATTGTTACAGCTCATGCTTTTATTATAATTTTTTTTATAGTAATACCTATTATAATTGGAGGTTTTGGTAATTGACTTGTACCTCTTATATTAGGAGCCCCTGATATAGCTTTCCCTCGAATAAATAATATAAGTTTTTGACTTCTCCCCCCATCTTTAACTTTATTAATTTCAAGAAGAATTGTAGAAAATGGAGCAGGAACAGGATGAACAGTTTACCCCCCACTTTCATCTAACATTGCCCATAGAGGAAGATCAGTTGATTTAGCTATTTTTTCATTACATTTAGCTGGTATTTCTTCAATCTTAGGAGCTATTAACTTTATTACCACTATTATTAATATACGATTAAATAATTTATCATTTGATCAAATACCTTTATTTGTTTGAGCCGTAGGTATTACAGCATTTTTATTATTACTATCATTACCTGTTTTAGCAGGAGCTATTACTATACTCTTAACTGATCGAAATTTAAATACATCTTTTTTTGATCCTGCTGGAGGGGGAGACCCTATCTTATATCAACATTTATTT
>RRMFE2992-15|Trichodezia
AACTTTATACTTTATTTTTGGAATTTGAGCAGGTATAATTGGCACTTCCTTAAGACTTTTAATTCGAGCTGAGTTAGGAAATCCTGGGTCTTTAATTGGAGATGACCAAATTTATAACACAATTGTTACAGCCCATGCCTTTATTATAATTTTTTTCATAGTTATACCCATTATAATTGGGGGATTTGGAAATTGATTAGTACCTTTAATACTTGGAGCCCCTGATATAGCATTCCCCCGAATAAATAATATAAGATTTTGACTTTTACCTCCTTCAATTACTTTATTAATCTCAAGTAGAATTGTAGAAAATGGAGCAGGAACTGGATGAACCGTTTACCCCCCTCTTTCCTCAAATATTGCCCATGGAGGTAGATCAGTAGACTTAGCTATTTTTTCTTTACATTTAGCGGGAATTTCTTCAATTTTAGGAGCAATTAATTTTATTACCACTATTATTAACATACGATTAAATAATATATTCTTTGACCAATTACCTCTATTTGTCTGAGCTGTTGGAATTACAGCTTTTTTATTATTACTATCTTTACCAGTTTTAGCCGGAGCAATTACTATATTATTAACTGATCGAAATTTAAATACTTCTTTTTTTGATCCCGCAGGAGGAGGAGACCCTATTCTTTACCAACACTTATTT
>RRGCO561-15|Phalaenostola
AACATTATATTTTATTTTTGGAATTTGAGCAGGTATAGTTGGAACTTCTTTAAGATTATTAATTCGAGCTGAATTAGGAAATCCTGGATCTTTAATTGGAGATGATCAAATTTATAATACTATTGTAACAGCTCATGCCTTTATTATAATTTTCTTTATAGTTATACCTATTATAATTGGAGGATTTGGTAATTGATTAGTTCCTCTAATATTAGGAGCCCCTGATATAGCTTTTCCTCGAATAAATAATATAAGTTTTTGACTCCTCCCCCCCTCACTAACTTTATTAATTTCAAGAAGAATTGTAGAAAATGGAGCTGGTACAGGATGAACAGTATACCCCCCACTTTCATCTAATATTGCCCATAGAGGAAGCTCAGTAGACTTAGCTATTTTTTCATTACATTTAGCAGGAATCTCATCAATTTTAGGAGCTATTAATTTTATTACTACAATTATTAATATACGATTAAATAATTTATCTTTTGATCAAATACCTTTATTTGTGTGAGCTGTAGGAATTACAGCATTTTTATTATTACTTTCACTACCAGTTTTAGCAGGAGCTATTACAATACTTCTAACAGATCGAAATCTAAATACATCTTTTTTTGATCCTGCAGGAGGAGGAGACCCTATTTTATACCAACATTTATTT
>RRGCO300-15|Argyresthia
AACATTATACTTTATTTTTGGAATTTGATCTGGTATAGTAGGAACATCATTAAGATTATTAATTCGAGCAGAATTAGGTAATCCAGGATCCTTAATTGGAGATGATCAAATTTATAATACTATTGTAACTGCTCATGCATTTATTATAATTTTTTTTATAGTTATACCTATTATAATTGGAGGATTTGGAAATTGATTAGTACCTTTAATATTAGGAGCACCTGATATAGCTTTCCCACGAATAAATAATATAAGATTTTGATTACTTCCTCCTTCATTAATATTATTAATTTCAAGAAGAATTGTTGAAAATGGAGCAGGAACAGGATGAACAGTATACCCCCCACTTTCATCTAATATTGCTCATAGAGGAAGTTCTGTAGATATAGCTATTTTTTCTTTACATTTAGCAGGAATTTCCTCTATTTTAGGAGCAATTAATTTTATTACTACTATCATTAATATAAAAAATAATAGAATAAATTTTGATCAAATACCACTATTTATTTGAGCAGTAAAAATTACTGCAATTTTATTATTACTATCTTTACCTGTTTTAGCAGGTGCTATTACTATATTATTAACAGATCGAAATTTAAATACTTCATTTTTTGATCCATCAGGAGGTGGAGATCCTATTTTATATCAACATTTATTT
>RRGCO534-15|Limnaecia
AACTTTATATTTTATTTTTGGAATTTGATCTGGTATAGTAGGAACCTCTCTTAGTTTATTAATTCGAGCAGAATTAGGTAACCCTGGATCTTTAATTGGAGATGATCAAATTTATAATACTATTGTAACAGCTCATGCTTTTATTATAATTTTTTTTATAGTTATACCAATTATAATTGGAGGATTTGGAAATTGACTTATTCCTTTAATATTAGGAGCCCCTGATATGGCTTTTCCACGAATAAATAATATAAGATTTTGATTATTACCCCCCTCCTTAACTTTATTAATCTCAAGAAGAATTGTAGAAACTGGAGCTGGAACTGGATGAACAGTATATCCCCCTTTATCATCAAATATTGCTCATGGTGGAAGTTCAGTAGATCTAGCAATTTTTTCTTTACACTTAGCTGGAATTTCATCTATTTTAGGAGCTATTAATTTTATTACAACAATTATTAATATACGAGTTAATAACTTATCTTTTGATCAAATACCTTTATTTGTATGAGCTGTTGGAATTACAGCTTTACTTCTTCTACTATCTTTACCTGTATTAGCTGGAGCAATTACTATACTTTTAACTGATCGAAATTTAAATACATCATTTTTTGATCCTGCTGGAGGAGGTGATCCAATTTTATATCAACATTTATTT
>RRGCO365-15|Epinotia
AACATTATATTTTATTTTTGGTATTTGAGCTGGTATAATTGGTACTTCTCTAAGATTATTAATTCGTGCTGAATTAGGAAATCCTGGATCTTTAATTGGGGATGACCAAATTTATAATACTATTGTAACTGCTCACGCATTTATTATAATTTTTTTCATGGTTATACCTATTATAATTGGAGGATTTGGAAATTGATTAGTTCCCTTAATATTAGGAGCTCCTGATATAGCATTCCCCCGAATAAATAATATAAGATTTTGATTATTACCCCCCTCTATTATACTTTTAATCTCAAGTAGAGTAGTAGAAAATGGAGCAGGTACCGGATGAACAGTTTATCCCCCACTTTCATCAAACATTGCTCATAGCGGAAGATCTGTAGATCTAGCTATTTTTTCATTACATTTAGCCGGAATTTCATCAATTTTAGGAGCTGTTAATTTTATTACAACTATTATTAACATACGACCAAATAATATATCCTTAGATCAAATACCCCTATTTGTTTGAGCTGTGGGAATTACTGCACTTCTATTACTCTTATCTTTACCTGTATTAGCTGGTGCAATTACAATATTACTAACAGACCGAAACCTTAATACATCATTTTTTGACCCTGCTGGAGGAGGAGACCCCATTCTCTACCAACACTTATTT
>RRMFB1016-15|Agonopterix
AACATTATATTTTATTTTTGGAATTTGAGCAGGAATAGTCGGAACATCTTTAAGATTATTAATTCGAGCTGAATTAGGAAATCCCGGATCTTTAATTGGGGATGATCAAATTTATAATACTATTGTTACAGCACATGCTTTTATTATAATTTTTTTTATAGTTATACCAATTATAATTGGAGGTTTTGGAAATTGATTAGTACCATTAATATTAGGAGCTCCAGATATAGCCTTCCCTCGAATAAATAACATAAGTTTTTGATTATTACCTCCTTCATTAACCCTTTTAATTTCAAGAAGAATTGTAGAAAATGGAGCAGGAACAGGATGAACAGTTTACCCCCCACTTTCATCTAATATCGCTCATGGTGGTAGATCAGTAGATCTAGCTATTTTTTCTTTACACTTAGCTGGAATTTCTTCTATTTTAGGAGCTATTAATTTTATTACTACAATTATTAATATACGATTAAATAATATATCATTTGATCGTTTACCTTTATTTGTATGAGCTGTAGGAATTACAGCATTATTATTATTATTATCTTTACCTGTTTTAGCTGGGGCTATTACTATACTTCTTACTGATCGAAATCTTAATACATCTTTTTTTGATCCTGCCGGAGGTGGAGATCCAATTTTATATCAACATTTATTT
>RRGCO425-15|Spilonota
AACATTATATTTTATTTTTGGTATTTGAGCAGGAATAATTGGAACTTCATTAAGATTATTAATTCGAGCTGAATTAGGAAATCCCGGATCTTTAATTGGAGATGATCAAATTTATAATACTATTGTCACTGCACATGCTTTTATTATAATTTTTTTTATGGTAATACCAATTATAATTGGAGGATTTGGAAATTGATTAGTACCTTTAATATTAGGAGCACCAGATATAGCATTCCCACGAATAAACAATATAAGATTTTGATTATTACCTCCATCTATTATATTACTAATTTCAAGAAGAATTGTGGAAAATGGAGCAGGTACTGGATGAACAGTGTACCCCCCACTCTCATCTAATATTGCTCATAGAGGTAGATCTGTAGATTTAGCTATTTTTTCCCTACACTTAGCGGGAATTTCTTCTATTTTAGGAGCTATTAATTTTATTACCACTATTATAAATATACGCCCTAACAATATATCTTTAGATCAAATACCATTATTCGTTTGATCTGTGGGAATTACTGCCCTTCTTCTATTACTTTCTTTACCTGTATTAGCAGGTGCTATTACTATACTTCTCACAGATCGAAATCTTAATACATCATTTTTTGACCCTGCTGGGGGAGGTGATCCTATCCTATATCAACATTTATTT
>RRGCO802-15|Phryganea
AACTATTTATTTTATTTTTGGTATCTGAGCTGGAATAGTTGGTACTTCTCTAAGTATAATTATTCGAACTGAACTTGGAACTACTGAATCATTAATTAAAAACGATCAAATTTATAATGTTTTAGTTACTGCTCATGCTTTTATTATAATTTTCTTCATAGTTATACCCATCATAATTGGGGGATTTGGAAATTGACTTGTTCCCTTAATAATCGGAGCCCCTGATATAGCCTTCCCTCGAATAAATAATATAAGTTTTTGACTTCTTCCCCCTTCTCTAAATTTTCTATTAATTAGCTCAATTGTTGAGAATGGAACTGGAACAGGATGAACTGTCTATCCCCCCCTTTCAAGTAATATTGCTCATGCTGGAAGATCAGTTGATATCTCTATTTTCTCCCTACATTTAGCTGGAATCTCCTCTATTTTAGGAGCTATTAATTTTATTTCTACCACAATTAATATACGATCTAATTTAATTACTCTAGATCGTCTTCCCCTATTTGTTTGATCCGTAGCAATTACAGCCCTATTACTTCTTCTTTCCCTACCCGTACTAGCAGGTGCTATTACTATACTCTTAACTGATCGAAACTTAAATACATCATTCTTCGACCCTTCTGGAGGGGGAGATCCTATTTTATATCAACATTTATTT
>RRGCO812-15|Parapsyche
CACACTATACTTTATTTTCGGACTATGATCAGGACTAATTGGCTCCTCTCTCAGTTTAATTATTCGTACAGAATTAAGAACCCCAGGAAGATTAATTGGAAATGATCAAATCTATAATGTAATCGTTACAGCTCACGCTTTCATTATAATTTTTTTTATAGTTATACCTATTATAATCGGGGGATTCGGAAACTGATTAGTTCCTCTAATGCTAGGAGCCCCAGATATGGCCTTCCCACGAATAAATAATATAAGATTTTGATTCCTCCCTCCCTCTTTAATATTCCTAATCTTTAGCAGCTTAATTAACAACGGAGCAGGCACAGGATGAACAGTGTACCCTCCGTTATCATCAAACCTCTCTCATCTAGGAAGATCCGTCGATCTTACAATTTTCTCTCTTCATTTAGCAGGAATTTCTTCAATCCTCGGAGCCATCAATTTCATTACTACTATTTTAAACATAAAATTCAAAAATATAAACTATGATTTAATGCCCCTCTTTGTATGATCAGTACTGATTACCGCAGTTCTCTTACTCTTATCCTTACCTGTTTTAGCCGGTGCTATTACTATACTACTTACAGACCGTAACTTAAATACATCTTTTTTTGATCCCGCCGGAGGCGGAGATCCCATCCTTTACCAACACTTATTT
>RRGCO570-15|Urola
AACTTTATATTTTATTTTTGGAATCTGAGCAGGAATAGTAGGGACATCTTTAAGTTTATTAATTCGAGCTGAATTAGGTAATCCAGGATCATTAATTGGAGATGATCAAATTTATAATACTATTGTTACAGCTCATGCTTTTATTATAATTTTTTTTATAGTTATACCAATTATAATTGGTGGATTTGGAAATTGATTAGTACCATTAATACTGGGGGCACCTGATATGGCTTTCCCACGAATAAATAATATAAGATTTTGATTATTACCACCTTCCTTAACCCTTTTAATTTCAAGAAGAATTGTTGAAAATGGAGCTGGAACAGGATGAACAGTATACCCCCCACTCTCATCTAACATTGCTCATGGTGGTAGATCTGTAGATTTAGCAATTTTTTCGCTTCATTTAGCTGGTATTTCTTCAATTTTAGGAGCTATTAACTTTATTACAACTATCATTAATATACGAATTAATGGATTATCATTTGATCAAATACCTTTATTTGTTTGATCAGTTGGTATTACAGCACTATTATTATTACTTTCACTTCCAGTATTAGCTGGAGCTATTACTATACTTTTAACTGATCGAAACCTTAACACATCCTTTTTCGACCCTGCAGGAGGTGGAGATCCAATTTTATATCAACATTTATTT
>RRGCO222-15|Haploa
AACATTATATTTTATTTTTGGGATCTGAGCAGGAATAGTTGGAACATCCTTAAGATTATTAATTCGTGCTGAATTAGGAAATCCTGGTTCTTTAATTGGAGATGATCAAATCTATAATACTATCGTAACAGCTCATGCTTTTATTATAATTTTTTTTATAGTTATACCAATTATAATTGGAGGATTCGGTAATTGATTAGTGCCTTTAATATTAGGAGCTCCTGATATAGCTTTTCCACGAATAAATAATATAAGTTTTTGACTTTTACCTCCATCATTAACTTTATTAATTTCAAGAAGAATTGTAGAAAATGGAGCAGGAACAGGATGAACAGTTTACCCCCCACTTTCATCTAATATTGCTCATGGTGGAAGATCAGTAGATTTAGCTATTTTTTCTTTACATTTAGCTGGAATTTCTTCAATCTTAGGAGCTATTAATTTTATTACTACAATTATTAATATACGATTAAATAGATTATCATTTGATCAAATACCTTTATTTGTTTGAGCTGTAGGAATTACAGCATTTTTATTATTACTTTCATTACCTGTTTTAGCAGGAGCTATTACTATATTATTAACAGATCGAAATTTAAATACATCTTTTTTTGATCCTGCCGGAGGAGGAGATCCAATCCTTTATCAACATTTATTT
>RRSSC6131-15|Coccinella
AACATTATATTTCTTATTCGGAATATGAGCCGGAATAATTGGGACCTCTTTAAGAATTTTAATTCGTCTTGAATTAGGAACTACTAATAGATTAATTGGAAATGACCAAATTTATAATGTAATTGTAACAGCTCATGCCTTCATTATAATTTTTTTTATAGTTATACCAATTATAATTGGAGGATTTGGAAATTGACTTGTTCCTTTAATAATTGGAGCACCTGACATAGCTTTCCCTCGATTAAATAATATAAGATTTTGACTACTCCCACCTGCCTTAACCTTACTTATTATTAGAAGATTAGTGGAAATAGGTGCAGGAACTGGATGAACTGTCTATCCTCCTTTATCCTCTAACTTAGCTCATAATGGGCCTTCAGTAGATTTAGTAATTTTTAGTTTACACTTAGCAGGTATCTCATCTATTTTAGGAGCCATAAATTTTATTTCAACTATTATAAATATACGACCATTTGGCATAAACCTTGATAAGACACCTCTTTTTGTATGATCAGTACTAATTACTGCTATTTTACTTTTATTATCATTACCTGTATTAGCCGGGGCAATTACAATATTATTAACAGATCGTAATATTAATACTTCTTTTTTTGATCCAATAGGAGGGGGAGATCCCATCCTTTATCAACATTTATTT
>RRMFG2721-15|Camponotus
AATTCTATATTTTATCTTTGCTATTTGATCGGGAATAATTGGCTCCTCTATAAGAATAATCATTCGACTAGAGTTAGGATCTCCTGATTCACTAATTCTTAATGATCAAACTTTCAATACCATCGTTACAAGTCATGCTTTTATTATAATTTTTTTTATAGTTATACCTTTTATAATTGGGGGATTTGGTAATTTTTTAATTCCACTTATACTAGGATCTCCTGATATAGCTTACCCTCGTTTAAATAACATAAGATTTTGATTACTTCCCCCATCGATCTCCTTATTAATCCTAAGAAATTTTATTAATGAAGGATCTGGAACTGGTTGAACTATCTACCCCCCTCTATCATCAAATACCTTCCATAGTGGCCCCTCTATTGACCTGACTATCTTTTCTCTCCATATTGCTGGTATATCCTCAATTATAGGAGCAATCAATTTTATTTCAACAATTATAAATATACATAATTCCAATATTTCCCTAGATAAAATTCCCTTATTAGTATGATCTATTCTTATTACAGCTATTCTCCTTCTTCTGTCCCTACCTGTTCTAGCAGGCGCTATTACAATACTACTAACAGACCGAAATCTTAATACTTCATTTTTCGATCCCTCGGGAGGAGGAGATCCTATTTTATACCAACATTTATTT
>RRGCO806-15|Ptilostomis
AACAATTTATTTTATTTTTGGAATTTGAGCTGGAATAGTGGGTACTTCACTAAGAATAATTATTCGAACAGAACTCGGAACATCTGAATCATTAATTAAAAACGATCAAATCTATAATGTTTTAGTAACAGCTCATGCTTTTATTATAATTTTTTTTATGGTTATACCAATTATAATTGGAGGATTTGGAAACTGATTAGTTCCTCTAATAATTGGAGCTCCTGATATAGCCTTCCCTCGTATAAATAATATAAGTTTTTGATTATTACCTCCCTCTTTAAATTTTCTTCTAATTAGATCTATTGTTGAAAATGGAACTGGAACTGGATGAACAGTTTATCCACCTCTTTCTGCGAATATTGCTCATGCTGGCAGATCAGTTGATATCTCAATTTTTTCCCTACATTTAGCAGGAATCTCCTCAATTCTCGGAGCCATTAATTTTATTTCTACAACAATTAATATACGATCAAATTTAATTACATTAGACCGCCTTCCTCTATTTGTTTGATCTGTAGCAATCACTGCTCTTCTCCTTCTCCTTTCTTTACCAGTACTAGCTGGTGCTATCACTATATTATTAACTGACCGTAATTTAAATACGTCATTTTTTGACCCTTCTGGAGGTGGTGACCCTATTCTTTACCAACACTTATTC
>RRGCO442-15|Rhopobota
AACATTATATTTTATTTTTGGAATTTGAGCTGGAATAGTTGGAACTTCATTAAGACTTTTAATTCGAGCTGAATTAGGAAACCCAGGGTCTTTAATTGGAGATGATCAGATTTATAACACTATTGTTACTGCTCATGCATTTATTATAATTTTTTTTATAGTAATGCCTATTATAATTGGTGGATTTGGAAATTGATTAGTTCCATTAATATTAGGAGCCCCAGACATAGCATTCCCCCGAATAAATAATATAAGATTTTGATTATTACCTCCTTCTATTATACTATTAATTTCAAGTAGAATTGTAGAAAATGGAGCAGGTACTGGATGAACAGTTTATCCCCCACTTTCATCAAATATTGCTCATAGAGGCAGATCTGTAGATTTAGCTATTTTTTCTTTACATTTAGCTGGAATTTCTTCAATTTTAGGTGCAGTTAATTTTATTACAACTATTATTAATATACGACCAAATAATATATCATTAGACCAAATACCACTATTTGTTTGAGCAGTAGGTATTACAGCTCTTTTATTACTTTTATCTTTACCAGTATTAGCAGGTGCTATTACTATATTATTAACAGATCGAAATTTAAATACATCATTTTTTGACCCTGCCGGAGGAGGAGATCCAATTTTATATCAACATTTATTT
>RRGCO061-15|Calophasia
AACATTATATTTTATTTTTGGTATTTGAGCTGGAATAGTAGGAACTTCTTTAAGATTATTAATTCGAGCTGAATTAGGAAATCCTGGCTCATTAATTGGAGATGACCAAATTTATAATACTATTGTAACGGCTCATGCTTTTATTATAATTTTTTTTATAGTTATACCTATTATAATTGGAGGATTCGGAAATTGATTAGTACCTTTAATATTAGGAGCTCCTGATATAGCTTTCCCACGAATAAATAATATAAGTTTTTGACTTTTACCACCTTCTTTAACATTATTAATTTCAAGAAGAATTGTAGAAAATGGAGCAGGAACAGGATGAACAGTTTACCCCCCACTTTCATCTAATATTGCACATGGTGGTAGATCAGTTGATTTAGCAATTTTTTCTTTACATTTAGCAGGTATCTCTTCAATTTTAGGTGCAATTAATTTTATTACAACAATTATTAATATACGATTAAATAATTTATCATTTGATCAAATACCTTTATTTATTTGAGCTGTAGGAATTACAGCATTCTTATTATTATTATCATTACCTGTATTAGCAGGAGCAATTACTATACTTCTTACTGACCGTAATTTAAATACATCTTTCTTTGATCCAGCAGGAGGAGGAGACCCAATTCTATATCAACATTTATTT
>RRGCO578-15|Archips
TACATTATATTTTATTTTTGGAATTTGAGCTGGAATAGTAGGAACATCTTTAAGATTATTAATTCGAGCTGAATTAGGAAATCCTGGATCTTTAATTGGAGATGATCAAATTTATAATACTATTGTAACAGCTCACGCTTTTATTATAATTTTTTTTATAGTTATACCTATTATAATTGGAGGATTTGGAAATTGATTAGTACCTTTAATATTAGGAGCTCCAGATATAGCTTTCCCACGTATAAATAACATAAGATTTTGACTTTTACCTCCTTCTATTATACTTTTAATTTCAAGAAGAATTGTAGAAAATGGAGCAGGTACAGGATGAACAGTTTACCCCCCACTTTCATCAAATATTGCTCATAGAGGAAGATCTGTAGATCTAGCAATTTTTTCTTTACATTTAGCTGGAATTTCATCAATTTTAGGAGCTGTAAATTTTATTACAACTATTATTAATATACGACCTAATAATATATCATTAGATCAAATACCTTTATTTGTATGATCTGTAGGTATTACAGCTCTTTTACTATTATTATCATTACCAGTATTAGCTGGTGCCATTACTATATTACTAACAGACCGAAATTTAAATACTTCTTTTTTTGATCCAGCAGGAGGAGGAGATCCCATTTTATACCAACATTTATTT
>RRGCO601-15|Eudeilinia
AACATTATATTTTATTTTTGGAATTTGAGCAGGAATAGTTGGTACTTCTTTAAGATTATTAATTCGTGCTGAATTAGGAAATCCTGGATCTTTAATTGGAGATGACCAAATTTATAATACTATCGTTACCGCTCATGCTTTTATTATAATTTTTTTTATAGTAATACCTATTATAATTGGAGGATTTGGAAATTGATTAGTTCCATTAATACTAGGAGCTCCTGATATAGCTTTTCCACGAATAAATAATATAAGATTTTGAATACTCCCCCCATCTCTTATACTACTTATTTCAAGAAGAATTGTAGAAACTGGAGCAGGTACTGGATGAACTGTATATCCCCCCCTTTCATCTAATATTGCTCATAGTGGAACCTCAGTTGATTTAGCTATTTTCTCTTTACATTTAGCAGGAATTTCATCAATCTTAGGAGCAATTAACTTTATTACAACAATTATTAATATACGATTAAATAATATAAGATTTGATCAAATACCTCTATTTGTATGAGCAGTAGGAATTACAGCATTTTTATTACTACTATCTTTACCTGTTTTAGCTGGAGCAATTACTATATTATTAACAGACCGAAATTTAAATACCTCATTTTTTGACCCTGCAGGTGGTGGAGATCCAATTTTATATCAACATTTATTT
>RRGCO749-15|Dichomeris
AACACTTTATTTTATTTTTGGAATTTGAGCAGGAATATTAGGAACTTCTTTAAGATTATTAATTCGAGCTGAATTAGGTAATCCAGGATCTTTAATTGGAGATGATCAAATTTATAATACTATTGTAACAGCACATGCTTTTATTATAATTTTTTTTATAGTAATACCAATTATAATTGGAGGATTTGGAAATTGATTAGTACCATTAATATTAGGGGCTCCTGATATAGCATTCCCACGAATAAATAATATAAGATTTTGATTATTACCCCCCTCTATTACTTTACTAATTTCTAGAAGAATTGTAGAAAATGGAGTAGGTACTGGATGAACAGTTTACCCCCCACTATCATCTAATATCGCTCATGGAGGAAGATCCGTTGATTTAGCAATTTTTTCTTTACATTTAGCTGGTATTTCTTCGATTTTAGGAGCAATTAATTTTATTACAACTATTATTAATATACGAATTAATAATTTATCTTTTGATCAAATACCTCTTTTTGTATGAGCAGTAGGAATTACAGCTTTACTTCTTTTATTATCTTTACCTGTATTAGCTGGAGCTATTACTATATTACTTACAGATCGTAATCTTAATACTTCTTTTTTTGATCCTGCAGGAGGAGGAGATCCTATTCTTTATCAACACTTATTT
>RRMPA008-15|Cynomya
TACTTTATACTTTATTTTTGGAGCTTGATCAGGAATGATCGGAACTTCATTAAGAATTTTAATTCGAGCCGAACTAGGACACCCTGGAGCATTAATTGGTGATGACCAAATCTATAATGTAATTGTTACAGCTCATGCTTTTATTATAATTTTTTTTATAGTAATACCAATTATAATTGGAGGATTTGGTAATTGATTAGTCCCTTTAATGTTAGGAGCCCCAGATATAGCTTTCCCTCGGATAAACAATATAAGTTTCTGACTTTTACCTCCTGCATTAACTTTACTATTAGTAAGTAGTATAGTGGAAAACGGAGCTGGAACAGGATGAACTGTTTACCCACCTTTATCATCTAATATCGCTCATGGAGGAGCTTCTGTTGATTTAGCTATTTTTTCTTTACACTTAGCAGGAATTTCTTCAATTTTAGGAGCTGTAAATTTTATTACAACAGTTATTAATATACGATCAACAGGAATTACTTTTGACCGAATACCACTATTCGTTTGATCAGTAGTAATTACAGCTTTATTACTTTTACTATCTTTACCTGTTCTAGCTGGTGCTATTACAATATTATTAACAGACCGAAACCTTAATACTTCATTCTTCGACCCAGCAGGAGGAGGAGACCCAATTCTATACCAACATTTATTT
>RRSSC5051-15|Hylaeus
AATATTATATTTCTTATTTGCTATATGAGCAGGAATAATTGGAACATCAATAAGAATAATTATTCGAATAGAATTAAGAACACCAGGTATATGAATTAATAATGACCAAATTTATAATACAATAATTACCGCCCACGCATTTATTATAATTTTTTTTATAGTTATACCTTTCATAATTGGAGGATTTGGTAATTGACTAATCCCTATTATAATTGGAGCTCCCGATATAGCTTTCCCACGAATAAACAATATAAGATTTTGATTATTACCTCCCTCACTAACATTACTCTTAATAAGAAGTGTAGCTTACTCAGGATCAGGAACAGGTTGAACAGTTTACCCACCTTTATCATCTATCTTATACCATCCATCATTATCAGTAGATTTTACAATTTTTTCATTACATATTGCAGGAATCTCTTCAATTATAGGAGCTATTAATTTTATTGTAACAATCTTAAATATAAAAAATACAAATTTAAATTATAATCAAATAACTTTATTTTCATGATCAGTATTAATTACTGCAGTACTATTATTATTATCTTTACCAGTATTAGCAGGAGCAATTACTATATTATTAACAGATCGAAACATAAATACTTCATTTTTTGACCCATCAGGAGGAGGAGATCCTATTCTTTATCAACACTTATTT
>RRSSC6176-15|Agapostemon
AATACTATATTTTATTTTTGCTATATGATCAGGAATAATTGGATCTTCACTTAGAATATTAATTCGTATAGAATTAAGAATCCCTGGAAGATGAATCTCCAATGACCAAATATTTAATACTATTGTTACTTCTCACGCATTTATTATAATTTTTTTTATAGTTATACCTTTTATAATTGGAGGTTTCGGAAATTGATTAGTACCATTAATAATTGGAGCACCAGATATAGCATTCCCACGAATAAATAATATAAGATTCTGACTTTTATCCCCTTCACTATTATTACTTCTATTAAGAAGAATATTAACATCAGGTTCAGGAACAGGATGAACCATTTATCCCCCATTATCATCTATTATATATCATAATTCAATATCGGTTGATTTAACAATTTTTTCTCTACATATTGCAGGAATTTCTTCTATTATAGGAGCAATTAATTTCATTGTATCAATTATTATAATAAAAAATATTTCTTTAAAATTTGATCAAATTCCATTATTTCCATGATCAGTAAAAATTACAGCTATTTTACTTTTATTATCTCTTCCTGTTCTAGCTGGTGCAATTACTATATTATTAACTGATCGAAATATAAATACTTCATTCTTTGATCCATCAGGAGGAGGAGATCCAATTTTATATCAACATTTATTT
>RRGCO701-15|Wockia
AACATTATACTTTATTTTTGGAATTTGAGCAGGTATAGTAGGAACTTCCCTAAGATTATTAATTCGAGCTGAATTAGGAAATCCTGGATCATTAATTGGAAGAGATCAAATTTATAATACAATTGTAACTGCACATGCTTTTATTATAATTTTTTTTATAGTCATACCTATTATAATCGGAGGATTTGGAAATTGACTAGTACCATTAATATTAGGAGCTCCTGATATAGCTTTTCCCCGAATAAATAATATAAGATTTTGATTATTACCCCCATCACTAATTCTTCTAATTTCAAGAAGTATTGTAGATAATGGAGCCGGTACTGGATGAACGGTTTACCCCCCCCTTTCTTCCAATATTGCTCATAGAGGTAGATCAGTTGATTTAGCAATTTTCTCCCTCCATCTAGCTGGAATCTCATCAATCTTAGGAGCAATTAATTTTATTACGACAATTATCAATATACGACCAAATAATATATCTTTAAATCAAATACCTTTATTTGTGTGAGCTGTAGGAATTACTGCATTACTATTATTACTTTCCTTACCAGTTTTAGCAGGAGCTATTACAATATTACTTACAGATCGAAATTTAAATACCTCATTTTTTGATCCTGCTGGAGGAGGAGATCCTATTTTATACCAACACTTATTT
>RRGCO704-15|Crambus
AACATTATATTTTATTTTTGGAATTTGAGCAGGAATAGTAGGAACATCTTTAAGATTACTCATTCGTGCTGAATTAGGAAATCATGGATTTCTAATTGGAGATGATCAAATCTACAATACTATTGTTACAGCTCATGCATTTATTATAATTTTTTTTATAGTTATGCCAATTATAATTGGAGGTTTCGGAAATTGATTAGTACCTTTAATACTTGGTGCCCCAGACATAGCTTTCCCACGAATAAATAACATAAGATTTTGACTATTACCCCCCTCTTTAACTTTACTAATTTCTAGAAGAATTGTAGAAAATGGAGCTGGAACAGGATGAACAGTGTACCCCCCACTTTCATCTAATATTGCTCATAGTGGAAGATCTGTTGATTTAACTATTTTTTCTTTACATTTAGCTGGAATTTCTTCAATTTTAGGAGCTATTAATTTTATTACAACAATTATTAATATACGAATTAATAAATTATCATTTGATCAAATACCTTTATTCGTTTGATCAGTAGGAATTACTGCTATTCTTTTACTACTTTCTTTACCTGTATTAGCTGGAGCTATTACTATGCTTTTAACAGATCGAAATTTAAATACATCTTTTTTTGACCCTGCAGGAGGGGGAGATCCTATTTTATATCAACATTTATTT
>RRGCO735-15|Ancylis
AACATTATATTTTATTTTTGGGATTTGAGCTGGAATAGTAGGAACTTCTCTAAGATTATTAATTCGAGCTGAATTAGGAAACCCTGGATCATTAATTGGAGATGATCAAATTTATAATACTATTGTTACTGCTCATGCTTTTATTATAATTTTTTTTATAGTAATACCAATTATAATTGGAGGATTTGGAAATTGATTAGTACCATTAATATTAGGAGCCCCAGATATAGCTTTTCCACGTATAAATAATATAAGATTTTGATTACTTCCCCCCTCTATTATATTATTAATTTCAAGAAGAATTGTAGAAAATGGAGCAGGAACAGGATGAACAGTTTACCCCCCACTTTCATCTAATATTGCTCATAGAGGAAGATCAGTAGATTTAGCTATTTTTTCTTTACATTTAGCAGGAATTTCTTCTATTTTAGGTGCTGTAAATTTTATTACAACTATTATTAATATACGTCCTAATAATATATCTTTAGATCAGATACCATTATTTGTTTGAGCAGTTGGTATTACAGCACTTTTATTACTTCTTTCTTTACCTGTGTTAGCAGGGGCAATTACTATACTCTTAACAGATCGAAATTTAAATACATCATTTTTTGATCCTGCTGGAGGAGGAGATCCTATTCTATATCAACACTTATTT
>RRGCO738-15|Eucosma
AACATTATACTTTATTTTCGGTATTTGAGCTGGTATAATTGGAACTTCTTTAAGATTATTAATTCGAACTGAATTAGGAAATCCAGGATCCTTAATTGGAGACGATCAAATTTATAATACAATTGTAACTGCACATGCTTTTATTATAATTTTTTTCATAGTTATACCTATTATAATTGGAGGATTTGGTAATTGATTAGTACCATTAATATTAGGAGCCCCAGACATAGCATTCCCTCGAATAAATAACATAAGATTTTGACTTTTACCCCCCTCTATCATATTACTAATTTCAAGTAGAATCGTGGAAACCGGAGCAGGAACAGGATGAACAGTATACCCCCCACTGTCATCTAATATTGCCCATAGTGGAAGTTCTGTTGATTTAACTATTTTCTCTCTCCATTTAGCAGGAATTTCATCAATTTTAGGAGCTGTTAATTTTATTACAACTATTATTAATATAAAACCTAATAATATATCCCCAGACCAAATACCCTTATTTGTTTGAGCAGTAGGTATTACAGCTCTATTATTACTCCTATCTTTACCAGTATTAGCCGGTGCAATTACTATACTTTTAACAGATCGAAACCTTAATACATCATTTTTTGACCCCGCTGGAGGAGGAGATCCTATTCTTTACCAACACTTATTT
>RRGCO550-15|Ypsolopha
AACATTATATTTTATTTTTGGTATTTGATCTGGAATAGTAGGAACATCATTAAGATTATTAATTCGAGCTGAATTAGGTAACCCAGGCTCATTAATTGGGGATGATCAAATTTATAATACTATTGTAACTGCTCATGCTTTTATTATAATTTTTTTTATAGTAATACCAATTATAATTGGAGGATTTGGAAATTGATTAGTACCTTTAATATTAGGAGCTCCTGATATAGCTTTCCCACGAATAAATAATATAAGATTTTGATTACTACCCCCTTCTTTAACTCTATTAATTTCAAGAAGTATTGTAGAAACAGGAGCAGGAACAGGATGAACTGTTTACCCCCCTCTCTCTTCTAACATTGCTCATGGAGGAAGTTCAGTAGATTTAGCAATTTTTTCCTTGCACTTAGCTGGTATTTCATCAATTTTAGGAGCTATTAATTTTATTACTACAATTATTAATATACGAAGAAATGGAATATCTTTTGATCGTATACCATTATTTGTATGATCTGTAGGAATTACAGCTTTACTTTTATTACTTTCTTTACCAGTTTTAGCAGGAGCTATTACTATATTATTAACTGATCGTAATTTAAATACTTCATTTTTTGATCCTGCTGGAGGAGGAGACCCAATTTTATACCAACATTTATTT
>RRMFG2330-15|Anticlea
AACTTTATATTTTATTTTTGGAATTTGAGCCGGTATAATCGGAACTTCATTAAGACTATTAATTCGAGCTGAATTAGGAAATCCAGGATCTTTAATTGGAGATGATCAAATTTATAATACTATTGTTACAGCTCATGCTTTTATTATAATTTTTTTCATAGTTATACCCATCATAATTGGAGGATTTGGAAATTGATTAGTACCTTTAATATTAGGAGCCCCTGATATAGCATTTCCACGAATAAATAACATAAGATTTTGATTACTCCCCCCCTCAATTACCCTTTTAATTTCAAGTAGAATTGTGGAAAATGGAGCTGGTACCGGATGAACTGTTTACCCCCCTCTTTCATCTAATATTGCCCATGGAGGAAGATCTGTCGATTTAGCTATTTTCTCCTTACATTTAGCGGGAATTTCATCAATTTTAGGAGCAATTAATTTTATTACAACTATTATTAATATACGATTAAATAATATATTTTTCGATCAACTACCTTTATTTGTTTGAGCTGTAGGAATTACAGCATTTTTATTATTATTATCTTTACCTGTATTAGCTGGAGCTATTACTATGTTATTAACTGATCGAAATTTAAATACATCATTTTTTGATCCCGCTGGAGGAGGAGATCCTATTCTTTATCAACATTTATTT
>RRSSC5002-15|Agapostemon
AATATTATATTTTATTTTCGCTATATGATCTGGAATAATTGGTTCATCAATAAGAATATTAATTCGTATAGAATTAAGAATTCCTGGAAGATGAATTTCAAATGATCAATTATTTAATACTATTGTAACTTCTCATGCATTTATTATAATTTTTTTCATAGTTATACCTTTTATAATTGGAGGATTCGGAAATTGACTTATCCCATTAATAATTGGAGCTCCAGATATGGCCTTTCCACGAATAAATAACATAAGATTTTGACTTTTAGTCCCATCATTATTTTTATTACTATTAAGAAGAATATTAATACCAGGATCTGGGACAGGTTGAACAATTTACCCCCCATTATCATCCATCATTTACCATAATTCTAGATCTGTTGATTTAACAATTTTTTCTTTACACATTGCTGGAATTTCATCTATTATAGGAGCAATTAATTTTATTGTATCAATTGTAATAATAAAAAATATTTCCTTAAAATTTGATCAAATCCCCTTATTTCCATGATCAGTCAAAATTACTGCTATTCTTCTCCTCCTATCTCTTCCAGTATTAGCTGGTGCAATTACTATATTACTAACTGATCGAAATATAAATACCTCATTTTTTGACCCCTCTGGAGGTGGAGACCCAATTCTATACCAACACTTATTT
>RRGCO562-15|Sparganothis
AACATTATATTTTATTTTTGGAGTATGAGCTGGAATAGTAGGAACTTCTTTAAGTTTATTAATTCGAGCTGAATTAGGAAATCCAGGTTCATTAATTGGGGATGATCAAATTTATAATACAATTGTAACTGCCCATGCATTTATTATAATTTTTTTTATAGTTATACCAATTATAATTGGAGGTTTTGGAAATTGATTAGTACCTTTAATATTAGGAGCTCCTGATATAGCTTTTCCCCGTATAAATAATATAAGTTTTTGATTATTACCTCCTTCTATTATATTATTAATTTCTAGAAGAATCGTAGAAAATGGAGCAGGAACTGGATGAACAGTTTACCCCCCACTTTCATCTAATATTGCTCATAGAGGAAGATCAGTAGATCTTGCAATTTTTTCTCTTCATTTAGCTGGTATTTCTTCAATTTTAGGTGCAGTAAACTTTATTACCACTATTATTAATATACGACCTAACAATATATCTTTAGATCAAATACCTTTATTTGTGTGAGCTGTAGGAATTACAGCTATTTTATTATTATTATCTTTACCTGTATTAGCTGGAGCTATTACTATATTATTAACAGATCGAAATTTAAATACTTCATTTTTTGATCCTGCTGGAGGAGGAGATCCTATTTTATATCAACACTTATTT
>RRGCO126-15|Cochylis
AACATTATATTTTATTTTTGGTATTTGAAGAGGGATATTAGGAACTTCTTTAAGATTATTAATTCGAGCAGAATTAGGTAATCCTGGTTATTTAATTGGTGACGATCAAATTTATAACACTATTGTAACAGCTCATGCTTTTATTATAATTTTTTTTATAGTTATACCTATTATAATTGGAGGATTTGGAAATTGATTAGTTCCTTTAATATTAGGTGCTCCGGATATAGCTTTCCCCCGTATAAATAATATAAGTTTTTGATTATTACCTCCTTCTATTATACTTTTAATTTCAAGAAGAATTGTAGAAAATGGAGCAGGAACTGGATGAACAGTATACCCCCCACTTTCATCAAATATTGCTCATAGAGGTAGTTCTGTAGACCTAGCAATTTTTTCACTTCATTTAGCTGGTATTTCATCAATTTTAGGAGCTGTTAATTTTATTACAACTATTATTAATATACGACCTAATAGTATAAATTTAGATCAAATACCCTTATTTATTTGAGCAGTAGGTATTACAGCTTTATTATTACTTTTATCTTTACCGGTATTAGCTGGAGCTATTACAATACTTCTTACAGATCGTAATTTGAATACTTCATTTTTTGATCCTGCTGGTGGAGGTGATCCAATTTTATATCAACATTTATTT
>RRGCO478-15|Cochylis
AACATTATATTTTATTTTTGGTATTTGAAGAGGAATACTAGGAACTTCTTTAAGATTATTAATTCGAGCAGAATTAGGTAATCCTGGTTATTTAATTGGTGACGATCAAATTTATAATACTATTGTAACAGCTCATGCTTTTATTATAATTTTTTTTATAGTTATACCTATTATAATTGGAGGATTTGGAAATTGATTAGTCCCTTTAATATTAGGTGCTCCAGATATAGCTTTTCCCCGTATAAATAATATAAGTTTTTGATTATTACCTCCTTCTATTATACTTTTAATTTCAAGAAGAATTGTAGAAAATGGAGCAGGAACTGGATGAACAGTATACCCCCCACTTTCATCAAATATTGCCCACAGAGGAAGTTCTGTAGACCTAGCAATTTTTTCACTTCATTTAGCTGGTATTTCATCAATTTTAGGAGCTGTTAATTTCATTACAACTATTATTAACATACGACCTAATAATATAAATTTAGATCAAATACCCTTATTTATTTGAGCAGTAGGTATTACAGCTTTATTATTACTTTTATCTTTACCTGTATTAGCTGGAGCTATTACAATACTTCTTACAGATCGTAATTTAAATACTTCATTTTTTGATCCTGCTGGTGGAGGTGATCCAATTTTATATCAACATTTATTT
>RRGCO746-15|Thyraylia
AACATTATATTTTATTTTTGGTATTTGAGCAGGAATAGTAGGAACTTCTTTGAGTTTATTAATTCGAGCAGAATTAGGTAATCCAGGTTCTTTAATTGGAGATGATCAAATTTATAATACTATTGTAACAGCTCATGCTTTTATTATAATTTTCTTCATAGTTATACCAATTATAATTGGAGGATTTGGAAATTGATTAGTGCCTTTAATATTAGGTGCTCCAGATATAGCTTTCCCTCGTATAAATAATATAAGTTTTTGATTACTTCCACCTTCTATTATACTTTTAATTTCAAGAAGAATTGTAGAAAATGGAGCAGGAACTGGATGAACAGTATACCCCCCACTTTCATCTAATATTGCTCATGGAGGAAGTTCTGTAGACTTAGCAATTTTTTCCCTTCACTTAGCTGGTATTTCATCAATTTTAGGAGCTGTCAATTTTATTACAACTATTATTAATATACGACCAAATAATATAAATTTAGATCAAATACCCTTATTTGTTTGAGCAGTAGGTATTACAGCTTTATTATTACTTTTATCTTTACCTGTTTTAGCAGGAGCTATTACAATACTTCTTACAGATCGTAATTTAAATACTTCATTTTTTGACCCTGCTGGTGGAGGTGATCCAATTTTATACCAACATTTATTT
>RRGCO513-15|Macrochilo
AACATTATATTTTATTTTTGGAATTTGAGCAGGAATAGTTGGAACTTCTTTAAGATTATTAATTCGTGCTGAATTAGGAAATCCAGGATCTTTAATTGGAGATGACCAAATTTATAATACTATTGTAACAGCACATGCTTTTATTATAATTTTTTTTATAGTAATACCTATTATAATTGGAGGATTTGGTAATTGATTAGTTCCCCTTATACTAGGAGCCCCAGATATAGCCTTTCCTCGAATAAATAATATAAGTTTTTGACTTCTCCCCCCCTCATTAACTTTATTAATTTCAAGAAGAATTGTAGAAAATGGAGCAGGAACAGGATGAACAGTTTACCCCCCACTTTCATCTAATATTGCCCATAGAGGAAGATCAGTAGATTTAGCTATTTTTTCTTTACACTTAGCAGGAATTTCATCAATTTTAGGAGCTATTAATTTTATTACTACAATTATTAATATACGATTAAATAGACTATCTTTTGATCAAATACCTTTATTTGTTTGAGCTGTAGGAATTACAGCATTCTTATTATTACTTTCATTACCAGTTTTAGCAGGAGCTATTACTATACTTTTAACAGATCGAAATTTAAATACATCTTTTTTTGATCCTGCAGGAGGAGGAGATCCTATTTTATATCAACATTTATTT
>RRSSC1991-15|Megisto
AACTTTATATTTTATTTTTGGAATTTGAGCAGGTATAGTAGGGACATCTCTTAGCTTAATTATTCGAATAGAATTAGGTAATCCAGGATTTTTAATTGGAGATGATCAAATTTATAATACTATCGTTACAGCTCATGCTTTTATTATAATTTTTTTTATAGTAATACCAATTATAATTGGAGGATTTGGTAATTGATTAGTTCCATTAATATTAGGAGCTCCTGATATAGCTTTTCCTCGTATAAATAATATAAGATTTTGATTATTACCTCCTTCATTAATTTTATTAATTTCAAGAAGTATTGTAGAAAATGGAGCTGGTACAGGATGAACAGTTTACCCACCCCTTTCATCTAATATCGCCCATAGAGGATCTTCAGTAGATCTAGCAATTTTCTCTTTACATTTAGCTGGAATTTCTTCAATTTTAGGAGCTATTAACTTTATTACAACAATTATTAATATACGAATTAATAATATATCTTATGATCAAATACCTTTATTTGTTTGAGCTGTTGGAATTACTGCTCTTCTTTTACTTCTTTCTTTACCTGTTTTAGCTGGAGCTATTACTATACTCCTTACAGATCGAAATTTAAATACATCATTTTTTGATCCTGCAGGAGGAGGAGATCCAATTTTATATCAACATTTATTT
>RRGCO428-15|Metzneria
AACTTTATATTTTATTTTTGGAATTTGAGCTGGAATAGTTGGAACATCTTTAAGTTTATTAATTCGGGCAGAATTAGGAAATCCTGGATCTTTAATTGGAGATGATCAAATTTATAATACTATTGTCACAGCTCATGCCTTTATTATAATTTTTTTTATAGTAATACCTATTATAATTGGGGGATTTGGAAATTGATTAGTACCATTAATATTAGGGGCCCCAGATATAGCTTTCCCTCGAATAAATAATATAAGTTTTTGACTTTTACCCCCATCATTAACTCTTTTAATTTCAAGAAGAATTGTTGAAAATGGAGCTGGTACCGGATGAACAGTTTATCCCCCACTATCATCTAATATCGCACATGGAGGAAGATCTGTTGATCTAGCAATTTTTTCTCTTCATTTAGCTGGAATTTCATCAATTTTAGGTGCAATTAATTTTATTACCACTATTATTAATATAAAAATTAATGGATTATCATTTGATCAAATACCCTTATTTGTTTGAGCAGTTGGAATTACAGCTCTTCTTCTTCTTTTATCTTTACCAGTTCTAGCTGGAGCTATTACTATATTATTAACAGATCGTAACTTAAATACATCTTTTTTTGATCCTGCTGGAGGAGGAGATCCAATTTTATACCAACATTTATTT
>RRGCO124-15|Aethes
AACATTATATTTTATTTTTGGTATTTGAGCAGGAATAATTGGTACATCATTAAGTTTATTAATCCGAGCAGAATTAGGAAATCCTGGATCATTAATTGGAGATGACCAAATTTATAATACTATTGTTACAGCTCATGCTTTTATTATAATTTTTTTTATAGTAATACCTATTATAATTGGAGGATTTGGAAATTGATTAGTCCCATTAATATTAGGAGCCCCTGATATAGCTTTCCCCCGTATAAATAATATAAGTTTTTGACTTCTCCCCCCATCAATTATACTTTTAATTTCAAGAAGAATTGTAGAAAATGGAGCAGGAACAGGATGAACAGTGTACCCCCCACTTTCATCAAATATTGCTCATAGTGGAAGATCAGTAGATTTAGCAATTTTTTCTCTACATTTAGCTGGAATTTCTTCGATCTTAGGAGCAGTAAATTTTATTACCACTATTATTAATATACGTCCTAATAACATAAAATTAGATCAAATACCGTTATTTGTTTGATCTGTTGGAATTACAGCATTATTATTATTATTATCACTTCCAGTTTTAGCTGGAGCTATTACCATATTATTAACAGATCGAAATCTTAATACTTCCTTTTTTGACCCAGCTGGTGGGGGTGACCCTATCTTATACCAACATTTATTT
>RRGCO376-15|Dioryctria
AACTTTATATTTTATTTTTGGAATCTGATCAGGTATAGTAGGAACATCTATAAGTCTTTTAATTCGAGCTGAATTAGGAACCCCTGGATCTTTAATTGGAGATGATCAAATTTATAATACTATTGTTACAGGTCATGCTTTCATTATAATTTTTTTTATAGTTATACCTATTATAATTGGAGGTTTTGGAAATTGATTAGTCCCATTAATATTAGGAGCTCCAGATATAGCTTTCCCACGAATAAATAATATAAGTTTTTGACTTTTACCCCCCTCTCTTACTTTATTAATTTCAAGAAGAATTGTAGAAAATGGAGCAGGAACTGGTTGAACAGTATACCCTCCTTTATCTTCTAATATTGCTCATGGAGGAAGTTCTGTTGATCTAGCTATTTTTTCTTTACATTTAGCTGGAATTTCTTCAATTCTTGGAGCTATTAATTTTATTACAACTATTATTAATATAAAATTAAATGGTTTATCATTTGATCAAATACCTTTATTTGTTTGAGCTGTAGGAATTACAGCTTTATTATTACTACTATCTTTACCTGTTTTAGCTGGAGCAATTACAATATTATTAACAGATCGAAATTTAAATACTTCTTTTTTTGATCCTGCTGGAGGAGGAGATCCTATTTTATATCAACATTTATTT
>RRGCO243-15|Aglossa
AACTTTATATTTTATTTTTGGAATCTGATCTGGTATAATTGGTACTTCTTTAAGTCTTTTAATTCGAACTGAATTAGGTAATCCTGGGTCACTCATTGGAGATGATCAAATTTATAATACAATTGTTACTGCTCACGCTTTTATTATAATTTTTTTTATAGTTATACCAATTATAATTGGAGGATTTGGTAATTGATTAATCCCCCTTATATTAGGAGCCCCTGATATAGCATTCCCCCGAATAAATAATATAAGATTTTGACTTTTACCTCCTTCTCTAATTCTTCTTATTTCTAGAAGTATTGTTGAAAATGGGGCAGGAACTGGTTGGACAGTATACCCCCCTTTATCTTCTAATATCGCCCATAGAGGAAGTTCTGTAGATTTAGCTATTTTTTCTTTACATTTAGCGGGAATTTCTTCTATTTTAGGGGCAATTAACTTTATTACCACTATTATTAATATAAAATTAAATAATCTTTCATTTGACCAAATACCTTTATTTATTTGATCTGTAGGAATTACTGCCTTATTATTACTTTTATCATTACCTGTATTAGCAGGTGCTATTACTATATTATTAACTGATCGTAATTTAAATACATCTTTTTTTGACCCTGCGGGGGGAGGAGATCCAATTCTTTACCAACATTTATTT
>RRGCO088-15|Acrobasis
AACTTTATATTTTTTATTAGGAATTTGATCAGGAATAGTAGGAACATCTATAAGATTATTAATTCGAGCTGAATTAGGTACTCCCGGTTCCTTAATTGGTGATGATCAAATTTATAATACTATTGTCACTGGACATGCTTTTATTATAATTTTTTTTATAGTAATACCTATTATAATTGGAGGATTTGGAAATTGATTAGTACCTTTAATACTAGGAACTCCTGATATGGCTTTTCCTCGAATAAATAATATAAGATTTTGACTTTTACCTCCTTCTCTTACTTTATTAATTTCCAGAAGAATTGTAGAAAATGGAGCTGGAACAGGATGAACAGTATACCCCCCACTTTCATCTAATATCGCTCATGGTGGAAGATCAGTTGATTTAGCTATTTTCTCTTTACATTTAGCTGGAATTTCTTCAATCTTAGGAGCTATTAATTTTATTACCACTATTATTAATATAAAATTAAATGGTTTATCTTTTGATCAAATACCTCTATTTGTTTGAGCAGTAGGAATTACTGCTTTATTATTATTATTATCCTTACCAGTTTTAGCAGGAGCTATTACTATATTATTAACAGATCGAAATTTAAATACATCTTTTTTTGATCCAGCTGGAGGTGGTGATCCTATTCTTTATCAACATTTATTT
>RRGCO351-15|Fumibotys
AACTTTATATTTTATCTTTGGAATCTGAAGAGGAATAGTAGGAACATCTTTAAGTTTACTTATTCGAGCTGAATTAGGAAATCCAGGATCTTTAATTGGAGATGATCAAATTTATAACACAATTGTTACAGCTCATGCATTTATTATAATTTTTTTTATAGTTATGCCAATTATAATTGGAGGATTTGGAAATTGATTAATCCCTCTTATATTAGGAGCCCCTGATATAGCATTTCCACGAATAAATAATATAAGATTTTGATTACTACCTCCTTCTTTAACTCTTTTAATTTCAAGAAGAATTGTAGAAAATGGAGCAGGAACTGGGTGAACTGTTTATCCCCCTCTTTCATCTAATATTGCCCATGGAGGAAGCTCAGTTGATTTAGCAATTTTCTCCCTTCATTTGGCGGGAATTTCATCAATTCTTGGAGCAATTAACTTTATTACCACAATTATTAATATACGAATTAATGGGATATCATTTGATCAAATACCCTTATTTGTATGAGCTGTAGGTATTACAGCATTATTATTATTACTTTCTTTACCTGTTTTAGCAGGAGCTATTACTATACTATTAACTGATCGAAATCTAAATACTTCTTTTTTTGACCCTGCTGGAGGAGGAGATCCTATTCTTTATCAACATTTATTT
>RRMFI4216-15|Clytus
AACCCTTTACTTCGTCTTTGGGGCATGAGCAGGAATAGTAGGAACATCCCTAAGAGTTTTAATCCGATCAGAACTGGGAAATCCAGGATCCTTAATTGGAGATGATCAAATTTACAATGTAATCGTAACAGCCCATGCATTTATCATAATTTTCTTTATAGTTATACCAATCATAATTGGAGGATTCGGAAATTGATTAGTGCCTCTAATACTTGGTGCTCCTGATATGGCCTTCCCCCGAATAAATAATATGAGATTCTGATTACTTCCCCCATCATTAGCATTACTTATTATAAGAAGAATTGTAGAAAGAGGAGCAGGAACAGGATGGACTGTTTATCCTCCCCTATCTGCTAATGTAGCTCACAGGGGATCTTCTGTAGACTTAGCTATTTTTAGACTTCATTTAGCAGGAGTATCATCAATTCTTGGGGCAGTTAATTTTATTTCTACAGTTATTAATATACGACCAACAAAAATAAGACCTGATCAAATACCCCTATTCGTATGAGCAGTATCAATTACTGCCCTTCTTCTTCTTCTTTCCCTCCCTGTTCTAGCAGGAGCTATTACTATACTTCTAACAGACCGAAACATTAATACTTCATTCTTCGATCCAGCTGGGGGAGGAGATCCAATTCTATATCAACATCTATTT
>RRMPC919-15|Polistes
AACATTATATTTTATTTTTGGACTTTGAGCTGGAATAATTGGTACATCTTTAAGATTAATAATTCGATTAGAATTAGGAACACCATCTTCAATTATTAATAATGATCAATTTTATAATTCAATTATTACAGCCCATGCTTTAGTAATAATTTTTTTTATAGTTATACCATTTATAATTGGAGGTTTTGGAAATTGATTAATTCCTATAATACTTGGAGCCCCTGATATAGCTTTCCCACGAATAAATAATATAAGATTTTGACTTTTACCACCCTCATTATTTTTGCTTATTATAAGAAACATAATAAAAATAGGAGTAGGAACAGGATGAACTTTATACCCACCTTTATCTTCAAATATTGGACATAATTCACCTTCTGTTGATTTATCAATTTTTTCTCTTCATATTGCTGGAATTTCATCCATTATAGGAGCTATTAATTTTATTGTAACAATTTTAAATATACATATTAAAACCCATTCATTAAATTTTTTACCTTTATTTACATGATCTGTTTTAATTACAGCAATTTTACTTTTATTATCTTTACCTGTCTTAGCAGGAGCAATCACTATACTATTAACTGATCGAAATTTAAATACATCTTTTTTTGATCCTACAGGAGGAGGTGATCCAATTTTATTTCAACATCTATTT
>RRSSA3965-15|Trachysida
AACTTTATACTTTATTTTCGGTGCTTGAGCTAGAATAGTCGGAACATCCCTAAGTTTATTAATTCGTTCAGAATTAGGAAACCCCGGATCTTTAATCGGAAATGATCAAATTTATAATGTAATTGTTACAGCTCATGCTTTTGTAATAATTTTCTTCATAGTTATACCTATTATAATTGGCGGATTCGGAAATTGATTAGTTCCATTAATATTAGGGGCTCCCGATATAGCATTCCCTCGAATAAATAATATAAGATTTTGATTATTACCTCCTTCTCTAACTTTATTAATTATAAGAAGAGTTGTCGAAAAAGGTGCCGGAACTGGATGAACAGTCTACCCTCCGCTTTCAGCTAATATTGCTCATAGAGGATCTTCTGTAGATTTAGCTATTTTTAGTTTACATTTAGCTGGAATTTCATCTATTTTAGGAGCTGTAAATTTTATTACAACTGTAATTAATATACGTCCCTCAGGAATAAGGTTTGATCGCATACCTCTTTTTGTTTGGGCTGTTGTAATTACAGCTATTTTACTTCTTCTTTCTTTGCCTGTTTTAGCCGGTGCTATCACTATACTTTTAACAGATCGAAATCTTAATACTTCTTTCTTTGACCCAGCGGGAGGAGGGGATCCAATTTTGTACCAACATCTATTT
>RRSSC4965-15|Andrena
AATATTGTACTTCATTTTCGCCATATGAGCAGGGATAATTGGAGCCTCACTAAGATTTATTATTCGAATAGAACTAAGAAACCCAGGTGCTTGAATCAATAATGATCAAATTTATAATTCAATTGTAACTTCACACGCCTTCATTATAATTTTCTTCATAGTAATACCATTCATAATCGGAGGTTTCGGAAACTGACTCACACCGTTAATATTAGGAGCGCCCGACATGGCTTTCCCGCGAATAAACAACATAAGGTTCTGACTACTTCCTCCGTCAATCTTAATTATCCTAATAAGCATAATTTTAAATTCAGGATCAGGAACAGGATGAACAGTTTATCCCCCCCTATCATCATATTCCTTTCACCCATCATCATCAGTAGATTTAACAATTTTCTCTCTTCATATTGCAGGAATTTCATCAATTATAGGAGCAATTAACTTTATTGTTACAATTCTAAATATAAAAAATATTTCACTAAACTATGATCAACTCCCTCTATTCCCATGATCAGTTTTTATTACTACAATTCTTTTATTAATTTCTCTACCTGTATTAGCTGGAGCCATTACAATACTATTATCAGACCGTAACTTAAACTCATCATTCTTTGACCCAATAGGAGGAGGTGATCCTATTCTATATCAACACCTATTC
>RRGCO574-15|Adaina
AACCTTATATTTTATTTTTGGAATTTGAGCAGGATTAGTAGGAACCTCTCTCAGTCTATTAATTCGAGCAGAATTAGGTAATCCAGGATCTTTAATTGGAGATGATCAAATTTATAATACTATTGTAACAGCTCATGCTTTCATTATAATTTTTTTTATAGTTATACCAATTATAATTGGAGGATTTGGTAATTGATTAATTCCTTTAATATTAGGAGCCCCCGATATAGCTTTCCCCCGAATAAATAACATAAGATTCTGACTACTTCCCCCCTCTATTATACTGTTAATTTCAAGAACAATCGTCGAAAATGGAGCTGGAACTGGTTGAACTGTATACCCTCCTTTATCATCTAATATTGCACACAGAGGAACTTCAGTTGATTTAACTATTTTTTCTCTCCATTTGGCTGGAATTTCGTCAATTTTAGGAGCAATTAATTTTATTACCACTATTATTAATATACGATTGAATAATATAATATTTGATCAACTCCCTTTATTTATTTGAGCAGTAGGAATCACAGCTTTATTACTATTATTATCTTTACCTGTCTTAGCAGGAGCTATCACTATACTTTTAACAGATCGAAATTTAAATTCATCATTTTTTGACCCTGCAGGAGGAGGAGACCCAATTTTATATCAACATTTATTT
>RRMFI4192-15|Megachile
GATCCTGTACATAATTTTTGCACTATGATCAGGAATAGTGGGATCAAGAATATCTATGATTATTCGTATAGAATTAAGTGTACCAGGTGCATGAATTAAAAATGATCAAATTTATAATTCAATTGTTACATCTCATGCATTTTTAATAATTTTTTTTTTAGTTATACCATTTATAATTGGGGGTTTTGGAAACTGATTAATACCATTAATAATTGGTGCACCTGATATAGCTTTCCCTCGAATAAATAATGTAAGATTTTGATTACTCCCTCCATCATTAATCTTACTATTATCAAGAAATTTAATCAACCCAAGACCAGGAACTGGTTGAACTGTATACCCTCCATTATCATTATATATATTTCACCCCTCACCTTCTGTTGATATAACAATTTTTTCTCTACATTTATCTGGAATTTCATCAATTATTGGATCATTAAATTTTATAGTTACAATTTTAATAATAAAAAATTTTTCCTTAAATTATAGAAAAGTAACATTATTCCCATGATCAGTTTTTATTACAACTGTATTACTTCTACTATCATTACCAGTTCTAGCAGGAGCAATCACAATATTATTATTTGATCGAAATTTAAATACATCATTTTTTGATCCAATAGGAGGTGGTGACCCAATTCTATACCAACACTTATTT
>RRSSA4328-15|Hylaeus
AATATTATATTTCATTTTTGCTATATGAGCAGGGATAATTGGAACATCGTTAAGAATAATTATTCGAATAGAATTAAGAATACCTGGAATATGAATTAATAATGATCAAATATATAATACTATTGTTACATCACATGCATTTATTATAATTTTCTTTATAGTTATACCATTTATAATTGGAGGATTCGGAAATTGATTAATTCCTATTATAATTGGAGCTCCAGATATAGCTTTTCCACGAATAAATAATATAAGATTTTGATTATTACCACCATCTTTAATATTATTATTAATAAGAAGAAGTTTATACTCAGGATCAGGTACTGGATGAACAATTTATCCTCCATTATCATCTTCTATATACCATCCTTCATTATCTGTAGACTTTACAATCTTTTCACTTCATATTGCTGGTATTTCATCTATTATAGGAGCTATTAATTTTATTGTAACAATTATAAATATAAAAAATATTAATTTAAACTATGATCAAATAACTTTATTTTCATGATCAGTAATTATTACTGCAATTCTTTTACTTTTATCTCTACCAGTTCTTGCTGGAGCAATTACTATATTATTAACAGATCGTAATTTAAATACATCATTTTTTGACCCTTCAGGTGGGGGAGATCCAATTTTATATCAACATTTATTT
>RRMFA194-15|Muscina
TACTTTATACTTTATTTTTGGAGCCTGATCAGGAATAGTAGGAACTTCCCTAAGTATCCTAGTACGTGCTGAATTAGGACACCCTGGTGCTTTAATTGGAGATGATCAAATTTATAACGTAATTGTAACAGCTCATGCATTTATTATAATTTTTTTTATAGTTATACCAATTATAATTGGAGGATTTGGTAATTGATTAGTTCCTTTAATACTAGGAGCCCCAGATATAGCCTTTCCTCGAATAAATAATATAAGTTTTTGACTTCTACCTCCTGCACTAACTCTACTTCTAGTAAGTAGTATAGTTGAAAAGGGAGCTGGTACTGGCTGAACTGTTTACCCTCCCTTATCTTCTAATATTGCTCATAGAGGAGCTTCAGTAGATTTAGCAATTTTTTCTTTACATTTAGCTGGAATTTCATCTATTTTAGGAGCCGTGAATTTCATTACAACTGTAATTAATATACGTTCTACAGGTATTACATTTGATCGAATACCTTTATTTGTTTGATCAGTAGTAATTACAGCTTTACTTCTTCTTTTATCTTTACCAGTATTAGCTGGAGCAATTACTATATTATTAACAGATCGAAATTTAAATACTTCATTTTTTGATCCTGCTGGAGGAGGAGATCCGATTCTATACCAACATTTATTT
>RRMPG978-15|Polydrusus
AACTTTATATTTTATTTTTGGTGCCTGATCCGGAATAGTGGGAACTTCTTTAAGAATACTTATTCGAGCCGAATTAGGAAATCCAGGTTCTTTAATTGGAGACGACCAAATTTATAACGTAATTGTAACTGCTCATGCATTTATTATAATTTTCTTTATAGTAATACCAATTATAATCGGAGGATTCGGAAATTGATTAGTCCCTCTTATATTAGGAGCACCTGATATAGCATTTCCACGATTAAATAATATAAGATTTTGATTATTGCCTCCTTCTTTGTCCCTCCTTTTAATAAGAAGAATTGTTGACAAAGGAGCTGGAACTGGTTGAACTGTTTATCCCCCCTTATCGGCCAATATTGCACATGAAGGATCTTCAGTAGATTTAGCAATTTTTAGACTACATATAGCAGGTGTATCGTCTATTCTAGGGGCAGTTAACTTCATTTCTACAGTAATTAATATACGACCTAAAGGTATATCTCCTGAACGTATACCTTTATTTGTATGAGCAGTAATTATTACTGCAATTCTACTTTTATTATCATTACCTGTATTAGCAGGAGCCATTACTATATTACTAACAGATCGAAATTTAAATACTTCATTCTTCGATCCTGCTGGTGGAGGTGATCCTATTTTATACCAACATTTATTT
>RRMPE026-15|Phormia
TACTTTATATTTTATTTTCGGAGCTTGATCTGGAATAATTGGAACTTCATTAAGAATTCTAATTCGAGCTGAACTAGGGCACCCTGGAGCTCTAATTGGAGATGACCAAATTTATAACGTAATTGTAACAGCTCATGCTTTTATTATAATTTTCTTTATAGTTATACCAATTATAATTGGAGGATTTGGAAATTGATTAGTTCCTTTAATATTAGGGGCTCCTGATATAGCTTTCCCACGAATAAACAATATAAGTTTTTGACTTTTACCTCCTGCATTAACTCTATTGTTAGTTAGTAGTATAGTAGAAAATGGGGCTGGAACAGGATGAACTGTTTACCCACCTTTATCATCTAATATTGCTCATGGAGGAGCATCTGTTGATCTAGCTATTTTCTCTCTTCACTTAGCAGGAATTTCTTCAATTTTAGGAGCTGTAAATTTCATTACAACTGTAATTAATATACGATCAACTGGAATTACATTTGATCGAATACCTTTATTTGTTTGATCTGTAGTTATTACTGCTCTATTACTTTTATTATCTTTACCTGTATTAGCCGGTGCTATTACTATATTATTAACTGATCGAAATTTAAACACTTCATTCTTTGACCCAGCAGGAGGAGGAGATCCTATTTTATATCAACACTTATTC
>RRGCO105-15|Leptocerus
AACTTTATATTTCATTTTTGGAGTATGATCCGGCCTCTTAGGAACTTCATTAAGGGTAATCATTCGAACTGAACTTGGCACAATTAGATCTTTAATTAAAAATGACCAAATCTATAATGTAATAGTAACTGCCCATGCATTTATTATAATTTTTTTTATAGTAATACCTATTATAATTGGAGGGTTTGGAAACTGACTTGTTCCCCTAATACTAGGCGCACCAGACATAGCTTTCCCTCGAATAAATAATATAAGATTTTGACTACTTCCCCCTTCTTTAAATTTTCTTCTTCTTAGAAGAATAGTAGAAAGTGGAACCGGAACTGGTTGAACTGTATACCCCCCACTCTCTAGAAACATTGCTCACACAGGAGCTGCTGTTGACCTTTCAATTTTTTCCCTTCATATAGCAGGGATTTCCTCCATCTTAGGGGCTATTAATTTTATTACAACATGTATAAATATAAAACCTGAAAATATAAAATTAGACCAAATACCTTTATTTGTTTGGTCTGTTGCTATCACTGCACTATTACTTCTCCTATCATTACCAGTATTAGCTGGTGCAATTACTATACTTTTAACAGATCGAAATATTAATACTTCTTTTTTTGACCCAACAGGAGGGGGCGATCCAATTCTTTACCAACACTTATTT
>RRGCO183-15|Amphipoea
AACATTATATTTTATTTTTGGAATTTGAGCAGGTATAGTAGGAACCTCTTTAAGATTACTAATTCGAGCTGAATTAGGAAACCCCGGATCTTTAATTGGTGATGATCAAATTTATAATACTATTGTTACAGCTCATGCTTTTATTATAATTTTTTTTATAGTTATACCTATTATAATTGGAGGATTTGGAAACTGACTTGTGCCTTTAATATTAGGAGCTCCAGATATGGCTTTCCCACGAATAAATAATATAAGATTTTGATTGCTCCCCCCCTCATTAACTTTATTAATTTCAAGAAGAATTGTAGAAAATGGTGCAGGAACAGGATGAACAGTTTATCCCCCACTTTCATCTAATATTGCCCATGGAGGAAGTTCTGTAGATTTAGCTATCTTTTCTCTTCATCTAGCTGGGATTTCTTCTATTTTAGGAGCTATTAATTTTATTACTACAATTATTAACATACGATTAAATAACTTATCTTTTGATCAAATACCTTTATTTATTTGAGCTGTAGGAATTACTGCCTTTTTATTACTACTATCATTACCTGTTTTAGCGGGAGCTATTACAATATTATTAACAGATCGAAATTTAAATACATCATTTTTTGACCCTGCAGGAGGAGGAGATCCAATTTTATATCAACATTTATTT
>RRSSA2333-15|Pterostichus
AACTTTATATTTTATTTTTGGTGCTTGAGCAGGAATAGTAGGAACTTCATTAAGAATATTAATTCGAGCTGAATTAGGAAATCCTGGATCATTAATTGGTGATGATCAAATTTATAATGTTATTGTAACTGCTCATGCATTTGTTATAATTTTTTTTATAGTAATACCTATTATAATTGGAGGATTTGGAAATTGATTAGTCCCTTTAATATTAGGAGCTCCTGATATAGCTTTTCCTCGAATAAATAATATAAGTTTTTGACTTCTTCCTCCTTCATTAACTCTTCTTTTAATGAGAAGTATAGTTGAAAGTGGAGCTGGTACTGGATGAACAGTTTACCCCCCTTTATCTTCAGGAATTGCCCATGCTGGAGCTTCAGTTGATTTGGCTATTTTTAGACTACATTTAGCCGGAGTATCATCTATTTTAGGAGCTGTAAATTTTATTACTACAATTATTAATATACGATCAATTGGAATAACTTTTGATCGAATACCATTATTTGTTTGATCAGTAGGTATTACTGCTTTATTATTATTACTTTCATTACCTGTATTAGCAGGAGCAATTACTATATTATTAACAGATCGAAATTTAAATACTTCATTTTTTGACCCAGCTGGAGGAGGAGACCCGATTTTATATCAACATTTATTT
>RRGCO721-15|Perispasta
TACTTTATATTTTATTTTTGGAATTTGAAGAGGAATAGTAGGAACTTCTTTAAGTTTACTAATTCGTGCTGAATTAGGTAATCCGGGATCTTTAATTGGAGATGATCAAATTTATAATACAATTGTTACAGCTCATGCATTTATTATAATTTTTTTTATAGTTATACCTATTATAATTGGAGGATTCGGAAATTGATTAGTGCCTCTTATATTAGGAGCCCCAGATATAGCTTTTCCACGAATAAATAATATAAGATTTTGATTATTACCCCCATCATTAACTCTTTTAATTTCAAGAAGAATTGTAGAAAATGGAGCTGGAACTGGATGAACTGTATATCCTCCTCTTTCATCTAATATTGCTCATGGGGGAAGATCAGTTGATTTAGCAATTTTTTCCCTTCATTTAGCTGGAATTTCATCAATTTTAGGAGCTATTAATTTTATTACCACAATTATTAATATGCGAATTAATGGAATATCATTTGATCAAATACCTTTATTTGTTTGAGCTGTAGGAATTACAGCTTTATTATTACTTTTATCTTTACCTGTTTTAGCAGGGGCTATTACTATATTATTAACTGATCGAAATTTAAATACATCTTTTTTCGATCCAGCTGGTGGAGGAGATCCAATTCTTTATCAACATTTATTT
>RRSSC1988-15|Toxomerus
AACATTATATTTTTTATTTGGAGCTTGAGCTGGATTAGTTGGTACTTCATTAAGTATTTTAATTCGTGCAGAACTTGGTCATCCGGGAGCATTAATTGGAGATGATCAAATTTATAATGTAATTGTAACTGCTCATGCATTTGTAATAATTTTTTTTATAGTTATACCAATTATAATTGGAGGATTTGGAAATTGATTAGTTCCATTAATATTAGGAGCCCCTGATATAGCATTTCCTCGAATAAATAATATAAGATTTTGATTATTACCACCTTCATTAACATTATTATTAGTAAGTAGAATAGTTGAAAATGGAGCAGGAACAGGTTGAACAGTTTATCCTCCTCTTTCAGCTAATATTGCTCATAGTGGAGCTTCAGTTGATTTAGCAATTTTTTCACTTCATCTTGCTGGTATATCATCAATTTTAGGAGCAGTAAATTTTATTACTACAGTAATTAATATACGATCAAATGGAATTTCATATGATCGTATACCATTATTTGTTTGATCTGTAGTAATTACAGCACTTTTACTTTTATTATCATTACCAGTTTTAGCAGGAGCTATTACTATACTATTAACTGATCGAAATTTAAATACTTCATTTTTTGATCCTGCTGGAGGAGGAGATCCAATTTTATACCAACATTTATTT
>RRSSC3245-15|Eurosta
AACATTATATTTTATTTTTGGAGCTTGAGCAGGAATAATTGGAACTTCATTAAGAATTATTATTCGAGCTGAATTAGGTCACCCAGGTAACTTAATTGGTAATGACCAAATTTATAATATAATTGTCACATCTCATGCTTTTGTAATAATTTTCTTTATAGTTATACCAATTATAATTGGAGGATTTGGAAATTGACTAGTACCCCTTATACTAGGAGCTCCTGACATAGCATTCCCTCGAATAAACAATATAAGTTTTTGATTATTGCCCCCATCCCTTACATTATTACTCATCAGCAGTATAGTAGAAACTGGAACTGGAACAGGTTGAACAATTTACCCTCCTCTTTCATCTACTATTGCACATAGAGGGGCATCTGTTGACTTAGCTATTTTTTCATTACATTTAGCCGGAATCTCTTCTATTTTAGGAGCAGTAAATTTTATTACTACTGTTATTAATATACGATCAACAGGTATTACATTTGATCGGATACCTTTATTTGTATGAGCAGTAATATTAACTGCTCTTTTACTTTTATTATCCTTACCAGTTCTAGCAGGAGCTATTACTATATTATTAACAGACCGAAATTTAAATACATCATTTTTTGACCCAGCAGGTGGTGGAGATCCTATTTTATATCAACATTTATTT
>RRMFG2636-15|Tetanocera
AACTCTCTACTTCATTTTTGGCGCTTGAGCTGGAATAGTTGGCACATCCCTAAGAATTTTAATTCGTGCTGAACTAGGACACCCAGGAGCTTTAATTGGAGATGACCAAATTTATAATGTAATTGTTACTGCTCATGCTTTTGTAATAATTTTCTTTATAGTTATGCCCATTATAATTGGAGGATTTGGAAACTGGCTAGTACCCCTAATGCTAGGAGCCCCAGATATAGCCTTTCCTCGAATAAACAATATAAGCTTTTGACTTCTTCCACCCTCTTTAACCCTTCTCCTCGTTAGAAGAATAGTTGAAAATGGCGCCGGGACTGGATGAACCGTTTACCCCCCGTTATCTTCTGTAATTGCCCATGGAGGAGCTTCTGTTGATTTAGCAATTTTTAGTTTACATCTAGCAGGGGCTTCCTCAATTTTAGGGGCGGTGAATTTTATTACAACAGTGATTAATATACGTTCTTCAGGTATCTCATTTGATCGAATACCTCTGTTTGTGTGATCAGTTGTAATCACTGCTCTTTTGCTCCTCCTTTCCCTCCCTGTTCTTGCAGGGGCAATTACAATACTGTTAACAGATCGAAATCTAAATACATCCTTCTTTGACCCTGCGGGAGGAGGAGATCCAATTCTCTACCAACATTTATTT
>RRGCO280-15|Anacampsis
AACTTTATACTTCATTTTTGGTATTTGAGCAGGAATAGTCGGTACTTCCTTAAGTTTATTAATTCGAGCAGAATTAGGAAATCCAGGACAATTAATTGGAGATGATCAAATTTATAATACTATTGTTACAGCTCACGCTTTTATTATAATTTTTTTCATAGTTATACCTATTATAATCGGAGGATTTGGAAATTGATTAGTACCTTTAATATTAGGAGCTCCAGATATAGCATTTCCACGAATAAATAATATAAGATTTTGACTTTTACCTCCTTCATTAACTTTATTGATTTCTAGAAGAATTGTAGAAAATGGAGCTGGAACAGGATGAACTGTTTACCCACCTTTATCATCTAATATTGCTCACGGAGGTAGTTCAGTTGATTTAGCTATTTTTTCACTTCATTTAGCTGGAATTTCCTCAATTTTAGGAGCTATTAATTTTATTACAACTATTATTAATATACGAATTAATGGAATATCATTTGATCAAATACCTTTATTTATTTGAGCTGTTGGAATTACTGCATTATTATTACTACTATCTTTACCTGTATTAGCAGGAGCTATTACTATATTATTAACAGATCGAAATTTAAATACTTCTTTTTTTGACCCAGCTGGAGGAGGAGATCCAATTTTATATCAACATTTATTT
>RRMFC2016-15|Helina
AACTTTATATTTCATTTTTGGAGCTTGATCCGGAATAATTGGAACTTCATTAAGAATTTTAATTCGAACTGAATTAGGACACCCAGGAGCTTTAATTGGAGATGACCAAATTTATAATGTAATTGTAACAGCTCATGCTTTTATTATAATTTTTTTTATAGTTATACCTATTATAATTGGTGGATTTGGAAATTGATTAGTACCCCTAATACTAGGAGCTCCAGATATAGCATTCCCTCGAATAAATAATATAAGATTTTGACTTTTACCCCCCGCTTTAATTCTATTATTATTTAGTAGAATAGTAGAAAATGGGGCTGGAACAGGATGAACTGTTTATCCACCTCTATCTTCTAATATTGCTCATAGAGGAGCTTCCGTTGATTTAGCTATTTTTTCTTTACATTTAGCTGGAATTTCTTCCATTTTAGGAGCTGTAAATTTTATTACTACTATTATTAATATACGATCAAAAGGAATTTCTTTTGATCGAATACCTTTATTTGTATGATCAGTTGCTATTACAGCTTTATTATTACTTTTATCTTTACCTGTATTAGCTGGAGCTATTACTATATTATTAACAGATCGAAATTTAAATACTTCATTTTTCGATCCTACAGGAGGAGGAGACCCTATTTTATATCAACATTTATTT
>RRGCO269-15|Dyspyralis
AACTTTATATTTTATTTTTGGAATTTGAAGAGGCATAATAGGAACATCTCTAAGATTATTAATTCGTACTGAATTAAGTACCCCTAGATCTTTAATTGGAGATGATCAAATTTATAATACTATTGTCACAGCTCATGCTTTTATTATAATTTTTTTTATAGTAATACCAATTATAATTGGAGGATTTGGTAATTGATTAATTCCTTTAATACTTGGAGCTCCAGATATAGCATTTCCCCGAATAAATAATATAAGTTTCTGACTTCTTCCACCTTCTTTAATTCTTTTAATTTCAAGAAGTATTGTAGAAAATGGAGCCGGAACAGGATGAACAATTTATCCCCCTCTTTCATCTAATATTGCTCACAGAGGCAGATCTGTAGATTTAACTATTTTTTCTCTTCATTTAGCTGGAATTTCTTCAATTCTAGGAGCTATTAATTTTATTACTACAATTATTAATATACGACTTAATAATTTATCTTTTGATCAAATACCTTTATTTATTTGAGCTGTAGGTATTACAGCTTTTCTTCTTCTTTTATCTCTTCCAGTATTAGCTGGAGCAATTACTATACTTTTAACGGATCGAAATTTAAACACTTCTTTTTTTGATCCTGCTGGAGGAGGAGATCCTATTCTTTATCAACATTTATTT
>RRSSC6586-15|Poecilus
AACTTTATATTTTATTTTTGGTGCATGATCAGGAATAGTAGGAACTTCCTTAAGTATATTAATTCGAGCTGAATTAGGAAATCCAGGATCATTAATTGGTGACGATCAAATTTATAATGTTATTGTTACTGCTCATGCATTTGTCATAATTTTTTTTATAGTAATACCAATTATAATTGGAGGATTTGGAAATTGATTAGTTCCTTTAATATTAGGAGCTCCTGATATAGCTTTTCCTCGAATAAATAATATAAGTTTTTGATTACTTCCTCCTTCTTTAACTCTTTTATTAATGAGAAGAATAGTGGAAAGTGGAGCAGGTACAGGATGAACAGTCTACCCACCCCTATCTTCTGGTATTGCACATGCTGGAGCATCTGTTGATTTAGCTATTTTTAGATTACATTTAGCAGGAATTTCATCAATTTTAGGAGCTGTAAATTTTATTACTACAATTATTAATATACGATCAATTGGAATGACATTTGATCGTATACCTTTATTCGTATGATCTGTTGGAATTACTGCTTTACTTCTACTTCTTTCATTACCTGTATTAGCAGGAGCAATTACTATATTATTAACAGATCGAAATTTAAATACTTCTTTTTTTGATCCGGCTGGAGGTGGAGATCCTATTTTATATCAACATTTATTT
>RRGCO742-15|Etainia
AACATTATATTTTATATTTGGAATTTGATCAGGAATAGTTGGTACATCACTAAGTTTACTAATTCGAATAGAATTAGGGAATCCAGGATCATTAATTGGTGATGATCAAATTTATAATACAATTGTAACTGCCCATGCTTTTATTATAATTTTTTTTATAGTAATACCAATTATAATTGGTGGATTTGGAAATTGATTAGTACCAATTATATTAGGAGCCCCAGATATAGCATTCCCACGATTAAATAATATAAGATTTTGATTACTACCCCCATCATTAACTTTATTAATTTCAAGAAGAATTGTAGAAACTGGAGTAGGAACAGGATGAACAGTTTACCCCCCTCTTTCTTCTAATATTGCCCACAGAGGAAGATCTGTAGATTTAGCAATTTTTTCATTACATTTAGCTGGAATTTCATCAATTTTAGGGGCTATTAATTTTATTACTACAGTAATTAATATACGAGCATACGGAATATCATTTGATCAAATATCATTATTTATTTGAGCAGTAGCAATTACTGCTTTATTATTATTATTATCATTACCTGTATTAGCAGGTGCTATTACTATATTATTAACTGATCGAAATTTAAATACCTCATTTTTTGATCCAATAGGTGGGGGAGATCCAATTTTATATCAACATTTATTT
>RRMFA256-15|Nomada
TATATTATATATTATTTTTGCTTTATGGTCAGGTATAATTGGAACATCAATGAGATTTTTAATTCGTATAGAATTAAGTAATCCAGGAGAATGAATTATAAATGATCAAATTTATAATTCTTTAGTTACTGCACATGCTTTTTTAATAATTTTTTTTATAGTTATACCTTTTATAATTGGAGGATTTGGAAATTGATTAGTTCCTTTAATATTAGGTTGTCCTGATATAGCTTTTCCTCGTATAAATAATATTAGATTTTGATTATTACCTCCATCTTTGTTTTTATTATTATTAAGAAATTTATTTAATATTACTCCAGGTACAGGATGAACAGTTTATCCTCCTTTATCTTCATCTATATTTCATAGATCTCCTTCTGTAGATTTAGCAATTTTTTCACTTCACATATCTGGTATTTCTTCTATTATAGGAGCAATAAATTTTATAGTTACAATTATAATAATAAAAAATATTTCTATAAATTATGATCAAATTAATTTATTTTCTTGATCAATTTTTATTACAGCAATTTTATTATTATTATCTTTACCAGTTTTAGCAGGTGCAATTACTATATTATTATTTGATCGAAATTTTAATACTTCATTTTTTGATCCCATAGGAGGGGGGGATCCAATTTTATATCAACATTTATTT
>RRMPA001-15|Syrphus
AACATTATATTTTTTATTTGGAACTTGAGCAGGTATAGTAGGAACCTCTTTAAGTGTATTAATTCGTGCAGAACTTGGACATCCAGGTGCTTTAATTGGAGATGACCAAATTTATAATGTTATTGTAACTGCACATGCTTTTGTAATAATTTTTTTTATAGTAATACCAATTATAATTGGAGGATTTGGAAATTGATTAGTTCCTTTAATATTAGGAGCTCCTGATATAGCATTTCCTCGAATAAATAATATAAGTTTTTGATTATTACCTCCTTCTTTAACACTTTTATTAGTAAGAAGAATAGTTGAAAACGGAGCTGGAACAGGTTGAACAGTTTACCCTCCTCTTTCTGCTAGTATTGCACATGGAGGAGCTTCTGTTGATTTAGCTATTTTTTCTCTTCATTTAGCAGGAATATCCTCAATTTTAGGAGCAGTAAATTTTATTACAACAGTAATTAATATACGTTCTAGTGGACTTACTTATGACCGAATACCTTTATTTGTATGATCAGTAGTAATTACAGCTTTATTATTACTTCTATCATTACCAGTTTTAGCAGGAGCTATTACTATATTATTAACAGATCGAAATTTAAATACTTCATTCTTTGATCCAGCAGGAGGAGGAGATCCAATTTTATACCAACATTTATTT
>RRSSA2279-15|Xylotrechus
AACTTTATATTTTATTTTTGGAGCATGAGCAGGAATAGTAGGAACATCCCTCAGAGTTTTAATTCGATCAGAATTAGGTAATCCAGGATCATTAATTGGAGATGATCAAATTTATAATGTTATTGTCACAGCCCATGCATTTATTATAATTTTTTTCATAGTTATACCTATTATAATTGGAGGATTCGGAAATTGACTTGTACCCTTAATACTGGGGGCCCCCGACATGGCATTTCCTCGAATAAACAATATAAGATTCTGATTATTACCCCCCTCTTTAACTCTTCTAATTATAAGAAGAATTGTAGAAAGAGGAGCTGGTACAGGATGAACTGTTTATCCCCCTCTTTCAGCTAATGTAGCTCATAGAGGATCTTCTGTAGATTTAGCTATTTTTAGTTTACATTTAGCTGGAGTATCTTCTATTCTAGGTGCTGTAAATTTCATTTCAACAGTAATTAATATACGACCTACAAAAATAAGACCTGAACAAATACCTTTATTTGTATGAGCCGTAGCAATTACTGCTCTTCTTCTTCTCCTTTCCCTTCCTGTTTTAGCAGGAGCAATTACCATACTTCTTACAGATCGGAATATTAATACATCATTCTTCGATCCGGCAGGAGGAGGAGATCCAATTCTTTATCAACACTTATTC
>RRMPA085-15|Nabis
GACCCTATATTTTATATTTGGTATTTGAGCTGGAATGCTTGGAACATCCCTTAGATGACTAATTCGTATTGAATTAGGACACCCCGGATCTTTTATTGGGGATGATCAAATTTATAATGTAATTGTTACTGCACATGCTTTTATTATAATTTTCTTTATGGTTATACCTATTATAATTGGAGGATTTGGTAACTGACTAGTCCCATTAATAATTGGGGCACCAGATATAGCATTCCCTCGTATAAATAATATAAGTTTCTGACTACTACCTCCTTCAATTACATTATTAATTATTAGAAGAATTGTAGAAAAGGGGGTAGGAACAGGATGAACAGTTTATCCTCCTCTATCAGCTAACGTAGCCCATAATGGTGCATCAGTGGATCTAGCCATTTTCAGATTACATTTAGCAGGTGTTTCATCTATCTTAGGGGCAGTAAATTTTATTTCAACAATTATTAATATACGGCCTGTGGGTATAACCCCGGAACGAATCCCTTTATTTGTATGATCTGTAGGTATTACAGCCCTATTATTATTATTATCACTGCCCGTATTAGCAGGAGCAATTACTATATTACTTACTGATCGTAATTTTAATACATCATTCTTTGACCCTGCAGGAGGGGGAGACCCTATCCTATATCAACACTTATTT
>RRMFG2635-15|Dryomyza
AACCCTTTATTTTATTTTCGGTGCTTGAGCTGGAATAGTGGGAACTTCTTTGAGAATTTTAATTCGAGCCGAACTAGGACACCCTGGGGCTTTAATTGGAGATGATCAAATCTATAATGTTATTGTAACTGCTCACGCATTTGTAATAATTTTTTTTATAGTAATACCTATTATAATTGGGGGATTTGGAAATTGACTGGTGCCTTTAATACTAGGAGCACCTGATATAGCTTTCCCTCGAATAAATAATATAAGATTTTGACTCTTACCACCTTCATTAACCCTATTATTAGTCAGTAGTATAGTAGAAAATGGAGCTGGTACAGGCTGAACTGTCTACCCACCGCTCTCTTCCGGAATTGCCCATGGAGGTGCCTCAGTAGACTTAGCTATTTTTAGCTTACACTTAGCAGGTATCTCTTCAATTCTAGGAGCAGTAAATTTTATTACTACAGTCATTAATATACGTTCAACCGGAATCTCATTTGACCGAATACCTCTATTTGTATGATCAGTAGTAATTACTGCACTATTATTGCTTCTTTCGCTTCCAGTTCTTGCTGGAGCAATCACTATGCTATTAACAGATCGAAATTTAAACACTTCTTTCTTTGACCCTGCAGGAGGAGGTGACCCAATCCTATACCAACATTTATTT
>RRMFG2297-15|Ontholestes
AACTTTATACTTTATTTTTGGGGTATGGGCAGGAATAGTAGGAACTTCCCTCAGACTACTTATTCGAGCTGAATTAGGAAACCCTGGAACTTTAATTGGAGACGACCAAATTTACAATGTAATTGTTACAGCTCATGCATTTGTTATAATTTTCTTTATAGTTATACCCATTGTAATTGGAGGATTTGGAAATTGACTAGTACCCTTAATACTAGGCGCACCAGATATGGCCTTTCCTCGAATAAATAACATAAGATTTTGACTTTTACCCCCCTCTTTAACTCTCCTGCTTATAAGAAGAATAGCAGAAAGAGGTGCGGGTACTGGATGAACTGTTTACCCTCCTCTTTCAGCCAATGTAGCCCATAGAGGAACTTCTGTAGATTTAGCAATTTTTAGATTACATTTAGCAGGAATTTCTTCTATTCTTGGTGCAGTAAATTTTATTACAACAGTAATTAACATACGATCAACAGGAATAACATTCGATCGAATACCCTTATTTGTTTGATCAGTTGCTATTACTGCCCTTCTTCTCCTCCTTTCTTTACCTGTATTAGCTGGAGCAATTACAATACTTTTAACTGACCGAAATTTAAATACATCATTTTTTGACCCAGCAGGAGGAGGGGACCCAATTCTTTATCAACATCTATTT
>RRSSC4113-15|Sphecodes
TATATTATATTTTATCTTTGCTATATGATCTGGTATAATTGGAGCTTCTCTAAGTATAATTATTCGAATAGAATTAAGATGCCCTGGTGCATGAATTAATAATGATCAAATTTATAATACAATTATTACTTCACACGCCTTCATTATAATTTTTTTTATAGTTATACCATTTATAATTGGAGGTTTTGGAAATTGATTAGTTCCATTAATAATTGGAGCTCCTGATATAGCTTTCCCACGTATAAATAATATAAGATTTTGATTATTACCCCCTTCACTTCTTATATTATTAATAAGTGGAATTTTAGGAGCTGGTTCAGGTACTGGATGAACTATTTATCCACCTTTATCATCCTTTATTTATCACTCTTCTTCCTCAATAGATTTTACTATTTTTTCATTACATATAGCAGGAATCTCCTCTATTATAGGAGCTATTAATTTTATTGCTTCAATTATTCTTATAAAAAATATTTCTATTAATTTTGATCAAATTCCTTTATTTCCTTGATCAGTAAAAATTACAGCTATTTTATTACTATTATCATTACCTGTATTAGCTGGAGCTATTACAATATTATTAACTGATCGAAATCTTAATACATCCTTTTTTGACCCATCAGGAGGAGGTGACCCTATCTTATTTCAACATTTATTT
>RRMFC2068-15|Suillia
AACCCTTTATTTCATATTTGGGGCATGAGCTGGAATAGTCGGAACATCCCTAAGAATTCTAATTCGAGCCGAACTAGGACACCCTGGTGCTTTAATTGGAGACGACCAAATTTACAATGTAATTGTCACAGCCCATGCATTTGTAATAATTTTTTTTATAGTGATACCTATTATAATCGGAGGATTTGGGAATTGACTGGTTCCTTTAATATTAGGGGCTCCTGATATGGCCTTTCCTCGAATAAATAATATAAGTTTTTGACTTCTCCCTCCATCATTAACCCTTTTATTAGTCAGTAGCCTAGTTGAAAATGGGGCTGGTACGGGCTGAACTGTTTACCCCCCCTTGTCTTCTGGCATCGCACATGGAGGAGCTTCAGTTGATTTAGCAATTTTCTCTTTACATTTAGCCGGAATTTCCTCAATTTTAGGGGCCGTAAATTTTATCACAACAGTAATTAATATACGATCGACAGGAATTACTTTTGACCGAATACCCTTATTTGTATGATCAGTTGTAATTACAGCTTTATTATTACTTTTATCACTACCAGTATTGGCCGGAGCAATTACTATACTTTTAACAGACCGAAATTTAAATACTTCTTTTTTTGACCCTGCCGGTGGGGGGGACCCTATTTTATATCAACACTTATTT
>RRSSA3896-15|Pidonia
AACTCTTTATTTTATTTTTGGAGCTTGAGCAGGAATAGTTGGAACATCTATAAGATTACTAATTCGAACTGAATTAGGAAACCCCGGATCTTTAATTGGAGATGATCAAATTTATAATGTAATTGTTACAGCTCATGCTTTTGTCATAATTTTTTTTATAGTTATACCCATTATAATTGGAGGATTCGGAAATTGATTAGTTCCCCTTATATTAGGAGCCCCTGATATAGCTTTTCCCCGAATAAATAATATAAGATTTTGACTACTTCCACCTTCATTAACTCTTTTATTAATAAGAAGAATTGTAGAAAAAGGAGCAGGAACAGGATGAACGGTTTATCCCCCCCTTTCATCAAATATTGCTCATGGTGGTTCTTCTGTTGATTTAGCTATTTTTAGATTACATCTAGCTGGAATTTCTTCAATTTTAGGAGCAGTAAATTTTATTACAACAATTATTAATATACGACCACCCGGTATAGCTTTTGATCAAATACCCCTATTTGTATGAGCTGTTTTAATTACTGCAATTTTACTTCTTTTATCTTTACCCGTTTTAGCAGGTGCTATTACTATACTTTTAACTGATCGAAATTTAAACACTTCATTTTTTGACCCAGCTGGAGGTGGAGATCCAATTCTCTATCAACATTTATTT
>RRGCO299-15|Athrips
AACTTTATATTTTATTTTTGGGGTTTGATCAGGAATAGTAGGAACATCATTAAGTTTATTAATTCGAGCAGAATTAGGTAACCCAGGATCTTTAATTGGAGATGATCAAATTTATAATACTATTGTAACAGCTCATGCTTTTATTATAATTTTTTTTATAGTAATGCCTATTATAATCGGGGGATTCGGAAACTGATTAGTCCCTTTAATACTAGGAGCCCCTGATATAGCTTTCCCACGAATAAATAATATAAGATTTTGACTTTTACCCCCATCTCTTACTCTATTAATTTCCAGAAGAATTGTAGAAAATGGAGCCGGAACAGGTTGAACTGTTTACCCCCCCTTATCCTCTAATATTGCCCATAGAGGAAGCTCTGTTGACTTAGCAATTTTTTCTCTTCATTTAGCGGGAATTTCTTCAATTTTAGGAGCAATTAATTTTATTACTACAATTATTAATATACGAATTAATGCACTTTCTTTTGATCAAATACCATTATTTGTTTGATCAGTAGGAATTACTGCACTACTTCTTCTTCTCTCCTTGCCTGTTTTAGCCGGAGCTATTACCATACTTTTAACTGATCGTAATCTTAATACATCATTTTTCGACCCAGCTGGGGGAGGAGATCCTATTTTATATCAACATTTATTT
>RRMPB104-15|Scathophaga
AACATTATATTTTATTTTCGGAGCGTGATCCGGAATAATTGGAACTTCTTTAAGTATTTTAATTCGAGCTGAATTAGGACACCCTGGAGCATTAATTGGTGATGATCAAATTTATAATGTAATTGTAACTGCTCATGCCTTTATTATAATTTTTTTTATAGTAATGCCAATTATAATTGGAGGATTTGGTAATTGACTAGTGCCTCTTATACTAGGTGCTCCTGATATAGCTTTCCCTCGAATAAATAATATAAGTTTTTGACTTTTACCTCCTGCACTAACTTTATTGTTAGTAAGTAGTATAGTAGAAAACGGAGCTGGAACAGGATGAACTGTTTACCCTCCGTTATCTTCAAATATTGCTCATGGAGGAGCTTCTGTTGATTTAGCAATTTTTTCTCTTCATTTAGCTGGAATTTCATCTATTTTAGGAGCTGTAAATTTTATTACAACTGTAATTAATATACGATCAACAGGAATTACTTTTGATCGAATACCTCTATTTGTATGATCTGTAGTAATTACAGCTTTATTACTTCTTTTATCTTTACCAGTATTAGCTGGAGCTATTACTATATTATTAACTGATCGAAATCTTAATACATCATTTTTTGATCCAGCAGGAGGAGGAGATCCAATTTTATACCAACATTTATTT
>RRSSC3239-15|Nabis
GACCCTATATTTTATATTTGGTATTTGAGCTGGAATACTTGGAACATCCCTTAGATGACTAATTCGTATTGAACTAGGACACCCTGGATCTTTTATTGGGGACGATCAAATTTATAATGTAGTTGTTACTGCACATGCTTTTATTATAATCTTCTTTATGGTTATACCCATTATAATTGGAGGATTTGGTAACTGACTAGTGCCATTAATAATTGGGGCACCAGATATAGCATTCCCTCGTATAAATAATATAAGTTTCTGACTACTACCCCCTTCAATTACATTATTAATTGTAAGAAGAATTGTAGAAAAGGGTGTAGGAACAGGATGAACAGTTTATCCTCCTCTATCAGCTAACGTAGCCCATAATGGTGCATCAGTAGATCTAGCCATTTTCAGATTACACTTAGCAGGTGTTTCATCTATCTTAGGGGCAGTAAATTTTATTTCAACAATTATTAATATACGGCCTGTGGGTATAACCCCGGAACGAATCCCTTTATTTGTATGGTCTGTAGGTATTACAGCCTTATTACTATTATTATCTCTACCCGTATTAGCAGGGGCAATTACTATATTACTCACTGATCGCAATTTTAATACATCATTCTTTGACCCTGCGGGAGGGGGTGATCCTATCCTATATCAACACTTATTT
>RRGCO589-15|Coleophora
AACATTATATTTTATTTTTGGAATTTGAGCCGGAATAGTGGGAACTTCTTTAAGTTTATTAATTCGAGCAGAATTAGGAAATCCCGGATCATTAATTGGAGATGATCAAATTTATAATACAATTGTAACAGCTCACGCTTTTATTATAATTTTTTTTATAGTTATACCTATTATAATTGGAGGATTTGGAAATTGATTAGTACCTTTAATATTAGGAGCTCCCGATATAGCTTTCCCTCGAATAAACAATATAAGATTTTGACTTCTTCCCCCCTCATTAACCCTTTTAATTTCAGGAAGAATTGTAGAAAATGGTACTGGAACTGGTTGAACAGTTTACCCCCCTTTATCATCTAATATTGCTCATAGAGGTAGATCTGTTGATTTATCAATTTTCTCTTTACATTTAGCTGGAATTTCTTCTATTTTAGGAGCAATTAATTTTATTACAACTATTATTAATATACGATTAAATAACATATTATTTGATCAATTACCTTTATTTGTTTGATCTGTAGGAATTACAGCTGTTCTTCTTTTACTTTCTCTCCCTGTTTTAGCAGGAGCTATTACTATATTATTAACAGATCGAAATTTAAATACTTCATTTTTTGACCCTGCTGGAGGGGGAGATCCTATCCTTTATCAACACTTATTT
>RRMFI4245-15|Diplazon
TATTTTATATTTTATTTTCGGAATATGAGCAGGAATAATTGGTTCATCAATAAGAATTATTATTCGTATAGAATTGGGTAATCCAGGATTTTTAATTAATAATGATCAAATTTACAATTCTATTGTTACTGCTCATGCATTTATTATAATTTTTTTTATAGTAATACCTATTATAATTGGTGGATTTGGAAATTGATTAATTCCATTAATATTAGGAGCTCCTGATATAGCCTTTCCACGAATAAATAATATGAGATTCTGATTATTACCTCCCTCAATTATATTAATTATTTCTAGAAGAATAATTAATCAAGGAGTTGGGACAGGCTGAACAGTTTATCCCCCTTTATCTTCTAATTTAAATCATGAAGGTATATCTGTAGATTTAGCTATTTTCTCATTACATTTAGCAGGTATATCTTCTATTATAGGAGCAATTAATTTTATTTCAACAATCATAAATATACGACCTAATAATGTTACATTAGAAAAAATATCATTATTTTCATGATCAATTAAAATCACTACAATTTTATTATTGCTAGCTGTACCTGTTTTAGCTGGTGCGATTACTATATTATTAACTGATCGTAACTTAAATACTTCATTCTTTGACCCTTCTGGAGGAGGAGATCCAATTTTATATCAACATTTATTT
>RRSSA235-15|Temnostoma
AACTTTATATTTTTTATTTGGAACATGAGCAGGAATAGTAGGAACATCTCTAAGAATTTTAATTCGAGCAGAATTAGGTCATCCTGGAGCCCTAATTGGTGACGATCAAATTTATAATGTAATTGTTACTGCTCATGCCTTCGTAATAATTTTTTTTATAGTAATACCAATTATAATTGGAGGATTTGGAAATTGATTAGTTCCATTAATATTAGGAGCCCCTGATATAGCTTTTCCTCGAATAAATAATATAAGTTTCTGATTATTACCTCCTTCTTTAACTTTATTATTAGTAAGAAGAATAGTAGAAAATGGAGCTGGGACAGGATGAACAGTTTATCCACCTTTATCTGCTAATATTGCTCATAGTGGAGCTTCTGTTGATTTAGCAATTTTTTCTCTTCATTTAGCAGGAATATCTTCTATTTTAGGTGCAGTAAATTTTATTACAACTGTTATTAATATACGATCTACTGGAATTTCTTATGATCGAATACCTTTATTTGTATGATCAGTAGTAATTACTGCTCTTCTCCTTCTTTTATCTTTGCCAGTTTTAGCAGGAGCAATTACTATACTTTTAACTGACCGAAATCTTAATACTTCATTTTTTGATCCAGCAGGAGGTGGGGATCCAATTCTATACCAACACTTATTT
>RRSSA244-15|Nephrocerus
AACTTTATATTTTTTATTTGGTGCTTGAGCAGGAATAGTAGGAACATCATTAAGTATTTTAATTCGTGCAGAATTAGGACATCCTGGATCATTAATTGGTGATGATCAAATTTATAATGTAATTGTAACAGCTCATGCGTTTGTAATAATTTTTTTTATAGTTATACCAATTATAATTGGTGGATTTGGAAATTGATTAGTTCCATTAATATTAGGAGCTCCAGATATAGCATTTCCACGAATAAATAACATAAGTTTTTGGATACTACCCCCTTCATTATCCTTATTATTAGTTAGTAGTATAGTTGAAAACGGAGCTGGTACTGGATGAACAGTTTACCCACCCCTATCTTCTACCATTGCACATAGAGGAGCTTCTGTAGACTTAGCAATTTTTTCTCTTCATCTAGCAGGAATTTCGTCAATTTTAGGAGCTGTAAATTTCATTACCACAGTAATTAATATACGAACTACTGGAATTTCATTTGATCGAATACCTCTATTTGTTTGATCAGTTGTAATTACTGCTTTACTTCTTCTTCTTTCTCTACCTGTATTAGCAGGAGCTATTACTATATTATTAACTGATCGAAATTTAAATACATCATTTTTTGACCCCGCAGGAGGAGGAGATCCAATTTTATACCAACACTTATTT
>RRGCO481-15|Acrocercops
AACTTTATATTTTATTTTTGGAATTTGATCAGGAATAGTGGGAACTTCTTTAAGAATATTGATTCGAGTTGAATTAGGAAACCCAGGATCTTTAATCGGAAATGATCAAATTTATAATACAATTGTTACAGCCCATGCTTTTATTATAATTTTTTTTATAGTTATACCAATTATAATTGGAGGTTTTGGAAATTGATTGGTTCCTTTAATGTTAGGAGCTCCTGATATAGCTTTTCCTCGTCTTAACAACATAAGATTCTGACTTTTACCACCTTCTTTAATTCTTTTAATTTCAAGAAGAATCGTAGAAAACGGAGCTGGAACTGGATGAACAGTTTATCCACCTCTTTCTTCTAATATTGCCCATAGAGGAAGATCTGTTGACTTAGCTATTTTTTCTTTACATTTAGCAGGTATTTCTTCAATTTTAGGAGCAATTAATTTTATTACAACTATTATTAATATACGACCAAACGGAATAAAATTTGATAGAATATCATTATTTACGTGAGCTGTCGGAATTACAGCACTTTTACTTCTTTTATCCCTACCAGTATTAGCAGGGGCTATTACCATATTATTAACTGACCGAAATCTAAATACATCTTTTTTTGACCCAGCAGGAGGGGGGGACCCAATTTTATACCAACATTTATTT
>RRMFD560-15|Cyrtophorus
AACATTATATTTCATTTTTGGTGCATGAGCAAGAATAGTAGGGACCTCCTTAAGTATATTAATTCGATCAGAGCTAGGAAACCCAGGATCATTAATTGGAGATGACCAAATTTATAATGTTATTGTTACAGCCCACGCATTTATCATAATTTTCTTTATAGTTATACCAATCATAATTGGTGGATTCGGAAATTGACTTGTCCCATTAATACTGGGAGCCCCAGACATAGCCTTTCCACGAATAAATAATATAAGATTTTGACTTCTCCCCCCCTCCCTAGCATTATTGATTATAAGAAGAATTGTTGAAAATGGTGCAGGAACAGGATGAACAGTCTATCCCCCATTATCTGCAAATGTAGCCCATAGAGGATCCTCTGTAGACTTAGCAATTTTTAGATTACATCTAGCAGGTATCTCCTCAATTCTAGGAGCAGTAAATTTTATTTCTACAGTAATTAATATACGACCAGCAGGTATATCACCTGAACAAATACCTTTATTCGTTTGAGCTGTAGTAATCACAGCAATCTTACTACTACTATCCTTACCAGTACTAGCAGGAGCTATTACCATACTTCTCACAGATCGAAATATTAATACATCTTTTTTTGATCCAGCAGGAGGTGGAGATCCCATTCTGTACCAACATCTATTT
>RRSSA2306-15|Pimpla
AATCTTATATTTTATTTTTGGTATATGATCTGGAATAATTGGATCTTCAATAAGTATTATTATTCGAATAGAATTAGGGAATCCCGGATTTTTAATTAATAATGACCAAATCTATAATTCTATTGTTACAGCTCATGCATTTATTATAATTTTTTTTATAGTTATACCAATTATAATTGGAGGATTTGGAAATTGATTAATCCCATTAATATTAGGTGCACCTGATATAGCATTTCCACGAATAAATAATATAAGATTCTGATTACTACCCCCATCTATCTTATTATTAATTTTAAGAAGAATTTTTAATCAAGGAGTAGGAACTGGGTGAACTGTTTATCCTCCTTTATCATTAAATTTAAATCATGAAGGATTATCTGTAGATTTAGCCATTTTTTCTCTTCATATAGCTGGTATATCATCTATTATAGGAGCTATTAATTTCATTACTACTATTTTAAATATACGACCTAATATAATCTCTCTTGAAAAAATTTCTTTATTTTCATGATCAATTTTAATTACTACAATTTTATTACTTCTAGCTGTACCTGTTTTAGCAGGAGCAATTACTATATTATTAACTGATCGAAATCTAAATACTTCATTTTTTGACCCTTCAGGAGGCGGTGATCCAATTTTATATCAACATTTATTT
>RRMFC1666-15|Vespula
AACATTATATTTTATTTTTGCTTTATGGGCAGGGACTTTAGGAGCTTCAATAAGAATAATTATTCGCTTAGAATTAAGATCTCCTGGGGCCTTAATTAATAATGATCAAATTTATAATACAATTATTACAGCTCATGCCTTTATTATAATTTTCTTTATAGTTATACCTTTTTTAGTAGGAGGATTTGGAAACTGATTAATCCCTTTAATACTAGGTGTACCTGATATAGCATTTCCTCGAATAAATAATATAAGATTTTGATTACTCCCTCCTTCATTATTTTTACTAATTTTAAGAAATTTTATTGGAACAGGGGTAGGAACAGGATGAACTTTATACCCTCCTTTATCTTCTATTGTTGGTCATGATTCTCCATCTGTAGATTTAGGAATTTTTTCAATTCATATTGCTGGAATTTCATCAATTATAGGATCAATTAATTTTATCGTTACTATTTTAAATATACACACAAAAACACATTCATTAAATTTTCTTCCTTTATTCACATGATCAATTTTAATTACAGCAATTCTTCTTCTATTGTCACTACCAGTTCTTGCAGGAGCAATTACTATACTTTTGACAGATCGAAACTTAAACACATCTTTTTTCGATCCTGCAGGTGGGGGGGACCCAATTTTATATCAACATTTATTT
>RRSSC6090-15|Publilia
AACACTATACTTCATATTCGGAATATGGTCAGGAATAATTGGAATAATATTAAGAATAATTATTCGAGTTGAATTAGGTCAACCCGGGCCATTTATTAATAATGATCAAATCTATAATACAATCATTACATCACATGCATTTATTATAATCTTCTTTATAGTAATACCAATTATAATTGGGGGGTTTGGGAACTGGCTTATACCAATTATAATTGGAGCCCCTGATATAGCATTTCCACGAATAAACAATATAAGATTTTGATTATTACCGCCATCAATTACAATATTACTAATTAGATCTATAGTTGAATCAGGAGTAGGAACTGGATGAACAGTATACCCCCCACTATCAAGAAACATAGGTCACTCTGGTCCTAGAGTTGAATTTGCAATCTTTTCATTACACTTAGCCGGAATCTCATCAATTCTAGGAGCAATCAATTTTATTACTACAGTAGTAAATATACGAACAATAGGAATAACTTTGGATCGAACTCCACTATTTGTGTGATCAGTTCTAATTACAGCCTTACTACTATTACTATCTCTACCTGTTCTAGCTGGGGCCATCACTATACTTTTAACAGACCGTAATATTAATACATCATTTTTTGACCCATCAGGAGGAGGAGATCCAATTCTATACCAGCATCTATTT
>RRSSC243-15|Euodynerus
AATTTTATATTTTATATTTGGTCTTTGATCAGGTATAATTGGTTCAGCATTAAGAATAATTATTCGACTAGAATTAGGAACACCAGGAAAATTAATTGGTAATGATCAAATTTATAATACCTTAGTAACTGCTCATGCATTTATTATAATTTTCTTTATAGTTATACCTTTTATAATTGGAGGATTTGGAAATTGATTAGTTCCTTTAATATTAGCAGCTCCTGATATAGCTTTTCCTCGAATAAATAATATAAGATTTTGATTATTACCTCCATCTTTATTTTTTTTATTATTAAGAAATATTATTGGTACCGGAGTAGGAACTGGATGAACTCTATATCCACCTTTATCCTCTATTACAGGTCATAATTCTCCATCTGTTGATTTAGGAATTTTCTCTTTACATATTGCTGGTATTTCTTCAATTATAGGAGCTATTAATTTTATTGTAACTATTTTAAATATACATTCTAAAACTCCTACATTAAATTTTATCCCCTTATTCGCTTGATCTGTTTTAATTACAGCTATTCTCCTTTTATTATCCTTGCCAGTCTTAGCTGGAGCAATTACTATACTTTTAACAGATCGAAACTTTAATACATCATTCTTTGACCCTGCAGGAGGAGGAGATCCAATCCTATATCAACATTTATTT
>RRMFD544-15|Augochlora
TATACTATATTTTATCTTTGCTATATGATCAGCTTCTTTTGGTGCCTCATTAAGAATAATTATCCGCATAGAATTAAGAGTCCCAGGTGGATGAATTAATAACGATCAAATTTATAATTCAATTGTAACCTCACACGCATTTATTATAATTTTTTTTATAGTTATACCTTTCATAATTGGGGGATTTGGAAACTGATTAGTTCCCTTAATAATTGGAGCCCCAGATATAGCATTCCCACGAATAAATAATATAAGATTCTGATTATTAATTCCTTCACTATTTATATTAATCTTAAATATAATTTTTAATTCAGGATCAGGTACAGGATGAACTGTTTACCCTCCTCTTTCATCTATTGAATATCACCCCACATCATCAGTTGATTTCACCATTTTTTCACTTCATATTGCAGGCATGTCATCAATTATAGGAGCAATTAATTTTATTGCTTCAATCTTAATAATAAAAAATATTTCACTAAATTATGATCAAATCCCATTATTTCCTTGATCAGTAAAAATTACTGCCATTTTACTACTTCTATCCCTACCTGTTTTAGCTGGAGCCATCACAATACTTTTAACTGATCGAAACCTAAATTCATCATTTTTTGACCCAGCAGGCGGAGGAGACCCAGTATTATACCAACACTTATTT
>RRSSC7852-15|Euphylidorea
AACCTTATACTTTATTTTTGGTACTTGAGCCGGAATAGTGGGAACTTCATTAAGACTTATTATTCGAGCAGAACTTGGTCACCCAGGAACCTTAATTGGAGATGATCAAATTTATAATGTTATTGTAACAGCTCATGCTTTTGTAATAATTTTTTTCATGGTAATACCAATTATAATTGGAGGATTTGGTAACTGATTAGTTCCTCTTATACTAGGAGCTCCAGATATAGCTTTCCCACGAATAAATAATATAAGATTTTGGATATTACCTCCTTCTCTAACTTTATTATTAGCAAGTAGAATAGTGGAAACTGGGGCAGGTACTGGTTGAACCGTTTACCCCCCACTATCTTCAGGGATTGCTCATATAGGAGCTTCTGTTGATTTAGCAATTTTTTCTTTACATATAGCAGGGATTTCTTCTATTTTAGGGGCTGTTAATTTCATTACTACAATTATTAATATACGATCAACAGGGATTACATTTGACCGAATACCTTTATTTGTGTGAGCTGTTGTAATTACAGCCGTATTACTATTATTATCATTACCCGTATTAGCAGGAGCTATCACCATATTATTAACAGACCGAAATCTAAATACCTCCTTTTTTGATCCAGCAGGTGGGGGAGATCCTATTTTATACCAACATTTATTT
>RRMFC2020-15|Myospila
TACTTTATATTTTATTTTTGGAGCTTGATCAGGTATAATTGGTACTTCATTAAGAATTTTAATTCGGGCTGAATTAGGACATCCTGGTGCTTTAATTGGAGATGATCAAATCTATAATGTAATTGTAACAGCACATGCTTTTATTATAATTTTTTTTATAGTAATACCAATTATAATTGGAGGATTTGGAAATTGATTAGTTCCTTTAATATTAGGAGCTCCAGATATAGCATTTCCACGAATAAACAATATAAGTTTTTGATTACTACCTCCTGCTTTAACATTATTGTTAGTTAGTAGTATAGTTGAAAATGGAGCTGGAACTGGATGAACTGTTTACCCTCCGCTTTCTTCTAATATTGCTCATGAAGGAGCTTCTGTTGATTTAGCAATTTTTTCTCTACATTTAGCTGGAATTTCCTCAATTTTAGGAGCTGTAAATTTTATTACTACTGTAATTAATATACGATCAACTGGAATTACATTTGACCGAATACCTTTATTTGTATGATCAGTAGTAATTACAGCTTTATTATTATTATTATCTCTACCTGTATTAGCAGGAGCTATTACAATACTATTAACAGATCGAAATATAAATACTTCTTTTTTTGATCCTGCTGGCGGAGGAGACCCAATTCTATATCAACATTTATTT
>RRSSC4131-15|Coleomegilla
GACTTTATATTTTTTATTTGGAATATGAGCAGGAATAATTGGTACTTCTCTCAGTATTTTAATTCGATTAGAATTAGCTTCAACAGGAAGATTAATCGGAAACGACCAAATTTATAATGTAATTGTAACAGCCCATGCTTTTGTTATAATTTTCTTTATAGTTATACCTATTATAATTGGAGGATTTGGGAACTGACTTGTCCCTTTAATAATTGGGGCCCCTGATATAGCTTTCCCACGTTTAAATAATATAAGATTTTGGTTATTACCACCTTCTTTAACTCTTCTTTTATCTAGAATACTAGTTGAAATAGGAGCAGGAACTGGATGAACAGTTTATCCCCCCTTATCCTCTAATCTAGCTCATAATGGATCTTCTGTAGATTTAGTAATTTTTAGATTACATTTAGCAGGAATTTCTTCAATTTTAGGAGCAGTTAATTTTATTTCTACTATTTTAAATATACGTCCCATAGGAATAGAATTAGATAAAACTCCCCTATTTGTCTGATCAGTATTAATTACAGCTATTCTCCTTTTATTATCATTACCTGTATTAGCTGGAGCTATTACAATATTATTAACTGACCGAAATTTAAATACCTCATTTTTTGACCCTATGGGAGGAGGTGACCCTATTTTATACCAACATTTATTC
>RRGCO709-15|Sitochroa
TACTTTATATTTTATTTTTGGAATTTGAAGAGGAATAGTAGGAACATCTTTAAGACTTCTAATTCGTGCTGAATTAGGAAATCCAGGATCATTAATTGGAGATGATCAAATTTATAATACAATTGTAACAGCTCATGCATTTATTATAATTTTTTTTATAGTTATACCTATTATAATTGGAGGATTTGGAAATTGATTAGTCCCTCTTATATTAGGAGCTCCTGATATAGCATTCCCACGAATAAATAATATAAGATTTTGATTATTACCCCCATCATTAACTCTTTTAATTTCAAGAAGAATTGTTGAAAATGGAGCAGGAACTGGGTGAACAGTTTATCCCCCCCTTTCATCAAATATTGCTCATGGTGGTAGATCAGTTGATTTAGCAATTTTTTCTTTACATTTAGCAGGAATTTCATCAATTTTAGGAGCTATTAATTTTATTACTACAATTATTAATATACGAGTTAATGGAATATCATTTGATCAAATACCATTATTTGTTTGAGCAGTTGGAATTACTGCTTTACTTTTATTACTTTCTTTACCTGTTTTAGCTGGTGCTATTACTATACTTTTAACTGATCGAAATTTAAATACATCATTTTTTGATCCTGCTGGAGGAGGAGACCCAATTCTTTATCAACATTTATTT
>RRMPG975-15|Allograpta
TACATTATATTTTCTATTTGGAGCTTGAGCTGGAATAGTAGGAACATCTTTAAGTATTTTAATTCGTGCAGAACTTGGTCATCCAGGAGCATTAATTGGTGATGATCAAATTTATAATGTAATTGTTACTGCTCATGCATTTGTAATAATTTTTTTTATAGTAATACCTATTATAATTGGTGGATTTGGTAATTGATTAGTTCCTTTAATATTAGGAGCTCCTGATATAGCATTTCCTCGAATAAATAATATAAGTTTTTGATTATTACCCCCTTCATTAACACTACTTTTAGTAAGTAGTATAGTTGAAAATGGGGCTGGAACTGGATGAACAGTTTATCCTCCTCTTTCTGCTAGAATTGCACATGGAGGAGCATCAGTTGATTTAGCAATTTTTTCTCTACATTTAGCAGGAATATCTTCAATTCTAGGAGCAGTAAATTTTATTACAACTGTAATTAATATACGATCTAATGGAATTTCTTATGATCGAATACCTTTATTTGTATGATCAGTAGTAATTACAGCTTTATTACTTCTTTTATCATTACCAGTTTTAGCAGGTGCTATTACTATACTTTTAACAGATCGAAATTTAAATACATCATTTTTTGATCCAGCAGGAGGAGGTGATCCTATTTTATATCAACATTTATTT
>RRSSC2097-15|Lejops
AACTTTATATTTTGTATTTGGTACATGAGCAGGAATAGTAGGTACATCCCTAAGTATATTAATTCGTATAGAACTTGGTCATCCAGGAGCATTAATTGGTGATGATCAAATTTATAATGTAATTGTTACTGCCCATGCATTTGTAATAATTTTTTTTATAGTTATACCAATTATAATTGGAGGATTTGGAAACTGACTAGTTCCCCTTATATTAGGAGCTCCAGATATAGCATTCCCTCGAATAAATAATATAAGTTTTTGATTATTACCTCCTTCATTAACTCTATTATTAATAAGAAGAATAGTAGAAAACGGAGCTGGAACAGGATGAACAGTCTACCCTCCTCTTTCAAGAAATATTGCTCATAGAGGGGCATCTGTAGATTTAGCAATTTTTTCATTACATCTATCAGGAATATCATCAATTCTAGGTGCCGTAAATTTTATTACAACAGTAATTAATATACGATCAACAGGAATTACATATGATCGAATACCTTTATTTGTATGATCCGTAGCCATTACAGCTTTACTACTTCTTTTATCTTTACCAGTTCTAGCAGGAGCAATTACTATATTATTAACTGATCGAAATTTAAATACATCATTCTTCGACCCTGCAGGAGGAGGAGATCCTATTTTATATCAACATTTATTC
>RRSSC7195-15|Euschistus
AACACTATATTTCTTATTCGGAATATGAGCAGGTATAGTAGGTTCCGCCATAAGAATCATCATTCGTATTGAACTAGGACAACCAGGAAGATTTATTGGGGATGACCAAATCTATAATGTAGTAGTCACCGCTCACGCATTCGTAATAATTTTCTTTATAGTAATACCAATTATAATTGGGGGTTTTGGTAACTGATTAGTACCATTAATAATTGGAGCCCCTGATATAGCATTTCCTCGTATAAATAATATAAGATTCTGACTATTACCCCCTTCAATTACATTATTAATAATAAGTAGATTGGCTGAATCGGGAGCAGGGACTGGTTGAACCGTCTACCCCCCATTATCTAGTAATCTATCACACAGAGGAGCATCAGTAGACTTAGCTATTTTTTCTTTACATCTAGCAGGAGTATCCTCAATCCTAGGAGCTGTAAATTTCATCTCAACAATCATTAATATACGTCCAGAAGGAATAATTCCAGAACGAATTCCCTTATTTGTTTGATCAGTAGGGATCACCGCTCTTCTTCTTCTTCTATCACTTCCTGTATTAGCAGGAGCTATCACCATATTATTAACTGACCGAAATTTTAATACTTCCTTCTTTGACCCTTCAGGAGGGGGAGACCCTATTTTATATCAACATTTATTT
>RRMFC2065-15|Ferdinandea
TACTTTATATTTCTTATTCGGAATTTGGGCTGGAATAGTAGGAACTTCTTTAAGTTTATTAATTCGTGCAGAATTAGGTCATCCTGGTGCATTAATTGGTGATGATCAAATTTATAATGTTATTGTTACTGCTCATGCCTTTGTTATAATTTTCTTTATAGTAATACCAATTATAATTGGAGGTTTTGGTAATTGATTAGTTCCTTTAATATTAGGAGCTCCAGATATAGCATTTCCTCGAATAAATAATATAAGTTTTTGACTTTTACCACCTTCTTTAACTTTACTTTTAGTAAGAAGAATAGTAGAAAATGGAGCTGGAACCGGATGAACTGTTTACCCTCCTCTTTCTTCTGTAATTGCACATGGAGGTGCTTCAGTAGATTTAGCAATTTTTTCTCTCCATTTAGCAGGTATATCTTCTATTCTAGGAGCTGTAAATTTTATTACAACAGTTATTAATATACGATCCACAGGAATTACATATGACCGAATACCTTTATTTGTATGATCAGTTGTAATTACAGCTTTATTATTATTATTATCTTTACCAGTATTAGCTGGAGCTATTACTATATTACTTACAGATCGAAATTTAAATACATCATTTTTTGATCCAGCTGGAGGAGGAGATCCAATTTTATACCAACATTTATTC
>RRSSC3243-15|Neottiglossa
AACCTTATATTTTATATTTGGTATATGAGCAGGAATAATAGGATCAGCAATAAGTTTAATTATTCGTATTGAATTAGGGCAACCTGGTAGATTTATTGGAGATGATCAAATTTATAATGTAATAGTAACAGCACATGCCTTTATTATAATTTTTTTTATAGTAATACCAGTTATAATTGGAGGATTTGGTAATTGATTAGTACCTTTAATAATTGGAGCCCCTGATATAGCATTCCCACGAATAAATAATATAAGATTCTGATTATTACCACCATCCTTAACCTTATTAATAATAAGAAGATTAACAGAAGCTGGGGCTGGAACAGGTTGAACTGTTTACCCTCCTTTATCTAGAAATTTATCACATAGAGGACCATCTGTAGATTTAGCAATCTTTTCATTACACTTAGCAGGTGTTTCTTCAATTTTAGGAGCAGTAAATTTTATCTCAACTATTATTAATATACGTCCCAATGGTATAATTCCAGAACGAATTCCATTATTCGTTTGATCTGTTAGAATTACGGCATTATTATTACTCTTATCATTACCAGTACTGGCTGGTGCTATTACTATACTATTAACAGACCGTAACTTAAATACATCATTCTTCGACCCTTCAGGAGGGGGAGACCCAATTCTATATCAACATTTATTT
>RRMPE003-15|Neoclytus
TACTCTTTATTTCATTTTTGGAGCATGATCAGGGATAGTAGGAACTTCTTTAAGAGTTCTTATTCGTTCCGAATTAGGAAACCCTGGATCATTAATCGGAGATGACCAAATTTATAACGTTATCGTTACAGCTCATGCTTTCATTATAATTTTCTTTATAGTTATGCCTATTATAATTGGAGGATTCGGAAATTGATTAGTTCCTCTAATACTAGGAGCACCAGACATAGCATTTCCTCGAATAAATAATATAAGATTCTGACTTTTACCCCCTTCTTTAACCCTCTTAATTATAAGAAGAATTGTAGAAAGAGGAGCAGGGACAGGATGAACTGTATACCCACCTCTTTCTGCAAATGTTGCCCATAGAGGTTCATCTGTTGATCTAGCTATCTTCAGGCTACACCTAGCAGGTGTATCATCAATTTTAGGAGCTGTTAATTTTATTTCAACAGTAATTAATATACGACCTACAAAAATAAGTCCAGAACAAATACCCTTATTTGTATGAGCTGTAGTAATTACAGCAATTCTTTTGCTTTTATCATTACCCGTTCTAGCAGGAGCTATCACAATATTATTAACAGACCGAAATATTAATACATCATTTTTTGATCCAGCTGGTGGGGGAGACCCAATCTTATACCAGCATTTATTC
>RRGCO751-15|Homosetia
AACCTTATATTTTATTTTTGGAATTTGATCAGGAATATTAGGAACATCATTAAGATTATTAATTCGAATGGAATTAAGAACCCCTGGAGCATTAATTGGAAATGATCAAATTTATAATACAATTGTAACAGCACATGCTTTTATTATAATTTTTTTTATAGTTATACCTATTATAATAGGAGGATTTGGTAATTGAATATTACCCTTAATACTAGGAACCCCTGATATAGCTTTCCCTCGAATAAATAATTTAAGATTTTGATTATTACCTCCATCATTATTACTGTTAATTTCAAGAAGATTAGTAGAAAATGGAGCAGGAACAGGATGAACTGTTTACCCACCTTTATCCTCAAATATTTCTCACAGAGGAAGATCTGTAGACTTAGCAATTTTTTCATTACATTTAGCTGGGATTTCTTCAATTTTAGGAAGAATTAATTTCATTACAACTACTATTAATATAAAGCCAAAATTTATATATATAAGTATATTACCTTTATTTGTTTGATCAGTAATAATTACAGCATTTTTATTATTATTATCATTACCTGTATTAGCTGGAGCAATTACAATATTATTAACAGACCGAAATTTAAATACATCATTTTTTGATCCTACTGGTGGAGGAGATCCAATCCTATATCAACATTTATTT
>RRMPG973-15|Strauzia
AACTTTATATTTTATTTTCGGAGCTTGAGCTGGTATAGTAGGTACCTCTCTTAGTATTTTAATTCGAGCCGAGTTAGGTCATCCTGGAGCTCTAATTGGAGATGATCAAATTTATAATGTAATTGTAACAGCACATGCTTTTGTAATAATTTTTTTTATAGTTATACCTATTATAATTGGAGGATTTGGTAATTGATTAGTTCCACTAATACTAGGTGCCCCAGATATAGCTTTTCCTCGAATAAACAATATAAGATTTTGATTATTACCTCCTTCATTAACCTTATTATTAGTTAGAAGCATAGTAGAAAACGGGGCTGGAACAGGTTGAACAGTATACCCTCCTTTATCTTCAGTTATTGCACATGGTGGTGCCTCTGTAGATTTAGCTATTTTCTCATTACATCTTGCAGGTATTTCATCAATTTTAGGAGCCGTAAATTTTATTACTACTGTAATTAATATACGATCTACTGGAATTACATTTGATCGAATACCTTTATTTGTATGAGCTGTTGTATTAACTGCATTATTATTATTATTATCTTTACCAGTATTAGCTGGAGCTATTACTATATTATTAACTGACCGAAACTTAAATACATCTTTTTTTGATCCCGCAGGAGGAGGAGATCCAATTTTATACCAACACTTATTT
>RRMFI4172-15|Banchus
TATTCTTTATTTTATTTTAGGATTATGATCTGGAATAATTGGATCTTCTATAAGTATTATTATTCGTATAGAATTAGGTAATCCAAATTCATTAATTAATAATGATCAAATTTACAATTCTATTATTACTGCTCACGCTTTTATTATAATTTTTTTTATAGTAATGCCTATTATAATTGGAGGGTTTGGAAATTGATTAATCCCCCTTATATTAGGAGCTCCTGATATAGCATTTCCACGAATAAATAACATAAGATTTTGATTATTAATTCCCTCATTAATAATATTAATTTCAAGAAATATTATAAATCAAGGAATTGGAACTGGGTGAACAGTCTACCCCCCATTATCTTCTAATATTAATCATGAAGGAAATTCTCTAGATTTAGGAATTTTTTCCCTTCATTTAGCAGGAATATCTTCAATTATAGGGGCTATTAATTTTATTACAACAATTTTAAATATAAAAATCAAAAATTTATCTATAACTCAAATTTCTTTATTTACCTGGTCTATTAAAATTACTACTATTTTATTACTATTAGCAGTCCCAGTTCTAGCCGGGGCAATTACTATATTATTAACAGACCGAAATATTAATACATCATTTTATGACCCATCAGGGGGAGGAGACCCAATTTTATACCAACATTTATTT
>RRMFG2653-15|Synanthedon
AACTTTATATTTTATTTTTGGAATTTGAGCAGGAATAGTAGGAACTACCTTAAGTCTTTTAATTCGGGCTGAATTAGGAACTCCAGGATCTTTAATTGGTGATGATCAAATTTATAATACTATTGTTACTGCCCATGCTTTTATTATAATTTTTTTTATGGTAATACCTATTATAATTGGAGGATTTGGAAATTGATTAGTGCCTCTTATATTAGGGGCCCCAGATATAGCTTTCCCTCGTATAAATAATATAAGATTTTGACTTTTACCACCTTCTTTAATACTTTTAATTTCTAGAAGAATTGTAGAAAATGGAGCAGGAACAGGTTGAACTGTTTATCCCCCCCTCTCATCTAATATTGCACATGGAGGAAGATCTGTGGATTTGGCTATTTTTTCACTTCATTTAGCTGGAATTTCCTCAATTTTAGGAGCTGTAAATTTTATTACAACTATTATTAACATACGACCTATTAATATATCTTTAGATCAAATACCTTTATTTGTTTGATCTGTAGGAATTACTGCTCTTCTTCTTCTTCTTTCTCTTCCTGTATTGGCGGGAGCAATTACTATACTTTTAACAGATCGAAATTTAAATACATCATTTTTTGATCCTGCTGGAGGGGGAGATCCAATTTTATATCAACATTTATTT
>RRGCO758-15|Caloptilia
AACTTTATATTTTATTTTTGGAATTTGATCAGGAATACTAGGAACATCTTTAAGTATGTTAATTCGAGCAGAATTAGGAAATCCTGGATCTTTAATCGGAGATGATCAGATTTATAATACAATTGTAACTGCTCATGCTTTCATTATAATTTTTTTTATAGTTATGCCAATTATAATTGGAGGATTTGGAAATTGATTAGTACCATTAATATTAGGAGCACCTGATATGGCCTTCCCACGACTTAATAATATAAGTTTTTGACTTTTACCACCTTCTTTAGCCTTACTAATTTCTAGTAGAATTGTGGAAAATGGAGCAGGAACAGGATGAACAGTGTACCCCCCACTCTCATCCAATATTGCCCATAGAGGAAGTTCTGTAGATCTAACAATTTTCTCCTTGCATTTAGCTGGAATTTCATCAATTTTAGGAGCTATTAATTTTATTACTACTATTATTAATATACGAGCAAATGGTATAATATTTGATAGTATATCCCTATTCACCTGAGCAGTTAGTATTACAGCCCTTCTTCTTTTATTATCACTACCTGTATTAGCCGGGGCAATTACTATATTATTAACAGATCGAAACTTAAATACTTCATTTTTTGATCCTGCAGGAGGGGGAGACCCCATCTTATACCAACATTTATTT
>RRMFG2629-15|Hemipenthes
AACATTATATTTTATCTTCGGGGCATGAGCCGGAATAGTAGGAACTTCTTTGAGAATTTTAGTTCGAGCTGAATTAGGGCACCCCGGAGCTTTAATTGGAGATGACCAAATCTATAATGTAATTGTTACTGCTCACGCATTTATTATAATTTTCTTTATAGTAATACCCATTATAATTGGGGGATTTGGTAATTGATTAGTCCCTCTAATATTAGGGGCCCCTGATATGGCTTTCCCACGAATAAATAATATAAGTTTTTGAATACTTCCCCCCTCTTTATCTCTTCTATTAACTAGTTCAATAGTTGAAAATGGAGCAGGAACAGGATGAACAGTTTACCCCCCTCTTTCAGCAAGAATTGCCCACGGTGGGGCATCTGTCGATTTAGCTATCTTCTCTTTGCATTTAGCGGGTATCTCCTCTATTTTAGGAGCAGTTAATTTTATTACAACAGTAATTAATATACGATCAACTGGAATTACTTTTGATCGTATACCTTTATTTGTATGATCTGTAGTAATTACTGCTTTATTATTATTACTTTCTTTGCCAGTTCTAGCCGGAGCTATTACAATATTATTAACAGACCGAAACTTAAATACTTCATTCTTTGACCCTGCAGGGGGAGGTGACCCTATTCTCTATCAACACCTATTT
>RRSSA2278-15|Neoalosterna
AACTTTATATTTTATCTTTGGGGCCTGGGCCGGAATAGTCGGAACATCCCTAAGATTATTAATCCGATCTGAATTGGGAACTCCAGGATCTTTAATTGGAGATGACCAAATTTACAATGTAATTGTAACTGCTCATGCTTTTGTAATAATTTTCTTTATAGTAATACCCATTATAATTGGGGGATTTGGCAACTGATTAGTCCCCCTTATGCTAGGAGCCCCAGACATGGCATTCCCTCGAATAAATAACATAAGATTTTGATTGCTGCCCCCTTCCCTAACTTTACTAATTATAAGAAGAATTGTTGAAAGTGGGGCAGGAACAGGTTGAACAGTTTACCCTCCCCTTTCCTCAAATATTGCCCATGGTGGATCTTCAGTTGATTTAGCAATTTTCAGTCTTCATTTGGCCGGAATTTCCTCTATTTTAGGAGCAGTAAACTTTATTACTACGGTAATTAATATACGACCAGCAGGGATAAATCCCGATCAAATACCCCTATTTGTTTGAGCTGTTGTTATTACAGCCATTCTTCTTCTTCTCTCTCTACCAGTTTTAGCGGGAGCTATCACTATACTTTTAACAGACCGAAATTTAAATACTTCCTTTTTTGACCCGGCAGGGGGGGGGGATCCTATCTTATACCAACATTTATTT
>RRMFE3077-15|Osmia
AATTCTTTATATAATATTTGCTTTATGATCTGGAATAATTGGTTCAGCAATAAGAATTATTATTCGAATAGAATTAAGTATTCCTGGATCATGAATTTCTAATGACCAAATCTATAATTCTTTAGTTACAGCTCATGCTTTTTTAATAATTTTTTTTCTTGTAATACCATTTTTAATTGGGGGATTTGGAAATTGATTAATTCCTTTAATATTAGGAATTCCAGATATAGCTTTTCCCCGAATAAATAATATTAGATTTTGACTTTTACCCCCATCTTTAATAATTTTACTTTTAAGAAATTTTTTAAATCCAAGACCAGGAACAGGATGAACTGTATATCCTCCTTTATCTTCAAATTTATACCATTCTTCACCCTCAGTAGATTTAGCAATTTTTTCTTTACATATTTCAGGATTATCTTCTATTATAGGATCACTAAATTTTATTGTTACAATTATTATAATAAAAAATATTTCCTTAAAACATATACAATTACCTTTATTTCCTTGATCTGTTTTTATTACAACTATTCTTTTACTTTTTTCCTTACCAGTATTAGCTGGTGCTATTACTATATTATTATTTGACCGAAATTTTAATACATCTTTTTTTGATCCAACTGGAGGAGGAGACCCAATTCTTTATCAACATTTATTT
>RRGCO536-15|Depressaria
AACATTATATTTTATTTTTGGAATTTGAGCAGGAATAGTTGGAACTTCTCTAAGATTATTAATTCGAGCTGAATTAGGTAACCCAGGATCATTAATTGGAGATGATCAAATTTATAATACTATTGTTACAGCTCATGCTTTTATTATAATTTTTTTTATAGTTATACCTATTATAATTGGAGGATTTGGAAATTGATTAGTACCTTTAATATTAGGAGCACCAGATATAGCTTTTCCACGAATAAATAATATAAGTTTTTGATTATTACCCCCCTCCCTTACTCTTTTAATTTCAAGAAGAATTGTAGAAAATGGAGCAGGAACAGGATGAACAGTTTACCCCCCACTTTCATCTAATATTGCTCATGGAGGTAGATCAGTAGATTTAGCAATTTTTTCCCTACATTTAGCAGGAATTTCATCAATTTTAGGAGCAATTAATTTTATTACTACAATTATCAATATACGATTAAATAATATATCATTTGATCAATTACCCCTATTTGTATGAGCAGTAGGAATTACAGCATTATTACTATTACTTTCTTTACCTGTTTTAGCAGGAGCTATTACTATATTACTTACTGATCGAAATTTAAATACATCATTTTTTGATCCAGCTGGAGGTGGTGATCCTATTTTATATCAACATTTATTT
>RRSSC1911-15|Ectemnius
TATTTTATATTTTTTATTTGCTTTATGAGCTGGTATATTAGGAACATCTTTGAGAATAATTATTCGAATAGAGTTAGGAATAGCTGGTCAGTTAATTGGTAATGATCAAATTTATAATTCAATTGTTACTGCTCATGCTTTTGTTATAATTTTTTTTATAGTGATACCTTTTATAATTGGTGGATTTGGAAATTGGTTAGTTCCTTTAATATTAGGGGCTCCAGATATGGCTTTTCCCCGTATAAATAATATAAGATTTTGATTATTGCCTCCTTCTATTATTATATTATTATTAAGAAGATTTATAGATACTGGGGTTGGAACAGGTTGAACTGTTTATCCTCCTTTATCTTCAAATGCAGGTCATATGGGAATATCTGTAGATTTAGCTATTTTTTCTTTACATATTGCTGGAGTTTCTTCTATTATAGGAGCTATTAATTTTATTGTAACTATTTTAAATATAAGAAATTCAATATTAAAAATAAATCAAGTTTCTTTATTTCCTTGATCAATTTTAATTACAGCTATTTTATTACTTTTATCATTACCTGTTTTAGCTGGTGCTATTACAATACTTTTAACTGATCGAAATTTAAATACTTCTTTTTTTGATCCAATAGGGGGAGGTGATCCTATTCTTTATCAACATTTATTT
>RRSSA228-15|Chrysops
AACACTTTACTTTATTTTTGGGGCTTGAGCTGGAATAATTGGAACATCATTAAGTATTTTAATTCGTGCTGAATTAGGTCATCCAGGTGCTTTAATTGGTGATGATCAAATTTATAATGTAATTGTAACTGCTCATGCATTTGTTATAATTTTCTTTATAGTTATACCTATTATAATTGGGGGATTCGGAAATTGACTTGTTCCATTAATGTTAGGAGCTCCTGACATAGCATTCCCTCGAATAAATAATATAAGTTTTTGACTACTTCCTCCTTCATTAACACTTTTATTAGTTAGAAGTATAGTTGAAAATGGGGCTGGAACTGGTTGAACTGTATACCCACCATTATCTGCAGCTATTGCTCATGGAGGAGGATCAGTTGATTTAGCAATTTTTTCTCTACATTTAGCTGGAATTTCATCAATTCTAGGAGCTGTAAATTTTATTACAACAGTAATTAATATACGATCAACAGGAATTACATTTGATCGAATACCCTTATTTGTCTGAGCTGTAGTTATTACAGCAATTCTTCTTTTATTATCTCTACCTGTTTTAGCAGGAGCCATTACTATATTACTAACAGATCGAAATCTAAATACATCTTTCTTTGATCCAGCAGGAGGAGGTGATCCAATTTTATATCAACATTTATTT
>RRMFE2511-15|Podisus
AACATTATACTTTTTATTTGGAATGTGAGCTGGAATAGTGGGATCTGCAATAAGATTAATTATCCGTATTGAATTGGGTCAGCCCGGAAGATTTATTGGAGATGACCAAATTTATAACGTTGTAGTTACAGCACATGCCTTTGTAATAATTTTCTTTATAGTTATACCTATTATAATTGGAGGATTCGGAAATTGATTAGTACCTTTAATAATTGGAGCCCCTGATATGGCATTCCCTCGAATAAATAATATAAGATTTTGATTATTACCTCCTTCCTTAACATTATTAATAGTAAGTAGATTAGCAGAGGCTGGAGCTGGGACTGGATGAACTGTTTATCCTCCCTTATCTAGTAACCTTTCCCATAGAGGAGCTTCTGTAGATCTAGCAATCTTTTCATTACATTTAGCAGGTGTTTCCTCTATTCTTGGAGCTGTAAATTTTATCTCTACTATTATTAATATGCGCCCTGCAGGAATAATTCCAGAACGAATTCCCTTATTCGTATGATCAGTTGGAATCACTGCTTTATTATTATTATTATCATTACCTGTATTAGCAGGAGCTATTACTATATTATTAACAGATCGAAATTTTAATACATCTTTTTTTGATCCTTCAGGAGGGGGAGACCCTATTTTATATCAACATTTATTT
>RRSSA226-15|Hybomitra
AACATTATATTTTATTTTTGGAGCATGAGCTGGAATAATTGGTACTTCATTAAGTATCTTAATTCGAGCTGAATTAGGACACCCTGGATCATTAATTGGGGATGACCAAATTTATAATGTAATTGTAACAGCACATGCTTTTGTAATAATTTTCTTTATAGTAATACCTATTATAATTGGAGGGTTTGGAAATTGATTAGTTCCTTTAATACTAGGAGCTCCTGATATAGCATTCCCTCGAATAAATAATATAAGTTTCTGATTATTACCACCATCATTAACTCTTTTATTAGCCAGTAGTATAGTAGAAAATGGAGCTGGAACTGGTTGAACAGTATACCCACCTCTATCTGCTGCAATTGCTCATGGAGGAGGATCAGTTGATTTAGCAATTTTTTCTTTACACTTAGCAGGAATTTCTTCTATTTTAGGAGCTGTTAATTTTATTACTACTGTAATTAATATACGATCAACAGGTGTTACTTTTGACCGAATACCTTTATTTGTATGAGCAGTAGTAATTACAGCTATTCTTTTATTATTATCACTACCAGTATTAGCTGGAGCTATTACTATACTTTTAACTGATCGAAATTTAAATACTTCATTCTTTGACCCTGCAGGAGGAGGTGACCCTATTTTATATCAACACTTATTT
>RRMPA007-15|Platycheirus
AACATTATATTTTTTATTTGGAACTTGAGCCGGAATAGTAGGAACTTCTTTAAGAGTTTTAATTCGTGCAGAACTTGGTCATCCAGGAGCTTTAATTGGTGATGATCAAATTTATAATGTAATTGTTACTGCTCATGCTTTTGTTATAATTTTTTTTATAGTAATACCAATTATAATTGGAGGATTTGGTAATTGATTAGTGCCCTTAATATTAGGAGCTCCAGATATAGCTTTTCCTCGAATAAATAATATAAGTTTTTGATTATTACCTCCTTCTTTAACATTATTATTAATAAGCAGAATAGTAGAAAATGGGGCTGGAACAGGATGAACAGTTTACCCTCCCCTTTCTGCAAGAATTGCTCATAGAGGAGCTTCTGTTGATTTAGCAATTTTTTCTCTTCATTTAGCAGGAATATCTTCTATTTTAGGAGCAGTAAATTTTATTACTACTGTTATTAATATACGATCTAATGGAATTTCTTATGATCGAATACCATTATTTGTATGATCAGTAGTTATTACAGCTTTATTACTTCTTTTATCTTTACCAGTTTTAGCAGGAGCTATTACTATGCTATTAACTGATCGAAATTTAAATACATCTTTCTTTGACCCTGCTGGTGGAGGAGACCCTATTTTATACCAACATTTATTT
>RRSSC3242-15|Chilacis
AACATTGTATTTTATATTCGGGATATGGGCAGGAATAATTGGATCATCTCTTAGATGAATTATTCGTATAGAATTAGGTCAAATAGGAACACTTATTGGAGATGATCAAATTTATAATGTAATTGTAACAGCCCACGCCTTTATTATAATTTTCTTTATAGTTATACCTATTATAATTGGGGGATTTGGCAATTGACTAATTCCTTTAATAATTGGAGCACCAGATATAGCATTTCCCCGACTTAATAATATAAGTTTTTGACTTCTACCCCCATCTCTTTCTTTATTATTTATAAGCAGACTTAGAGAATCAGGAGCAGGAACAGGATGAACAGTTTATCCACCTCTGTCAAATAGACTATTTCATAGAGGAGCTCCTGTAGACCTAGCAATTTTTTCTCTTCATTTAGCAGGCATTTCTTCAATTCTAGGAGCAATCAATTTTATTTCAACAATTCTTAATATACGACCTAAAGGAATAATTCCTGAACGCACTCCTCTTTTTGTTTGATCAGTAGGTATTACAGCTATTCTTCTATTATTATCTTTACCCGTATTAGCAGGAGCTATTACAATATTATTAACAGATCGTAATTTTAATACAACATTCTTCGATCCAACAGGAGGAGGAGACCCTATTCTATATCAACACCTATTC
>RRSSA2273-15|Ellychnia
AACATTATATTTCATTTTTGGAGCATGAGCTGGCATACTAGGTACATCATTTAGATTACTGATTCGGGCAGAATTAGGAAACCCCGGGTCATTAATTGGAAATGATCATATTTTCAATGTAATTGTAACTAGTCACGCTTTTATTATAATTTTTTTCATAGTTATACCTATTATAATTGGGGGATTTGGAAATTGACTAGTTCCTTTAATATTAGGGGCACCTGATATAGCATTTCCCCGTATAAACAATATAAGATTCTGATTACTTCCTCCTTCCCTATCTCTATTAATTATAAGAAGTATAGTCGAAAGAGGGGCAGGAACAGGTTGAACTGTTTACCCTCCCCTTTCAGCTAACATTGCTCATAGAGGGCCCTCAGTAGATTTAGCAATTTTTAGCCTTCATCTTGCGGGAGTATCATCAATTCTAGGAGCAGTAAATTTTATCTCCACAATTATTAATATACGTCCAAGAAGAATAATATTAGACCAAATACCCCTATTTGTCTGAGCTGTATTAATTACGGCCATTCTTCTTTTATTATCTTTACCAGTTTTAGCTGGAGCTATTACAATATTATTAACAGATCGAAATTTAAATTCATCTTTCTTTGATCCTGCTGGAGGGGGAGACCCAGTATTATACCAACATTTATTT
>RRSSA3960-15|Philonthus
AACTCTATATTTCATTTTCGGTTCGTGAGCTGGAATAGTAGGAACTTCCCTCAGCCTACTTATTCGAGCAGAACTTGGAAATCCAGGATCCTTGATTGGTGACGATCAAATTTACAACGTAATCGTAACTGCTCATGCTTTCATCATAATTTTCTTCATGGTTATACCTATCGTAATTGGTGGATTTGGAAATTGGCTTATCCCATTGATACTAGGAGCTCCAGATATGGCTTTCCCTCGAATAAACAACATAAGATTTTGGTTACTTCCACCCTCTCTCACTCTTTTGCTGATAAGAAGAATAGTTGAAAGAGGAGCAGGAACAGGTTGAACAGTATACCCTCCCTTATCTTCAAATATCGCTCATGGAGGAGCTTCTGTTGATTTAGCAATTTTTAGACTTCATTTAGCTGGAATTTCTTCTATTCTAGGAGCTGTAAATTTCATTACCACAGTAATCAATATACGATCCACTGGAATTTCTTTCGATCGAATACCTTTATTCGTTTGATCAGTAGCTATTACTGCTCTTCTCTTGCTTCTTTCACTTCCAGTATTAGCAGGAGCAATCACAATACTTTTAACTGACCGAAATATCAACACCTCTTTCTTTGACCCTGCAGGAGGAGGAGACCCAATTCTTTATCAACACCTATTC
>RRBPA087-15|Fannia
AACATTATATTTTATTTTTGGTGCTTGATCTGGTATAGTAGGGACATCTTTAAGTATTTTAATTCGAGCTGAATTGGGTCATCCTGGAGCTTTAATTGGTGATGATCAAATTTATAATGTAATTGTTACAGCTCATGCTTTTATTATAATTTTTTTTATAGTAATGCCTATTATAATTGGTGGATTTGGTAATTGATTAGTACCTCTAATATTAGGAGCTCCTGATATAGCATTCCCTCGAATAAATAATATAAGATTTTGATTATTACCTCCAGCTTTAACTTTATTACTAGTAAGAAGTATAGTAGAAAATGGAGCTGGTACTGGTTGAACTGTTTACCCTCCACTTTCATCTAACATTGCTCATAGAGGAGCTTCAGTTGATTTAGCAATTTTCTCTCTTCATCTTGCAGGTATTTCCTCTATTTTAGGAGCTGTAAATTTTATTACAACTGTGATTAATATACGATCTACTGGAATTACATTTGACCGAATACCTTTATTTGTTTGATCCGTAGTTATTACAGCTTTATTATTACTTTTATCTTTACCAGTATTAGCTGGAGCTATTACTATATTATTAACAGATCGAAATCTTAATACCTCATTCTTTGATCCTGCAGGAGGTGGAGATCCTATCCTTTATCAACATTTATTT
>RRSSA3945-15|Theronia
TATACTATATTTTATTTTTGGAATATGAGCTGGTATAATTGGATCTTCACTAAGAATAATTATTCGAATAGAATTAGGAAATCCTGGATTTCTAATTAATAATGATCAAATCTATAATTCAATCGTTACAAGTCATGCCTTTATTATAATTTTTTTTATAGTAATACCTATTATAATTGGAGGTTTTGGTAATTGATTAATTCCTCTTATATTAGGAGCTCCTGATATAGCATTCCCTCGAATAAATAATATAAGTTTTTGATTATTACCTCCATCAATTTTTCTATTATTAAATAGTAATATTATAAATCAAGGAACTGGAACTGGATGAACATTATATCCACCTTTATCTTCAAATTTAAATCATGAAGGAATTTCAGTAGATTTAACAATTTTCTCCCTACATTTAGCTGGTATATCATCTATTATAGGAGCTATTAATTTTATTACAACTATTATAAATATAAAAATTAATAATTTATCAATAGAAAAAATATCTTTATTTTCCTGATCAATTTATATTACTACAATTCTTTTATTATTAGCTGTACCCGTTTTAGCAGGAGCTATCACTATAACATTAACAGATCGAAATTTAAATACATCATTTTTTGATCCATCAGGAGGAGGAGATCCAGTCTTATATCAACATTTATTT
>RRSSA5999-15|Helius
AACATTATATTTTATTTTTGGAGCCTGAGCTGGAATAGTTGGAACTTCACTAAGTATACTAATTCGAGCTGAATTAGGACACCCTGGAGCATTAATTGGAGATGACCAAATTTATAATGTAATTGTAACAGCCCATGCTTTTATTATAATTTTTTTTATAGTTATACCAATTATAATTGGAGGATTTGGTAATTGATTGGTACCTTTAATATTAGGGGCCCCAGATATAGCCTTCCCACGTATAAATAATATAAGATTTTGAATATTACCTCCTTCTTTAACTTTACTTTTAGCTAGAAGTATAGTTGAAAATGGAGCCGGTACTGGATGAACTGTTTATCCTCCATTAGCTTCTGGAATTGCACATACTGGAGCTTCTGTTGATTTAGCAATTTTCTCTTTACATTTAGCAGGAATTTCTTCTATTTTAGGGGCTGTAAATTTTATTACTACAGTTATTAATATACGATCTGCAGGTATTACTTTTGATCGAATGCCTTTATTTGTTTGATCCGTAGTAATTACTGCTGTTTTATTGTTATTATCTCTTCCTGTATTAGCTGGAGCAATTACAATATTATTAACAGATCGAAATTTAAATACTTCTTTCTTTGACCCTGCGGGAGGAGGGGATCCTATTTTATACCAACATTTATTT
>RRSSC4128-15|Phyllobius
AACATTATATTTTATTTTTGGAACTTGATCAGGGATAGTGGGAACTTCATTAAGAATCTTAATTCGAGCAGAATTAGGAAATCCCGGTTCTTTAATTGGAGATGATCAAATCTACAATGTAATTGTAACTGCTCATGCTTTTATTATAATTTTTTTTATAGTTATACCTATAATAATTGGGGGATTTGGTAATTGACTAGTACCTCTTATATTAGGAGCACCAGATATAGCTTTTCCACGCCTTAATAATATAAGATTCTGACTACTCCCTCCTTCTCTATCATTCCTATTAATAAGAAGAATTGTAGATAAAGGGGCCGGCACAGGTTGGACTGTATATCCCCCCCTATCAGCCAATATTGCCCATGAAGGCTCTTCAGTAGATTTAGCTATCTTCAGGTTACATATAGCGGGGGTCTCCTCAATCCTCGGAGCAATTAATTTTATTTCAACTGTTATTAATATACGACCTACAGGTATATCTTTTGATCGCATATCCCTATTTATTTGAGCTGTAAAAATTACAGCAATTTTACTTCTTCTTTCTCTCCCAGTACTGGCTGGGGCAATCACTATGCTACTAACTGATCGAAACATAAATACATCATTTTTTGACCCTGCTGGTGGGGGAGACCCAATTTTATACCAACACTTATTT
>RRSSA4469-15|Platypalpus
AACTTTATACTTTTTATTTGGAGCATGAGCCGGTATAGTAGGAACCTCTCTAAGCATATTAATTCGTACAGAATTAGGTCACCCAGGATCACTAATTGGAGATGACCAAATTTATAACGTTATTGTTACAGCACATGCTTTTGTAATAATTTTTTTTATAGTAATGCCTATTATAATTGGAGGATTTGGAAATTGATTAGTGCCATTAATATTAGGAGCCCCAGATATAGCTTTCCCTCGTATAAATAATATAAGATTTTGAATATTACCCCCTTCTTTAACTTTATTGTTAGCTAGTAGAATAGTTGAAAACGGAGCAGGAACTGGATGAACAGTTTACCCTCCTTTATCTTCAGGTATTGCCCATGGAGGAGCATCTGTTGATCTAGCAATTTTTTCCCTACATTTAGCTGGAATTTCCTCTATTTTAGGGGCTGTAAACTTTATTACTACTGTAATCAATATACGTTCGACAGGAATCACATTAGATCGAATACCTTTATTTGTGTGATCAGTTGTAATTACTGCAATTTTATTACTTTTATCTTTACCTGTTTTAGCAGGAGCTATTACAATACTATTAACTGATCGTAACTTAAATACATCATTTTTTGACCCAGCAGGAGGAGGAGACCCTATTTTATACCAACATTTATTC
>RRMFD001-15|Entylia
AACACTTTATTTTATATTTGGAATATGATCAGGAATAATTGGAATAATATTGAGAATAATTATTCGAATTGAATTAGGTCAACCAGGAGCATTTATTAACAATGATCAAATCTATAATACAATTATTACATCACATGCATTTATTATAATTTTCTTTATAGTTATACCAATTATAATTGGAGGATTTGGTAACTGACTATTACCTATTATAATTGGAGCTCCAGATATAGCATTTCCACGAATAAATAATATAAGATTCTGATTATTACCTCCATCAATTACAATATTATTAATTAGATCTATAGTTGAATCAGGAGTAGGAACTGGGTGGACAGTATATCCTCCTTTATCAAGAAATTTAGGTCACTCTGGGCCTAGAATTGAATTTGCAATTTTTTCATTACATTTAGCTGGAATTTCATCAATTCTGGGATCAATTAATTTCATTACCACAGTTATAAATATACGAACTATAGGAATGACATTAGATCGAACACCTTTATTTGTTTGATCAGTATTAATTACTGCACTATTACTATTATTATCATTACCAGTTTTAGCAGGAGCTATCACTATACTACTTACAGATCGAAATATTAATACATCATTCTTTGATCCATCAGGAGGGGGAGACCCAATTTTATATCAACCCCTATTC
>RRSSA2287-15|Schizotus
AACTTTATATTTTATTTTAGGAAGATGGGCTGGAATAATTGGAACTTCAATAAGTTTATTAATTCGTACAGAATTAGGAAATTCTGGCTCTTTAATCGGGGATGATCAAATTTATAATGTTATTGTTACTGCGCATGCTTTTATTATAATTTTTTTTATAGTTATACCAATTATAATCGGAGGATTCGGAAATTGATTAGTTCCTTTAATGTTAGGAGCTCCTGATATAGCTTTTCCACGAATAAATAATATAAGATTTTGATTATTACCTCCTTCTTTAACTTTATTAATTATAAGAAGAGTTGTTGAAAATGGTGCAGGGACTGGATGAACAGTCTATCCCCCCTTATCTTCAAATATTGCACATAGAGGATCTTCTGTAGATTTGGCAATTTTTAGTTTACATTTAGCTGGAATTTCATCTATTTTAGGTGCAGTAAATTTTATTACAACTGTAATTAATATGCGCCCTATTCACATAACTTTAGATAAGATACCTTTATTCGTTTGAGCTGTTGTAATTACAGCTGTTTTATTGCTTCTTTCTTTACCGGTCTTGGCTGGGGCTATTACTATATTATTAACTGATCGAAATTTAAATACAACTTTTTTTGACCCTATCGGAGGTGGAGATCCTATTTTATATCAGCATTTATTT
>RRMFI4174-15|Austrozele
AATTTTATATTTTTTATTTGGAATATGATCAGGAATAATTGGGTTATCAATAAGAATTATTATTCGTATAGAATTAAGTCAATCTGGTTCATTAATTGGAAATGATCAAATTTATAATAGATTTGTTACTACTCATGCTTTTATTATAATTTTTTTTATAGTTATACCAACTATATTAGGAGGATTTGGTAATTGATTAATTCCTTTAATATTAGGAAGAGTTGATATAGCTTTTCCTCGAATAAATAATATAAGATTTTGATTATTAATTCCTTCTTTATTATTATTATTATTAAGAGGATTTATAAATATTGGAGTAGGTACTGGATGAACTGTTTATCCTCCTTTATCTTTAAATATTAGACATATAGGTATATCAGTTGATATAGCTATTTTTTCTTTACATTTAGCAGGAATTTCATCTATTATAGGATCAATTAATTTTATCGTTACAATTTTAAATATACGTAATCAAGGAATTATTATAGAAAAAATTAGTTTATTATGTTGATCAATTTTAATTACAGTAATTTTATTATTATTATCATTACCTGTTTTAGCAGGAGCAATTACTATATTATTAACTGATCGAAATTTAAATACTACTTTTTTTGATCCTGCAGGAGGAGGAGATCCAATTTTATACCAACATTTATTT
>RRSSA4405-15|Smilia
AACTTTATATTTTATATTTGGAATATGATCAGGAATAATTGGAATAATATTAAGAATAATTATTCGTGTAGAATTAGGTCAACCAGGGCCATTTATTAATAATGATCAAATTTACAACACAATTATTACATCTCATGCATTCATTATAATCTTCTTTATAGTAATACCAATTATAATTGGAGGATTCGGAAATTGATTATTACCAATTATAATTGGAGCTCCAGATATAGCATTCCCACGGATAAACAATATAAGATTCTGGCTTCTACCACCATCAATTAAAATACTTCTAATTAGATCAATAGTAGAATCAGGAGTTGGTACAGGATGAACAGCTTACCCACCATTATCTAGAAATCTAGGACACTCTGGACCTAGAGTTGAATTTGCAATCTTTTCACTACACTTAGCAGGAATCTCATCAATCTTAGGATCAATTAATTTTATTACAACAGTAATAAATATACGAACAATAGGAATAAAAATAGACCGAACACCCTTATTCGTATGATCAGTACTAATTACAGCATTTTTACTATTATTATCATTACCAGTACTAGCCGGAGCAATTACTATACTTTTAACTGACCGAAATATTAATACATCATTCTTTGATCCTTCAGGGGGAGGAGACCCAATTCTATACCAACACTTATTT
>RRMFE3112-15|Phaonia
AACTTTATATTTTATCTTTGGAGCTTGATCAGGAATAATTGGAACTTCATTAAGTATTTTAATTCGAACTGAATTAGGACATCCTGGAGCTTTAATTGGTGACGATCAAATTTATAATGTAATTGTAACAGCTCATGCTTTTGTAATAATTTTCTTTATAGTAATACCTATTATAATTGGTGGATTTGGAAATTGATTAGTACCTTTAATACTTGGAGCTCCAGATATAGCATTTCCTCGAATAAATAATATAAGATTCTGACTTTTACCTCCTGCTTTAATTTTATTACTAACTAGCAATATAGTTGAAAATGGAGCTGGAACAGGATGAACTGTTTATCCACCCCTATCTTCAAATATTGCTCATAGAGGAGCTTCTGTAGATTTAACAATTTTTTCTTTACATTTAGCTGGAATTTCTTCCATTTTAGGAGCTGTAAATTTTATTACAACTGTAATTAATATACGATCAACAGGAATTACTTTTGATCGCATACCTTTATTTGTTTGATCTGTAGCAATCACTGCTTTACTTTTACTTCTTTCATTACCTGTATTAGCCGGAGCTATTACAATATTATTAACAGATCGAAATTTAAATACTTCATTTTTTGATCCAGCAGGAGGAGGAGATCCAATTTTATACCAACATTTATTT
>RRSSA3974-15|Macrorchis
AACATTATATTTTATTTTTGGAGCATGATCTGGTATAGTAGGAACATCTTTAAGAATTTTAATTCGAGCTGAATTAGGTCACCCTGGAGCATTAATTGGTGATGATCAAATTTATAATGTAATTGTTACTGCTCATGCATTTATTATAATTTTTTTTATAGTTATACCAATTATAATTGGAGGATTTGGAAATTGATTAGTTCCATTAATATTAGGAGCTCCAGATATAGCCTTCCCCCGAATAAATAATATAAGTTTTTGACTTTTACCTCCAGCTTTAACTTTACTACTAGCAAGTAGTATAGTTGAAAATGGAGCTGGAACAGGATGAACTGTATACCCTCCCCTATCTTCAGTCATCGCTCATGGAGGAGCATCTGTTGATTTAGCTATTTTTTCATTACACTTAGCTGGAATTTCCTCTATTCTTGGAGCTGTAAATTTTATTACAACTGTAATTAATATACGATCAACAGGAATTACTTTTGATCGTATACCTTTATTTGTATGATCAGTAGCTATTACAGCTTTATTACTATTATTATCTTTACCAGTATTAGCTGGAGCTATTACTATATTATTAACAGATCGAAATTTAAATACTTCTTTTTTTGATCCAGCTGGAGGAGGAGATCCTATTTTATACCAACATTTATTT
>RRMFG2646-15|Mydaea
AACTTTATATTTTATTTTTGGAGCTTGATCAGGAATAATTGGAACTTCATTAAGAATTTTAATCCGAACTGAACTTGGTCACCCTGGTGCCTTAATTGGTGATGATCAAATCTATAACGTAATTGTAACTGCACATGCATTTATTATAATTTTTTTTATAGTAATACCTATTATAATTGGAGGATTTGGAAACTGATTAGTTCCATTAATATTAGGAGCTCCAGATATAGCCTTTCCTCGAATAAACAATATAAGTTTTTGACTTTTACCTCCTGCTTTAATCCTATTATTAGCTAGTAGTATAATCGAAAATGGAGCTGGTACTGGATGAACAGTTTATCCTCCTTTATCATCTAATATTGCTCATAGAAGAGCTTCTGTTGATTTGGCTATTTTTTCCCTCCATTTAGCTGGAATTTCCTCTATTATAGGAGCTGTAAATTTTATTACTACTGTAATTAATATACGATCAATAGGAATTACTTATGATCGAATACCTTTATTTGTTTGATCTGTAGTAATTACAGCATTATTACTATTATTATCTTTACCCGTTTTAGCTGGAGCTATTACTATATTATTAACTGATCGAAATTTAAATACTTCATTCTTTGATCCTGCTGGAGGAGGGGACCCCATTTTATATCAACATTTATTT
>RRMPE028-15|Cryptomeigenia
AACTTTATATTTTATTTTTGGAGCTTGATCAGGAATAATTGGAACTTCATTAAGAATTTTAATTCGTACTGAATTAGGACACCCTGGGTCATTAATTGGAAATGACCAAATTTATAATGTTATTGTTACAGCTCATGCTTTTATTATAATTTTTTTTATAGTAATACCAATTATAATTGGAGGATTTGGTAATTGATTAGTTCCATTAATATTAGGAGCTCCAGATATAGCATTCCCACGAATAAATAATATAAGTTTTTGAATACTTCCTCCTGCTTTAACACTTTTATTAGTAAGTAGTATAGTAGAAAATGGAGCTGGTACAGGTTGAACAGTTTACCCTCCTTTATCTTCTGTAATTGCTCATGGTGGAGCTTCTGTAGATTTAGCAATTTTTTCTTTACATTTAGCTGGAATTTCTTCTATTTTAGGTGCTGTAAATTTTATTACAACTGTAATTAATATACGATCAACAGGAATTACATTTGATCGTATACCTTTATTTGTTTGATCAGTTGTAATTACAGCTTTATTACTTCTTTTATCTTTACCAGTTTTAGCAGGAGCTATTACAATATTATTAACAGATCGAAATTTAAATTCATCCTTTTTTGACCCAGCTGGAGGAGGTGACCCAATTTTATACCAACATTTATTT
>RRMPA009-15|Phorocera
AACTTTATACTTCATTTTCGGGGCATGATCCGGAATAATTGGTACTTCATTAAGTATTTTAATTCGAACTGAATTAGGACATCCAGGTTCATTAATTGGTGATGATCAAATTTATAATGTAATTGTTACAGCGCATGCATTTATTATAATTTTTTTTATAGTAATACCAATTATAATTGGAGGATTCGGAAATTGATTAGTTCCTTTAATATTAGGAGCCCCAGATATAGCATTCCCACGAATAAACAATATAAGTTTTTGATTACTTCCACCTTCATTAACACTTTTATTAGCAAGTAGTATAGTAGAAAACGGAGCTGGGACAGGATGAACAGTTTACCCACCTTTATCTTCAGTGATTGCTCATGGAGGAGCTTCTGTTGATTTAGCAATTTTTTCTTTACATTTAGCTGGAATTTCCTCAATTTTAGGGGCTGTAAATTTTATTACAACTGTTATTAATATACGATCAATAAATTTTACCTTAGATCGAATACCTTTATTTGTTTGATCAGTAATAATCACAGCTCTATTACTTTTATTATCCCTACCAGTATTAGCCGGAGCAATTACTATACTTTTAACAGATCGAAATTTAAATACATCTTTCTTTGATCCTGCTGGTGGAGGAGACCCAATTTTATATCAACATTTATTT
>RRSSA4293-15|Zaphne
AACATTATATTTTATTTTCGGAGCATGAGCAGGAATAGTAGGAACTTCATTAAGTATCCTTATTCGAGCTGAATTAGGTCATCCAGGAGCATTAATTGGAGATGATCAAATTTATAACGTAATTGTTACAGCCCATGCTTTTATTATAATTTTTTTTATAGTAATACCTATTATAATTGGAGGATTTGGTAATTGATTAGTTCCATTAATATTAGGAGCTCCTGATATAGCTTTCCCCCGAATAAACAATATAAGTTTTTGACTTTTACCTCCTGCATTAACTTTATTGTTAGTAAGTAGTATAGTAGAAAATGGAGCTGGAACAGGATGAACTGTTTACCCTCCCTTGTCTTCTAATATTGCTCATGGAGGAGCTTCTGTTGATTTAGCAATTTTTTCTCTCCATTTAGCTGGAATTTCTTCTATTTTAGGAGCTGTAAATTTCATTACAACTGTAATTAATATACGTTCAACTGGTATTACATTTGATCGAATACCTTTATTTGTTTGATCAGTAGTAATTACAGCTTTATTACTTCTTTTATCTTTACCAGTTTTAGCAGGAGCTATTACTATATTATTAACAGATCGAAATCTTAATACTTCATTTTTTGATCCTGCTGGAGGTGGAGATCCTATTTTATATCAACATTTATTT
>RRSSA229-15|Hydrophoria
AACTTTATATTTTATTTTCGGAGCATGAGCCGGAATAGTAGGAACTTCTTTAAGAATTCTTATTCGAGCTGAATTAGGTCACCCAGGAGCATTAATTGGAGATGATCAAATTTATAATGTAATTGTTACAGCTCATGCTTTTATTATAATTTTTTTTATAGTAATACCTATTATAATTGGAGGGTTTGGAAATTGACTGGTTCCTTTAATACTAGGAGCTCCTGATATAGCTTTCCCTCGAATAAATAATATAAGTTTTTGACTTTTACCTCCTGCATTAACTTTATTATTAGTAAGCAGTATAGTAGAAAACGGAGCTGGAACAGGATGAACTGTTTACCCACCCCTATCTTCAAATATTGCTCATGGGGGAGCTTCTGTTGATTTAGCAATTTTTTCCCTTCATTTAGCAGGAATCTCTTCTATTTTAGGAGCTGTAAATTTTATTACGACTGTAATTAATATACGTTCAACTGGAATTACATTTGATCGAATACCTTTATTTGTTTGATCCGTAGTTATTACAGCTTTATTACTTCTTTTATCTTTACCAGTTTTAGCGGGAGCTATCACTATATTATTAACAGATCGAAATTTAAACACTTCATTTTTTGACCCAGCAGGGGGAGGGGACCCTATTTTATATCAACATTTATTT
>RRSSC1834-15|Hydrophoria
AACTTTATATTTTATTTTCGGAGCATGAGCCGGAATAGTAGGAACTTCTTTAAGAATTCTTATTCGAGCTGAATTAGGTCACCCAGGAGCATTAATTGGAGATGATCAAATTTATAATGTAATTGTTACAGCTCATGCTTTTATTATAATTTTTTTTATAGTAATACCTATTATAATTGGAGGGTTTGGAAATTGACTGGTTCCTTTAATACTAGGAGCTCCTGATATAGCTTTCCCTCGAATAAATAATATAAGTTTTTGACTTTTACCTCCTGCATTAACTTTATTATTAGTAAGCAGTATAGTAGAAAACGGGGCTGGAACAGGATGAACTGTTTACCCACCCCTATCTTCAAATATTGCTCATGGGGGAGCTTCTGTTGATTTAGCAATTTTTTCCCTTCATTTAGCAGGAATCTCTTCTATTTTAGGAGCTGTAAATTTTATTACGACTGTAATTAATATACGTTCAACTGGAATTACATTTGATCGAATACCTTTATTTGTTTGATCCGTAGTTATTACAGCTTTATTACTTCTTTTATCTTTACCAGTTTTAGCGGGAGCTATCACTATATTATTAACAGATCGAAATTTAAACACTTCATTTTTTGACCCAGCAGGGGGAGGGGACCCTATTTTATATCAACATTTATTT
>RRSSA4300-15|Botanophila
AACATTATATTTTATTCTAGGAGCATGATCAGGAATAGTAGGAACTTCATTAAGTATTTTAATTCGAGCTGAATTAGGACACCCTGGAGCACTAATTGGAGATGATCAAATTTATAATGTTATTGTAACAGCACATGCTTTTATTATAATTTTTTTTATAGTAATACCTATTATAATTGGAGGATTTGGAAATTGATTAGTTCCTTTAATATTAGGAGCTCCTGATATAGCCTTTCCTCGAATAAATAATATAAGTTTCTGACTCTTACCTCCTGCATTAACTTTATTGTTAGTAAGTAGTATAGTAGAAAACGGAGCTGGAACAGGATGAACTGTTTACCCTCCTTTATCTTCTAATATTGCTCATGGTGGAGCTTCTGTCGATTTAGCTATTTTTTCTCTACATTTAGCAGGAATTTCATCTATTTTAGGAGCTGTAAATTTTATTACAACTGTAATTAATATACGATCAACAGGAATTACTTTTGACCGAATACCATTATTTGTATGATCTGTAGTAATTACAGCTTTATTACTTTTATTATCTTTACCAGTTTTAGCTGGAGCAATTACTATATTATTAACAGATCGAAATCTAAATACTTCATTTTTTGACCCTGCAGGAGGAGGAGATCCTATTTTATATCAACATTTATTT
>RRMFB1090-15|Pegomya
AACATTATATTTTATTTTCGGAGCATGAGCAGGAATAATTGGAACTTCATTAAGTATTTTAATTCGAGCTGAATTAGGACATCCAGGAGCACTTATCGGAAATGATCAAATTTATAATGTAATTGTAACAGCTCATGCATTTATTATAATTTTTTTTATAGTAATACCAATTATAATTGGAGGATTTGGAAATTGATTAGTTCCTTTAATATTAGGAGCTCCTGATATAGCTTTTCCACGAATAAATAATATAAGTTTTTGACTTTTACCTCCTGCTTTAACTCTATTATTAGTAAGTAGTATAGTAGAAAACGGAGCTGGAACAGGATGAACTGTTTATCCTCCATTATCTTCAAATATTGCTCATGGTGGAGCTTCTGTAGATTTAGCAATTTTTTCTCTTCACTTAGCAGGAATTTCATCCATTTTAGGAGCAGTAAATTTTATTACAACTGTAATTAATATACGATCAACAGGAATTACATTTGATCGAATACCTTTATTTGTATGATCTGTAGTAATCACAGCTTTATTACTTTTATTATCATTACCAGTTTTAGCAGGAGCTATTACAATATTATTAACAGATCGAAATTTAAATACTTCATTTTTTGATCCTGCAGGAGGAGGAGATCCTATTTTATATCAACATTTATTT
>RRSSC3214-15|Zelus
AACTCTATATTTTCTGCTAGGTGCTTGAGCAGGGGTTGTTGGAACCTCCTTAAGATGAATAATTCGAATTGAATTAGGTACTCCAGGTACTTTTATTGGAAATGATCAAATTTATAATGTATTTGTTACTGCACACGCATTTATTATGATTTTCTTTATAGTTATGCCTATTATAATTGGAGGATTTGGGAATTGATTAGTACCCCTTATAATTGGAGCTCCTGATATAGCCTTCCCCCGAATAAATAATATAAGATTTTGACTTCTTCCCCCTTCCCTAACCTTGTTATTAATTAGAAGAATTGCTGAAGGAGGGGCAGGAACAGGATGGACCGTTTATCCCCCCTTATCTAGTAATATGGCCCATAGAGGTGCAGCAGTAGATTTAGCAATTTTCTCATTACACTTAGCTGGGGTATCTTCAATCTTAGGAGCAGTTAATTTTATTTCAACAATTATTAATATACGACCTGCTGGAATAACTCCTGAACGAATCCCATTATTTGTCTGATCAGTAGGAATTACTGCATTACTTTTATTATTATCTCTTCCTGTTTTAGCAGGGGCTATTACTATGCTATTAACTGATCGAAACTTTAATACTTCATTCTTTGACCCATCTGGGGGAGGTGATCCAATTCTATACCAACATTTATTT
>RRSSC4775-15|Cuerna
AACTCTTTATTTTTTATTTGGGATCTGATCAGGTATAGTAGGTATAATATTAAGAATAATTATTCGAATTGAATTAGCTCAGCCAGGACCATTTTTAATAAATGATCAACTTTATAATGTAATTGTAACTTCACATGCTTTTATTATGATTTTTTTTATGGTTATACCAATCATAATTGGTGGATTTGGGAATTGATTATTACCTTTAATAATTGGTGCACCAGATATAGCATTTCCTCGTATAAATAATATAAGATTTTGATTACTACCTCCATCACTATGTTTATTATTAGTTAGATCTATAGTTGAAATAGGAGTTGGAACCGGTTGAACAGTTTATCCTCCTTTATCGTCAAATGTTGCACATTCTGGTCCTAGAGTTGATTTAGCAATTTTTTCATTACATTTAGCAGGTATCTCATCAATTTTAGGAGCTGTGAATTTTATTACTACTGTAATTAATATACGAACTATTGGTATAAATTTTGATCGAACTCCTTTATTTGTATGATCAGTATTAATTACTGCAATTTTATTATTATTATCTTTACCAGTCTTAGCTGGTGCTATTACAATGTTATTAACAGATCGAAATATTAATACATCATTTTTTGACCCGTCAGGAGGAGGGGATCCTATTTTATATCAACATCTATTT
>RRMFI4036-15|Paraphlepsius
AACAATATACTTCTTGTTTGGAATTTGATCAGGAATAGTAGGAATAATATTAAGTATAATTATTCGGATTGAGTTAGCTCAGCCAGGATCATTTTTAAATAATGATCAAATATATAATGTAATTGTTACATCTCACGCTTTTATTATAATTTTCTTTATAGTTATACCAATCATAATTGGTGGATTTGGTAACTGACTCTTACCTCTTATAATTGGAGCACCAGATATAGCATTTCCACGACTAAATAATATAAGATTTTGACTTTTACCACCTTCATTAACATTATTACTTTCAAGATCATTAATTGAAATAGGAGTAGGAACAGGATGAACAGTTTACCCTCCATTATCTAGATTTATTCACCATTCAGGACCAAGAGTTGATATATCTATTTTTTCCCTCCATTTAGCAGGAATCTCATCAATCTTAGGAGCAGTTAATTTTATTACAACTGTAATTAATATACGACCTTCAGGGATAACATTTGAAAAAACACCTTTATTTGTGTGATCTATTTTAATTACTGCATTACTTCTATTAATTTCATTGCCAGTTTTAGCAGGAGCAATTACTATACTTTTAACTGACCGAAATATAAACACATCATTTTTTGACCCAGCAGGAGGAGGAGACCCAATTCTTTATCAACATTTATTC
>RRMFG2356-15|Melanoplus
CACCTTATATTTTATCTTTGGAGCATGGGCTGGTATAGTAGGAACTTCTATAAGAATAATTATTCGAGCAGAATTAGGTCAACCAGGATCTCTAATTGGGGATGATCAAATTTACAATGTAATTATTACAGCACACGCATTTGTAATAATTTTTTTTATAGTTATACCTATTATAATTGGAGGATTTGGTAATTGACTTGTACCACTAATAATTGGAGCACCAGATATAGCATTTCCACGAATAAATAATATAAGTTTTTGACTTTTACCACCATCATTAACCCTTTTACTTTCATCTTCTATAGTAGATAGTGGAGCTGGCACAGGATGGACAATTTACCCTCCGCTTGCTGGAGCAATTGCGCACGGAGGTGCATCAGTTGATTTAGCTATTTTCTCGCTCCACTTAGCTGGTGTATCATCAATTTTAGGGGCAGTTAATTTTATTACAACAGCAATTAATATACGATCAGAAGGAATAACATTAGACCAAACACCATTATTTGTTTGATCAGTAGCTATTACAGCACTTCTTTTATTATTATCACTTCCCGTACTAGCAGGAGCTATTACAATATTACTAACTGATCGAAATTTAAATACATCATTTTTTGATCCTGCAGGAGGGGGTGACCCAATTCTATATCAGCATTTATTT
>RRMFG2769-15|Trypoxylon
AATAATATATTTCCTATTTGCATTATGATCAGGAATAATTGGAACTTCATTAAGAATAATTATTCGTATAGAATTAGGATCAGTTTCCCAATTAATTGGAGATGATCAAATTTATAATACTATTATTACTAGTCATGCCTTTATTATAATTTTTTTTATAGTAATACCATTTATAATTGGAGGATTTGGAAACTGATTAGTTCCATTAATACTAGGAGCACCAGATATAGCATTTCCTCGAATAAATAATATAAGATTTTGATTATTAATTCCATCATTAAGACTATTAATTTTTAGAAGAATTACAGATACAGGAACAGGAACAGGATGAACAGTTTATCCACCCCTTTCTTCATCACTTTACACAAGAGGTTATTCAGTTGATCTCTCAATTTTTTCATTACATATTGCTGGAATTTCTTCAATTATAGGAGCTATTAATTTTATTGTGACTATTAAAAAAATACATAATAAAGAATTAAGTTTTGACCAAGTAACATTATTTCCATGATCTATTTTTATTACAGCTATTCTTTTACTTCTTTCTCTTCCAGTATTAGCAAGAGCTATTACTATATTATTAACAGATCGAAATTTTAATACATCATTTTTTGACCCAAGGGGAGGAGGAGATCCAGTATTATATCAACATTTATTT
>RRSSA4306-15|Panorpa
AACCTTATATTTTATTTTTGGTGCTTGATCTGGTATAGTAGGAACATCCCTGAGACTATTAATTCGAGCTGAATTAGGTCAACCAGGTGCTTTAATTGGTGACGATCAAATTTTTAATGTTATTGTAACAGCTCATGCTTTTGTCATAATTTTCTTTATAGTTATGCCAATTTTAATTGGAGGATTTGGAAATTGATTAGTGCCCCTAATATTGGGAGCTCCTGATATAGCTTTTCCTCGAATAAATAATATGAGATTCTGACTTTTACCTCCTTCTTTAACTTTATTACTTACTAGCTCTTTAGTTGAAAACGGAGCTGGGACAGGTTGAACTGTCTACCCCCCTCTATCTTCAACTATTGCTCATGCTGGGGCTTCAGTAGACTTAGCTATTTTTTCTCTTCATTTAGCCGGAATCTCCTCTATTTTAGGGGCTGTAAACTTTATTACGACAGTAATTAACATACGATCAACTGGAATAACTCTTGATCGAATACCTTTATTTGTGTGATCAGTTGCTATTACAGCTCTTTTATTACTTTTATCTTTACCTGTTTTAGCAGGAGCAATTACAATACTTCTTACAGATCGAAATCTTAATACTTCATTCTTTGACCCTGCTGGGGGAGGAGACCCTATTTTATATCAACATTTATTT
>RRSSC6591-15|Tasgius
AACTTTATATTTCATTTTTGGTACATGGTCAGGAATAGTAGGAACTTCCCTCAGTCTACTAATTCGAGCCGAACTAGGAAACCCTGGATCTTTAATTGGTAACGATCAAATCTACAACGTTATCGTAACAGCCCATGCATTTGTAATAATTTTTTTCATGGTTATACCAATTGTAATTGGTGGATTTGGAAATTGATTAGTTCCCTTAATACTCGGGGCTCCTGATATAGCTTTTCCTCGAATAAACAATATAAGATTTTGACTTCTCCCTCCGTCATTAAATTTATTGCTTACTAGAAGAATAGCTGAAAGAGGAGCAGGAACTGGTTGAACAGTTTATCCACCTCTATCAGCAAATGTTGCTCATAGAGGAACTTCTGTTGATTTAGCAATTTTCAGATTACATTTAGCTGGAATCTCCTCAATCTTAGGAGCAGTAAATTTCATTACCACAGTTCTTAATATACGAGCCACAGGAATAACCTTTGATCGAATACCACTATTTGTTTGATCAGTAACTATTACTGCACTTCTTCTTCTTTTATCTTTGCCAGTTTTAGCTGGAGCTATCACTATACTTCTAACCGATCGAAACTTAAATACATCATTCTTCGACCCAAGAGGGGGTGGAGATCCTATTCTATACCAACATTTATTT
>RRSSC7805-15|Calligrapha
AACTTTATATTTTATTTTTGGCCTATGGGCAGGAATATTGGGAACATCTTTAAGAATTTTAATTCGAGCCGAATTAGGAAACCCTGGAACTTTAATTGGAAATGACCAAATTTATAATGTAATTGTAACTGCCCATGCATTCGTTATAATTTTTTTTATGGTAATACCAATTATAATTGGGGGTTTTGGAAATTGATTAGTTCCCTTAATACTAGGGGCTCCAGATATAGCCTTTCCTCGAATAAATAATATGAGATTTTGATTATTGCCACCTTCTCTTTTATTTTTAGTGATAAGAAGAATTGTTGAAAATGGAGTAGGAACTGGATGAACAGTTTATCCACCTTTATCAGCTAATACCGCCCATAGGGGATCTTCTGTAGATTTAGCAATTTTTAGCCTTCATTTAGCCGGTGTCTCTTCCATCTTAGGTGCAATTAATTTTATTACAACTGTTGCAAATATACACCCAATAGGAATAAAATTAGATCAAATGCCTCTTTTTTCTTGAGCTGTTTTAATTACAGCTATTTTATTATTAATCTCTCTCCCTGTTTTAGCAGGAGCCATTACAATATTATTAACAGATCGAAATCTAAATACTTCATTTTTTGACCCTATAAGAGGGGGTGACCCTATTCTTTATCAACACTTATTT
>RRSSA4315-15|Donacia
AACTTTATATTTTATTTTTGGTGCATGATCAAGAATAATAGGAACTTCATTAAGAATCTTAATTCGTACTGAATTAAGAAATCCTGGAAGATTAATCGGAAATGATCAAATTTATAATGTAATTGTAACAGCCCATGCATTCATTATAATTTTTTTTATAGTTATACCAATTATAATTGGTGGTTTTGGTAATTGACTTGTCCCTCTTATACTAGGAGCACCAGATATAGCTTTCCCCCGATTAAATAATATGAGATTCTGATTACTTCCGCCTTCTTTAATCTTTTTAACAATAAGAAGAATTACAGAAAGAGGAGCTGGAACCGGTTGAACAGTTTATCCTCCTTTATCAAGAAATATTGCCCATAGTGGAACTTCTGTTGATTTAGCTATTTTTAGTCTTCATTTAGCAGGAGTTTCATCAATTCTTGGTGCTGTAAATTTTATTTCAACAATAATAAATATACGACCAGTCGGAATATCTATAGAAAAAATACCCCTTTTTTCTTGAGCAGTTATAATTACTACTATTTTACTTCTTCTTTCACTACCAGTTTTAGCCGGAGCTATCACAATACTTTTAACTGACCGAAATATTAATACTTCTTTTTTTGACCCTACAGGAGGGGGAGACCCAATTCTTTACCAACATTTATTT
>RRSSA2350-15|Badister
AACATTATATTTTATCTTTGGAGCTTGAGCAGGAATAGTAGGAACTTCATTAAGAGTGTTAATTCGAGCAGAATTAGGAAACCCTGGATCATTAATTGGGGATGACCAAATTTATAATGTTATTGTTACTGCACATGCTTTTGTAATAATTTTTTTTATAGTTATACCAATTATAATCGGAGGATTTGGAAATTGATTAGTTCCACTAATATTAGGAGCTCCTGATATAGCATTCCCTCGAATAAATAACATAAGTTTTTGATTACTCCCTCCTTCATTAACATTACTTTTAATGAGCAGTTTAGTAGAAAGAGGGGCTGGGACAGGATGAACAGTATACCCTCCCCTATCATCAGGAATTGCACATAGAGGAGCATCTGTAGATTTAGCAATTTTTAGACTTCATTTAGCCGGTGTTTCATCAATTTTAGGAGCTGTAAATTTTATTACAACAATTATTAATATACGATCAACAGGAATTACATTTGATCGAATACCATTATTTGTATGATCAGTAGGAATTACTGCTCTTTTATTATTATTATCATTACCTGTATTAGCTGGAGCTATTACTATACTTTTAACTGATCGAAATTTAAATACTTCTTTTTTCGATCCAGCAGGAGGAGGTGATCCAATTCTTTATCAACATTTATTT
>RRMFD050-15|Chalcosyrphus
AACTTTATATTTTTTATTTGGAACATGAGCTGGAATAGTAGGAACATCCTTAAGAATTTTAATTCGTGCAGAATTAGGTCATCCTGGAGCATTAATTGGGGATGATCAAATTTATAATGTAATTGTTACTGCTCATGCTTTTGTAATAATTTTTTTTATAGTAATACCAATTATAATTGGAGGATTCGGAAATTGATTAGTTCCATTAATATTAGGAGCACCTGATATAGCATTTCCTCGAATAAATAATATAAGTTTTTGATTATTACCTCCTTCTTTAACTTTATTATTAGTAAGAAGAATAGTAGAAAATGGAGCTGGAACTGGTTGAACAGTTTACCCTCCTTTATCTGCAAGAATCGCTCATGGAGGAGCTTCAGTTGATCTAGCAATTTTTTCTTTACATTTAGCAGGAATATCATCAATTTTAGGGGCCGTAAATTTTATTACTACAGTAATTAATATACGATCTACTGGAATTACATATGATCGTATACCATTATTTGTTTGATCAGTTGTAATTACTGCATTATTATTATTACTTTCTCTTCCAGTTTTAGCAGGAGCTATTACTATACTTTTAACTGATCGAAATTTAAATACTTCATTTTTTGATCCTGCAGGAGGAGGAGATCCTATTTTATATCAACATTTATTT
>RRSSA2321-15|Aleiodes
TATTTTATATTTTTTGTTTGGGATATGAGCGGGGATAATTGGTATATCAATGAGTTTAATTATTCGTTTAGAGTTAGGAGTGTGTGGGAGAATGTTGGGGAATGAACAAATTTATAATGGTATAGTAACTTTACATGCGTTTGTAATAATTTTTTTTATAGTAATACCTATTATAATTGGGGGGTTTGGTAATTGATTAATCCCTTTAATATTAGGGGCTCCTGACATAGCTTTTCCTCGTATGAATAATATGAGGTTTTGATTATTGATTCCTTCATTGTTATTATTATTGATTAGAGGTTTAATTAATGTAGGGGTAGGGACTGGATGAACAATATATCCTCCTTTATCTTCTTTAATAGGGCATAGAGGTATATCAGTTGATTTATCTATTTTTTCTTTACATTTGGCTGGGGTTTCTTCAATTATAGGGGCTATTAATTTTATTACAACAGTTTTAAATATAAATTTATTTATAATTAAAATAGATCAAATTATATTATTTGTTTGATCTGTAATAATTACTGCAATTTTATTGTTATTATCTTTACCTGTTTTAGCAGGAGCTATTACTATATTATTGACAGATCGTAATTTAAATACAACTTTTTTTGATTTTTCAGGAGGAGGGGATCCTATTTTATTTCAACATTTATTT
>RRMFG2315-15|Analeptura
AACTCTTTACTTTGTATTTGGGGCTTGAGCTAGGATAGTCGGAACATCTTTAAGGCTTTTAATTCGATCAGAATTAGGAAACCCTGGTTCATTAATTGGTGATGATCAAATTTATAATGTAATTGTGACTGCTCATGCATTTGTCATAATTTTCTTCATAGTTATACCCATTATAATCGGCGGATTTGGCAATTGACTAGTACCTTTAATATTGGGGGCACCTGATATAGCTTTCCCTCGAATAAATAACATAAGATTTTGATTGCTGCCACCTTCACTAACTTTGCTGATTATGAGAAGAGTTGTAGAAAGAGGGGCAGGAACAGGGTGAACTGTCTACCCCCCCCTTTCATCTAATATTGCCCACGGAGGATCTTCTGTTGATCTGGCAATCTTCAGCCTACACTTAGCAGGGATCTCCTCTATTCTAGGCGCTGTGAATTTTATTACAACAGTTATTAATATGCGACCTACAGGAATAAACCTAGATCAAATACCTTTATTTGTATGGGCAGTAGTAATTACTGCGATTTTACTTCTTTTATCTTTACCAGTCTTAGCAGGTGCTATTACAATACTATTAACAGACCGTAATCTTAACACCTCATTTTTTGACCCGGCGGGAGGTGGGGACCCAATCCTCTACCAACATTTATTT
>RRSSC1963-15|Symphoromyia
TACTTTATATTTTATTTTCGGAGCATGAGCTGGAATGGTGGGTACTTCATTAAGAATGCTAATTCGAGCTGAACTAGGGCATCCAGGAGCTTTAATTGGAGATGATCAAATTTATAATGTAATTGTTACAGCACATGCCTTTGTAATAATTTTTTTTATAGTAATACCCATTATAATTGGAGGATTTGGTAACTGATTAGTTCCTTTAATGTTAGGGGCCCCAGATATAGCATTTCCACGAATAAATAATATAAGATTTTGATTACTACCCCCATCTTTAACCCTATTATTAGCAAGAAGTATAGTAGAAAATGGAGCAGGAACTGGTTGAACAGTATACCCCCCGCTATCTGCCAGAATTGCGCATGCTGGAGCTTCTGTTGACTTAGCAATTTTTTCACTTCATCTTGCTGGAATTTCTTCTATTTTAGGAGCTGTAAATTTTATTACAACAGTAATTAATATACGATCAACAGGAATCTCATTCGATCGAATACCATTATTTGTATGAGCTGTTGTAATTACTGCTATCCTTTTATTATTATCACTTCCAGTGTTAGCGGGAGCAATTACAATACTACTAACAGATCGAAATTTAAACACATCATTTTTTGATCCAGCTGGAGGAGGAGATCCGATCCTATATCAACACTTATTT
>RRMFI4399-15|Symmorphus
ATTATTATACTTTGTTTTTGGTTTATGATCAGGAATAATTGGATCTTCATTAAGAATAATTATCCGTATAGAACTTGGAACCCCTGGACAATTAATTGGTAATGATCAAATTTACAATACTATTGTTACTGCACATGCTTTTATTATAATTTTTTTTATAGTTATACCTTTTATAATTGGAGGATTTGGAAACTGATTAATTCCAATTATATTATCAGCACCAGATATAGCCTTCCCACGTATAAATAATATAAGATTTTGACTATTACCTCCTTCATTAATATTATTACTTATAAGCAATTCTATTGGTTCAGGTGTAGGAACTGGATGAACTTTATACCCTCCTTTATCTTCTATTATTGGCCATAATACTCCCTCTGTAGATTTAAGTATTTTTTCACTTCACATTGCAGGAATTTCATCAATTATAGGAGCAATTAATTTTATTGTTACAATTTTAAATATACATACTAAAACTCCTACATTAAATTTTATCCCATTATTTGCCTGATCAGTTCTTATCACAACTATCCTTCTTCTTTTATCATTACCAGTTTTAGCTGGAGCAATTACTATACTTTTAACAGATCGTAATTTTAATACCTCTTTTTTTGACCCAGCAGGTGGAGGAGATCCTATTTTATACCAACATTTATTT
>RRMFE3134-15|Bibio
TACTTTATATTTTATCTTTGGAGCTTGAGCAGGAATATTGGGAACTTCTTTAAGAATACTAATTCGAGCAGAATTAGGACATCCAGGATCTTTATTAGGTAATGATCAAATTTATAATGTAATTGTAACTGCACATGCTTTCATTATAATTTTTTTTATAGTAATACCTATTATAATTGGAGGATTCGGAAATTGATTGGTTCCTTTAATATTAGGAGCTCCTGATATAGCTTTTCCTCGAATAAATAATATAAGATTTTGAATACTGCCACCTTCATTAACTTTATTATTAATAAGAAGAATAGTTGAAAATGGAGCAGGAACAGGATGAACTGTTTACCCTCCCTTATCAAGAACTTTATCTCATAGAGGAGGATCTGTTGATTTAGCAATTTTTTCTCTTCATTTAGCAGGAATTTCTTCTATTCTAGGAGCAGTTAATTTTATTACAACTGTCATTAATATACGAGCTATTGGAATTTCATTTGATCGAATACCTTTATTTGTATGATCTGTGGCTATCACAGCTATTTTATTACTTCTTTCATTACCAGTATTAGCAGGAGCTATTACTATATTATTAACAGACCGAAATTTAAATACTTCTTTTTTTGACCCAATAGGAGGAGGAGACCCTATTTTATATCAACATTTATTT
>RRMFE3097-15|Bibio
AACTTTATATTTTATCTTTGGAGCTTGAGCAGGCATACTAGGAACTTCCTTAAGAATATTAATTCGTGCAGAATTAGGACATCCTGGCTCTTTACTTGGCAATGATCAAATTTATAATGTAATCGTGACTGCCCACGCTTTCATTATAATTTTTTTTATAGTAATACCAATTATAATTGGTGGATTTGGAAATTGATTAGTTCCTTTAATATTAGGAGCTCCTGATATAGCTTTTCCTCGAATAAATAATATAAGATTTTGAATGCTGCCACCTTCATTAACTTTATTATTAATAAGAAGAATAGTTGAAAATGGAGCTGGGACAGGATGAACTGTCTACCCTCCTTTATCTAGAACCCTATCCCATAGAGGAGGATCTGTTGACTTAGCTATTTTTTCTCTTCATTTAGCAGGTATTTCTTCTATTTTAGGAGCTGTAAATTTCATTACAACTGTAATTAATATACGAGCTATTGGAATTTCATTTGATCGTATACCTTTATTTGTTTGATCAGTAGTAATTACTGCTATTTTATTACTCCTTTCATTACCAGTTTTAGCTGGAGCAATTACTATATTATTAACTGATCGAAATTTAAACACATCTTTTTTTGATCCAATGGGAGGAGGAGACCCTATTTTATACCAACATTTATTT
>RRSSA234-15|Sarcophaga
AACTTTATACTTTATTTTCGGAGCTTGAGCAGGTATAGTGGGAACTTCATTAAGAATTCTTATTCGAGCAGAATTAGGTCACCCTGGTGCATTAATTGGAGATGATCAAATTTATAATGTAATTGTTACAGCCCATGCTTTTATTATAATTTTCTTTATAGTAATACCAATTATAATTGGAGGGTTTGGAAATTGACTAGTACCAATTATATTAGGAGCTCCTGATATAGCTTTCCCCCGAATAAATAATATAAGTTTTTGACTTTTACCTCCAGCATTAACATTACTACTAGTAAGTAGTATAGTAGAAAACGGAGCTGGAACAGGATGAACTGTTTACCCTCCTTTATCATCTAATATTGCCCATGGAGGAGCTTCTGTTGATTTAGCTATTTTCTCTCTCCATTTAGCTGGAATTTCTTCAATTTTAGGAGCAGTAAATTTTATTACTACAGTTATCAATATACGATCTACAGGTATTACTTTTGACCGAATACCTTTATTCGTGTGATCAGTAGTAATTACAGCTTTACTTTTATTACTTTCTCTGCCTGTACTTGCCGGAGCAATCACTATATTATTAACTGACCGAAATATTAATACTTCATTTTTTGACCCTGCCGGAGGTGGAGACCCAATCTTATACCAACATTTATTT
>RRMPG969-15|Senotainia
AACCTTATATTTTATTTTCGGAGCATGATCTGGAATAGTAGGAACTTCCTTAAGAATATTAGTACGAGCAGAATTAGGTCATCCTGGAGCATTAATTGGAAATGACCAAATTTATAATGTAATTGTAACAGCTCATGCTTTTATTATAATTTTTTTTATAGTTATACCAATTATAATTGGTGGATTTGGAAATTGACTAGTCCCTTTAATGTTAGGAGCCCCAGATATAGCCTTCCCTCGAATAAATAATATAAGATTTTGACTTTTACCTCCTGCTCTTACTCTTTTATTGGTGAGTAGTATAGTAGAAAATGGAGCTGGAACAGGATGAACTGTTTATCCCCCTCTATCTTCTAATATTGCTCATGGAGGAGCTTCTGTAGATTTAGCTATTTTTTCTTTACATTTAGCCGGAATCTCTTCTATTTTAGGAGCTGTAAATTTTATTACAACAGTAATTAATATACGATCTACTGGAATTACTTTTGATCGAATACCTTTATTTGTTTGATCAGTAGTTATTACAGCTTTATTACTTTTATTATCTCTTCCTGTATTAGCTGGAGCAATTACAATATTATTAACAGATCGAAATCTTAATACTTCCTTTTTCGATCCTGCAGGAGGAGGAGATCCAATTCTTTATCAACATCTTTTC
>RRMFI4075-15|Pollenia
TACTTTATATTTTATTTTCGGAGCATGATCAGGAATAGTAGGTACCTCTTTAAGAATATTAGTTCGAGCAGAATTAGGGCATCCTGGAGCATTAATCGGTGATGATCAAATTTATAATGTAATTGTAACAGCCCATGCCTTTGTTATAATTTTTTTTATAGTTATACCTATTATAATTGGAGGATTTGGAAATTGACTTGTTCCTTTAATATTAGGAGCACCTGATATAGCATTCCCTCGAATGAATAATATAAGTTTTTGACTCTTACCTCCTGCACTTACATTATTATTGGTGAGCAGTATAGTGGAAAACGGAGCTGGGACAGGATGAACTGTTTACCCACCTCTATCTTCTAATATTGCTCATGGAGGGGCTTCTGTTGATTTAGCTATTTTTTCTCTTCATTTAGCAGGAATTTCTTCAATTTTAGGAGCAGTTAATTTTATTACAACTGTAATTAATATACGATCTACAGGTATTACATTTGACCGAATACCTTTATTTGTTTGATCTGTAGTAATTACAGCATTATTACTTCTTTTATCCTTACCTGTATTAGCAGGAGCTATCACTATATTATTAACAGATCGAAATTTAAATACTTCCTTTTTTGATCCTGCAGGAGGAGGAGACCCAATTTTATACCAACATTTATTT
>RRSSC4823-15|Boettcheria
GACTTTATATTTTATTTTTGGAGCTTGAGCAGGTATAGTAGGAACTTCTTTAAGAATTCTTATTCGAGCTGAATTAGGTCACCCAGGAGCTTTAATTGGAGATGATCAAATTTATAATGTAATTGTTACAGCCCATGCTTTCATTATAATTTTTTTCATAGTTATACCTATTATAATTGGGGGGTTCGGAAATTGACTAGTTCCTATTATACTTGGAGCTCCTGATATAGCATTCCCTCGAATAAATAATATAAGATTCTGATTACTTCCTCCTGCACTAACTCTATTATTAGTAAGTAGTATAGTGGAAAATGGAGCTGGAACAGGTTGAACTGTTTACCCTCCTCTATCTTCTAATATTGCACATGGAGGGGCTTCAGTAGATTTAGCAATTTTTTCATTACATCTAGCAGGAATTTCCTCAATTTTAGGAGCCGTAAACTTTATTACTACAGTTATTAATATACGATCAACAGGAATTACATTCGACCGAATACCTTTATTCGTATGATCTGTAGTAATTACAGCTCTTCTATTACTTCTTTCTTTACCAGTACTTGCTGGAGCTATTACAATATTATTAACTGATCGAAACATTAATACGTCATTTTTTGACCCTGCAGGAGGAGGAGATCCAATTTTATACCAACATTTATTT
>RRMFB1276-15|Dasyphora
TACTTTATATTTTATTTTTGGTGCATGATCTGGTATAGTAGGAACTTCATTAAGAATTTTAATTCGAGCAGAATTAGGACACCCTGGTGCATTAATTGGTGACGACCAAATTTATAATGTAATTGTTACAGCTCATGCTTTTATTATAATTTTCTTTATAGTTATACCTATTATAATTGGAGGATTTGGTAATTGACTAGTTCCATTAATATTAGGAGCTCCAGATATAGCCTTTCCTCGAATAAATAATATAAGTTTCTGATTACTACCTCCTGCTTTAACCCTTCTTCTTGTAAGTAGTGTAGTTGAAAAGGGAGCTGGTACTGGATGAACTGTTTACCCACCCCTATCATCTAATATCGCTCATGGAGGAGCCTCAGTAGATTTAGCTATTTTTTCTTTACATTTAGCTGGAATTTCCTCAATTTTAGGAGCTGTAAATTTTATTACTACTGTAATTAATATACGATCTACTGGAATTACATTTGACCGAATACCTTTATTTGTATGATCAGTTGTAATTACAGCTTTATTACTACTTCTTTCATTACCAGTATTAGCTGGAGCTATTACTATACTATTAACAGATCGAAATTTAAATACCTCTTTTTTTGACCCTGCTGGAGGTGGAGATCCTATTCTTTATCAACATTTATTT
>RRMFD018-15|Chalcosyrphus
AACATTATATTTTTTATTTGGTACATGAGCCGGAATAGTAGGAACATCATTAAGAATTTTAATTCGTGCAGAATTGGGACATCCTGGAGCCTTAATTGGAGACGATCAAATTTATAATGTTATTGTAACTGCTCATGCTTTCGTAATAATTTTTTTTATAGTAATACCAATTATAATTGGAGGATTTGGAAATTGATTAGTTCCATTAATATTAGGAGCACCTGATATAGCATTTCCTCGAATAAATAATATAAGATTTTGACTACTTCCTCCTTCTTTAACTTTATTATTAGTAAGAAGTATAGTAGAAAATGGAGCTGGAACTGGATGAACAGTTTATCCACCATTATCAGCAACTATTGCTCATGGAGGAGCCTCAGTTGATTTAGCAATTTTTTCTTTACATTTAGCAGGAATATCATCAATTTTAGGAGCTGTAAATTTTATTACTACAGTAATTAATATACGATCTACAGGAATTACTTATGATCGAATACCTTTATTTGTTTGATCAGTAGTAATTACTGCATTATTATTATTACTTTCACTTCCTGTTTTAGCAGGAGCAATTACTATACTTTTAACAGATCGAAATTTAAATACTTCATTTTTTGATCCTGCAGGAGGAGGAGATCCTATTTTATATCAACATTTATTT
>RRSSC1936-15|Vulgichneumon
AATTTTATATTTCTTATTTGGCATATGAGCTGGAATAATTGGATCATCTTTTAGTATAATCATTCGAATAGAACTTGGAAATCCTGGATTCCTTATTAATAATGATCAAATTTACAATTCAATTGTTACTATACATGCATTCATCATAATTTTTTTTATAGTAATACCCATTATAATTGGAGGATTTGGAAATTGACTAACCCCTTTAATATTAGGTGCCCCTGATATAGCTTTCCCCCGAATAAATAATATAAGATTTTGATTATTACCACCATCACTTTTTTTATTAATTAATAGTTCATTTATTAATCAAGGAGTTGGGACAGGTTGAACTATATACCCCCCCCTATCATCTAATATTAATCATGAAGGTATATCAATAGATTTATCAATTTTTTCTCTTCATTTAGCTGGAACATCATCTATTATAGGTGCAATTAATTTTCTTTCAACAATCAATAATATATATCCAATAAATTTAAAATTTGAACAATTAACATTATTTACTTGATCCATTATAATTACAACAATTCTATTATTATTAGCAGTACCTGTTCTAGCAGGTACAATTACTATATTACTCACTGATCGTAATTTAAATACCTCATTTTTTGATCCATCAGGTGGAGGAGATCCTATTTTATTCCAACATTTATTT
>RRSSA277-15|Agrothereutes
TGTATTATACTTTATTTTTGGTATATGAGCTGGAATATTAGGATCATCTATAAGAATTATTATTCGAATAGAATTAGGTAATCCTGGTATATTTATCAATAATGACCAAATTTATAATTCCATCGTAACAGCCCATGCCTTCATTATAATTTTTTTTATAGTTATACCAATTATAATTGGTGGATTTGGAAATTGATTAATCCCTTTAATATTAGGAGCCCCAGATATATCATTCCCACGTATAAACAATATAAGATTTTGATTATTACCCCCATCTTTATTTCTATTAATTAATAGAAGAATTATTAATCAAGGAGTTGGGACAGGTTGAACTGTTTACCCACCACTATCATTAAATATAAATCATGAAGGTATATCTGTAGATTTAGCCATCTTTTCACTTCACTTAGCAGGTATATCTTCAATTATAGGAGCAATTAACTTTATCACCACAATTATAAATATATTCCCAATTAATACTAAATTTGAACAATTAACTTTATTTACCTGATCAATTTTAATTACAACTATTCTTTTATTATTAGCTGTACCAGTTTTAGCAGGAGCTATCACTATATTATTAACTGATCGAAATTTAAATACATCATTTTTTGATCCATCAGGAGGGGGAGATCCAATTCTTTACCAACATTTATTT
>RRSSC1919-15|Aritranis
AATTTTATACTTTATTTTCGGCTTATGAGCTGGCATATTAGGCTCATCCATAAGAATTATTATTCGTATAGAATTAGGAAATCCCGGCCTATTTATTAATAATGATCAAATTTATAATTCTATTGTTACTGCCCATGCCTTTATTATAATTTTTTTTATAGTTATACCCATCATAATTGGAGGATTTGGTAATTGATTAATCCCACTTATATTAGGAGCACCAGATATATCATTTCCTCGTATAAACAACATAAGATTTTGATTATTACCCCCATCACTATTTTTATTAATTAATAGAAATTTAATTAATCAAGGAGTAGGAACGGGCTGAACTATTTATCCCCCCTTATCATTAAATATTAATCATGAAGGGATATCAATAGATTTAACTATTTTTTCACTCCACTTAGCTGGTATATCATCCATTATAGGAGCCATTAATTTTATTTCTTCCATTTTAAATATATCTCCAATTAACACAAAATTAGAACAATTAACTTTATTCTCATGATCAATTATTATTACAACTATTCTTCTCTTATTAGCCGTTCCAGTATTAGCCGGAGCAATTACTATATTATTAACTGATCGAAATTTAAATACATCATTCTTTGATCCATCAGGAGGAGGAGACCCAATCTTATACCAACATTTATTT
>RRMFE3144-15|Taxonus
AACATTATATTTTTTATTCGGATTTTGATCAGGAATATTAGGGTTATCTTTTAGAATATTAATCCGAACAGAACTAGGCATACCTGGATCAATAATTGGAGATGATCAAATTTATAATGTTATTGTTACATCACATGCATTCTTAATAATTTTTTTTATAGTTATACCTATTATAATTGGAGGATTTGGTAATTGATTAATCCCATTAATATTAGGAGCACCAGATATAGCATTTCCACGATTAAACAATATAAGATTTTGATTTTTACCCCCTTCAATTACTTTATTATTAGCTAGAAGAATAGTTAATTCAGGATCAGGAACAGGATGAACAGTTTATCCTCCTCTATCAAGAAGTATTTCTCATGCAGGACCATCAGTTGATTTAACTATTTTTTCATTACATTTAGCAGGAATTTCATCAATTTTAGGAGCTATTAATTTTATCTCAACCATAATTAATATAAAAGTAAAAGGTATAAGATTTGAACGAATACCTTTATTCATTTGAGCAGTTTCTCTAACTGCTCTATTATTACTTCTTTCTTTACCAGTATTAGCAGGAGCTATTACCATATTATTAACAGATCGAAATTTAAATACAACATTCTTTGATCCATCAGGAGGAGGAGATCCAATTCTTTATCAACATTTATTT
>RRMPG967-15|Pemphredon
AATTTTATATTTTTTAATCAGAATTTGATCAGGTATGTTAGGAGCATCATTAAGAATAATTATTCGAATTGAATTAGGAATTCCTGGGTCTTTAATTGGGAATGATCAGATTTATAATTCAATTGTTACGGCCCATGCATTTATTATAATTTTTTTTATGGTTATACCTTTTATAATTGGAGGATTTGGTAATTGATTAATTCCTTTAATAATTGGGGCCCCTGATATAGCCTTCCCTCGAATAAATAATATAAGTTTTTGGTTAATCCCTCCTTCATTAATAATTTTAATTTTAAGAAATATTTTGAATAATGGAGTTGGAACTGGTTGAACAGTTTATCCTCCATTATCTTTAAATATTAGTCATAATGGATCTTCAGTAGATATAGCAATTTTTTCATTACATATTGCTGGAATTTCTTCTATTATAGGATCAATTAATTTTATTGTAACAATTATAAATATAAAAAATAATTATCTAAAAATAGATCAAATATCTTTATTTATTTGATCTATTTTATTAACTACAATTTTATTATTATTATCATTACCTGTTTTAGCTGGAGCTATTACAATGTTATTAACTGATCGAAATTTTAATACTACATTTTTTGACCCTTCAGGTGGAGGAGATCCAATTTTATATCAACATTTATTT
>RRMFE3036-15|Ophion
AATTCTTTATTTCATTTTTGGTATATGATCAGGTATAATAGGATCATCTTTAAGATTATTAATTCGAATAGAACTAGGTAACCCTGGTTATTTAATTAATAATGATCAATTATATAATTCTATTATTACCTCCCATGCTTTTATTATAATTTTTTTTATAGTTATACCCATTATAATTGGAGGATTTGGAAATTGAATAATTCCTTTAATACTTGGGGCCCCTGATATAGCTTTCCCTCGAATAAATAATATAAGATTTTGACTTTTACCACCCTCTATTAATTTATTAATTTTAAGAAATATAACAAATCAAGGAGTTGGCACAGGATGAACAGTTTACCCGCCCCTTTCATTAAATTTAAATCATGAGGGAATAGCATTAGATATAGCAATTTTTTCTCTTCATATCGCAGGATTATCTTCAATTATAGGGGCAATCAATTTTATTACTACAATCATAAATATAAAAAACTTAAATATATTTTTTGAACAAATTACTTTATTTTCATGATCAATATTAATCACAACAATTTTATTATTATTAGCAGTACCCGTATTAGCAGGGGCTATCACCATACTTTTAACAGACCGTAATTTAAACACAACTTTTTTTGACCCATCAGGCGGAGGGGATCCTATTCTTTACCAACATTTATTC
>RRSSC4778-15|Draeculacephala
GACATTATACTTTATTTTTGGAATCTGATCAGGAATAATAGGAATAATATTAAGAATAATTATTCGAATTGAACTAGCTCAACCAGGACCATTTTTAATAAATGATCAATTATATAATGTAATTGTAACATCACATGCATTTATTATAATTTTTTTTATAGTAATACCAATTATAATTGGGGGATTTGGTAACTGATTATTGCCCTTAATAATTGGAGCACCAGATATAGCATTCCCACGAATAAATAATATAAGATTCTGACTTTTACCACCATCACTAACACTTCTATTAGTTAGATCTATAGTAGAAATAGGAGCGGGAACTGGTTGAACAGTATACCCACCATTATCATCTAATGCAGCACATTCAGGACCTAGAGTTGACCTAGCAATTTTCTCACTACATTTAGCTGGTATTTCATCAATCTTAGGAGCAGTTAATTTTATTACAACACTTATTAATATACGAAGTATTGGTATAAATTTAGATCGAACACCATTATTTGCATGATCAGTTATAATTACTGCAATTTTATTATTATTATCTTTACCAGTATTAGCTGGGGCAATTACTATATTATTAACAGACCGTAATTTAAATACATCTTTCTTTGACCCAGCTGGGGGTGGAGACCCTATTTTATACCAACATTTATTT
>RRMFD008-15|Lepyronia
AACTATATATTTTATTTTTGGTATTTGATCTGGTATAATTGGGACTACTTTGAGATTATTAATTCGTATTGAATTAGGTAATCCAGGGTCATTTATTGGTGATGATCAAATTTATAATGTAGTTGTTACAGCTCACGCATTTATTATAATTTTTTTTATGGTTATACCAATTATAATTGGAGGGTTTGGAAATTGACTTGTTCCCCTAATAATTGGTGCACCTGATATAGCTTTTCCTCGTATAAATAATATAAGATTTTGAATATTACCCCCTTCTTTAACTCTTTTATTAGTAAGAAGAATAGTTGATAATGGTGTAGGAACTGGTTGAACAGTTTACCCTCCTTTATCAAGTGGTTTAGCTCATGCAGGTTCTTGCGTCGATTTAGCAATTTTTTCTCTTCATTTGGCTGGTATTTCTTCTATTTTGGGTGCGGTAAATTTTATTACAACAATTTTTAATATACGTTCAATTGGAATAAATATAGATCGCACACCTTTATTTGTTTGATCTGTTTTAATTACAGCTATTTTACTTCTTTTATCTTTACCAGTTTTAGCAGGGGCTATTACAATATTACTTACGGACCGAAATTTAAATACTTCTTTTTTTGATCCTTCAGGAGGTGGAGATCCTATTTTATACCAACATTTATTT
>RRMFI4040-15|Sehirus
TACACTTTACTTTATTTTCGGAATATGATCAGGTATAGTAGGTACCGCAATAAGATGAATCATCCGAGTAGAGCTCGGACAACCGGGCACTTTCATTGGAGATGATCAAATCTATAATGTAATTGTTACAGCTCACGCATTTATTATAATTTTCTTCATAGTAATACCAATCATAATTGGAGGATTCGGTAATTGACTAGTACCCTTAATAATTGGAGCCCCAGATATAGCCTTTCCCCGAATAAATAATATAAGATTCTGATTATTACCCCCCTCACTAACATTATTATTAATAAGTAGCCTAGTAGAAATAGGAGCAGGAACAGGATGAACAGTTTATCCTCCACTATCAAGAAATCTATCACATAGAGGTGCATCCGTAGATTTAGCAATCTTCTCATTACATTTAGCAGGTGTATCCTCTATTTTAGGAGCTGTAAACTTCATCTCAACAATTATTAATATACGCCCCGCAGGTATAACCTTAGAACGAACTCCCCTTTTCGTATGATCAGTAGGAATTACAGCTCTATTACTACTATTATCCCTGCCTGTATTAGCAGGAGCAATTACCATGCTATTAACTGATCGTAATTTCAATACATCATTCTTCGACCCGTCTGGAGGGGGGGATCCTATTCTATATCAACATTTATTC
>RRMFD011-15|Forficula
AACTTTATATTTTGTATTTGGGGCTTGATCAGGAATAGTGGGGACTTCATTGAGCTTGTTGATTCGGGCAGAATTGGGCCAACCTGGAGCTTTAATCGGAGATGATCAAATTTATAATGTAATTGTTACGGCCCATGCTTTTGTAATGATTTTTTTTATGGTAATGCCTATTATGATTGGAGGTTTTGGGAATTGACTGGTACCTTTGATGTTGAGAGCCCCAGATATGGCCTTTCCCCGAATAAACAACATGAGTTTTTGGTTACTACCCCCTTCGCTTATGCTTTTGCTTTCTGGGAGTATGGTAGATAGAGGAGCTGGTACAGGTTGGACAGTTTACCCCCCTTTGTCGGGGGCCATCGCCCACGCAGGGGCTTCGGTAGATTTGAGTATTTTTTCATTGCATTTGGCAGGGATTTCATCAATTTTGGGGGCAATTAATTTTATCACAACGGTGATTAATATGCGCCCATCGGGCCTTAAGCTGGAACGAATACCGTTGTTTGTATGATCCGTAGCCATTACTGCTCTTTTATTGTTGCTTTCTTTGCCAGTATTGGCAGGGGCTATCACTATGCTTTTGACGGACCGGAACTTAAATACATCTTTTTTCGACCCTGCGGGAGGGGGGGACCCCATTCTTTATCAACATTTATTT
>RRSSC4127-15|Microrhopala
AACACTTTATTTTATTTTTGGTTTTTGATCTGGTATAGTTGGAACTTCATTAAGAATATTGGTACGAACAGAATTAGGAAATCCAGGTTCCTTAATTGGTAATGACCAAATTTATAATGTTATTGTAACAGCTCATGCTTTTATTATAATTTTTTTTATAGTTATACCTATTATAATTGGAGGTTTTGGAAATTGGCTTGTTCCTTTAATATTAGGTGCACCTGATATGGCTTTTCCACGTTTAAATAATATAAGTTTTTGATTACTTCCTCCCTCAATTTTCTTTCTTATTATAAGAAGAATAGTTGAAATAGGTGCGGGAACCGGTTGAACAGTTTATCCTCCTCTATCATCTAATATTGCCCATAGAGGTTCATCAGTTGATTTAGCTATTTTTAGTCTTCATCTCGCAGGAATTTCATCAATTTTAGGAGCTATTAATTTTATTTCTACAGTAATAAATGTGCGTCCAATTGGAATATTAATAGATAAGACTTCATTATTTGTTTGAGCCGTAATAATTACAGCTATTTTATTACTTTTGTCACTTCCGGTTTTAGCTGGAGCAATTACAATATTATTAACAGATCGAAATTTAAATACAACATTTTTTGATCCTGCTGGAGGAGGTGATCCTATTCTTTATCAACATTTGTTT
>RRMFG2308-15|Pedilus
AACATTATATTTTATTTTAGGTAGATGATCAGCAATAATCGGAACTTCAATAAGATTAATTATCCGGACAGAATTAGGAAGGCCTGGTTCTTTAATTGGAGATGACCAAATCTATAATGTTGTTGTAACTGCTCATGCTTTTATTATAATTTTTTTTATAGTGATACCCATTATAATTGGGGGATTCGGAAATTGACTAGTACCCCTAATATTAGGAGCTCCTGATATAGCTTTTCCACGAATAAATAATATAAGATTTTGATTACTCCCCCCCTCATTAACATTATTAATTATAAGAAGAATTGTAGAAAACGGAGCAGGAACTGGATGAACAGTTTATCCTCCTCTATCATCAAATTTAACTCATAGAGGATCATCAGTAGATTTAGCTATTTTTAGCTTACATTTAGCAGGAATTTCATCAATTCTAGGAGCTGTAAATTTTATTACAACTGTAATTAATATACGACCAATAGGAATATCTTTAGACCGATTACCTTTATTTGTTTGAAGAGTAATAATTACTGCTGTACTTTTATTATTATCTCTACCCGTTCTAGCAGGAGCTATCACTATATTATTAACAGACCGAAATTTAAATACCTCCTTTTTTGACCCAGCAGGTGGTGGAGATCCAATTTTATACCAACACTTATTT
>RRSSC4840-15|Cantharis
AACTTTGTATTTTATTTTTGGTGCGTGATCCGGGTCACTAGGGTTAGCCTTAAGCCTATTAATTCGAGCAGAATTAGGAACCCCAGGAACATTAATTGGGAATGACCAAATTTATAATGTTATTGTTACAGCTCATGCTTTTATTATAATTTTTTTTATAGTTATACCTATTATAATTGGAGGATTTGGGAACTGATTGGTTCCTCTAATATTGGGAGCCCCTGATATGGCTTTTCCACGAATAAACAATATAAGATTTTGATTTCTCCCCCCTTCTCTAATATTTTTATTAATAAGAAGAATAGTTGAAAGAGGGGCAGGAACAGGATGAACTGTTTACCCCCCTCTATCTGCTAATATTGCTCACAGAGGCCCCTCTGTTGATCTAGCTATTTTTAGTCTTCATATAGCTGGAATTTCTTCAATTCTAGGAGCAGTTAATTTTATCTCAACTATTATAAATATAAAGCCTCCTAGAATAAAGTTTGATCAAATACCTTTATTTGTTTGATCAGTAGGAATTACTGCCCTTCTACTTCTTTTATCTTTACCAGTACTAGCTGGGGCTATTACTATGTTATTGTCTGATCGTAATCTAAACACTTCTTTCTTTGACCCAATAGGAGGAGGAGACCCTATTTTATATCAACATTTATTT
>RRSSC6279-15|Lebia
AACTTTATATTTTATTTTTGGAGCATGAGCAGGAATAGTAGGAACTTCATTAAGAATATTAATCCGTGCAGAATTAGGAAACCCTGGAGCATTAATTGGAGATGACCAAATTTATAATGTTATTGTTACTGCACATGCTTTTATTATAATTTTTTTTATAGTAATACCTATTATAATTGGAGGATTTGGAAATTGATTAGTTCCTTTAATATTAGGAGCACCAGATATAGCCTTTCCTCGAATAAATAATATAAGATTTTGACTTCTACCTCCATCATTAACCCTCCTTTTAATGAGAAGCCTTGTGGAAAGAGGTGCAGGTACAGGATGGACTGTCTACCCCCCACTCTCTTCAGGAATTGCACATGCTGGAGCATCAGTTGATTTAGCTATTTTTAGTTTACATTTAGCAGGAATTTCATCTATTTTAGGAGCAGTAAATTTTATTACTACAATTATTAATATACGATCAGTAGGAATAACTTTTGATCGAATACCATTATTTGTCTGATCTGTAGGAATCACAGCTTTATTACTATTACTATCTCTTCCAGTTTTAGCAGGAGCAATTACTATGTTATTAACTGATCGGAATTTAAATACTTCATTTTTTGATCCAGCAGGAGGAGGAGACCCTATTTTATACCAACATTTATTT
>RRMPG961-15|Podabrus
AACCTTATATTTTATTTTTGGAGCATGATCAGGGTCTCTTGGACTAGCTTTGAGACTTTTAATTCGAGCAGAATTAGGAACTCCAGGAACTTTAATTGGAAATGATCAAATTTATAACGTAATTGTTACAGCCCACGCCTTTATTATAATTTTCTTTATAGTTATACCTATTATAATTGGGGGATTCGGAAATTGGTTAGTACCTTTGATACTAGGAGCCCCTGATATAGCATTTCCCCGTATAAATAACATAAGATTTTGATTTTTACCGCCTTCTCTTATATTTTTATTAATAAGAAGAATAGTAGAAAGAGGAGCGGGAACAGGATGAACTGTTTATCCCCCTCTATCAGCTAATATTGCTCATAGAGGACCATCAGTTGATTTAGCAATTTTTAGACTTCACATAGCAGGAATTTCTTCAATTCTAGGAGCAGTAAATTTTATTTCAACTATTATAAATATAAAGCCCCCAAGAATAAAGTTTGATCAAATACCTTTATTTGTCTGATCAGTAGGAATCACTGCTTTACTTCTTTTATTATCATTACCTGTTTTAGCTGGTGCTATTACTATACTTCTTTCTGATCGTAATCTTAATACATCTTTTTTCGACCCTATAGGAGGGGGAGATCCAATTCTTTATCAACATTTATTT
>RRSSA2341-15|Chlaenius
TACTTTATATTTTATTTTTGGTGCATGATCAGGAATAGTAGGGACTTCATTAAGTATATTAATTCGAGCTGAATTAGGAAATCCTGGATCATTAATTGGTGACGATCAAATTTATAATGTTATTGTTACTGCTCATGCATTTGTTATAATTTTCTTTATAGTAATACCTATTATAATTGGAGGGTTTGGGAATTGACTAGTTCCATTAATATTAGGAGCTCCTGATATGGCTTTTCCTCGAATAAATAATATAAGATTTTGACTTTTACCTCCATCTTTATCATTACTGTTAATAAGTTCTTTAGTTGAAAGAGGTGCTGGTACTGGATGAACAGTGTACCCTCCTTTATCTTCAGGTATTGCCCATAGAGGAGCTTCTGTAGATCTAGCAATTTTTAGATTACATTTAGCCGGAGTTTCTTCAATTCTTGGAGCTGTAAATTTTATTACTACAATTATTAATATACGATCTGTAGGAATAACATTTGATCGAATACCTTTATTTGTATGATCAGTAGGAATTACTGCTTTATTATTACTTCTTTCTCTTCCAGTTTTAGCAGGTGCAATTACTATATTATTAACAGATCGAAATTTAAATACATCATTCTTTGACCCAGCAGGAGGAGGAGATCCTATTCTATATCAACATTTATTC
>RRMFG2300-15|Denticollis
AACACTATATTTTCTTTTTGGGGCCTGAGCTGGAATACTTGGAACTTCTTTAAGATTATTAATTCGAGCCGAATTAGGAAATCCTGGTTCTCTAATTGGCAATGATCAAATTTACAACGTTATTGTTACAGCACATGCTTTCATTATAATTTTCTTCATAGTTATACCAATTATAATTGGGGGATTTGGTAATTGACTTGTCCCCCTTATATTAGGAGCACCTGATATAGCTTTTCCACGAATAAACAATATAAGATTTTGATTTTTACCCCCATCTCTTTCTCTTTTATTAATAAGAAGAATTGTAGAAAATGGGGCAGGTACAGGTTGAACAGTATATCCTCCTCTTTCAGCTAATATTGCCCATAGAGGATCATCTGTTGATTTAGCAATTTTTAGACTACATTTAGCCGGAATTTCATCAATTTTAGGAGCAGTAAATTTTATTTCAACAGTAATCAATATACGATCAACTGGAATCACGTTTGATCGTATGCCTCTATTTGTATGAGCTGTAGTAATTACAGCATTACTTCTCCTTCTTTCCCTCCCAGTTTTAGCTGGAGCTATTACAATATTATTAACAGACCGAAATCTTAATACATCTTTCTTTGACCCAGCCGGAGGCGGCGATCCTATTCTATACCAACACTTATTT
>RRSSC4125-15|Atalantycha
AACTTTATATTTTATTTTTGGAGCATGATCTGGATCCTTAGGATTAGCTTTAAGACTTTTAATTCGAGCTGAATTAGGAACTCCGGGAACTTTAATTGGTAATGATCAAATTTATAATGTTATTGTTACTGCTCATGCTTTTATTATAATTTTCTTTATAGTTATACCTATTATAATTGGTGGGTTTGGAAATTGATTAGTGCCCCTAATACTAGGAGCCCCTGATATAGCCTTCCCACGAATAAATAATATAAGATTTTGATTCTTACCTCCTTCTCTAATATTTCTTTTAATAAGAAGAATAGTAGAAAGTGGGGCCGGAACAGGATGAACTGTCTACCCTCCTCTTTCTGCAAATATTGCTCATAGAGGACCCTCAGTTGATTTAGCTATTTTCAGTCTTCATATAGCAGGAATTTCATCAATTTTAGGTGCAGTAAATTTTATTTCAACCATTATAAATATAAAACCTCCAAGAATAAAATTTGATCAAATGCCTTTATTTGTTTGATCTGTAGGAATTACAGCTTTACTTTTATTATTATCTTTACCAGTTCTTGCTGGAGCAATTACTATACTTTTATCAGATCGTAATTTAAACACTTCATTCTTTGACCCTATAGGAGGAGGAGATCCAATTCTTTACCAACATTTATTT
>RRMFG2766-15|Dusona
AGTTTTATATTTTATTTTTGGAATATGAGCAGGAATAATTGGTTCTTCTATAAGATTAATTATTCGTATAGAATTAGGAAATCCAGGATTTTTAATTAATAATGATCAAATTTATAATTCTTTTGTTACAGCCCATGCATTTATTATAATTTTTTTTATAGTTATACCAATTATAATTGGAGGATTCGGAAATTGATTAATCCCTTTAATATTAGGATCTCCTGATATAGCCTTTCCTCGAATAAATAATATAAGATTTTGACTTCTTCCCCCTTCAATTATATTATTAATTTTTAGATCTTTAACAAATACAGGAGTTGGAACTGGATGAACAGTTTATCCTCCATTATCATTAAATATTAATCATGAAGGAATATCAGTAGATATAGCAATTTTTTCTTTACATTTAGCAGGAATATCCTCAATTATAGGAGCTATTAATTTTATTACAACAATTATTAGTATAAAAAATTTAAATAAAAAATTTGAACAAATAACTTTATTTTCATGATCAATTATTATTACTGCAATTTTATTATTACTAGCAGTTCCTGTATTAGCAGGGGCAATTACAATATTATTAACAGATCGTAATTTAAATACGTCTTTTTTTGATCCTTCAGGAGGAGGAGATCCAATTTTATATCAACACCTATTT
>RRMFG2694-15|Cryptus
AGTATTATACTTTATATTTGGAATATGAGCAGGAATAATTGGTTCATCTATAAGTATTATTATTCGTATAGAATTAGGTAATCCAGGTATATTTATCAATAACGACCAAATTTATAATTCTATTGTTACAGCTCATGCCTTTATTATAATTTTTTTTATAGTTATACCAATTATAATTGGAGGATTTGGAAATTGATTAATCCCATTAATACTTGGAGCCCCAGATATATCTTTCCCTCGAATAAATAACATAAGATTTTGATTATTACCCCCTTCATTACTTTTTCTTATTAATAGAAGAATAATTAATCAAGGTGTTGGAACCGGTTGAACTGTCTATCCACCTTTATCTTTAAATATTAATCATGAAGGTATATCAGTAGATATCGCAATTTTTTCCCTTCACCTTGCAGGTATATCTTCTATTATAGGTGCCATCAATTTTATTACTACTATCTTAAATATATACCCAATAAATTCTAAATTCGATCAACTAACTTTATTTTCTTGATCAATTTTAATTACAGCAATTTTACTTTTATTAGCTGTACCTGTTTTAGCTGGTGCTATTACTATATTATTAACAGATCGAAATTTAAATACTTCATTCTTTGATCCATCAGGAGGAGGTGACCCTATTTTATATCAACATTTATTT
>RRSSC1944-15|Acrotomus
AATATTATATTTCATTTTTGGAATATGAGCTGGTATAATAGGAACTTCAATAAGATTAATTATTCGACTAGAACTAGGGAATCCCGGATTTTTAATTAATAATGATCAAATTTATAATTCCTTAGTAACTTCACATGCCTTCATCATAATTTTTTTTATAGTTATACCTATTATAATTGGAGGATTTGGTAATTGATTAATCCCTTTAATAATTGGGGCCCCTGATATAGCTTTCCCACGAATAAATAATATAAGATTTTGATTATTACCCCCTTCAATCTTTATTTTAATTTTAAGAAGAATAACAAACCAAGGAGCCGGAACTGGATGAACAGTTTATCCCCCTTTATCTCTCAATTTAAGACATGAAGGCATATCTATTGATTTAGCTATTTTTTCCCTCCACCTAGCCGGAATATCATCAATCATAGGAGCTATTAACTTTATTACTACAATTAAAAATATACGATCTAATAACATAAAATTAGAACAAATATCTTTATTTAGCTGATCAATTATTCTAACTACAATTCTTTTACTATTAGCAGTTCCTGTACTAGCTGGCGCTATTACTATATTATTAACAGACCGAAACCTTAATACTTCATTTTTTGACCCCTCAGGGGGAGGAGACCCAATTTTATACCAACATTTATTT
>RRMFI4062-15|Laphria
AACTCTTTACTTTATTTTTGGGGCTTGAGCAGGTATAATAGGAACATCTTTAAGAATTCTTATTCGAGCTGAACTAGGACATGCAGGATCTCTAATTGGTGATGATCAAATCTATAATGTTATTGTTACTGCTCACGCATTCGTCATAATTTTCTTTATAGTTATACCTATTATAATTGGAGGATTTGGAAATTGACTTGTCCCATTAATATTAGGAGCCCCTGATATAGCCTTTCCCCGAATAAATAATATAAGTTTCTGGCTTCTACCTCCATCATTAACCCTTCTTCTAGCAAGAAGTATAGTTGATAACGGAGCAGGGACAGGATGAACAGTTTATCCACCCCTATCAGCAGGAATTGCTCATGGAGGAGCATCTGTAGATTTAGCAATCTTTTCACTTCACTTAGCAGGAGTATCTTCTATTTTAGGAGCAGTTAATTTTATTACAACAGTAATTAATATACGATCATCAGGAATTACATTTGATCGAATACCACTATTTGTCTGATCTGTTGTAATTACAGCAATTCTTCTTCTACTTTCCCTCCCAGTTCTAGCAGGTGCTATTACTATATTATTAACAGACCGAAACTTAAACACATCATTCTTTGATCCAGCAGGAGGTGGTGATCCAATTTTATATCAACACCTATTT
>RRSSA2290-15|Ampedus
AACTCTGTACTTTATCTTTGGCGCATGGGCAGGTATACTAGGTACATCCCTAAGACTTTTAATTCGTGCCGAACTAGGAAATCCAGGATCTCTAATTGGTAACGATCAAATTTACAACGTTATTGTTACTGCACACGCATTCATTATAATTTTCTTCATAGTTATACCAATCATAATCGGAGGATTTGGAAATTGATTAGTCCCATTAATGCTAGGAGCCCCAGACATAGCTTTCCCCCGAATAAACAACATAAGATTCTGACTCTTACCACCCTCATTAAGACTTCTACTAATAAGAAGAATTGTAGAAAATGGAGCAGGAACAGGATGAACTGTTTACCCACCACTATCATCCAATATTGCTCATAGAGGTTCCTCAGTAGACCTTGCTATTTTTAGATTACACTTAGCTGGTATCTCATCTATTCTAGGAGCAGTAAACTTTATCTCAACAGTAATCAATATACGATCAACAGGAATTACATTCGATCGAATACCTCTATTTGTGTGAGCAGTAGCAATTACTGCCCTTCTCCTGTTATTATCACTCCCAGTTCTAGCAGGAGCAATCACAATACTTTTAACAGACCGAAATTTAAACACCTCTTTCTTTGACCCAGCAGGAGGAGGAGACCCAATTCTATACCAACATTTATTC
>RRMFG2298-15|Melanotus
AACCCTTTATTTTATTTTCGGAGCATGAGCCGGAATACTAGGTACCTCCTTAAGACTACTAATCCGAGCAGAATTAGGCAATCCAGGTTCACTGATTGGTAATGACCAAATCTACAATGTTATTGTAACAGCTCACGCTTTCATCATAATTTTCTTTATAGTTATACCAATCATAATTGGAGGATTCGGAAACTGACTAGTCCCCCTAATACTTGGGGCCCCAGACATGGCATTCCCTCGAATAAACAACATAAGATTCTGATTGCTTCCACCGTCACTAAGACTTTTATTAATAAGAAGAATTGTAGAAAACGGAGCAGGGACAGGATGAACTGTCTACCCCCCTCTCTCAGCAAATATTGCCCACAGAGGATCTTCAGTTGATTTAGCAATTTTTAGCCTCCACTTAGCAGGAATCTCTTCTATTCTGGGTGCAGTTAATTTTATTTCAACAGTAATTAATATACGATCAACAGGAATAACATTCGACCGTATGCCTCTATTCGTATGAGCAGTTGCATTAACTGCCCTTTTACTTCTTTTATCCCTGCCAGTTCTTGCAGGAGCTATCACGATACTTCTAACCGACCGAAACCTAAATACATCATTCTTTGACCCTGCAGGAGGAGGAGACCCAATTCTTTACCAACATTTATTC
>RRMPC926-15|Protocalliphora
TACTTTATATTTCATCTTTGGAGCTTGATCAGGAATAATTGGAACTTCACTAAGAATCCTAATTCGAGCAGAACTAGGACACCCTGGAGCATTAATCGGAGATGACCAAATTTATAACGTAATTGTAACAGCTCATGCTTTTATTATGATTTTTTTTATAGTAATACCAATTATAATTGGTGGATTTGGTAATTGATTAGTTCCTCTTATATTAGGAGCCCCAGATATAGCTTTCCCCCGAATGAATAATATAAGTTTTTGACTACTACCTCCTGCATTAACCTTATTACTAGTAAGTAGTATAGTAGAAAACGGAGCTGGAACAGGATGAACTGTTTACCCCCCTCTATCATCTAATATTGCTCATGGAGGAGCATCAGTTGATCTAGCTATTTTCTCTTTACATTTAGCAGGAATTTCATCAATTTTAGGAGCTGTAAATTTTATTACAACCGTAATTAATATACGATCTACAGGAATTACATTTGACCGAATACCATTATTTGTTTGATCTGTAGCTATTACTGCTTTGCTACTTTTATTATCTCTACCAGTATTAGCAGGTGCTATTACTATATTATTAACTGATCGAAACTTAAATACTTCATTTTTTGACCCAGCAGGAGGAGGAGACCCTATTTTATATCAACATTTATTT
>RRMPE002-15|Hippodamia
AACCTTATATTTTTTATTTGGAATATGGGCTGGAATAATCGGAACTTCTCTTAGAATTTTAATTCGACTAGAATTAGGAACTACAGGAAGTTTAATTGGAAATGACCAAATTTATAACGTAATTGTTACTGCCCATGCTTTTATTATAATTTTTTTTATAGTTATACCTATTATAATTGGAGGTTTTGGAAATTGATTGGTACCTTTAATAATTGGGGCCCCTGATATAGCGTTCCCCCGTTTAAATAATATAAGATTTTGGCTTTTACCCCCTGCTTTAACTCTTCTTTTATTTAGAAGAATAGTAGAAATAGGAGCTGGAACTGGGTGAACTGTTTATCCTCCTTTATCTTCAAATTTAGCCCATAATGGACCTTCTGTTGATTTAGTTATTTTTAGCCTTCATCTAGCTGGAATCTCTTCTATTTTAGGGGCTGTAAATTTTATTTCAACAATTATAAATATACGTCCTTATGGTATAAGATTAGATAAAACCCCATTATTTGTATGATCCGTTTTAATTACAGCGATTCTTCTACTCCTATCACTACCTGTTCTTGCCGGAGCAATTACTATGTTATTAACTGATCGAAATTTAAATACTTCTTTTTTTGATCCTACAGGAGGAGGGGATCCTATTTTATACCAACACTTATTT
>RRSSA3893-15|Myzia
AACTTTATATTTTTTATTTGGTATATGGGCAGGAATGGTTGGAACATCATTAAGAATCTTAATTCGGCTAGAATTAGGAACAACAAATAGATTAATTGGAAACGACCAAATTTATAATGTAATTGTAACAGCTCATGCTTTTATTATAATTTTTTTTATAGTTATACCAATTATAATTGGAGGGTTTGGAAATTGATTAGTGCCATTAATGATTGGGGCACCTGATATAGCTTTCCCTCGTTTAAATAATATAAGATTCTGACTTCTACCTCCTGCTCTAACTTTACTAATTTTTAGTAGATTAGTTGAAATAGGAGCAGGTACAGGATGAACAGTATACCCCCCTCTATCAGCTAATATAGCTCATAGAGGATCATCTGTCGACTTAGTAATTTTTAGACTACACCTAGCAGGAATCTCATCAATTTTAGGAGCAGTTAATTTTATTTCTACTATTATAAATATACGACCATTTGGTATAAATTTAGATAAAACTCCCTTATTCGTATGATCAGTCTTAATTACAGCAATTTTACTTCTATTATCATTACCAGTATTAGCCGGAGCTATTACTATACTTTTAACAGATCGAAATATCAATACTTCTTTTTTTGATCCAATAGGAGGAGGAGACCCAATTTTATACCAACACTTATTT
>RRGCO750-15|Isophrictis
AACTTTATATTTTATTTTTGGAATTTGAGCCGGAATAATTGGAACTTCATTAAGATTGCTAATTCGAGCTGAATTAGGTACCCCAGGATCTTTAATTGGAGATGATCAAATTTATAATACTATTGTAACTGCCCATGCTTTTATTATAATTTTCTTTATAGTTATACCAATTATAATTGGTGGGTTTGGTAATTGATTAGTCCCTTTAATATTAGGAGCCCCTGATATAGCTTTCCCACGAATAAATAATATAAGTTTCTGACTCTTACCCCCCTCTTTGACTTTACTGATTTCAAGTAGAGTTGTAGAAAATGGAGCTGGAACAGGATGAACAGTTTACCCCCCACTTTCATCTAATATTACACACAGTGGAAGATCTGTAGATTTAGCTATTTTTTCCCTTCATTTAGCTGGAATTTCTTCTATTTTAGGAGCTATTAACTTTATTACAACTATTATTAATATAAAAATTAATAATCTTTCCTTTGATCAAATACCATTATTTGTATGAGCCGTTGGTATTACTGCACTTCTTCTTTTATTATCCTTACCTGTATTAGCTGGAGCTATTACAATATTATTAACAGATCGTAATTTAAATACTTCATTTTTTGACCCTGCTGGAGGAGGAGATCCAATTTTATATCAACATTTGTTT
>RRSSA3968-15|Pyractomena
AACACTATATTTCATTTTTGGAGCTTGGGCAGGAATACTAGGAACTTCATTTAGTTTGTTAATTCGAGCAGAATTAGGAAGCCCAGGTTCACTCATTGGAAATGATCACATTTTTAATGTTATTGTAACAAGACATGCATTTATTATAATTTTCTTTATAGTGATACCTATCATAATTGGAGGTTTTGGTAACTGATTAGTACCCTTAATATTAGGAGCACCAGATATAGCATTTCCACGAATAAATAATATAAGATTCTGATTACTCCCTCCATCCCTATCTTTATTAATTATAAGAAGAATGATTGAAAGTGGGGCTGGAACAGGTTGGACAGTATATCCCCCTTTATCAGCAAATATTGCTCATAGAGGACCTTCAGTCGATCTGGCAATCTTTAGTCTTCATTTAGCCGGAGTATCATCGATCTTAGGAGCAGTAAATTTTATTTCAACAATTATTAATATACGACCATCAAATATAATATTTGATCAAATACCTTTGTTTGTTTGAGCAGTATTAATTACTGCAATTTTATTATTACTATCACTTCCGGTTCTTGCGGGTGCAATTACTATGTTATTAACAGATCGAAATTTAAATTCATCATTTTTTGACCCAGCGGGAGGTGGAGACCCAATTTTATACCAACATTTATTT
>RRSSA4311-15|Serica
AACGTTGTACTTTTTATTTGGAAGATGAGCTGGAATAGTAGGAACCTCACTAAGAATTTTAATTCGGGCCGAATTAGGAAATCCAGGTAGATTAATTGGTGATGATCAAATTTATAATGTTATTGTTACAGCCCATGCATTCGTAATGATTTTTTTCATAGTAATGCCTATTTTAATTGGAGGCTTTGGAAATTGACTAGTACCCCTCATACTAGGAGCTCCTGACATAGCCTTCCCTCGAATAAACAACATAAGATTCTGATTATTACCTCCTTCTCTAACATTACTTCTAAGCAGAAGATTAGTAGAAAGAGGAGCAGGAACTGGTTGAACAGTTTATCCCCCTCTTTCAGCAAATATTGCCCATAGAGGAGCATCAGTTGATTTGGCCATTTTCAGACTCCATCTAGCTGGAATTTCATCTATTTTAGGTGCAGTTAACTTTATTACTACTGTAATTAATATGCGATCTTCTGGAATTACCTTTGATCGAATACCTTTATTTGTTTGATCAGTAGCTATTACTGCTCTTCTCTTACTTCTATCTTTACCTGTTCTAGCTGGTGCTATTACAATACTTCTAACTGATCGAAATTTAAATACAACATTTTTTGATCCATCCGGAGGGGGAGACCCAATTCTTTACCAACATTTATTT
>RRSSC6599-15|Onthophagus
AACATTATATTTTATATTTGGATCGTGGGCTGGAATAGTAGGAACTTCATTAAGATTATTAATTCGAGCCGAACTAGGTAACCCGGGAACTTTAATTGGGGATGATCAAATTTATAACGTTATTGTTACAGCTCATGCTTTCATTATAATTTTTTTTATGGTTATACCGATTTTAATTGGGGGATTTGGGAACTGATTGGTTCCTTTAATATTAGGGGCCCCTGATATAGCCTTCCCACGTATAAATAATATAAGATTTTGATTACTGCCTCCTTCTTTAACCTTATTATTAATAAGAAGAATAGTAGAAAGAGGGGCAGGAACCGGATGAACTGTTTATCCTCCTTTATCTTCTAATATTGCTCATAGGGGGGCTTCAGTTGATTTAGCTATTTTTAGATTACATTTAGCAGGAATTTCATCAATTTTAGGAGCTGTAAATTTTATTACTACTGTTATTAATATACGATCTAGAGGAATGACTTTTGATCGTATACCATTATTTGCATGAGCAGTTGCAATTACAGCATTATTACTCCTTCTATCATTACCAGTTTTAGCCGGGGCAATTACAATACTTTTAACTGATCGAAATCTTAATACATCTTTTTTTGATCCTATAGGAGGGGGAGATCCTATTTTATACCAGCATTTATTC
>RRGCO774-15|Pycnopsyche
AACTATTTATTTTATCTTCGGAATTTGAGCAGGAATAATTGGAACTTCATTAAGAATAATTATTCGAACTGAACTCGGCACTACTGAATCATTAATTAAAAATGACCAAATTTATAACGTATTAGTAACAGCCCATGCTTTCATTATAATTTTCTTTATAGTAATACCAATTATAATTGGAGGATTTGGCAACTGACTTGTACCCCTCATAATTGGAGCACCTGATATAGCTTTCCCACGTATAAATAACATAAGATTTTGACTTCTGCCCCCATCCCTGAATCTTCTTTTAATTAGAGCCCTAATTGAAAGAGGAACAGGAACTGGTTGAACTGTATACCCGCCCCTTTCCAGTAACCTAGCCCATGCAGGAAGATCAGTTGATATCTCTATTTTCTCCCTTCATTTAGCAGGAATTTCCTCAATTTTAGGGGCAATTAACTTTATTTCTACCACTCTAAATATGCGTAATAATTTAATAACATTAGACCGAATTCCCCTATTCGTATGATCTGTAGCTATTACTGCTCTTCTTTTACTTCTCTCCCTACCTGTATTGGCCGGTGCTATTACCATACTCCTCACTGACCGAAACTTAAATACTTCTTTCTTCGACCCCTCTGGGGGGGGAGACCCTATTTTATACCAACATTTATTC
>RRMFE2534-15|Boettcheria
AACTTTATATTTTATCTTTGGGGCCTGAGCAGGTATAGTAGGAACTTCTTTAAGAATTCTTATTCGAGCTGAACTAGGTCATCCAGGAGCTTTAATTGGGGACGATCAAATTTATAACGTAATTGTTACAGCTCACGCTTTCATTATAATTTTTTTTATGGTTATACCCATCATAATTGGAGGATTTGGAAATTGACTAGTCCCTATTATACTAGGAGCCCCTGATATAGCATTTCCCCGAATAAACAATATAAGATTTTGATTGCTTCCCCCAGCATTAACTTTACTATTGGTAAGTAGTATAGTAGAAAATGGAGCTGGAACAGGTTGAACTGTTTACCCCCCCCTATCCTCTAACATTGCTCATGGAGGAGCCTCAGTAGATTTAGCAATTTTCTCATTACATTTAGCAGGAATTTCATCAATTCTAGGAGCTGTAAACTTTATCACCACAGTTATTAATATACGATCAACAGGAATTACATTTGATCGGATACCTTTATTTGTTTGATCAGTAGTAATTACAGCTCTTTTATTACTTCTTTCCCTACCAGTACTTGCTGGAGCTATTACAATATTATTAACTGATCGAAACATTAATACTTCATTTTTTGACCCTGCGGGAGGAGGAGATCCTATTCTATATCAACACCTATTT
>RRSSC1967-15|Ravinia
AACTTTATATTTCATTTTTGGAGCTTGATCAGGAATAGTTGGAACTTCTCTAAGAATTCTAATTCGAGCAGAATTAGGGCATCCGGGAGCATTAATCGGTGATGACCAAATTTATAATGTAATTGTTACAGCTCATGCTTTTATTATAATTTTCTTTATAGTAATGCCAATTATAATTGGAGGATTTGGTAATTGATTAGTACCAATTATACTTGGAGCTCCAGATATAGCCTTCCCTCGAATAAATAATATAAGATTCTGACTACTTCCTCCAGCATTAACACTTCTTCTAGTTAGTAGTATAGTAGAAAACGGAGCTGGAACAGGATGAACTGTTTATCCACCCTTATCTTCTAATATCGCTCATGGAGGAGCTTCTGTTGATTTAGCAATTTTCTCTCTTCATTTAGCAGGAATTTCTTCAATTTTAGGAGCAGTTAATTTTATTACTACAGTAATTAATATACGATCTACAGGAATTACTTTCGATCGAATACCTTTATTTGTTTGATCTGTAGTAATTACTGCTTTATTATTACTTCTTTCTTTACCAGTTCTTGCAGGAGCAATCACTATACTTTTAACAGATCGAAATGTTAATACTTCATTTTTTGATCCTGCTGGAGGAGGAGATCCAATTTTATACCAACATTTATTT
>RRSSC7787-15|Microdon
CACTCTATATTTTATTTTTGGAGCTTGAGCAGGATTAGTAGGTACTTCTTTAAGAATAATTGTACGATTAGAATTAAATCATCCTAATTCATTTATTGGAAATGACCAAATTTATAACTCAATTGTAACCGCCCATGCATTTATTATAATTTTTTTTATAGTAATACCTATTATAATTGGAGGATTCGGGAATTGATTAATTCCCCTAATATTAGGAGCTCCTGATATAGCTTTTCCTCGAATAAATAATATAAGATTTTGATTACTTCCACCTTCCATTACATTACTATTACTAAGCAGAATAATCGAAAATGGAGTAGGTACAGGATGAACTGTTTATCCTCCCTTATCAGCATCTATTGCTCACAGAGGAGCATCTGTTGATTTAGCAATCTTCTCTCTTCATTTAGCAGGTATATCATCTATCTTAGGAGCTGTAAATTTTATTACTACCACTATTAACATACGTTCAACAGGTATCTCATATGACCGAATACCATTATTTGTATGATCAGTAATAATTACAGCTTTTCTTTTATTACTATCTCTTCCAGTTTTAGCTGGAGCTATTACCATATTACTTACAGACCGAAATTTTAATACATCCTTTTTTGACCCTGCAGGAGGAGGTGATCCAATTTTATATCAACACTTATTT
>RRSSC6588-15|Harpalus
AACATTATATTTTATTTTTGGAGCATGAGCAGGAATAGTAGGAACTTCATTAAGCATATTAATTCGAGCTGAATTGGGAACTCCTGGTGCATTAATTGGTGATGATCAAATTTATAATGTTATCGTTACTGCACATGCTTTTATCATAATTTTTTTTATAGTTATACCTATTATAATTGGAGGATTTGGAAATTGATTAGTACCTTTAATACTAGGTGCTCCTGATATAGCCTTTCCTCGAATAAATAATATAAGTTTTTGACTACTTCCCCCTTCTTTAACTCTTCTTTTAATAAGAAGAATAGTAGAAAGTGGAGCTGGAACTGGATGAACAGTTTATCCACCTTTATCATCTGGAATTGCCCATAGAGGAGCTTCAGTTGATTTAGCAATTTTTAGTTTACATTTAGCTGGTGTTTCATCAATTTTAGGTGCTGTAAATTTTATTACTACAATTATTAATATACGATCAGTAGGAATAACATTTGATCGAATACCATTATTTGTTTGATCAGTAGGAATTACTGCCTTACTTTTACTTTTATCATTACCAGTATTAGCTGGAGCTATTACTATATTATTAACAGATCGAAATTTAAATACTTCTTTCTTTGATCCTGCAGGAGGAGGAGATCCTATTTTATATCAACATTTATTT
>RRGCO757-15|Phyllonorycter
AACTCTTTATTTTATTTTTGGAATTTGAGCAGGAATAATTGGATCTTCTTTAAGAATTATAATTCGAGCTGAATTAGGGAACCCAGGATCATTAATTGGAGATGATCAAATTTATAATACAATTGTAACAGCTCATGCATTTATTATAATTTTTTTTATAGTAATACCTATTATAATTGGAGGATTTGGAAATTGACTTGTTCCTTTAATACTTGGAGCCCCAGATATAGCTTTCCCACGTCTTAATAATATAAGATTTTGATTATTACCCCCTTCTATTTTACTATTAATCTCGAGAAGAATTGTAGAAAATGGAGCAGGTACGGGATGAACTGTTTATCCTCCTTTATCTTCTAATATTGCTCATGGTGGAAGTTCTGTAGATCTTGCTATTTTTTCTTTACATCTTGCTGGAATTTCTTCAATTTTAGGGGCTATCAATTTTATTACAACAATTATTAATATACGAACTAATGGTATAAAATTTGATAATATACCATTATTTGTTTGAGCTGTAGGAATTACAGCACTACTTTTATTATTATCATTACCAGTTCTAGCAGGAGCAATTACTATATTACTAACAGATCGAAATTTAAATACATCATTTTTTGATCCTGCCGGAGGAGGAGATCCAATTTTATACCAACATTTATTT
>RRMFI4070-15|Graphomya
AACACTGTATTTTATTTTTGGAGCTTGATCAGGAATAATTGGAACTTCTTTAAGAATTCTAATTCGAGCCGAACTAGGACATCCCGGTGCTTTAATTGGAGATGATCAAATTTATAACGTAATTGTTACAGCACATGCTTTTATTATAATTTTTTTTATAGTAATACCAATTATAATTGGAGGATTTGGAAACTGATTAGTTCCTTTAATACTTGGAGCTCCAGATATAGCCTTTCCACGAATAAATAATATAAGTTTTTGACTTCTTCCTCCTGCATTAACTCTTTTATTAGTCAGTAGTATAGTCGAAAACGGAGCTGGAACTGGTTGAACAGTTTACCCTCCTTTATCAGCTAATATCGCTCATGGAGGAGCTTCTGTTGATTTAGCTATCTTTTCTCTTCATTTAGCCGGTATTTCCTCAATTTTAGGAGCTGTAAATTTTATTACAACTGTAATTAATATACGATCTACAGGAATTACATTTGATCGTATACCTTTATTTGTTTGATCCGTAGCTATTACTGCACTTTTACTTTTACTTTCACTTCCTGTTTTAGCTGGAGCAATTACTATACTACTTACAGATCGAAATTTAAATACTTCATTTTTTGATCCAGCAGGAGGAGGTGACCCAATTTTATACCAGCATTTATTT
>RRMFI4208-15|Parancistrocerus
TCTACTTTATTTTATCTTTGGATTATGATCAGGAATAATTGGATCTGCTTTAAGAATAATTATTCGATTAGAACTTGGAATACCAGGAAAACTTATTAATAATGATCAAATTTATAATACTATTGTAACCTCCCATGCATTTATTATAATTTTTTTTATAGTTATGCCATTTATAATTGGAGGATTTGGTAATTGATTAATTCCCCTAATACTTGCAGCTCCTGATATAGCTTTTCCACGTATAAATAATATAAGATTTTGACTTTTACCTCCTTCTTTATTTATACTATTGATAAGTAATATCATTGGTAGAGGAGTAGGTACTGGATGAACCTTATACCCTCCTTTATCTTCAATTTTAGGTCATAATTCTCCATCAGTTGATTTAAGTATCTTTTCTCTTCATATTGCTGGAATTTCATCAATCATAGGGGCTATTAATTTTATTGTAACTATTTTAAATATACGACCTAAAATCTCAACATTAAATTTTATCCCTTTATTTGCTTGATCTGTTTTAATTACAGCTATTTTACTTTTATTATCTTTACCTGTCCTAGCAGGAGCAATTACTATACTTTTAACTGATCGAAATTTTAATACATCTTTCTTTGACCCAGCTGGAGGGGGAGATCCTATTTTATATCAACATTTATTT
>RRSSA267-15|Hemichroa
AACTTTATATTTTATTTTTGGATTTTGATCTGGAATATTAGGTTTATCATTTAGATTATTAATTCGAACAGAACTTGGAATACCTGGATCTATAATTGGAGATGATCAAATTTACAATGTAATTGTAACATCCCATGCATTCTTAATAATTTTTTTTATAGTTATACCTATCATAATTGGAGGATTTGGGAATTGATTAATCCCTTTAATATTAGGAGCCCCTGATATAGCATTCCCACGTCTTAATAACATAAGATTTTGATTTTTACCTCCTTCATTAATTTTATTATTATCTAGAAGAATAGTAAATTCAGGATCAGGAACAGGATGAACAGTTTATCCTCCTTTATCTAGAAGAATATCCCATGCAGGAGCATCAGTTGATTTAACAATTTTTTCCCTTCATCTTGCAGGAATTTCATCAATTCTAGGAGCTATTAATTTTATTTCAACAATAATTAATATAAAAATTAAAGGAATAAAATTTGAACAAATACCCCTTTTTATTTGAGCTGTCTCATTAACTGCATTATTATTATTATTATCATTACCAGTTTTAGCTGGAGCTATTACAATATTATTGACAGATCGTAATTTAAATACATCATTTTTTGATCCATCTGGAGGAGGAGATCCAATTCTTTATCAACATCTATTC
>RRMFI4226-15|Gaurotes
AATACTATACTTCATTTTTGGTGCCTGGGCAGGAATAGTTGGAACTTCCCTAAGTTTATTAATTCGATCAGAACTTGGTAATCCTGGATCTTTAATTGGAAATGATCAAATTTATAATGTTATTGTTACAGCTCATGCTTTTATTATAATTTTCTTTATAGTTATACCAGTTATAATTGGTGGATTTGGAAATTGATTAGTCCCTCTAATACTCGGGGCCCCAGATATGGCTTTCCCTCGATTAAACAATATAAGATTTTGATTATTACCCCCATCATTAACTTTACTAATTATAAGAAGAGCAGTTGAAAGAGGAGCAGGAACAGGTTGAACAGTTTATCCCCCTCTTTCTTCTAATATTGCCCATGGAGGTTCATCTGTTGATTTAGCTATTTTTAGTTTACACCTAGCTGGTATTTCTTCAATTTTAGGAGCAATTAATTTTATTACAACTGTTATTAACATACGACCCAGGGGTATAACTTTTGACCGAATACCTTTATTTGTATGAGCAGTCGTTATTACTGCAATTCTTTTACTCCTGTCTTTACCAGTTTTAGCTGGGGCAATTACAATATTATTAACTGACCGAAATTTAAACACTTCATTTTTTGATCCAGCCGGTGGAGGTGACCCAATTTTGTACCAACATTTATTT
>RRSSC1824-15|Atrichomelina
TACTTTATATTTCTTATTTGGAGCCTGAGCTGGAATAGTAGGTACTTCATTAAGTATTTTAATTCGAGCAGAATTAGGACATCCAGGAGCATTAATTGGTGATGATCAAATTTATAATGTAATTGTCACTGCTCATGCATTTGTTATAATTTTCTTTATAGTTATACCTATTATAATTGGTGGATTTGGAAATTGACTAGTACCCCTAATACTAGGTGCCCCAGATATAGCATTTCCACGAATAAATAATATAAGATTTTGAATATTACCTCCATCTTTAACATTACTATTAGTAAGTAGTATAGTTGAAAATGGGGCTGGTACAGGTTGAACTGTTTACCCACCTTTATCATCAACAATTGCACATGGTGGTGCATCAGTTGATTTAGCTATTTTTAGATTACATTTAGCTGGTATTTCTTCAATTTTAGGGGCAGTAAATTTTATTACTACTGTAATTAATATACGATCTTACGGAATTACTTTTGACCGAATACCTTTATTTGTTTGATCAGTAGTTATTACTGCTTTATTATTATTACTATCATTACCAGTTCTTGCTGGTGCTATTACTATACTATTAACAGATCGAAATTTAAATACTTCATTTTTCGATCCAGCAGGTGGGGGAGATCCTATTCTTTATCAACATTTATTT
>RRMFE3344-15|Limonia
AACATTATACTTTATTTTTGGGGCTTGAGCAGGAATAGTAGGAACTTCTTTAAGAATTTTAATTCGAGCAGAATTAGGGCACCCTGGAGCATTAATTGGTGACGATCAAATTTATAATGTGATTGTTACAGCTCATGCATTTATTATAATTTTTTTTATAGTTATACCTATTATAATTGGAGGGTTTGGAAATTGATTAGTTCCTTTAATATTAGGAGCTCCTGATATAGCCTTTCCTCGAATAAATAATATGAGATTCTGAATATTACCTCCATCTATTACTTTATTGGTATCTAGAAGTTTAGTTGAAACAGGAGCAGGAACAGGTTGAACAGTATATCCCCCACTTTCATCTGGAATTGCTCATGCTGGAGCATCTGTAGATTTAGCAATTTTCTCTTTACATTTAGCTGGAATTTCTTCTATTCTAGGGGCTGTAAATTTTATTACAACTGTAATTAATATACGAGCTTCAGGAATTACTTTTGATCGAATACCATTATTTGTTTGATCAGTAGTTATTACAGCAGTCTTACTTCTTCTTTCTTTACCTGTATTAGCTGGTGCTATTACAATACTATTAACAGATCGAAATCTTAATACTTCATTCTTTGACCCTGCTGGAGGAGGAGACCCTATTCTTTATCAACATTTATTT
>RRMFD549-15|Coleocentrus
AATTTTATATTTTATTTTTGGTATATGAGCCGGAATAAATGGATCATCAATAAGTATTATTATTCGAATAGAATTAGGTAATCCAGGTTATTTAATTAATAATGATCAAATTTATAATTCAATTGTAACAGCTCATGCTTTTATTATAATTTTCTTTATAGTAATACCTATTATAATTGGTGGATTTGGAAATTGATTAATTCCTTTAATATTAGGAGCTCCTGATATAGCTTTCCCTCGAATAAATAATATAAGATTTTGATTATTACCACCATCTATTTTTATATTAATTTTTAGAAGAATTACTAATCAAGGTATAGGAACTGGATGAACTGTTTATCCACCTTTATCTTCTAATTTAAATCATGAAGGTATATCAGTTGATTTAGGAATTTTTTCTTTACATATAGCTGGTATATCTTCAATTATAGGAGCTATTAATTTTATTTCAACTATTTTAAATATACGACCACATATAATTTCATTAGAAAATATTTCTTTATTTTCTTGATCAATTAAAATTACTGCTATTTTATTACTATTAGCTGTTCCAGTTCTAGCAGGTGCTATTACTATATTATTAACTGACCGAAATCTTAATACATCATTTTTTGATCCAAGAGGAGGAGGTGACCCAATTCTTTATCAACATTTATTT
>RRMFB1097-15|Xylophagus
TACATTATATTTTATTTTTGGAGCTTGAGCAGGAATAGTAGGAACCTCTCTTAGTATAATAATTCGGGCCGAATTAGGACATCCCGGATCTTTAATTGGTGATGATCAAATTTATAATGTAATTGTTACTGCCCATGCATTTATTATAATTTTCTTTATAGTTATACCTATTATAATTGGAGGATTTGGTAATTGATTAGTTCCCTTAATATTAGGGGCTCCTGATATAGCATTTCCTCGAATAAATAATATAAGTTTCTGAATACTTCCTCCTTCTTTAACCCTTTTGTTGGCAAGTAGTGTAGTAGAAAATGGAGCTGGAACAGGATGAACTGTATATCCTCCCCTATCAGCTAGAATTGCTCATGGTGGAGCTTCAGTTGATTTAGCAATTTTTTCTCTTCATTTAGCTGGAATTTCCTCTATTCTAGGAGCCGTAAATTTTATTACAACAGTTATTAATATACGATCTACAGGTATTTCATTTGATCGAATACCTTTATTTGTATGATCAGTAGTTATTACAGCTATTTTATTATTGCTTTCATTACCTGTTTTAGCAGGAGCAATTACTATATTATTAACAGATCGAAATCTTAATACTTCATTTTTTGATCCTGCAGGAGGTGGAGATCCTATTTTATATCAACATTTATTT
>RRMFG2299-15|Melandrya
AACTTTATATTTCATTTTTGGTGCTTGATCAGGAATAATTGGAACTTCAATAAGAATTTTAATTCGTTCAGAATTAGGAAATCCAGGTTCACTAATTGGAGATGATCAAATTTATAATGTAATTGTTACAGCTCACGCTTTTATTATAATTTTTTTTATAGTTATACCTATTATAATAGGAGGATTTGGAAATTGATTAGTACCTCTTATACTAGGAGCTCCAGATATAGCTTTCCCTCGAATAAATAATATAAGATTTTGACTACTCCCCCCTTCACTTTCTTTATTATTAATAAGAAGATTTGTTGAAAATGGGGCAGGAACTGGATGAACTGTTTACCCCCCTTTATCATCTAATATTGCTCATAATGGACCTTCAGTAGATTTAACTATTTTTAGTCTTCATTTAGCCGGAGTTTCATCTATTTTAGGGGCTGTAAATTTTATTACAACAATTATTAATATACGTCCAGTAGGTATATCTATAGATCGAATACCTTTATTTGTTTGGGCTGTAGGAATTACAGCTATTTTACTTCTTCTTTCTTTACCTGTTTTAGCAGGTGCAATTACAATATTATTAACAGACCGAAATTTGAATACTTCATTTTTTGACCCAGCTGGAGGAGGAGATCCAATCTTATATCAACATTTATTT
>RRMFC2001-15|Synstrophus
AACTCTATACTTTATTTTTGGAATTTGATCAGGCATAATTGGAACTTCATTAAGAATATTAATTCGATCAGAACTAGGAAACCCTGGAACATTAATTGGAAATGACCAAATTTATAATGTAATCGTAACAGCCCATGCATTCATTATAATTTTTTTCATAGTAATACCAATTATAATTGGGGGATTTGGAAATTGACTAGTCCCATTAATATTAGGAGCCCCTGATATAGCCTTTCCTCGTCTTAATAACATAAGATTTTGATTATTACCACCTTCTTTAACATTACTTTTAATGAGAAGAATAGTAGAAAGAGGGGCTGGAACTGGATGAACTGTTTATCCTCCCCTTTCATCTAATATTGCCCATGGAGGTTCTTCTGTAGATTTAGCTATTTTCAGACTTCATTTAGCAGGAATTTCTTCAATTCTTGGTGCAGTAAATTTTATTACTACTGTAATCAATATACGTCCTATTGAAATAACCTTTGACCGAATACCTTTATTTGTATGAGCTGTAGTAATTACAGCATTATTATTATTACTTTCTTTACCAGTTTTAGCAGGTGCAATTACTATGCTTTTAACTGATCGAAATTTAAATACTTCTTTCTTTGACCCTACAGGAGGAGGTGATCCTATTCTTTACCAACATTTATTT
>RRMFI4018-15|Metalimnobia
AACATTATACTTTATTTTTGGGGCTTGAGCAGGAATAGTAGGAACTTCTTTAAGAATTTTAATTCGGGCTGAATTAGGACATCCTGGAGCATTAATTGGTGATGATCAGATTTATAATGTAATTGTCACAGCTCATGCTTTTATTATAATTTTCTTCATAGTAATACCTATTATAATTGGAGGATTTGGAAATTGATTAGTTCCATTAATATTAGGAGCCCCTGATATAGCTTTCCCACGAATAAATAATATAAGATTTTGAATACTACCTCCTTCTATTACTCTATTAGTATCTAGTAGTTTAGTCGAAACAGGAGCAGGAACAGGTTGAACAGTATACCCCCCACTTTCATCTGGAATTGCTCATGCTGGAGCATCTGTAGATTTAGCAATTTTCTCTCTTCATTTAGCTGGGATTTCATCAATTTTAGGGGCTGTAAATTTTATTACTACTGTAATTAATATACGAGCATCAGGAATTACTTTTGATCGAATACCTTTATTTGTATGATCAGTAGTTATTACAGCAGTATTATTACTTTTATCTCTACCAGTATTAGCTGGAGCTATTACTATACTTTTAACAGATCGAAATTTAAATACCTCATTCTTTGACCCTGCTGGAGGAGGAGATCCTATTCTTTATCAACATTTATTT
>RRMFE3056-15|Podoschistus
AATTTTATATTTTATTTTTGGCATATGAGCAGGTATAATTGGATCATCAATAAGAATTATCATTCGAATAGAATTAGGTAATCCTGGATTCTTAATTAATAATGATCAAATTTATAATTCTATTGTCACAGCCCATGCATTTATTATAATCTTCTTCATAGTAATACCCATTATAATTGGTGGTTTTGGTAATTGATTAATTCCTTTAATAATTGGCGCACCTGATATAGCTTTCCCACGAATAAATAATATAAGATTCTGACTATTACCCCCATCTTTATTATTATTATTACTTAGAAGAATTATTAATCAAGGAATTGGTACAGGATGAACTGCCTATCCACCATTATCATTAAATATAAATCATGAAGGAATATCAATAGATATAGGAATTTTTTCTCTTCATTTAGCTGGTATATCTTCAATTATAGGAGCAATTAACTTTATTACAACTATTATTAATATACGACCTAATTCAATCTCCTTAGAAAAAATATCTTTATTTACATGATCAATTTTTATTACTACTATTTTATTATTACTTGCAGTACCTGTATTAGCAGGAGCTATTACTATACTATTAACTGATCGAAATTTAAATACATCTTTTTTTGATCCCTCAGGAGGAGGAGATCCAATTTTATTTCAACATCTATTT
>RRSSA2346-15|Platycerus
AACACTATATTTCCTATTAGGAAGATGATCAGGAATAGTAGGAACATCGTTAAGAATATTAATTCGAGCAGAATTAGGAAACCCTGGATCATTAATTGGTGATGACCAAATTTATAATGTTATTGTAACTGCCCATGCTTTTGTTATAATTTTTTTTATAGTTATACCTATTCTAATTGGAGGATTTGGTAATTGATTAGTACCCCTTATATTAGGAGCCCCTGATATAGCATTTCCTCGAATAAACAATATAAGATTTTGATTACTTCCTCCTTCCTTAACTTTATTATTATTAAGAAGAATAGTAGAAAGAGGGGCAGGAACTGGTTGAACCGTTTACCCACCTCTTTCAGCCAATATTGCTCATAGAGGAGCATCAGTTGATCTAGCAATCTTTAGACTTCATTTAGCAGGTGTATCCTCTATTTTAGGAGCTGTTAATTTTATTACTACAGTTATTAACATACGATCAATTGGAATAACGTTTGACCGTATACCTTTATTTGTCTGATCAGTTGTTATTACAGCAGTTCTTTTACTTTTATCATTACCAGTTCTTGCTGGTGCAATTACAATACTTCTTACAGACCGAAACCTAAACACCTCATTTTTTGATCCTGCAGGAGGAGGAGACCCAATTCTTTATCAACATCTATTT
>RRMFI4186-15|Atanycolus
AATATTGTATTTTTTTTTTGGAATATGGGCTGGTATAGTAGGTTTATCAATAAGATTAATTATTCGTTTAGAATTGGGTTTACCTGGTAGAATATTGGGTAATGATCAAATTTATAATAGAATAGTAACTTCACATGCTTTTGTTATAATTTTTTTTATAGTAATACCAATTATATTAGGGGGTTTTGGAAATTGATTAATTCCTTTAATATTAGGGGCTCCTGATATAGCTTTCCCTCGAATAAATAATATAAGATTTTGATTATTATTTCCTTCATTAATTTTATTAATTTTAAGTGGATTTGTTAATGTTGGGGTTGGAACTGGATGAACAGTTTATCCTCCTTTATCTTCTATTATAGGTCATTCAGGTATTTCTGTTGATTTAGTTATTTTTTCTTTACATATAGCTGGTATTTCATCAATTATAGGTTCAATTAATTTTATTACAACTATTTTAAATATACGTTTATTTTTTTTAAAATTAGATCAATTAAGTTTATTTGTTTGATCAATTTTTATCACAACAATTTTATTATTATTATCATTACCTGTATTAGCTGGGGGTATTACAATATTATTAACTGATCGAAATTTAAATACAACATTTTTTGATTTTTCTGGTGGGGGTGATCCTATTTTATTTCAACATTTATTT
>RRSSC4120-15|Nematus
AACATTATATTTTTTATTAGGATTTTGATCAGGAATATTAGGACTATCATTTAGAATACTAATTCGAACAGAACTAGGAATACCAGGATCTATAATTGGTGATGACCAAATTTATAATGTAATTGTTACATCACATGCATTCTTAATAATTTTCTTTATAGTAATACCTATTATAATTGGGGGATTCGGTAATTGATTAATTCCATTAATATTAGGAGCCCCAGATATAGCATTCCCACGATTAAATAACATAAGATTTTGATTTCTACCCCCCTCATTATTACTATTATTATCAAGAAGAATAGTAAACTCAGGATCAGGAACTGGATGAACTGTTTATCCACCTCTATCAAGAAGAATCTCCCATTCAGGAGCATCTGTAGATTTAACAATTTTTTCTTTACATCTAGCAGGAATCTCATCAATTTTAGGAGCAATCAATTTTATTTCAACAATAATTAATATAAAATTAAAAGGAATAAGATTTGAACAAATACCTTTATTCGTGTGAGCAGTTTCATTAACTGCATTACTATTACTTTTATCTTTACCAGTACTAGCAGGTGCTATTACAATACTTCTTACAGACCGTAATTTAAATACATCATTTTTTGATCCCTCAGGAGGAGGAGATCCAATTTTATACCAACACTTATTT
>RRSSC4121-15|Pachynematus
AACATTATATTTTATTTTAGGATTTTGATCAGGAATATTAGGATTATCATTTAGAATATTAATTCGAACAGAATTAGGTATACCAGGATCAATAATTGGAGATGATCAAATTTATAATGTGATTGTAACATCCCATGCATTTTTAATAATTTTTTTTATAGTTATACCAATTATAATTGGAGGATTTGGAAATTGATTAATCCCATTAATATTAGGAGCCCCAGATATGGCATTTCCACGATTAAATAATATAAGATTTTGATTTTTACCACCCTCATTAATTTTATTATTATCTAGAAGAATTGTAAATTCAGGATCAGGAACTGGATGAACTGTTTACCCTCCTCTATCTAGAAGAATTTCTCACTCAGGAGCATCAGTAGATTTAACTATTTTCTCTTTACATTTAGCAGGAATTTCATCAATTCTTGGTGCAATTAACTTTATTTCAACTATAATTAATATAAAATTAAAAGGAATAAGATTTGAACAAATACCTTTATTTGTATGAGCTGTATCATTAACAGCATTATTACTACTTCTATCCTTACCAGTATTAGCGGGAGCTATTACTATACTTCTAACAGATCGTAATTTAAATACATCATTTTTTGACCCCTCAGGAGGAGGAGACCCAATTTTATATCAACATTTATTT
>RRMFE2524-15|Cyrtolobus
AACTTTATATTTTATGTTCGGAATATGATCGGGAATAATTGGAATAATATTAAGAATAATTATCCGTGTTGAATTAGGGCAACCCGGACCATTTATTAACAATGATCAAATTTACAACACAATCATTACATCACATGCATTTATCATAATTTTCTTTATAGTAATACCTATCATAATTGGGGGATTTGGTAACTGACTATTACCTATTATAATCGGAGCACCAGATATAGCATTTCCTCGAATAAATAACATAAGATTTTGACTTTTACCACCATCAATTAAACTTCTATTGATTAGATCATTAGTAGAATCTGGTGTTGGAACAGGGTGAACAGTATATCCACCACTGTCTAGTAATATTGGACATTCTGGACCAAATGTTGAATTTGCAATTTTTTCTCTACACTTAGCAGGTATTTCATCAATCCTTGGATCAATCAACTTCATTACAACAGTTATAAATATACGAACTGTAGGAATAAATATAGATCGAACACCATTATTTGTTTGATCGGTACTAATTACAGCATTTTTACTATTACTATCCTTACCAGTACTAGCCGGAGCAATTACAATACTATTAACTGACCGAAATATTAATACATCATTTTTTGATCCATCAGGAGGGGGGGATCCAATTCTATACCAGCATTTATTT
>RRSSA4461-15|Cyrtolobus
AACATTATATTTTATATTCGGAATATGATCAGGAATAATTGGAATAATATTAAGAATGATTATCCGAGTTGAATTAGGGCAACCTGGACCATTCATTAATAATGATCAAATTTACAATACAATTATTACATCACATGCATTCATTATAATTTTCTTTATAGTAATACCTATTATAATTGGAGGATTTGGTAACTGATTACTACCAATTATAATTGGGGCACCAGACATGGCATTCCCACGAATAAATAATATAAGATTCTGACTCTTACCACCATCAATTAAACTACTATTAATTAGATCATTAGTTGAATCAGGAGTAGGAACAGGATGAACAGTATACCCCCCACTTTCTAGAAATATTGGGCATTCAGGACCAAATGTTGAATTTGCAATTTTTTCTCTTCACTTGGCAGGTATTTCATCAATCCTAGGATCAATCAACTTTATTACAACAGTTATAAATATACGAACAATAGGAATAAATATAGATCGAACACCATTATTTGTTTGATCAGTTCTAATTACAGCATTTTTGTTATTATTATCATTACCGGTACTAGCCGGAGCAATTACAATACTATTAACTGACCGAAATATTAATACATCATTCTTTGACCCGTCGGGGGGAGGAGATCCTATTTTATATCAACACTTATTC
>RRMFG2779-15|Pegomya
TACATTATATTTTATTTTCGGAGCATGATCAGGTATAATTGGAACTTCTTTAAGTATTTTAATTCGAGCTGAATTAGGACATCCTGGAGCATTAATTGGTGATGATCAAATTTATAATGTTATTGTAACAGCTCATGCTTTTATTATAATTTTTTTTATAGTAATACCTATTATAATTGGAGGATTTGGAAACTGATTAGTTCCTTTAATACTTGGAGCTCCTGATATAGCTTTCCCTCGAATAAATAATATAAGTTTTTGACTTTTACCTCCTGCATTAACTTTATTGTTAGTAAGTAGTATAGTAGAAAATGGAGCTGGAACAGGATGAACTGTTTACCCACCTTTATCTTCTAATATTGCTCATGGTGGAGCTTCTGTAGATTTAGCTATTTTTTCATTACATTTAGCTGGAATTTCTTCAATTTTAGGAGCTGTAAATTTTATTACTACAGTAATTAATATACGATCAACAGGAATTACATTTGACCGAATACCTTTATTTGTTTGATCTGTAGTAATTACAGCATTATTACTTTTATTATCTTTACCAGTATTAGCAGGAGCTATTACAATATTATTAACAGATCGTAATTTAAATACTTCATTTTTTGATCCAGCAGGAGGAGGAGATCCAATTTTATACCAACATTTATTT
>RRMFG2655-15|Cassida
AACATTATATTTCATTTTTGGATTCTGATCAGGAATAGTGGGAACATCTCTAAGAATTTTAATTCGAGCAGAATTAGGAAACCCCGGAACATTAATCGGAAATGACCAAATCTATAATTCAATTGTTACAGCCCATGCCTTCATCATAATTTTTTTTATAGTTATACCAATTATAATTGGAGGTTTCGGGAATTGACTAGTACCCCTAATACTAGGAGCACCAGATATAGCATTCCCACGATTAAACAACATAAGATTTTGGCTTCTACCACCTTCAATTACATTTTTAATTATAAGGAGAGTTATTGAAAGAGGAGCAGGAACAGGATGAACAGTATATCCACCATTATCCTCTAATATTGCTCACAGAGGGGCCTCTGTGGACATAGCAATTTTTAGTCTTCACTTAGCCGGAATCTCATCAATTCTAGGAGCGATTAATTTCATTTCAACAATTATAAATATACAACCTTCAGGAATAAGTCTTGACAAAATACCGTTATTTGTATGAGCAGTAATCATCACCGCAATCCTCTTATTATTGTCTTTACCCGTTTTAGCAGGAGCAATTACTATACTATTAACTGATCGAAATATTAATACCTCATTTTTTGATCCAGCGGGAGGTGGAGATCCAATTCTTTACCAACACCTATTT
>RRSSA3894-15|Athous
AACCCTTTACTTCCTTTTTGGAGCCTGAGCAGGAATGCTTGGAACTTCATTAAGACTACTAATCCGAGCAGAACTAGGAAACCCTGGATCTCTAATTGGAAATGATCAAATTTACAATGTTATTGTCACAGCTCATGCTTTCATTATAATTTTCTTTATAGTAATGCCTATTATAATTGGAGGATTCGGAAACTGACTAGTCCCCCTTATACTAGGAGCACCAGATATAGCCTTCCCTCGAATAAACAACATAAGATTCTGGTTCTTACCACCATCACTATCACTTCTTCTAATAAGAAGAATCGTAGAAAACGGAGCAGGAACTGGATGAACCGTCTACCCACCCTTATCAGCCAATATTGCCCATAGAGGATCATCTGTCGATCTAGCTATTTTCAGACTACATTTAGCTGGAATTTCATCAATTCTTGGAGCAGTAAACTTCATTTCAACAGTAATTAATATACGATCAACCGGAATTACATTCGACCGAATACCATTATTTGTATGAGCAGTAGTAATCACTGCACTCCTCCTACTCCTATCTCTACCCGTCCTAGCAGGTGCTATCACAATATTATTAACGGATCGAAATCTAAATACATCATTCTTCGACCCAGCAGGTGGAGGTGACCCAATCCTTTACCAACACTTATTC
>RRMFC2075-15|Iseropus
GATATTATATTTTATTTTTGGTATATGATCCGGAATAATTGGATCTTCCATAAGAATAATTATTCGTATAGAATTAGGGAATCCAGGTTACTTAATTAATAATGATCAAATTTATAATTCCATTGTTACAGCTCACGCTTTTATTATAATTTTTTTTATAGTTATACCAATTATAATTGGAGGATTTGGAAATTGATTAGTGCCTTTAATATTAGGGGCCCCAGATATAGCATTCCCACGAATAAATAATATAAGATTTTGACTTTTACCCCCATCATTATTAATATTAATTTTTAGAAGAATTACTAACCAAGGAGTAGGAACTGGATGAACAGTATATCCCCCTTTATCCCTAAACCTTAATCATGAAGGTCTTTCAGTTGATTTAGCTATTTTTTCATTACATATAGCAGGTATTTCATCAATTATAGGTGCTATTAATTTTATTACTACTATTTTAAATATACGACCTAATATAATTACCTTAGAAAAAATATCTTTATTTACATGATCAATTAAAATTACCGCAATTCTTTTATTATTAGCAGTTCCAGTTTTAGCAGGAGCTATTACTATATTATTAACAGATCGAAACTTAAATACATCATTTTTTGATCCGTCTGGAGGAGGTGATCCAATTTTATATCAACATTTATTT
>RRSSC7829-15|Dicranomyia
AACTTTATATTTTATTTTTGGAGCTTGAGCTGGAATAGTGGGGACCTCCTTAAGAATTTTGATTCGAGCTGAATTAGGACATCCTGGAGCTTTAATTGGAAATGATCAAATTTATAACGTTATTGTAACAGCCCATGCTTTTATTATAATTTTTTTTATAGTTATACCTATTATAATTGGAGGATTTGGTAATTGACTTGTCCCTTTAATATTAGGAAGACCTGATATAGCTTTTCCTCGAATAAATAATATAAGTTTCTGAATACTACCCCCATCCTTAACCCTTTTATTAGCTAGAAGCATAGTTGAAAATGGAGCAGGGACAGGATGAACAGTATATCCCCCCCTATCTTCCGGAATTGCTCATGCTGGGGCTTCAGTAGACTTAGCTATTTTTTCTTTACACTTAGCTGGGATCTCCTCAATTTTAGGAGCCGTAAATTTTATTACAACAGTAATTAATATACGAGCCACAGGAATTACCTTTGATCGAGTCCCTCTTTTTGTATGATCAGTAATTATTACAGCTATTTTATTACTACTTTCTTTACCAGTATTAGCAGGTGCCATTACAATACTTTTAACAGATCGAAATTTAAATACTTCATTTTTTGACCCTGCAGGAGGAGGAGACCCCATTCTTTATCAACACCTTTTT
>RRGCO733-15|Protoptila
AACATTATATTTCATCTTTGGAATTTGAGCAGGATTACTAGGCACCTCACTTAGTGTACTTATTCGAATAGAATTAAGAACCCCAGGAACTTTTATTGGAAATGACCAACTTTATAACGTAATAGTTACATCACATGCTTTTTTAATAATTTTCTTTATAATTATACCTATCATAATTGGGGGATTTGGAAATTGATTAGTTCCTCTTATAATTGGAGCTCCAGATATAGCATTCCCCCGAATAAACAATATAAGATTTTGACTCTTACCCCCATCTATTACTCTTCTACTAATTAGATCAATAGTAGAAAAAGGAGCTGGAACTGGATGAACAGTATACCCCCCATTATCAGCTAACATTGCTCATTCAGGAAAATGCGTTGATTTAACCATTTTCTCTTTACATCTAGCAGGAGTTTCATCAATTTTAGGGGCTATTAACTTTCTTTCCACAATTATAAATATACGCTCAAAATTAATAACAATAGATAAAATACCTTTATTTGTTTGATCAGTATTTATTACTGCAATTCTTTTACTCCTTTCTTTACCAGTCCTAGCCGGAGCTATTACTATGCTATTAACTGATCGAAACCTAAATACTTCCTTCTTCAACCCCAATGGAGGGGGAGACCCTATTCTATATCAACATTTATTC
>RRSSC1835-15|Hylemya
AACATTATATTTTATTTTTGGAGCTTGAGCAGGAATAGTGGGAACTTCTTTAAGAATTTTAATTCGAGCTGAATTAGGACACCCTGGAGCTCTTATTGGTGATGATCAAATTTATAACGTAATTGTAACAGCTCATGCTTTTATTATAATTTTTTTTATAGTAATACCTATTATAATTGGAGGATTTGGAAACTGATTAGTTCCTCTTATATTAGGAGCCCCTGATATAGCTTTTCCTCGGATAAATAATATAAGTTTTTGACTTTTACCTCCTGCACTAACTTTACTATTAGTAAGTAGTATAGTAGAAAACGGAGCTGGAACTGGATGAACTGTTTATCCTCCATTATCTTCTAATATTGCTCATGGAGGAGCTTCTGTTGATTTAGCTATTTTTTCTCTTCATTTAGCAGGAATTTCTTCAATTTTAGGAGCAGTAAATTTCATTACTACTGTAATTAATATACGATCAACAGGAATTACTTTCGATCGAATACCTTTATTTGTTTGATCCGTAGTAATTACAGCTTTATTACTTTTATTATCTTTACCTGTTTTAGCTGGAGCTATTACAATATTATTAACAGATCGAAATTTAAATACTTCATTTTTTGATCCTGCAGGAGGAGGAGACCCAATTTTATATCAACATTTATTT
>RRMPG971-15|Anthomyia
TACTTTATATTTTATTTTTGGAGCTTGAGCAGGAATAGTAGGAACTTCTTTAAGTATCCTAATTCGAGCAGAATTAGGGCACCCCGGTGCTTTAATCGGAAATGACCAAATTTATAATGTTATTGTAACAGCTCATGCTTTTATTATAATTTTTTTTATAGTAATGCCTATTATAATTGGGGGGTTTGGAAATTGATTAGTTCCACTAATATTAGGAGCTCCTGATATAGCTTTCCCACGAATAAATAATATAAGTTTTTGACTTTTACCTCCCGCATTAACTTTATTATTAGTAAGTAGTATAGTAGAAAACGGGGCTGGAACAGGATGAACTGTTTATCCTCCTTTATCTTCAAATATTGCTCACGGAGGGGCTTCGGTTGATTTAGCTATTTTTTCTCTTCATTTAGCAGGAATTTCATCAATTCTAGGAGCTGTAAATTTTATTACAACTGTAATTAATATACGAGCAACAGGAATTACTTTTGACCGAATACCTTTATTTGTATGATCAGTAGTAATTACTGCATTATTATTATTACTTTCTTTACCAGTTTTAGCTGGAGCTATTACAATACTATTAACAGACCGAAATTTAAATACATCATTTTTTGACCCCGCAGGAGGAGGGGACCCAATTTTATATCAACATTTATTT
>RRMFB1069-15|Cyrtophleba
AACATTATATTTTATTTTTGGAGCTTGAGCTGGAATAGTCGGAACTTCTTTAAGTATATTAATTCGATTAGAATTAGGACATCCAGGAGCATTAATTGGTAATGATCAAACTTATAATGTTGTAGTTACAGCTCATGCTTTTATTATAATTTTTTTTATAGTAATACCAATTATAATTGGTGGATTTGGAAATTGATTAGTTCCTTTAATATTAGGAGCTCCAGATATAGCTTTCCCACGAATAAATAATATAAGTTTTTGATTACTTCCTCCTTCTTTAACATTATTATTAATAAGAAGTATAGTTGAAAATGGAGCTGGAACAGGATGAACCGTATATCCTCCTTTATCTTCAAATATTGCTCATAGAGGATCTTCAGTTGATTTAGCTATTTTTTCATTACATTTAGCTGGGATTTCATCAATTTTAGGAGCTGTAAATTTTATTACAACAGTAATTAATATACGATCTGCAGGAATTACATTTGATCGTATGCCTTTATTTGTTTGATCAGTAGTTATTACAGCTTTATTATTACTTTTATCATTGCCTGTTTTAGCAGGTGCTATTACCATATTATTAACAGATCGAAATTTTAATACTTCATTTTTTGATCCTGCAGGAGGTGGAGATCCTATTCTTTATCAACATTTATTT
>RRMFC2036-15|Phorocera
AACTTTATATTTTATTTTCGGAGCATGATCTGGAATAATTGGAACTTCATTAAGTATTTTAATTCGAACTGAATTAGGACATCCTGGCTCATTAATTGGTGATGATCAAATTTATAATGTAATTGTTACAGCTCATGCATTTATTATAATTTTTTTTATAGTAATACCTATTATAATTGGAGGATTTGGAAATTGATTAGTACCTTTAATATTAGGGGCTCCAGATATAGCTTTCCCACGAATAAATAATATAAGTTTTTGATTACTTCCTCCTTCATTAACACTTTTATTAGCAAGTAGTATAGTAGAAAATGGAACTGGGACAGGATGAACAGTTTACCCACCTTTATCTTCAGTGATTGCTCATGGAGGGTCTTCTGTTGATTTATCAATTTTTTCTCTCCATTTAGCTGGAATTTCATCAATTTTAGGAGCTGTAAATTTTATTACAACAGTTATTAATATACGATCAGTAAATTTTACATTAGATCGAATACCTTTATTTGTTTGATCAGTAGTTATTACAGCTTTATTACTTTTATTATCTCTACCAGTATTAGCTGGAGCAATTACTATACTTTTAACAGATCGAAATTTAAATACATCTTTTTTTGACCCTGCTGGTGGAGGAGATCCAATTTTATACCAACATTTATTT
>RRMFD013-15|Xylophagus
AACACTATACTTTATTTTTGGAGCCTGAGCAGGAATAGTAGGAACTTCTTTAAGAATAATAATTCGAGCAGAATTAGGACATCCTGGATCTTTAATTGGTGATGATCAAATTTATAATGTAATTGTTACTGCTCATGCATTTATTATAATTTTTTTTATAGTTATACCTATTATAATTGGTGGATTCGGAAATTGATTAGTTCCCCTAATATTAGGAGCCCCTGATATAGCTTTCCCTCGAATAAATAATATAAGTTTTTGGTTACTTCCACCTTCTTTGACCCTTCTATTAGCTAGTAGTGTAGTAGAAAATGGAGCTGGTACTGGATGAACAGTTTATCCCCCCCTTTCAGCTAGAATTGCTCATGGAGGAGCATCAGTAGATTTAGCTATTTTTTCTCTTCATTTAGCCGGAATTTCTTCTATTTTAGGAGCTGTAAATTTTATTACTACAGTTATTAATATACGATCTGTTGGAATTTCATTTGATCGAATACCTTTATTCGTATGATCTGTAGTAATTACAGCAGTTCTTCTTCTTCTTTCTTTACCTGTATTAGCAGGAGCAATTACTATACTTTTAACTGATCGAAATTTAAATACATCTTTTTTTGACCCTGCAGGAGGAGGTGATCCAATTTTGTACCAACATTTATTT
>RRSSC5038-15|Actina
AACCCTATATTTTATTTTTGGAGCTTGAGCTGGAATAATTGGAACTTCTTTAAGAATTTTAATTCGAGCAGAATTAGGACATCCAGGAGCTTTAATTGGAGATGACCAAATTTATAATGTAATTGTAACAGCACATGCTTTTGTTATAATTTTTTTTATAGTAATACCAATTATAATTGGAGGATTTGGAAATTGATTAGTTCCGTTAATACTCGGGGCCCCTGATATAGCTTTCCCACGAATAAATAACATAAGTTTTTGAATATTACCCCCTTCATTAACCCTTTTATTAGCTTCTAGTATAGTAGAAGCAGGAGCAGGAACAGGATGAACAGTTTATCCCCCACTATCGGCTAGAATTGCCCATGGAGGGGCTTCAGTAGATTTAGCTATTTTTTCTCTGCATTTAGCAGGAATTTCATCAATTTTAGGAGCAGTAAATTTTATTACTACAGTAATCAATATACGGTCTACAGGAATTACTTTTGATCGAATACCATTATTTGTCTGATCTGTTGTTATTACTGCTATTCTTCTTCTTCTTTCATTACCTGTTTTAGCAGGAGCTATTACCATATTATTAACAGATCGAAATTTAAATACATCTTTTTTTGATCCAGCAGGAGGAGGAGACCCTATTTTATACCAACATTTATTT
>RRSSA2295-15|Glischrochilus
GACTTTATATTTTATCTTCGGAACTTGATCTGGAATAATTGGGACCTCTCTAAGACTCTTGATTCGATCAGAATTAGGAAACCCCGGGTCACTAATTGGAGATGACCAAATTTATAATGTTATTGTTACTGCTCATGCTTTTATTATAATTTTTTTTATAGTTATACCTTTTATAATTGGAGGTTTTGGAAACTGACTAATACCATTAATACTAGGAGCCCCTGATATAGCATTCCCTCGATTAAATAATATAAGATTTTGACTTCTCCCCCCGTCAATTTCTTTATTATTAATAAGAAGAATTGTTGAAAGTGGAGCCGGTACTGGGTGAACAGTTTATCCCCCCCTATCTTCTAATATTGCCCACGGTGGGTCATCTGTAGATTTAGCTATTTTTAGACTACATTTAGCAGGAATTAGATCAATTTTAGGGGCAGTAAATTTTATTACTACAGTAATCAATATACGACCAGCAGGTATAAGATTCGACCGAATACCTTTATTTGCTTGAGCAGTAGTAATTACAGCAGTACTACTATTATTATCGTTGCCAGTATTAGCAGGAGCTATTACTATACTTTTAACAGATCGAAATTTAAACACCTCTTTCTTTGACCCCGCAGGAGGAGGAGACCCAATTCTATATCAACACTTATTT
>RRMFG3282-15|Ctenophora
AACTTTGTATTTTATTTTAGGAGCTTGGGCAGGAATAGTAGGAACTTCTTTAAGAATTTTAATTCGAGCAGAACTTGGTCATCCGGGGGCCTTAATTGGGGATGACCAAATTTATAATGTTATTGTAACAGCTCATGCATTTGTAATAATTTTTTTTATAGTAATACCTATTATAATTGGAGGATTTGGAAATTGATTAGTTCCTTTAATATTAGGGGCTCCTGATATAGCCTTTCCTCGAATAAATAATATAAGTTTTTGATTATTACCACCTTCTCTTACACTTTTATTAGCAAGTAGTATAGTTGAAAATGGAGCAGGGACTGGTTGAACAGTATACCCCCCCCTTTCTGCTGGAATTGCCCATACTGGAGCATCAGTTGATTTAGCAATTTTTTCTTTACATTTAGCAGGAATTTCATCAATTTTAGGAGCTGTCAATTTTATTACTACAGTTATTAATATACGATCCAGAGGAATTACTTTAGATCGAATACCTTTATTTGTTTGATCAGTTGTAATTACTGCTGTTTTATTACTTTTATCATTACCTGTTTTAGCTGGAGCTATTACTATATTATTAACAGATCGAAATTTAAATACATCATTTTTTGACCCAGCAGGTGGAGGAGATCCTATTTTATACCAACATTTATTT
>RRMFG2647-15|Athrycia
AACTTTATATTTCATTTTTGGAGCTTGAGCCGGAATAGTAGGAACTTCTTTAAGTATACTAATTCGATTAGAATTAGGTCACCCTGGAGCTATAATTGGCAATGATCAAACTTATAATGTAATTGTTACAGCTCATGCTTTTATTATAATTTTTTTTATAGTAATACCAATTATAATTGGTGGATTTGGAAATTGATTAGTTCCTTTAATATTAGGTGCCCCTGATATAGCATTTCCTCGAATAAATAATATAAGTTTTTGATTACTTCCACCTTCTTTAATTTTACTATTGATAAGTAGTATAGTTGAAAACGGAGCTGGAACAGGATGAACAGTTTACCCACCACTTTCAGCTAATATTGCTCATAGAGGAACTTCTGTTGATTTAGCAATTTTTTCTCTTCACTTAGCAGGAATTTCTTCAATTTTAGGAGCAGTAAATTTTATTACTACAGTAATTAATATACGAGCAATAGGAATTACATTTGATCGAATACCACTATTTGTGTGATCTGTAGCTATTACAGCTTTACTTCTTTTATTATCCTTACCTGTTTTAGCCGGAGCTATTACTATATTATTAACTGATCGAAATTTTAATACTTCATTTTTTGATCCTGCGGGAGGAGGAGATCCAATTCTTTATCAACATTTATTT
>RRMFB1224-15|Tachinomyia
AACTTTATACTTCATTTTCGGAGCATGATCTGGAATAATTGGTACTTCACTAAGTATTTTAATTCGAACTGAATTAGGACATCCAGGTTCATTAATTGGTGATGATCAAATTTATAATGTAATTGTTACAGCACATGCATTTATTATAATTTTTTTTATAGTAATACCAATTATAATTGGAGGATTCGGAAATTGATTAGTTCCTTTAATATTAGGAGCTCCAGATATAGCATTCCCACGAATAAACAATATAAGTTTTTGACTACTTCCCCCTTCATTAACGCTTTTATTAGCAAGTAGTATAGTAGAAAACGGAGCTGGGACAGGATGAACAGTTTACCCACCTTTATCTTCAGTGATTGCTCATGGAGGAGCTTCTGTAGATTTAGCAATTTTTTCTCTTCATTTAGCTGGAATTTCTTCAATTTTAGGAGCTGTAAATTTTATTACAACTGTTATTAATATACGATCAATAAATTTTACTTTAGATCGAATACCTTTATTTGTTTGATCAGTAGTAATTACAGCTTTATTACTTTTATTATCTCTACCAGTATTAGCAGGAGCAATTACTATACTTTTAACAGATCGAAATTTAAATACATCTTTTTTTGACCCTGCTGGTGGAGGAGACCCAATTTTATATCAACATTTATTT
>RRSSC6594-15|Ophonus
AACATTATATTTTATTTTTGGAGCATGAGCAGGGATAGTAGGAACTTCATTAAGTATATTAATTCGAGCTGAATTGGGGACTCCTGGTGCATTGATTGGTGATGATCAAATTTATAATGTTATTGTTACTGCACATGCTTTTATTATAATTTTTTTTATAGTTATACCTATTATAATTGGAGGATTTGGTAATTGATTAGTACCTTTAATATTAGGTGCTCCTGATATAGCTTTTCCTCGTATAAATAATATAAGTTTTTGATTATTACCTCCTTCTTTAACTCTTCTTTTAATAAGAAGAATAGTAGAAAGTGGTGCTGGAACTGGATGAACAGTTTATCCACCTTTATCATCTGGTATTGCTCATGGAGGAGCTTCAGTAGATTTAGCAATTTTTAGTCTTCATTTAGCTGGAATTTCATCTATTCTAGGAGCAGTAAATTTTATTACTACAATTATTAATATACGATCAGTAGGAATAACATTTGATCGAATACCATTATTTGTTTGATCAGTAGGAATTACTGCATTACTTTTACTTTTATCATTACCAGTATTAGCAGGAGCTATTACTATATTATTAACAGATCGAAATTTAAATACTTCATTTTTTGATCCTGCGGGAGGAGGAGATCCTATTCTATATCAACATTTATTT
>RRMFC1694-15|Brachypalpus
AACATTATATTTTTTATTTGGAACATGAGCTGGAATAGTGGGGACATCCTTAAGAATTTTAATTCGTGCAGAATTAGGACACCCTGGAGCATTAATTGGAGATGATCAAATTTATAATGTAATTGTTACTGCTCATGCTTTTGTAATAATTTTTTTTATAGTAATACCTATTATAATTGGAGGATTTGGAAATTGATTAGTTCCTTTAATATTAGGTGCTCCTGATATAGCATTTCCTCGAATAAATAATATAAGTTTTTGATTATTACCTCCTTCTTTAACTTTATTATTAGTAAGTAGTATAGTAGAAAATGGAGCTGGAACTGGATGAACAGTTTATCCTCCTCTTTCAGCAAGTATTGCTCATGGAGGAGCTTCTGTTGATTTAGCTATTTTTTCTCTTCATTTAGCAGGAATATCTTCAATTTTAGGAGCAGTAAATTTTATTACTACTGTAATTAATATACGATCTACTGGAATTTCATATGATCGAATACCTTTATTTGTTTGATCTGTTGTAATTACTGCTTTATTATTACTTTTATCTTTACCAGTATTAGCTGGAGCTATTACTATACTTTTAACTGATCGAAATTTAAATACTTCATTTTTTGACCCCGCAGGAGGAGGAGACCCTATTTTATATCAACATTTATTT
>RRSSC1966-15|Eustalomyia
AACTTTATATTTTATTTTCGGAGCATGATCAGGAATAGTAGGAACTTCATTGAGAATTTTAGTTCGAGCTGAATTAGGTCATCCTGGAGCATTAATTGGAGATGATCAAATTTATAATGTAATTGTAACAGCTCATGCTTTTATTATAATTTTTTTTATAGTAATACCTATTATAATTGGAGGATTTGGAAATTGATTAGTTCCACTTATATTAGGTGCTCCTGATATAGCTTTTCCACGTATAAATAATATAAGTTTTTGACTTTTACCTCCTGCATTAACTTTATTATTACTAAGTAGTATAGTAGAAAATGGAGCTGGTACAGGATGAACTGTTTACCCTCCTCTGTCTTCTAATATTGCTCATAGAGGAGCTTCTGTTGATTTAGCCATTTTTTCTTTACATTTAGCTGGAATTTCTTCAATTTTAGGAGCTGTAAATTTTATTACTACTGTAATTAATATACGATCAGTTGGAATTACTTTTGATCGAATACCTTTATTTGTCTGATCAGTTGCAATTACAGCATTATTACTTTTATTATCATTACCAGTTTTAGCTGGTGCTATTACTATATTATTAACAGATCGAAATTTAAATACATCATTCTTTGATCCAGCTGGAGGAGGTGACCCAATTTTATATCAACACTTATTT
>RRMPG974-15|Compsobata
AACTCTATATTTTATGTTCGGAGCATGAGCCCGAATAGTAGGAACTTCTTTGAGAATTCTTGTTCGAGCCGAATTAGGACATCCTGGGGCATTGATTGGAGATGATCAAATTTATAACGTAATTGTTACTGCCCATGCATTTGTAATAATTTTTTTTATGGTTATACCTATTATAATTGGAGGATTTGGTAACTGATTGGTTCCTTTAATGCTTGGAGCCCCAGATATGGCATTTCCACGAATAAATAATATAAGATTTTGACTACTACCTCCTTCATTAACACTATTACTAGTAAGTAGAATAGTGGAAAACGGAGCTGGGACAGGTTGAACGGTATACCCCCCTCTTTCATCTGTAATTGCACATGGAGGAGCATCTGTAGATTTAGTAATTTTTTCCCTGCATTTAGCAGGAATTTCTTCAATTCTGGGGGCCGTAAATTTTATTACTACTGTAATTAATATACGAGCAACAGGAATCACTTTAGACCGAATACCTCTATTTGTATGATCAGTTGTTATTACTGCCTTTTTATTATTATTATCACTACCTGTTTTAGCAGGAGCTATTACAATACTTTTAACAGATCGAAACTTAAATACCTCATTTTTTGATCCGGCCGGAGGGGGAGATCCAATTTTATATCAACATTTATTT
>RRSSC7819-15|Ormosia
AACCTTATACTTTATTTTTGGCGCTTGGGCCGGAATAATTGGAACCTCTTTAAGAATTTTAATCCGAGCTGAATTGGGACACCCAGGAGCCTTGATTGGAAATGATCAAATCTATAATGTTATTGTAACAGCTCATGCCTTTGTAATAATTTTTTTTATAGTAATACCAATCATAATTGGAGGATTTGGAAATTGACTAGTTCCTCTAATATTAGGGGCCCCTGATATAGCATTCCCACGAATAAATAACATAAGCTTTTGACTTCTGCCCCCCTCATTAACTCTTTTACTAGCAAGTAGCTTAATCGAAAACGGGGCAGGAACAGGATGAACTGTTTACCCTCCCCTATCTTCTGGAATTGCCCACGCTGGAGCTTCTGTTGATTTAGCTATTTTTTCTTTACACTTAGCAGGAATTTCTTCGATTTTAGGAGCAGTAAATTTTATTACAACTGTTATTAATATACGATCAACCGGAATCACTTTTGACCGAATGCCCTTATTTGTTTGAGCAGTTGTAATTACTGCAGTCCTTTTATTACTCTCATTACCAGTTCTTGCCGGAGCTATTACTATGCTTTTAACAGACCGAAATTTTAATACATCATTTTTTGACCCCGCAGGAGGAGGAGACCCTATTTTATATCAACACTTATTC
>RRSSA2264-15|Cymatodera
GACTCTATATTTTATTTTTGGTGCATGAGCTGGAATAGTAGGAACTTCATTAAGTCTACTAATTCGATCAGAGCTGGGTACACCCGGAACATTAATTGGTAATGACCAAATTTATAATGTTATTGTTACTGCTCATGCTTTTATCATAATTTTCTTTATAGTTATACCAATTATAATTGGAGGATTTGGAAATTGATTAGTACCCCTAATATTAGGAGCACCTGATATAGCATTTCCACGAATAAATAATATAAGATTTTGACTTTTACCTCCGTCCCTATCTTTACTTTTAATAAGAAGAATAGTAGAAAGAGGGGCAGGAACAGGATGAACTGTTTATCCTCCTTTATCTTCAAATATTGCTCATGGGGGTTCTTCTGTTGATTTAGCAATCTTCAGTCTTCATTTAGCTGGAATTTCATCTATTCTAGGAGCTGTAAATTTTATTACTACAGTAATTAATATACGACCTGAAGGAATAACCCTTGACCGAATACCTTTATTTGTATGAAGAGTTGCAATTACTGCACTTCTTTTACTTCTTTCTCTCCCTGTATTAGCTGGTGCAATTACCATACTTTTAACTGATCGAAATTTAAATACATCATTTTTTGATCCGGCAGGTGGGGGAGATCCAATTCTTTACCAACATTTATTT
>RRSSA2286-15|Emmesa
AACTCTTTATTTTATTTTTGGAGCTTGATCAGGTATAATTGGCACATCTTTAAGATTATTAATTCGTTCAGAATTAGGTAATCCAGGATCTCTAATTGGAGATGATCAAATTTATAATGTAATTGTTACAGCACATGCTTTTATTATAATTTTTTTTATAGTAATACCTATTATAATAGGAGGATTTGGAAATTGATTAGTGCCCCTAATATTGGGAGCTCCTGATATAGCTTTCCCCCGAATAAATAACATAAGATTTTGACTTTTACCACCTTCTCTTACTTTACTTTTAATAAGAAGAATTGTGGAAAACGGGGCAGGAACTGGATGAACAGTTTACCCACCATTATCTTCAAATATTGCCCATAATGGTTCATCAGTTGATTTAACAATTTTTAGATTACATTTAGCAGGAGTATCTTCTATTTTAGGTGCAGTAAATTTTATTACAACTATTATTAATATGCGTCCTATTGGAATAACATTTGATCGAATACCCTTATTTGTTTGGGCAGTAGGAATTACTGCTATCTTATTACTTCTTTCATTACCTGTTTTAGCAGGAGCTATTACTATACTTCTTACAGATCGTAATTTAAATACATCCTTTTTCGATCCAGCAGGAGGAGGAGATCCTATTTTATACCAACATTTATTC
>RRSSA2285-15|Enoclerus
AACTCTATATTTCATTTTTGGAGCCTGATCAGGAATAGTAGGAACTTCTTTAAGACTATTAATTCGATCTGAGTTAGGTACACCAGGAACATTAATTGGTAACGACCAAATTTATAATGTAATTGTTACTGCTCATGCATTTATTATAATTTTTTTTATAGTTATACCTATTATAATTGGAGGATTTGGTAATTGACTTGTTCCTTTAATATTAGGAGCTCCTGATATAGCTTTTCCTCGAATAAATAATATAAGATTTTGATTATTACCTCCTTCACTAACTTTACTTTTAATAAGAAGAATAGTAGAAAGAGGAGCTGGCACAGGATGAACTGTTTATCCCCCATTATCTTCTAATATTGCTCATGGAGGATCATCCGTAGATTTAGCTATTTTCAGACTTCATTTAGCAGGGGTATCATCAATTTTAGGAGCTGTAAATTTTATTACTACAGTAATTAATATACGACCTGAAGGAATAACTTTAGATCGAATACCTCTATTTGTTTGAGCTGTTGCCATTACTGCTCTTTTATTATTACTTTCTCTACCAGTTTTAGCAGGAGCTATTACTATACTCCTTACAGATCGAAATTTAAATACATCATTTTTCGACCCTGCTGGAGGAGGAGATCCAATTTTATATCAACATTTATTT
>RRMFC1998-15|Ampedus
AACCCTCTACTTTATCTTTGGTGCGTGAGCAGGAATACTAGGTACATCCCTAAGCCTACTCATCCGTGCCGAACTAGGAAACCCTGGGTCTCTAATTGGTAACGACCAAATCTACAACGTTATTGTTACCGCACACGCATTCATCATAATTTTCTTTATAGTTATACCAATCATGATTGGAGGATTCGGAAATTGGTTAGTTCCATTGATACTAGGAGCCCCAGATATAGCTTTCCCTCGAATAAATAACATAAGATTCTGGCTATTACCACCTTCATTAAGACTTTTACTAATAAGAAGAATTGTAGAAAACGGAGCAGGAACAGGATGAACTGTGTACCCACCACTATCATCTAATATTGCCCACAGAGGTTCCTCTGTAGACCTTGCAATTTTTAGTCTTCATTTAGCTGGTATCTCATCAATTCTAGGAGCAGTAAACTTCATCTCAACAGTAATCAATATACGATCAACAGGTATCACATTTGACCGCATACCCCTATTTGTGTGAGCAGTAGCAATTACTGCTCTTCTCCTGCTGCTATCACTTCCAGTTCTAGCAGGAGCAATCACAATACTTTTAACAGATCGAAATCTAAATACCTCCTTCTTTGATCCAGCAGGAGGAGGAGACCCAATCCTATACCAACATCTATTT
>RRMFI4225-15|Tomoxia
AACGTTATATTTTATTTTCGGAGCTTGATCAGGAATGGTCGGCACTTCTCTTAGATTACTAATTCGAGCTGAGTTGGGTAACCCCGGCTCATTAATCGGTGACGATCAAATTTATAATACCATCGTAACGGCCCACGCCTTCATTATAATTTTCTTTATGGTCATGCCTATTATAGTAGGAGGATTTGGCAATTGATTAGTGCCCTTAATACTTGGCGCCCCAGATATGGCCTTCCCCCGAATAAACAACATAAGATTTTGATTACTCCCCCCATCTCTCTCTCTCTTACTTATAAGAAGAGTGGTAGAAAGGGGGGCAGGAACTGGATGAACCGTTTATCCCCCCCTATCATCCAACATTGCCCATGGAGGATCCTCAGTCGATTTAGCTATTTTCAGACTTCATTTAGCTGGGGTTTCGTCAATCCTGGGGGCTATTAACTTTATTTCTACCATGATTAATATACGACCCGCTGGGATAACTATAGACCGAATACCTTTATTTGCCTGAGCAATTATAATTACAGCCGTTTTACTCTTACTTTCCCTACCTGTACTTGCCGGGGCAATTACTATACTTTTAACAGACCGAAATTTAAATACATCGTTCTTTGACCCTGCGGGAGGTGGAGACCCTATTCTGTACCAGCACCTATTT
>RRMFE3052-15|Pleolophus
AATTTTATATTTTATATTTGGTATATGATCAGGAATAATTGGTTCTTCGATAAGTATTATTATCCGCCTAGAATTAGGAACCCCCGGATTTTTAATTAATAATGATCAAATTTATAACTCAATTGTAACAGCACACGCTTTTATTATAATTTTCTTTATAGTTATACCAATTATAATTGGAGGATTTGGTAATTGATTAATCCCTTTAATACTAGGATCTCCAGATATAGCTTTCCCTCGAATAAATAATATAAGTTTTTGACTACTCCCCCCATCAATTTTTATATTAATCAATAGAAGAATTATTAATCAAGGTGTAGGGACAGGATGAACTATTTACCCTCCTCTTTCTTCAAATATTAATCATGAAGGTTTATCAATTGATATATCAATTTTTTCTCTTCATATAGCTGGCATATCCTCAATTATAGGAGCAATTAATTTTATTACTACTATTATTAATATAAAACCCTTAAACTTTAATCTTGAACAACTCACCCTATTTTCTTGATCAATTTTAATTACAACCATTTTATTATTATTAGCAGTACCAGTTTTAGCAGGAGCAATTACTATATTACTCACAGATCGAAATTTAAATACTTCATTTTTTGACCCTACAGGAGGAGGGGATCCTATTCTATATCAACACTTATTT
>RRBPA101-15|Bathythrix
TATTTTATATTTTATTTTTGGATTATGATCAGGAATAATTGGGTCTTCAATAAGAATAATTATTCGAATAGAATTAGGTAACCCAGGTTATTTAATTAATAATGACCAAATTTATAATTCTATTGTTACAGCTCACGCTTTTATCATAATTTTTTTTATAGTTATACCAATTATAATTGGAGGATTTGGAAATTGGTTAATTCCTTTAATATTAGGAGCTCCAGATATAGCATTTCCTCGAATAAATAATATAAGATTTTGATTATTACCACCATCAATTTTTTTACTGATTAATAGAAGAATTATCAACCAAGGTACAGGAACAGGATGAACAGTTTATCCACCTTTATCAAATAACTTAAATCATGAAGGTATATCAGTTGATTTATCAATTTTTTCACTTCATTTAGCAGGTATATCTTCTATTATAGGAGCAATTAATTTTATTACTACTATTTTAAATATATTCCCCATAAATCTTAAACTTGATCAATTAACTCTATTTACCTGATCAATTATAATTACAGCAATTTTACTACTTTTAGCAGTACCTGTACTTGCCGGGGCAATTACAATATTATTAACTGATCGTAATTTAAATACATCTTTTTTTGATCCATCAGGAGGGGGGGATCCAATTTTATACCAACATTTATTT
>RRMFG2736-15|Taxonus
AACTTTATATTTTTTATTTGGATTTTGATCAGGAATAATTGGAATATCATTTAGAATATTAATTCGAATAGAACTAGGAAGTCCTGGAGCAGTAATTGGAAATGATCAAATTTATAATGTAATCGTTACTTCTCATGCTTTTTTAATAATTTTTTTTATAGTAATACCAGTAATAATTGGTGGATTTGGAAATTGATTAATTCCTTTAATATTAGGGGCCCCTGATATAGCATTTCCACGATTAAATAATATAAGATTTTGATTTTTACCCCCATCAATTATTTTATTATTATCAAGAAGAATGGTAAATTCAGGTTCAGGAACTGGTTGAACTGTTTATCCACCTCTCTCAAGAAGAATTTCACACGCTGGACCATCTGTAGATTTAACTATTTTTTCCCTTCATTTAGCAGGAGTTTCATCAATTTTAGGTGCAATAAACTTTATTTCAACAGTAATTAATATAAGAGTTAAAGGAATAGATTTAGAACGAATACCTTTATTTATTTGAGCCGTTTCTTTAACTGCTTTATTATTATTACTATCTTTACCTGTATTAGCTGGAGCTATTACTATATTATTAACAGATCGAAATTTAAATACAACTTTTTTTGATCCTTCAGGAGGAGGTGATCCAATTTTATACCAACATTTATTT
>RRMFI4021-15|Eutettix
AACTTTATATTTCATTTTTGGAATCTGGTCAGGAATGTTAGGAATAATATTAAGTATAATTATTCGTATTGAGTTAGCCCAACCTGGATCATTTATTAATGATGATCAAACTTATAATGTAATTGTTACTTCACATGCTTTTATTATAATCTTCTTCATAGTAATACCAATCATGATTGGTGGATTCGGAAATTGACTATTACCTTTAATAATTGGAGCTCCTGACATAGCATTTCCCCGACTTAATAATATAAGATTTTGACTTTTACCTCCAGCACTTACACTTCTTCTTTCAAGTTCACTTGTTGAAATAGGTGTAGGTACTGGATGAACAGTGTACCCACCATTATCTAGAAATATTGCTCACTCAGGCCCAAGAGTTGACATATCAATTTTTTCTTTACACTTAGCAGGAATCTCATCTATTCTAGGGGCAGTTAATTTCATTACTACAGTAATAAATATACGACCTACAGGAATGTCCATAGAACGAACCCCACTATTTGTATGATCTGTATTAATTACAGCTATCCTTCTATTACTATCTCTACCAGTATTAGCAGGTGCCATCACCATACTACTTACAGACCGTAATATTAATACAACATTTTTTGACCCTGCAGGTGGTGGAGACCCTATTCTTTATCAACACTTATTT
>RRMFE3088-15|Myolepta
AACTTTATATTTTATTTTTGGAGCCTGAGCAGGAATAGTGGGAACATCATTAAGAATACTAATTCGAGCTGAACTAGGTCATCCAGGTGCTTTAATTGGTGACGACCAAATCTATAACGTAATTGTTACAGCCCATGCTTTCGTAATAATTTTCTTTATAGTAATACCTATTATAATTGGAGGATTCGGAAATTGACTTGTTCCTTTAATACTAGGAGCCCCTGATATAGCTTTTCCTCGTATAAATAATATAAGATTTTGACTTCTCCCACCATCTTTAACTCTTCTTCTAATAAGCAGAATAGTAGAAAATGGGGCTGGGACAGGTTGAACAGTTTACCCCCCTCTCTCTTCTAATATCGCTCATGGTGGTGCATCAGTTGATTTAGCTATTTTCTCTCTTCACCTAGCTGGTATATCCTCAATTTTAGGAGCAGTAAATTTTATCACAACTGTAATTAATATACGTTCTACAGGTATTACTTACGACCGTATACCTTTATTTGTTTGATCTGTTGTAATTACAGCCTTACTTCTTCTTCTTTCTCTACCAGTTCTAGCAGGAGCTATTACTATACTTTTAACAGACCGAAATTTAAATACATCATTTTTTGATCCAGCTGGAGGAGGAGACCCAATTCTCTATCAACATTTATTC
>RRSSC1986-15|Dolichopus
AACTTTATATTTTATCTTTGGGGCTTGAGCAGGTATAGTGGGAACATCTCTTAGTATTATTGTTCGAGCAGAATTAGGACACCCAGGCGCTCTAATTGGAGATGATCAAATTTATAATGTAGTAGTTACAGCCCACGCATTCGTTATAATTTTCTTTATAGTAATGCCAATTATAATTGGAGGATTTGGTAACTGATTAGTTCCCCTAATATTAGGAGCACCTGATATAGCTTTCCCCCGAATAAATAATATAAGATTCTGAATGTTACCTCCCTCTCTTACCCTTCTTTTAGCAAGTAGTATAGTAGAAAACGGAGCAGGAACAGGATGAACAGTTTATCCGCCCCTATCCGCAGGAATTGCTCACGGTGGTGCATCTGTAGATTTAGCAATTTTTTCTCTTCATTTAGCAGGTATTTCATCTATTTTAGGGGCAGTAAATTTTATTACAACAGTTATTAATATACGATCAACAGGAATTACATTTGACCGAATACCTCTATTTGTATGATCAGTAGTAATTACTGCCATTTTACTATTACTATCCCTACCAGTATTAGCCGGGGCTATTACAATACTTTTAACAGACCGAAATTTAAATACATCATTCTTCGACCCAGCGGGAGGTGGAGATCCAATTCTTTACCAACACCTATTC
>RRSSC2088-15|Metrioptera
AACATTATATTTCATCTTTGGAGCCTGAGCAGGTATAGTAGGAACTTCACTCAGTCTATTAATTCGAGCAGAACTTGGTCAACCAGGTTATCTAATTGGCGACGATCAAATTTATAATGTTATTGTCACTGCTCACGCATTCGTAATAATTTTCTTTATAGTTATACCTATTATAATTGGAGGATTCGGAAATTGACTTGTCCCTTTGATATTAGGGGCTCCAGATATAGCTTTCCCTCGAATAAATAATATAAGATTTTGATTATTACCCCCCTCATTAACCCTTCTTCTTAGAAGAAGTCTTGTGGAAAGTGGTGCTGGTACAGGATGAACGGTTTACCCTCCTCTTTCTTCAGGTATCGCTCATGCAGGTGCTTCAGTTGATCTGGCTATTTTTTCTCTTCATTTAGCAGGTGTATCATCTATTCTAGGTGCAGTTAATTTTATTACGACAACTATTAATATACGTGCTCCTGGTATATCTTTAGATCAAACTCCATTATTTGTATGGTCTGTAGCTATCACAGCTTTATTACTTTTGCTTTCCCTCCCTGTATTAGCAGGAGCTATTACCATATTATTAACTGATCGAAACTTAAATACATCATTCTTTGACCCAGCTGGAGGGGGTGACCCAATTTTATATCAACATCTGTTT
>RRSSC6587-15|Diplocheila
AACATTATACTTTATTTTTGGTGCATGAGCTGGAATAGTAGGAACTTCATTAAGTATATTAATTCGAGCTGAATTAGGAAATCCTGGATCATTAATTGGAGATGACCAAATTTATAATGTTATTGTTACAGCACATGCATTTGTTATAATTTTTTTTATAGTAATACCAATTATAATTGGGGGATTTGGAAATTGATTAGTTCCATTAATATTAGGTGCACCTGATATAGCTTTTCCTCGAATAAATAATATAAGATTTTGACTTTTACCCCCATCTTTAACCCTTCTTTTGATAAGAAGATTAGTGGAAAGAGGAGCAGGTACCGGATGAACAGTATACCCTCCTTTATCATCTGGTATTGCCCATAGAGGAGCTTCTGTAGATTTAGCTATTTTTAGTTTACATCTAGCAGGGGTATCATCTATTTTAGGTGCTGTAAATTTTATTACTACAATTATTAATATACGATCAGTAGGAATAACATTTGATCGGATACCTTTATTCGTTTGATCAGTAGGAATTACTGCTTTATTATTACTTTTATCTTTACCTGTATTAGCAGGAGCAATTACAATACTTTTAACTGATCGAAATTTAAATACTTCATTTTTCGATCCAGCGGGAGGAGGGGATCCTATTTTATATCAACATTTATTT
>RRSSA2338-15|Platynus
GACTTTGTACTTTATTTTTGGTGCATGAGCAGGAATAGTAGGAACTTCTTTAAGTATATTGATTCGAGCAGAATTAGGAAACCCGGGATCATTAATTGGTGATGATCAAATTTATAATGTAATTGTTACTGCCCATGCATTTATTATAATTTTCTTTATAGTAATACCTATTATAATTGGAGGATTTGGAAATTGATTAGTTCCTTTAATATTGGGAGCTCCTGATATAGCATTTCCTCGAATAAATAATATAAGTTTCTGATTACTTCCTCCTTCTTTAACTTTGCTCTTAATGAGAAGAATAGTTGAAAGAGGAGCAGGGACCGGATGAACAGTTTACCCTCCTTTATCTTCTGGAATTGCTCACGCAGGAGCTTCGGTTGATTTAGCTATTTTTAGATTACATTTAGCTGGAATTTCATCAATTTTAGGGGCAGTAAATTTTATTACAACAATTATTAATATACGATCAGTAGGAATAACTTTTGATCGAATACCATTATTTGTTTGATCCGTAGGAATTACTGCTTTATTGCTTTTATTATCTTTACCTGTTTTAGCTGGAGCTATTACAATATTATTAACAGATCGAAATTTAAATACTTCTTTTTTTGATCCTGCTGGAGGGGGAGATCCTATTTTATACCAACACTTATTT
>RRSSC6606-15|Tetrix
AACATTATACTTCATTTTCGGAGCATGGGCTGGATTAGTAGGTACAGCCTTAAGAATAATTATCCGAATAGAATTAAGAACACCAGGACACCTAATTAATGATGATCAAATTTATAATGTAGTAGTAACGGCTCACGCATTTATTATAATCTTTTTTATAGTAATACCAATTATAATTGGAGGATTTGGTAATTGATTAGTCCCCTTAATAATTGGAGCCCCAGACATAGCATTTCCGCGAATAAATAATATAAGATTTTGACTATTACCACCATCATTAATATTATTAATTTCTAGTAGAATTGTAGATACAGGTGTAGGAACTGGATGAACTGTTTATCCACCCTTAGCAGGACCTATTGCACACAGCGGGGTAGCAGTAGATTTAGCTATTTTTTCTCTTCACCTTGCAGGAGCAAGCTCAATTTTAGGAGCTATTAACTTCATTACCACCACTATTAACATAAAGACCCCAGAAATAAGTATAGACCAACTTCCACTATTCGTGTGATCAGTAATAATTACAGCAATTTTACTTCTATTATCATTACCTGTTTTAGCCGGAGCTATTACTATACTTTTAACTGACCGAAATATTAATACCTCATTCTTTGACCCAGCAGGAGGGGGTGATCCAATTCTCTACCAACACCTATTC
>RRSSA3927-15|Digonogastra
TATATTATATTTTTTATTTGGTATATGAGCTGGAATAGTAGGATTATCAATAAGTTTAATTATTCGTATAGAGTTAGGGATGCCTGGGAGATTACTTGGAAATGATCAAATTTATAATAGAATAGTTACAGCACATGCTTTTGTAATAATTTTTTTTATGGTTATACCAATTATAGTAGGTGGATTTGGAAATTGATTATTACCTTTAATATTAGGGGCGCCTGATATAGCTTTCCCTCGAATAAATAATATAAGATTTTGATTACTTATTCCTTCTTTGATTTTATTATTATTAAGAGGTATTTTAAATGTTGGTGTAGGTACTGGATGAACTGTTTATCCTCCTTTATCTTCATCTTTAGGTCATAGAGGAATTTCAGTTGATTTAGCTATTTTTTCTTTACATTTAGCTGGGGTTTCTTCAATTATAGGAGCAATTAATTTTATTACTACAATTTTAAATATACGTTTATTTTATTTAAAATTAGATCAATTAACTTTATTAGTTTGATCAATTTTTATTACTACAATTTTATTATTATTATCATTACCAGTATTAGCGGGGGGTATTACAATATTATTAACTGATCGTAATTTAAATACAACATTTTTTGATTTTTGTGGAGGAGGTGATCCGGTTTTATTTCAACATTTATTT
>RRSSC6593-15|Quedius
AACTCTTTATTTTATTTTTGGAGCATGAGCAGGAATAGTAGGAACTTCATTAAGTTTACTTATTCGGGCAGAATTAGGAAGCCCTGGATCTTTAATTGGAGATGATCAAATTTATAACGTTATTGTTACAGCTCATGCTTTTATCATAATTTTCTTTATGGTTATACCTACTGTAATTGGTGGATTTGGAAATTGATTAGTACCTTTGATATTAGGAGCTCCTGATATAGCTTTTCCTCGAATAAACAACATAAGATTTTGATTACTCCCCCCATCATTATCTTTGTTGTTAATAAGAAGAATAGTAGAAAGAGGTGCAGGAACTGGATGAACAGTTTACCCTCCTCTATCATCAAATATTGCCCATAGAGGAGCTTCAGTTGATTTAGCAATTTTTAGACTTCATTTAGCTGGAATCTCATCTATTTTAGGTGCCGTAAATTTCATTACAACAATAATCAATATACGATCGATTGGAATAACCTTTGATCGAATACCATTATTTGTTTGATCAGTTGCAATTACTGCTCTTTTATTGCTTCTATCATTACCTGTGTTAGCAGGTGCAATCACTATACTTTTAACTGACCGAAATATTAACACATCATTTTTTGATCCTGCAGGAGGAGGTGATCCAATTTTATACCAACATTTATTT
>RRMPG954-15|Oswaldia
TACTTTATATTTTATTTTTGGAGCTTGATCAGGAATAATTGGTACTTCATTAAGTATTTTAATTCGTACTGAATTAGGCCATCCTGGTTCATTAATTGGAAATGATCAAATCTATAATGTTATTGTAACAGCTCACGCTTTTATTATAATTTTTTTTATAGTAATACCTATTATAATTGGAGGATTTGGAAATTGATTAGTGCCACTAATATTAGGAGCCCCAGATATAGCATTTCCACGAATAAATAATATAAGTTTTTGACTTCTCCCTCCCTCATTAACTCTTCTATTAATAAGTAGTATAGTAGAAAACGGAACTGGTACAGGTTGAACAGTTTACCCACCCCTGTCATCTATCATTGCTCATAGAGGTGCTTCTGTTGATTTAGCAATTTTTTCTTTACATTTAGCGGGTATTTCTTCTATTTTAGGAGCTGTAAATTTTATTACAACTGTAATCAATATACGATCAACAGGAATTACATTTGATCGAATACCTTTATTTGTTTGATCAGTTATAATTACAGCTTTATTACTTCTTTTATCATTACCTGTTTTAGCGGGAGCCATTACTATATTATTAACAGACCGAAATTTAAATACTTCTTTTTTTGACCCTGCAGGAGGAGGAGACCCTATTTTATACCAACATTTATTT
>RRSSC7818-15|Pseudolimnophila
TACTTTATATTTTATTTTTGGAGCCTGAGCTGGCATAGTAGGAACATCCCTTAGTGTTTTAATTCGAGCTGAATTGGGTCATCCAGGAGCTCTAATTGGTGACGATCAAATTTATAATGTAATTGTTACTGCTCATGCTTTTATTATAATTTTTTTTATAGTTATACCAATTATAATTGGAGGATTTGGAAATTGATTAGTTCCTTTAATACTTGGTGCACCAGATATAGCTTTCCCTCGAATAAATAATATAAGTTTTTGAATATTACCCCCATCTCTTACCCTTCTTCTTGCTAGAAGCTTAGTTGAAAATGGAGCTGGAACAGGATGAACAGTTTATCCTCCTTTATCAGCGGGAATTGCCCATGCAGGAGCTTCTGTCGATTTAGCTATTTTTTCATTACATTTAGCGGGTATTTCTTCAATTTTAGGGGCTGTAAATTTTATTACAACTGTAATTAATATACGATCTGCTGGAATTACATTTGATCGAATACCTTTATTTGTCTGATCAGTTGTAATTACAGCCGTATTATTATTATTATCTCTTCCAGTATTAGCTGGGGCAATTACTATACTATTAACTGATCGAAATTTAAATACATCATTCTTTGATCCTGCTGGAGGAGGAGATCCAATTTTATATCAACATTTATTT
>RRMFG2666-15|Erigorgus
AATCTTATATTTCATTTTTGGAATATGATCAGGAATAATTGGATCTTCTATAAGTATAATTATTCGATTGGAATTAGGAAATCCTGGTTATTTAATTAATAATGATCAAATTTATAACTCTATAGTAACTTCACATGCTTTTATTATAATTTTTTTTATAGTAATACCAATTATAATTGGAGGATTTGGCAACTGATTAATCCCTTTAATATTAGGAGCCCCCGATATAGCCTTTCCTCGTATAAATAATATAAGATTTTGACTCCTCCCACCTTCTCTTATATTATTACTTTTTAGAAATATCTCAAATCAAGGTGTTGGAACAGGATGAACAGTTTATCCTCCTTTATCTTTAAATATAAGACATGAAGGATTAGCTGTTGATCAATCAATTTTTTCTTTACATATAGCAGGAATATCTTCAATTATAGGAGCAATTAATTTTATTTCTACTATTATTAATATAAAAAATATAAATTCTTCTTTTGAACAATTAACTCTTTTCACATGATCAATTATTATTACTACAATTCTTTTATTACTAGCAGTCCCAGTTCTTGCCGGAGCAATTACTATAATTTTAACAGACCGGAATTTAAATACATCATTTTTTGATCCTTCAGGAGGAGGAGACCCAATTCTTTACCAACATTTATTT
>RRMFI4181-15|Casinaria
AATTTTATATTTTATTTTTGGAATATGATCAGGAATAATTGGATCATCAATAAGTATTATTATTCGAATAGAATTAAGAAATCCAGGATTTCTTATTAATAATGATCAAATTTATAATTCAATTATTACAACTCATGCCTTTATTATAATTTTTTTTATAGTTATACCAATTATAATTGGTGGATTTGGAAACTGATTAATTCCTTTAATAATAGGAGCCCCTGATATAGCATTTCCCCGAATAAATAATATAAGATTTTGACTTTTAATTCCTTCTATTATATTATTAATATTAAGATCAATTTCAAATCAAGGAACAGGAACAGGATGAACTATATATCCCCCCTTATCTTTAAATTTAAACCATGAAGGAATTTCAATTGATATATCAATTTTTTCTTTACACTTAGCAGGTGTATCTTCAATTATAGGATCAATTAATTTTATTTCAACAATTTTAATTATAAAAAATAATAATAAAAAAATTGAACAATTAACATTATTTACTTGATCAATTATAATTACAACAATTTTACTTTTATTAGCAGTACCTGTACTGGCAGGAGCCATTACTATAATTTTATCAGATCGTAATATTAATACATCATTTTTTGATCCATCAGGAGGGGGTGATCCTATTTTATTTCAACATCTATTT
>RRMFG2651-15|Ctenophora
AACTTTATATTTTATTTTAGGAGCTTGGGCAGGAATAGTAGGAACTTCATTAAGAATTTTAATTCGAGCAGAACTTGGTCATCCGGGAGCTTTAATTGGGGATGACCAAATTTATAATGTTATTGTAACAGCTCATGCATTTGTAATAATTTTCTTTATAGTAATACCTATTATAATTGGGGGATTTGGAAATTGATTAGTTCCATTAATACTTGGGGCTCCTGATATAGCCTTTCCCCGAATAAATAATATAAGTTTTTGGTTATTACCTCCTTCACTTACTCTTTTATTGGCAAGTAGTATAGTAGAAAATGGGGCTGGAACTGGATGAACAGTTTACCCCCCTCTTTCTGCTGGTCTTGCTCACACAGGAGCTTCAGTTGATTTAGCAATTTTTTCTTTACATTTAGCAGGAATTTCATCAATTTTAGGAGCTGTAAATTTTATTACTACAGTTATTAATATACGATCTAGAGGAATTACATTAGATCGTATACCTTTATTTGTTTGATCAGTTGTAATTACTGCTGTTTTATTACTTCTATCCTTACCTGTTTTAGCTGGAGCTATTACTATATTACTAACAGATCGAAACTTAAATACTTCATTTTTTGATCCGGCTGGTGGTGGAGATCCTATTTTATATCAACATCTATTC
>RRGCO075-15|Crioceris
AACTTTATACTTTATTTTCGGTGCATGAGCAGGAACTGTAGGAACCTCGCTCAGAATTTTAATTCGTACAGAATTAGGAAACCCTGGATCTTTAATTGGAAACGATCAAATTTATAACGTGATTGTTACAGCACATGCTTTTGTCATAATTTTTTTTATAGTTATACCTATTATAATTGGTGGATTTGGAAATTGACTAGTGCCTCTAATATTGGGTGCTCCAGATATGGCTTTCCCTCGAATAAACAATATAAGATTTTGACTTTTACCACCGTCACTTTCACTACTTTTAATAAGTAGAATTGTTGAAAATGGAGCTGGGACAGGATGAACTGTCTATCCACCACTATCTGCAAATATCGCTCATAGTGGAGCTTCAGTCGATTTAGCTATTTTCAGACTTCACTTAGCAGGAATTTCATCCATTTTAGGAGCTGTGAATTTTATTACCACAATCATAAATATGCGGCCTGAAGGTATAAGATTAGACCGAACACCTTTATTTGTTTGAGCTGTTATAATTACTGCAATTTTATTACTCCTTAGTTTACCTGTATTAGCTGGAGCAATCACAATACTACTTACTGATCGAAATCTAAATACATCATTTTTTGACCCTGCAAGAGGAGGTGACCCTATCCTCTACCAACATTTATTT
>RRMPE019-15|Macrophya
AACATTATATTTTATTTTTGGATTTTGATCTGGAATATTAGGATTATCATTTAGAATATTAATTCGAACAGAATTAGGAATACCTGGATCAATAATTGGAGATGATCAAATTTATAATGTAATTGTAACATCACATGCATTTTTAATAATTTTTTTTATAGTTATACCTATTATAATTGGAGGTTTTGGAAATTGATTAGTCCCTTTAATATTAGGAGCACCAGATATAGCATTTCCTCGATTAAACAACATAAGATTTTGATTTTTACCACCTTCAATCACTCTTATTCTTTCAAGAAGATTAGTAAATTCTGGTTCAGGAACAGGATGAACTGTTTATCCACCCCTATCTAGAGGAATATCACACGCTGGAGCTTCAGTAGATTTAACAATTTTCTCTTTACATTTAGCAGGAATTTCATCAATCTTAGGAGCAATTAATTTTATTTCAACAGTTATTAACATACGAGTAAAAGGAATAAAATTTGAACGAATACCTCTATTTGTTTGAGCTGTAGTTTTAACAGCTTTATTATTATTACTATCTCTACCAGTATTAGCTGGAGCCATTACTATATTATTAACAGATCGAAATCTAAATACATCATTTTTTGATCCATCTGGAGGTGGAGATCCAATTTTATATCAACATTTATTT
>RRMFE3090-15|Bombylius
AACTCTTTATTTTATTTTTGGAGCCTGAGCAGGCATAGTAGGAACTTCATTAAGAATCCTTGTGCGAGCAGAATTAGGTCACCCAGGGTCATTAATTGGAGATGATCAAATCTATAATGTAATTGTAACAGCTCATGCTTTTATTATAATTTTCTTTATAGTAATACCAATTATAATTGGAGGATTCGGAAATTGACTTGTACCTTTAATATTAGGTGCTCCTGATATAGCTTTCCCCCGAATAAATAATATAAGATTCTGAATATTACCTCCATCCCTTACTCTACTGTTAGCAAGTTCAATAGTTGAAAGTGGAGCAGGAACCGGATGAACTGTATATCCACCATTATCTTCAAGTATCGCCCATGGAGGTGCCTCAGTTGATCTAGCTATTTTCTCACTACACTTAGCAGGAATCTCTTCGATTCTTGGAGCTGTAAACTTTATTACAACAGTAATTAATATACGATCAACAGGAATTACTCTAGACCGAATACCTTTATTTGTTTGATCTGTTGTAATTACAGCCATTCTACTTCTTCTTTCTCTTCCTGTACTAGCCGGAGCAATTACTATACTATTAACAGACCGAAACTTAAATACATCGTTCTTTGATCCTGCTGGTGGGGGAGACCCTATTTTATACCAACACTTATTC
>RRMFI4230-15|Brachicoma
AACTTTATATTTTATCTTCGGAATTTGATCAGGAATAATTGGAACTTCCTTAAGAATCCTAATTCGAACAGAACTAGGACATCCAGGAGCATTAATTGGAGATGATCAAATTTATAATGTAATTGTAACAGCTCATGCTTTTATTATAATTTTCTTTATAATTATACCAATTATAATTGGAGGATTTGGAAATTGATTAGTCCCTTTAATATTAGGAGCTCCAGATATAGCATTCCCCCGAATAAATAATATAAGTTTTTGATTGTTACCACCAGCATTAACTTTATTATTAGTGAGTAGTATAGTAGAAAACGGAGCTGGGACAGGATGAACTGTTTACCCTCCCCTATCCTCTAATATTGCTCATGGAGGAGCTTCTGTTGATTTAGCTATTTTTTCTTTACATTTAGCTGGAATTTCTTCTATTTTAGGAGCTGTTAATTTTATTACAACAGTAATTAATATACGTGCTACAGGAATTTCATTCGACCGTATACCTTTATTTGTTTGATCAGTAGTAATCACAGCTTTATTACTACTTTTATCTCTTCCAGTTTTAGCAGGAGCAATTACAATACTATTAACAGACCGAAATCTTAATACTTCATTTTTTGATCCAGCAGGGGGAGGTGATCCAATTCTTTACCAACATTTATTT
>RRMFE2527-15|Parasetigena
AACTTTATATTTTATTTTCGGAGCATGATCTGGAATAATTGGTACTTCATTAAGTATTTTAATTCGAGCTGAATTAGGACATCCTGGTTCATTAATTGGTGATGATCAAATTTATAATGTAATTGTTACTGCTCATGCATTTATTATAATTTTTTTTATAGTAATACCAATTATAATTGGAGGATTTGGAAATTGATTAGTTCCTTTAATATTAGGAGCCCCAGATATAGCTTTTCCACGAATAAATAATATAAGTTTTTGATTACTTCCCCCTTCATTAACACTTTTATTAGCAAGTAGTATAGTAGAAAACGGAACTGGTACAGGATGAACAGTTTACCCCCCTTTATCCTCAGTAATTGCTCATGGAGGAGCTTCTGTTGATTTAGCAATTTTTTCTCTTCATTTAGCTGGAATTTCTTCAATTTTAGGAGCTGTAAATTTTATTACAACAGTTATTAATATACGATCAATAAATTTTACATTAGATCGAATACCTTTATTTGTTTGATCAGTAATTATTACAGCTTTATTACTTTTATTATCCTTACCAGTATTAGCTGGAGCAATTACTATACTTTTAACAGATCGAAATTTAAATACATCTTTTTTTGATCCAGCTGGTGGAGGAGATCCTATTTTATATCAACATTTATTT
>RRMFG2303-15|Podabrus
AACCTTATATTTTATTTTTGGAGCATGATCAGGATCCCTTGGCTTAGCATTAAGTCTTCTAATTCGAGCAGAATTAGGAACTCCAGGTACTCTTATTGGAAATGACCAAATTTATAATGTTATTGTAACAGCACATGCTTTTATTATAATTTTCTTTATAGTTATACCTATCATAATTGGGGGATTTGGAAATTGATTAGTACCTTTAATATTAGGGGCCCCTGACATGGCATTTCCTCGTATAAATAACATGAGATTTTGATTTTTACCTCCTTCACTTATATTTTTATTAATAAGAAGAATAGTAGAAAGAGGAGCAGGAACAGGATGAACTGTTTATCCTCCTCTGTCAGCTAATATTGCTCATAGAGGACCATCAGTTGATTTAGCTATTTTTAGTCTTCATATAGCAGGAATTTCTTCAATTCTAGGAGCAGTAAATTTTATTTCTACAATTATAAATATAAAGCCCCCTAGAATAAAGTTTGACCAAATACCTTTATTTGTTTGATCTGTAGGGATTACTGCACTTCTTCTTTTATTATCTCTACCAGTTTTAGCTGGAGCTATTACTATACTTCTTTCTGATCGTAATCTAAATACGTCCTTCTTTGACCCAATAGGGGGAGGGGATCCAATTCTTTATCAACATCTATTT
>RRMFI4078-15|Sericomyia
AACATTATATTTTTTATTTGGAACATGAGCTGGTATAGTAGGAACATCTTTAAGAATTTTAATTCGTGCAGAATTAGGTCATCCAGGTGCTTTAATTGGTGATGATCAAATTTATAATGTAATTGTTACTGCACATGCTTTTGTTATAATTTTTTTTATAGTAATACCAATTATAATTGGAGGTTTTGGAAATTGACTAGTCCCTTTAATATTAGGAGCTCCTGATATAGCATTTCCTCGAATAAATAATATAAGTTTTTGATTATTACCTCCTTCATTAACATTATTACTAGTAAGTAGTATAGTAGAAAATGGAGCTGGAACAGGATGAACAGTTTACCCCCCTCTTTCATCTAGAATTGCTCATGGAGGAGCTTCAGTAGATTTAGCTATTTTTTCTTTACATTTAGCTGGTATATCTTCTATTTTAGGGGCAGTAAATTTTATTACAACAGTTATTAATATACGATCTTCTGGAATTTCTTATGATCGAATACCTTTATTTGTATGATCAGTTGTTATTACTGCTTTATTACTTCTTTTATCTTTACCTGTATTAGCAGGAGCAATTACTATACTTTTAACAGATCGTAATTTAAATACATCATTTTTTGATCCTGCAGGAGGAGGAGATCCTATTTTATATCAACATTTATTT
>RRSSA270-15|Cladius
AACATTATATTTTATTTTTGGATTTTGATCAGGAATACTAGGAATATCATTTAGAATATTAATCCGAACAGAATTAGGAATACCAGGATCTTTAATTGGAAATGATCAAATTTATAATGTAATTGTAACATCTCACGCATTTCTAATAATTTTTTTTATAGTTATACCAATTATAATCGGAGGATTTGGAAACTGATTAGTACCCCTAATATTAGGAGCTCCTGATATAGCATTCCCACGATTAAATAATATAAGATTTTGATTTCTACCCCCATCAATAATCCTATTATTATCAAGAAGTATAGTAAATTCAGGATCAGGAACAGGATGAACAGTTTATCCTCCTTTATCAAGAAGAATTTCACATGCAGGAGCATCTGTAGATTTAACTATTTTTTCATTACATTTAGCTGGAATTTCATCAATTCTTGGAGCTATTAATTTCATCTCAACAATAATTAATATACGAGTAAAAGGAATAAATTTTGAACGAATACCTTTATTTGTGTGAGCAGTATCACTAACAGCCTTATTACTTCTTCTATCTCTACCAGTTTTAGCAGGAGCAATTACTATACTTCTCACAGATCGAAATTTAAATACATCATTTTTTGATCCTTCAGGAGGAGGAGATCCAATTTTATATCAACACTTATTT
>RRSSC7193-15|Nephrotoma
TACATTATATTTTATTTTTGGGGCTTGAGCCGGAATAATTGGAACTTCATTAAGAATTTTAATTCGGGCCGAATTAGGACACCCTGGGGCATTAATTGGGGATGATCAAATTTATAATGTTATTGTAACTGCCCATGCATTTATTATAATTTTTTTTATAGTTATACCTATTATAATTGGAGGTTTTGGAAATTGATTAGTTCCACTTATACTAGGAGCCCCTGATATAGCATTTCCACGAATAAATAATATAAGTTTTTGAATACTTCCCCCTTCTTTAACATTATTATTAGCCAGTAGTATGGTTGAAAATGGTGCTGGAACAGGTTGAACAGTTTATCCCCCACTATCTGCTGGAATTGCCCATACTGGAGCTTCTGTAGATCTTGCTATTTTTTCTCTTCATTTAGCAGGAATTTCTTCTATTTTAGGAGCTGTAAATTTTATTACTACAACAATTAATATACGATCAAGAGGAATTACCCTAGATCGAATACCTTTATTTGTTTGATCTGTCGTTATTACTGCAATCTTGCTACTACTTTCTTTACCAGTTTTAGCTGGAGCTATTACAATATTATTAACTGATCGAAACTTAAATACCTCATTCTTTGATCCTGCTGGAGGAGGAGATCCAATTTTATACCAACACTTATTT
>RRMFE2528-15|Panzeria
TACTTTATATTTTATCTTAGGTGCTTGATCTGGAATAATTGGTACTTCATTAAGTATTTTAATTCGAGCTGAATTAGGACATCCTGGAGCATTAATTGGAGATGATCAAATTTATAATGTAATTGTAACAGCTCATGCTTTTATTATAATTTTTTTTATAGTTATACCAATTATAATTGGTGGATTTGGAAACTGATTAGTCCCATTAATATTAGGAGCACCAGATATAGCTTTTCCACGAATAAATAATATAAGTTTCTGATTATTACCTCCTGCATTAACTTTATTATTAGTGAGTAGTATAGTAGAAAATGGTTCTGGTACAGGATGAACAGTTTATCCTCCTTTATCTTCTAATATTGCTCATGGAGGAGCTTCTGTAGATTTAGCTATTTTTTCTCTTCATTTAGCTGGAATTTCTTCAATTTTAGGAGCTGTAAATTTTATTACTACAGTAATTAATATACGATCTGTTGGTATTACTTTAGATCGAATACCATTATTTGTTTGATCAGTAGTAATTACTGCATTACTTCTTTTATTAAGTTTACCAGTTTTAGCAGGAGCAATTACTATATTATTAACAGATCGAAATCTTAATACTTCATTTTTTGACCCCGCAGGTGGAGGAGATCCTATTTTATATCAACATTTATTT
>RRSSC4776-15|Neocoelidia
AATTCTTTATTTTATATTTGGTATTTGGTCAGGAATAATTGGAATAATAATAAGAATTATTATTCGAATTGAACTTGGTCAACCAGGATCACTAATTAATAATGATCAATTATATAATGTTATTGTAACGTCACATGCTTTTATTATAATTTTCTTTATAGTTATACCAATTATAATTGGAGGATTTGGTAATTGATTATTACCATTAATAATTGGGGCTCCAGATATAGCATTCCCTCGATTAAATAATATAAGATTCTGAATACTACCACCATCTTTAACGTTATTATTGTCAAGATCATTAATTGAAATAGGTGTAGGAACAGGTTGAACTGTCTACCCTCCATTATCTTCTAATATTGCACATTCAGGTCCTAGAGTAGATATATCTATTTTTTCACTTCATTTAGCTGGAGTATCATCAATTTTAGGTGCAGTAAATTTTATTACAACAGTTATTAATATACGATCAGTAGGGATGTCTCTTGACCGGACACCTTTATTCGTATGATCAGTGCTAATTACAGCAATTCTTTTACTTTTATCACTTCCAGTTTTAGCCGGGGCAATTACTATACTATTAACAGATCGAAATATTAATACTTCATTTTTTGATCCATCTGGGGGAGGTGATCCTATTTTATATCAACACTTATTT
>RRMFA204-15|Calliphora
TACTTTATACTTTATTTTTGGAGCTTGATCAGGAATAATTGGAACTTCACTAAGAATTCTAATTCGAGCTGAATTAGGACACCCTGGAGCATTAATTGGAGATGACCAAATTTATAACGTAATTGTTACAGCTCATGCTTTTATTATAATTTTTTTTATAGTAATACCAATTATAATTGGAGGATTTGGTAATTGATTAGTTCCTCTAATACTAGGAGCCCCAGATATAGCTTTCCCTCGAATAAATAATATAAGTTTCTGACTTTTACCTCCTGCATTAACTTTATTGTTAGTAAGTAGTATAGTAGAAAACGGAGCTGGAACAGGATGAACTGTTTATCCTCCTTTATCTTCTAATATCGCACATGGAGGAGCTTCAGTAGATTTAGCTATTTTTTCTCTACATTTAGCAGGAATTTCCTCAATTTTAGGGGCTGTAAATTTTATTACTACAGTCATTAATATACGATCAACAGGAATTACTTTCGACCGAATACCATTATTTGTTTGATCAGTAGTAATTACAGCTTTATTACTTTTATTATCTTTACCAGTACTAGCAGGTGCTATTACTATATTATTAACAGATCGAAATCTTAATACTTCATTTTTTGACCCTGCAGGAGGAGGAGATCCAATTTTATACCAACATTTATTT
>RRMFD055-15|Tachinomyia
AACTTTATACTTCATTTTTGGAGCATGATCTGGAATAATTGGTACTTCATTAAGTATTTTAATTCGAACTGAATTAGGACATCCAGGTTCATTAATTGGTGATGATCAAATTTATAATGTAATTGTTACAGCACATGCATTTATTATAATTTTTTTTATAGTAATACCTATTATAATTGGAGGATTTGGAAATTGATTAGTTCCTTTAATATTAGGAGCTCCAGATATAGCATTTCCACGAATAAACAATATAAGTTTTTGACTACTTCCTCCTTCATTAATACTTTTATTAGCAAATAGTATAGTAGAAAATGGAGCTGGGACAGGATGAACAGTTTACCCACCTTTATCTTCAGTGATTGCTCATGGAGGAGCTTCTGTAGATTTAGCAATTTTTTCTCTTCATTTAGCTGGAATTTCCTCAATTTTAGGAGCTGTAAATTTTATTACAACTGTTATTAATATACGATCAATAAATTTTACATTAGATCGAATACCTTTATTTGTTTGATCAGTAGTAATTACAGCTTTATTACTTTTATTATCTCTACCAGTATTAGCCGGAGCAATTACTATACTTTTAACAGATCGAAATTTAAATACATCTTTTTTTGATCCTGCTGGTGGAGGAGACCCAATTTTATATCAACATTTATTT
>RRSSC7841-15|Rhipidia
TACTTTATATTTTATTTTTGGTGCTTGAGCTGGAATAATTGGTACTTCTTTAAGAATTCTTATTCGAGCTGAATTAGGGCATCCAGGAGCTTTAATTGGCGACGATCAAATTTATAATGTAATTGTAACTGCTCATGCATTTATTATAATTTTTTTTATAGTTATACCAATTATAATTGGAGGATTTGGTAACTGATTAGTCCCTTTAATATTAGGAGCCCCAGATATAGCTTTCCCACGAATAAATAATATAAGATTTTGAATATTACCCCCTTCATTAACTTTATTATTAGCTAGAAGAATAGTTGATAATGGGGCTGGAACTGGTTGAACAGTATACCCCCCTCTATCTTCTGGAATTGCTCATAGAGGAGCTTCTGTAGATTTAGCTATTTTTTCCTTACATTTAGCAGGAATTTCATCAATTTTAGGAGCTGTAAATTTTATTACAACAGTTATTAATATACGAACAACAGGAATCTCTTTCGACCGAATACCTTTATTTGTCTGATCAGTTGTAATTACTGCTGTTTTATTACTTTTATCTTTACCAGTATTAGCCGGGGCTATTACCATATTATTAACAGATCGAAATTTAAATACTTCCTTCTTTGATCCTGCTGGGGGAGGAGACCCAATTTTATACCAACATTTATTT
>RRGCO706-15|Coleophora
AACATTATACTTTATTTTTGGAATTTGAGCTGGAATATTAGGAACTTCTTTAAGTTTATTAATTCGAGCTGAATTAGGAAATCCTGGATCATTAATTGGTGATGATCAAATTTATAATACTATTGTAACTGCACATGCTTTTATTATAATTTTTTTTATAGTTATACCTATTATAATTGGAGGTTTTGGAAATTGATTAGTACCTTTAATATTAGGAGCTCCTGATATAGCTTTCCCCCGAATAAATAATATAAGATTTTGACTTCTCCCCCCATCATTAACTCTCCTAATTTCAAGAAGAATTGTAGAAAATGGTAGAGGTACTGGTTGAACAGTTTACCCCCCTTTATCATCTAATATTGCTCATAGAGGAAGATCAGTTGATTTATCTATTTTTTCACTTCATCTAGCTGGTATTTCTTCTATTTTAGGAGCAATTAATTTTATTACTACTATTATTAACATACGATTAAATAATATATCATTTGATCAATTATCATTATTTATTTGAGCTGTTGGTATTACAGCTATTCTTCTTCTTCTTTCCCTTCCTGTATTAGCTGGAGCTATTACAATATTATTAACTGATCGTAATATTAATACTTCTTTTTTTGATCCTGCTGGTGGAGGAGATCCAATTTTATACCAACATTTATTT
>RRMFB1218-15|Epalpus
AACATTATATTTCATTTTTGGTGCCTGAGCAGGAATAATCGGAACATCTTTAAGAATTTTAGTTCGAGCAGAATTAGGTCATCCTGGTGCACTAATTGGAGATGATCAAATTTATAATGTAATCGTCACAGCCCATGCATTTGTAATAATTTTTTTCATAGTCATACCAATTATAATTGGAGGATTTGGAAATTGATTAGTACCACTAATATTAGGAGCTCCTGATATAGCTTTTCCTCGAATAAATAATATAAGTTTTTGATTATTACCTCCTGCATTAACTTTACTACTCGTAAGTAGTATAGTAGAAAATGGAGCTGGAACAGGATGAACTGTTTATCCTCCTTTATCATCTAATATTGCTCACGGAGGTGCTTCTGTTGATTTAGCAATTTTTTCATTACATTTAGCTGGTATTTCTTCTATTTTAGGAGCTGTTAATTTTATTACAACAGTTATTAATATACGATCAATAGGAATTACTTTTGATCGAATACCTTTATTCGTATGATCAGTAGTTATTACAGCATTATTATTACTTTTATCTTTACCAGTATTAGCTGGAGCTATTACTATATTATTAACAGATCGAAATCTAAATACCTCATTTTTTGATCCAGCAGGAGGAGGAGATCCTATTTTATATCAACATTTATTT
>RRMFA257-15|Nomada
AATATTATATATTATTTTTGCTTTATGATCAGGAATAATTGGAACTTCAATAAGATTCATTATTCGTATAGAATTAAGAAATCCTGGAGAATGAATTATAAATGATCAAATTTATAATTCTTTAGTTACAGCTCATGCCTTTTTAATAATTTTTTTTATAGTTATACCTTTTATAATTGGGGGGTTTGGTAATTGATTAGTTCCTTTAATATTAGGATGTCCTGATATAGCTTTCCCTCGAATAAATAATATTAGATTTTGATTATTGCCCCCATCATTAATTTTATTATTATTAAGAAATTTATTCAATATTACCCCAGGAACAGGATGAACAGTTTATCCTCCATTATCTTCATCAATATTTCATAGATCTCCATCAGTTGATTTAGCAATTTTTTCTCTTCATATATCTGGAATTTCTTCAATTATAGGAGCAATAAATTTTATAGTTACAATTATATTAATAAAAAATATTTCAATAAATTATGACCAAATTAATTTATTTTCATGATCAATTTTTATTACAGCTCTTTTATTATTATTATCTTTACCCGTATTGGCAGGAGCAATTACTATATTATTATTTGATCGAAATTTTAATACTTCATTCTTTGATCCAATAGGAGGAGGAGACCCAATCCTATATCAACATTTATTT
>RRMFC2055-15|Nomada
AATATTATATATTATTTTTGCTTTATGATCAGGAATAATTGGAACTTCTATAAGATTTATTATTCGTATAGAATTAAGTAATCCTGGTGAATGAATTATAAATGATCAAATTTATAATTCTTTAGTTACAGCTCATGCTTTTTTAATAATTTTTTTTATAGTAATACCTTTTATAATTGGAGGATTTGGTAATTGATTAGTTCCTTTGATATTAGGATGTCCTGATATAGCTTTTCCTCGTATAAATAATATTAGATTTTGATTATTACCTCCATCTTTAATTTTATTATTATTAAGAAATTTATTTAATATTACTCCAGGAACAGGATGAACAGTTTATCCTCCATTATCTTCATCAATATTTCATAGATCTCCTTCAGTTGATTTAGCAATTTTTTCTCTTCATATATCTGGTATTTCTTCAATTATAGGAGCTATAAATTTTATAGTTACAATTATATTAATAAAGAATATTTCAATAAATTATGATCAAATTAATTTATTTTCATGATCAATTTTTATTACAGCAATTTTATTATTATTATCATTACCTGTTTTAGCTGGTGCTATTACTATATTATTATTTGATCGAAATTTTAATACTTCATTTTTTGATCCTATAGGAGGAGGAGATCCAATTTTATATCAACATTTATTT
>RRMFG2616-15|Exorista
AACTTTATATTTTATTTTCGGAGCATGATCCGGAATAATTGGAACTTCATTAAGAATTTTAATTCGAACTGAATTAGGACATCCTGGTTCATTAATTGGTGATGATCAAATTTATAATGTAATTGTTACAGCTCATGCATTTATTATAATTTTTTTTATAGTAATACCAATTATAATTGGAGGATTTGGAAATTGACTAGTTCCATTAATATTAGGAGCTCCAGATATAGCTTTTCCACGAATGAATAATATAAGTTTTTGACTTCTTCCTCCCTCTTTAACACTTTTGTTAGCCAGTAGTATAGTTGAAAACGGAGCTGGAACAGGATGAACAGTTTATCCACCTTTATCATCAGTAATTGCACATGGTGGAGCTTCTGTTGATTTAGCAATTTTTTCTCTTCACTTAGCAGGAATTTCCTCAATTTTAGGAGCAATTAATTTTATTACAACAGTTATTAATATACGATCAATAAATTTTACACTAGATCGAATACCTTTATTTGTATGGTCAGTAGTTATTACAGCTTTATTATTATTATTATCTTTACCTGTACTAGCAGGTGCAATTACTATATTATTAACAGATCGAAATTTAAATACATCTTTTTTTGACCCTGCTGGTGGAGGAGACCCTATTTTATACCAACATTTATTT
>RRSSA2263-15|Cymatodera
GACTCTATATTTTATTTTTGGTGCATGAGCTGGAATAGTAGGAACTTCATTAAGTCTACTAATTCGGTCAGAACTAGGTACACCTGGAACATTAATTGGTAATGACCAAATTTATAATGTTATTGTTACTGCTCATGCTTTTATCATAATTTTCTTTATAGTTATACCAATTATAATTGGGGGATTTGGAAATTGATTAGTACCCTTAATATTAGGAGCACCCGATATAGCATTTCCACGAATAAATAATATAAGATTTTGACTTTTACCCCCGTCTCTATCTTTACTTTTAATAAGAAGGATAGTAGAAAGAGGAGCAGGAACAGGGTGGACTGTTTATCCCCCTTTATCTTCAAATATTGCCCATGGGGGTTCTTCTGTTGATTTGGCAATTTTTAGTCTTCACTTAGCCGGAATTTCATCTATTCTTGGGGCTGTAAATTTTATTACCACAGTAATTAATATACGACCTGAAGGAATAACCCTTGACCGAATACCCCTATTTGTTTGAAGAGTTGCAATTACTGCACTTCTATTACTTCTTTCTCTCCCTGTGTTAGCTGGTGCAATTACTATACTTTTAACTGATCGAAATTTAAATACATCATTTTTTGACCCAGCGGGTGGAGGAGATCCAATTCTTTACCAACATTTATTT
>RRSSC4130-15|Acropteroxys
AACCCTTTATTTTATTTTTGGAGCTTGGGCAGGAATAATAGGAACTTCCTTAAGTTTATTGATTCGTGCAGAATTAGGTAACCCTGGATCGTTAATTGGGGATGACCAAATTTACAATGTAATTGTCACAGCTCATGCCTTCGTAATAATTTTCTTCATAGTTATACCTATTTTAATTGGGGGTTTTGGAAATTGACTTGTTCCTCTTATATTAGGAGCCCCTGATATAGCTTTCCCCCGAATAAACAACATAAGATTTTGACTCCTTCCCCCTTCCCTATCCCTCTTAGTAATAAGAAGAATTGTAGAAACAGGAGCAGGAACAGGGTGAACTGTTTACCCACCCCTTTCATCAAATATTGCCCATAGAGGAGCTTCTGTTGATTTAGCTATTTTTAGACTACATTTAGCTGGAATTTCTTCTATTTTAGGTGCAGCTAATTTTATTACAACTGTTATTAATATACGCCCTAGAGGAATGGTCTTAGACCGAATACCCCTATTTGTCTGGGCCGTAGTTATTACAGCAGTTCTTCTTCTTCTTTCATTACCTGTCCTTGCAGGAGCAATTACAATGTTATTAACAGATCGAAACCTAAATACATCATTTTTCGATCCTGCAGGTGGTGGTGACCCTATTCTTTACCAACATTTATTT
>RRSSA3967-15|Cardiophorus
AACCTTATATTTCCTTTTTGGAGCTTGATCAGGTATACTAGGAACTTCCCTGAGTCTTCTAATTCGTGCAGAACTTGGAAGACCGGGATCCCTAATTGGGAATGACCAAATTTACAACGTAATTGTTACTGCCCACGCATTCATTATAATTTTTTTTATAGTTATGCCTATTATAATTGGGGGATTTGGAAACTGGCTAATTCCCTTAATGCTTGGAGCCCCTGACATAGCTTTCCCGCGTATAAACAACATAAGATTTTGATTTTTACCTCCCTCTTTAAGCCTACTTCTCATAAGAAGAATTGTAGAGAATGGAGCAGGAACAGGATGAACAGTCTACCCTCCTCTCTCAGCAAATATTGCTCATAGAGGTTCATCAGTAGACTTAGCAATTTTCAGTTTACACCTAGCAGGAATTTCATCAATTCTGGGGGCAGTAAATTTTATCTCTACAGTTATTAATATACGATCAACAGGAATAACTTTTGAACGAATACCTTTGTTCATTTGAGCAGTAGTAATCACTGCCCTCTTACTACTATTATCATTACCAGTTCTTGCCGGAGCAATCACTATACTCCTTACTGATCGTAACCTAAACACCTCATTTTTTGACCCGGCAGGAGGAGGAGACCCTATCCTATACCAACATCTATTC
>RRGCO547-15|Neodactria
AACTTTATATTTTATTTTTGGTATTTGAGCTGGAACAGTTGGCACATCTCTAAGTCTATTAATTCGAGCTGAATTAGGAAATCCAGGATCTTTAATTGGTGATGATCAAATTTATAATACTATTGTAACAGCCCATGCTTTTATTATAATTTTTTTTATAGTAATACCTATTATAATTGGTGGATTTGGTAATTGATTAATTCCTTTAATACTAGGAGCTCCAGATATAGCATTCCCACGAATAAATAATATAAGATTTTGATTATTACCTCCTTCTTTAACCCTTTTAATTTCTAGAAGAATTGTAGAAAATGGAGCAGGAACTGGATGAACTGTGTACCCCCCACTTTCATCTAATATTGCTCACAGTGGGAGATCCGTTGATTTAGCTATTTTTTCTTTACATTTAGCTGGTATTTCTTCAATTTTAGGAGCTATTAATTTTATTACAACAATTATTAATATACGAATTAATGGATTATCATTTGATCAAATACCTTTATTTGTTTGATCTGTAGGAATTACAGCTTTACTTTTACTTTTATCACTCCCTGTTTTAGCTGGAGCAATTACTATACTTTTAACAGATCGAAATTTAAATACTTCTTTTTTTGATCCTGCTGGTGGAGGTGACCCTATCTTATACCAACATTTATTT
>RRMFD017-15|Chrysops
AACACTTTATTTTATTTTTGGGGCTTGAGCTGGAATAATTGGAACATCACTAAGTATTTTAATTCGTGCTGAACTAGGTCACCCAGGAGCTTTAATTGGTGATGATCAAATTTATAATGTAATCGTTACTGCTCATGCATTCGTTATAATTTTCTTTATAGTTATACCTATTATAATTGGGGGATTTGGAAACTGACTTGTACCATTAATATTAGGAGCACCTGATATAGCATTCCCTCGAATAAATAATATAAGTTTTTGATTACTACCCCCTTCATTAACCCTTTTATTAGTTAGAAGTATAGTTGAAAACGGGGCTGGAACTGGTTGAACTGTTTACCCTCCACTATCTGCAGCTATTGCACATGGAGGAGGTTCCGTTGATTTAGCAATTTTCTCTTTACATTTAGCTGGAATTTCTTCAATTTTAGGAGCTGTAAATTTTATTACAACAGTAATTAATATACGATCAACAGGAATTACATTTGATCGAATACCATTATTTGTTTGAGCTGTAGTTATTACAGCAATTCTTCTTTTATTATCTTTACCTGTTTTAGCTGGAGCTATTACTATATTATTAACAGACCGAAATTTAAATACATCATTCTTTGACCCAGCAGGAGGAGGTGACCCAATTTTATACCAACATTTATTT
>RRMFI4183-15|Campodorus
TATTTTATACTTTATTTTAGGTATATGATCAGGAATAATTGGTTCTTCATTGAGTATTATTATTCGTATAGAATTAGGGAATCCTGGTTATTTAATTAATAATGATCAAATTTATAACTCAATTATTACTATACATGCTTTCATTATAATTTTTTTTATAGTAATACCAATTATAATCGGAGGATTTGGAAATTGATTAATTCCCCTTATAATAGGAGCACCAGATATATCATTTCCACGAATAAATAATATAAGATTTTGATTACTACCACCATCTTTAATATTATTAATTAGAAGTAGTATTACAAATCAAGGAGTAGGGACCGGATGAACTATTTATCCACCATTATCATTAAATTTAAATCATGAAGGAATATCATTAGATATATCTATTTTTTCCTTACATTTAGCAGGAATATCTTCAATTATAGGAGCAATTAATTTTATTACAACTATTATAAATATAAAAATTAAAAAATTATTAATAACTCAATTATCTTTATTTACATGATCAATTAAAATTACTGCAATCTTATTACTTTTAGCAGTACCAGTATTAGCAGGAGCTATTACTATATTATTAACAGATCGAAATCTTAATACCTCATTTTTTGATCCATCAGGGGGAGGTGACCCCATTCTTTATCAACATCTATTT
>RRMFG2688-15|Nomada
AATATTATATATTATTTTTGCTTTATGATCAGGAATAATTGGAACTTCTATGAGATTTATTATTCGTATAGAATTAAGTAATCCTGGTGAATGAATTATAAATGATCAAATTTATAATTCTTTAGTAACAGCTCATGCTTTTTTAATAATTTTTTTTATAGTAATACCTTTTATAATTGGGGGATTTGGTAATTGATTAGTTCCTTTAATATTAGGATGTCCTGATATAGCTTTCCCTCGTATAAACAATATTAGATTTTGATTATTACCCCCATCTTTAATTTTATTATTATTAAGAAATTTATTTAATATTACTCCAGGAACAGGATGAACAGTTTATCCTCCATTATCTTCATCAATATTTCATAGATCTCCTTCAGTTGATTTAGCAATTTTTTCTCTTCATATATCTGGTATTTCTTCTATTATAGGAGCTATAAATTTTATAGTTACAATTATATTAATAAAAAATATTTCAATAAATTATGATCAAATTAATTTATTTTCATGATCAATTTTTATTACAGCAATTTTGTTATTATTATCATTACCTGTTTTAGCTGGTGCTATTACTATATTATTATTTGATCGAAATTTTAATACTTCATTTTTTGATCCTATAGGAGGAGGAGATCCAATTTTATATCAACATTTATTT
>RRSSC2094-15|Agrypon
AATTTTATATTTTATTTTTGGAATATGAGCAGGTATAATTGGATCATCAATAAGAATAATTATTCGATTAGAATTAGGTAACCCTGGTTACTTTATTAATAATGACCAAATTTATAATTCTATAGTTACTTCCCATGCTTTTATTATAATTTTCTTTATAGTTATACCTATTATAATTGGAGGATTTGGTAATTGATTAATCCCCCTAATACTTGGGGCCCCTGATATAGCATTCCCACGAATAAATAATATAAGATTTTGACTTTTACCCCCATCCTTAACTTTATTAATTCTTAGTAATTTAATAAATCAAGGAGTTGGAACAGGCTGAACAGTTTACCCCCCCCTTTCCTTAAATATAAGTCATGAAGGAATAGCAGTTGATCATTCAATTTTTTCATTACATATAGCTGGAATATCCTCCATTATAGGGGCTATTAATTTTATTTCTACTATTATTAATATAAAAAATTTAAATTCTTCATTTGAACAATTAACTTTATTCACTTGATCAATTAAAATTACCACTATTTTATTATTACTTGCTGTACCTGTACTCGCTGGAGCAATTACAATAATTTTAACAGATCGAAATTTAAATACTTCATTTTTTGATCCCGCTGGAGGGGGAGACCCTATTTTATATCAACACCTATTT
>RRGCO081-15|Adelphocoris
CACTTTATATTTCATCTTAGGAATATGAGCAGGAATATTAGGAACATCATTAAGATGAATTATTCGAATCGAATTAGGAATACCAGGATCATTCATTGGGGATGATCAAACATATAATGTAGTAGTCACCGCACATGCATTTATCATAATCTTTTTTATAGTAATACCAATCATAATTGGAGGATTTGGAAATTGACTAGTACCTTTAATAATTGGAGCCCCTGATATAGCATTCCCACGAATAAATAACATAAGATTCTGATTATTACCCCCCTCAATTACATTATTAATTATAAGAAGAATTGTAGAAAAAGGTGCAGGTACTGGATGAACAGTATATCCACCATTATCAGCAAACATCGCACATAATGGAGCATCAGTAGATTTAGCAATCTTCTCACTCCATTTAGCAGGAGTATCATCAATTCTAGGAGCAGTAAATTTTATCTCAACCATTTTTAATATACGACCAGTAGGAATAACTGCTGAACGAATTCCATTATTCGTATGATCAGTAGGAATTACTGCTTTACTTCTATTATTATCATTACCTGTATTAGCAGGGGCAATCACAATATTATTAACTGACCGAAACTTCAATACATCTTTCTTCGACCCAGCAGGAGGAGGAGATCCAATTTTATATCAACATCTATTT
>RRGCO234-15|Dyspteris
AACATTATACTTTATTTTTGGAATTTGAGCCGGAATAGTAGGGACTTCATTAAGAATGCTAATCCGAGCAGAACTAGGAAATCCTGGATCATTAATCGGAGATGACCAAATTTACAACACAATTGTAACAGCGCATGCTTTTATTATAATTTTTTTTATAGTAATGCCAATTATAATTGGAGGATTTGGGAACTGATTAGTCCCCCTTATATTGGGAGCCCCTGATATGGCATTCCCACGAATAAATAATATAAGATTTTGATTATTACCCCCATCAATTACATTATTAATTAGAAGAAGAGTAGTTGAAAATGGAGCAGGAACTGGATGAACAGTTTACCCCCCACTATCATCCAATATTGCCCACAGAGGAAGCTCTGTGGATCTAGCAATTTTTTCCTTACATTTAGCTGGAATTTCATCAATTTTAGGGGCTATTAATTTCATTACAACAATTATTAACATACGACTAAATAACATATTTTTTGATCAATTACCCCTATTTGTATGAGCAGTTGGAATTACTGCATTTTTACTACTTTTATCCTTACCAGTATTAGCTGGGGCCATTACAATATTATTAACAGATCGAAATTTAAATACATCCTTTTTTGATCCAGCAGGAGGAGGAGACCCAATCCTATATCAACATTTATTT
>RRMFE2517-15|Draeculacephala
AACATTATACTTTATTTTTGGAATCTGATCAGGAATAGTAGGAATAATATTAAGAATAATTATTCGAATTGAACTAGCTCAACCAGGACCATTTTTAACAAATGATCAATTATATAATGTAATTGTAACATCACATGCATTTATTATAATTTTTTTCATAGTAATACCAATTATAATTGGGGGATTTGGTAACTGATTATTGCCCTTAATAATTGGAGCACCAGATATAGCATTTCCGCGAATAAATAATATAAGATTCTGACTTTTACCACCTTCACTAACACTCCTATTAGTTAGATCTATGGTAGAAATAGGAGCGGGAACTGGTTGAACAGTATACCCACCATTATCATCTAATGCAGCACATTCAGGGCCTAGAGTTGACCTAGCAATTTTCTCACTACATTTAGCTGGTATTTCATCAATCTTAGGAGCAGTTAATTTTATTACAACACTTATTAATATACGAAGTATTGGTATAAATTTAGATCGAACACCATTATTTGCATGATCAGTTATAATTACTGCAATTCTATTATTATTATCTTTACCAGTATTAGCTGGGGCAATTACCATATTATTAACAGACCGTAATTTAAATACATCTTTCTTTGACCCAGCTGGGGGTGGAGACCCTATCTTATATCAACATTTATTT
>RRGCO486-15|Feltia
AACATTATATTTTATTTTTGGAATTTGAGCTGGAATAGTAGGAACCTCATTAAGATTATTAATTCGAGCTGAATTAGGAAATCCTGGATCATTAATTGGAGATGATCAAATTTATAATACAATTGTAACAGCCCATGCTTTTATTATAATTTTTTTTATAGTTATACCTATTATAATTGGAGGATTTGGTAATTGATTAGTACCTTTAATATTAGGAGCTCCAGATATAGCATTTCCTCGAATAAATAATATAAGTTTTTGACTTCTTCCCCCATCTTTAACTTTATTAATTTCAAGAAGAATTGTAGAAAATGGAGCAGGAACAGGATGAACAGTGTACCCCCCACTTTCTTCTAATATTGCTCATGGAGGTAGATCTGTAGATCTTGCTATTTTTTCCCTTCATTTAGCTGGAATTTCATCCATTTTAGGAGCTATTAATTTTATTACTACAATTATTAATATACGACTAAATAGCTTATCTTTTGATCAAATACCTTTATTTGTTTGAGCTGTAGGAATTACTGCATTTTTATTATTATTATCCCTTCCAGTTTTAGCAGGTGCTATTACAATACTTTTAACAGATCGAAATTTAAATACATCCTTTTTTGATCCAGCAGGAGGAGGAGATCCTATTCTATATCAACATTTATTT
>RRMPE009-15|Ophion
AATTCTATACTTTATTTTTGGTATATGATCAGGCATAATAGGATCTTCATTAAGATTATTAATTCGAATAGAATTAGGTAATCCAGGTTATTTAATTAATAATGATCAACTATATAATTCTATTATTACATCGCATGCCTTTATTATAATTTTTTTCATGGTAATACCTATTATAATTGGCGGATTTGGAAATTGAATAATCCCATTAATACTTGGGGCCCCAGATATAGCCTTCCCCCGAATAAATAATATAAGATTTTGACTTTTACCTCCTTCTATTAATTTATTAATTTTAAGAAATATAACTAATCAAGGAGTAGGAACAGGATGAACAGTTTATCCACCTTTATCACTAAACTTAAATCATGAAGGAATAGCTTTAGATATAGCAATTTTCTCTTTACATATTGCAGGAATATCATCAATTATAGGAGCAATTAACTTTATTTCCACAATTATAAATATAAAGAACTTAAATATATTTTTTGAACAAATTACACTATTTTCATGATCAATATTAATTACAACAATTTTATTATTATTAGCAGTACCAGTATTAGCCGGAGCTATTACTATATTATTAACAGATCGCAATTTAAATACAACTTTTTTTGATCCATCTGGAGGTGGTGACCCAATTTTATATCAACATCTATTT
>RRMFC2013-15|Platycheirus
AACATTATATTTTTTATTTGGAACTTGAGCTGGGATAGTAGGAACTTCTTTAAGAATTTTAATTCGTGCAGAACTTGGTCATCCAGGAGCTTTAATTGGAGATGATCAAATTTATAATGTAATTGTTACAGCTCATGCTTTTGTTATAATTTTTTTTATAGTAATACCAATTATAATTGGAGGATTTGGAAATTGATTAGTTCCCCTAATACTAGGAGCTCCAGATATAGCATTTCCTCGAATAAATAATATAAGTTTTTGACTATTACCTCCTTCTTTAACTTTATTACTAATAAGTAGTATAGTTGAAAATGGGGCTGGAACAGGATGAACAGTTTATCCTCCTCTTTCTTCTAGAATTGCTCATAGAGGAGCTTCTGTTGATTTAGCAATTTTTTCTCTTCATTTAGCAGGTATATCATCTATTTTAGGAGCAGTAAATTTTATTACCACTGTAATTAATATACGATCTAATGGAATTTCATATGATCGAATGCCATTGTTTGTTTGATCAGTTGTTATTACAGCATTATTATTACTTTTATCATTACCAGTTTTAGCAGGAGCTATTACTATACTATTAACAGATCGAAATTTAAATACTTCATTTTTTGATCCTGCCGGAGGAGGAGACCCTATTTTATATCAACATTTATTT
>RRGCO094-15|Plutella
AACGTTGTATTTTTTATTTGGAATCTGAGCCGGTATATTAGGAACATCTTTAAGATTATTAATTCGTGCTGAATTAGGAAATCCTGGTTCATTAATTGGAGATGACCAAATTTATAACACAATTGTAACTGCCCATGCTTTTATTATAATTTTTTTTATAGTTATACCAATTGTTATTGGGGGATTTGGTAATTGATTAATTCCTTTAATGTTAGGAGCCCCTGATATAGCTTTCCCTCGAATAAATAACATAAGATTCTGATTACTACCCCCTTCATTAACTCTTTTAATTTCAAGAAGAATTGTTGAAAATGGAGCAGGAACTGGATGAACAGTTTACCCCCCACTTTCATCTAATATTGCCCATAGAGGAAGATCAGTCGATTTAGCTATTTTTTCCCTTCATCTAGCTGGTATCTCTTCAATCTTAGGAGCAATTAATTTTATCACTACTATTATCAATATAAAAAGAAATGGTATATCATTTGATCGAATACCTTTATTTGTTTGAGCTGTAGGAATTACAGCTGTATTATTACTTTTATCTTTACCAGTATTAGCAGGTGCAATTACTATATTATTAACAGATCGAAATTTAAATACTTCTTTTTTTGACCCTGCAGGAGGGGGAGATCCCATTTTATACCAACATTTATTT
>RRMFD562-15|Platydracus
AACCTTATATTTCATTTTCGGTGCATGATCAGGAATAGTAGGAACTTCCCTCAGTCTACTAATTCGAGCCGAACTTGGAAACCCCGGAACCTTGATTGGCGATGATCAAATTTACAATGTAATCGTCACAGCTCATGCATTTGTTATAATTTTCTTCATAGTAATACCCATTGTAATTGGGGGATTTGGAAATTGATTAGTTCCGTTGATACTTGGAGCACCTGACATAGCTTTCCCTCGGATAAATAACATAAGATTTTGGTTATTGCCTCCTTCTCTTACCCTCCTTTTAATGAGAAGAATAGCTGAAAGAGGGGCTGGAACTGGATGAACTGTTTATCCACCTCTTTCAGCTAATGTAGCCCACAGAGGAGCTTCTGTTGATTTAGCCATTTTCAGACTTCATCTTGCTGGAATTTCCTCTATTCTAGGAGCAGTAAATTTTATTACCACAGTAATTAATATGCGATCTACAGGAATAACTTTTGATCGAATACCCTTATTTGTTTGATCAGTAGCAATTACTGCACTCTTACTACTTTTATCCTTACCAGTTCTAGCTGGTGCTATTACTATACTTTTAACTGATCGAAATTTAAATACATCATTTTTTGACCCTGCAGGAGGGGGAGATCCAATTCTTTATCAACACTTATTT
>RRSSC1990-15|Solva
AACTCTTTATTTTATATTTGGGGCTTGAGCTGGAATAGTGGGAACTTCTTTAAGAATTCTAATTCGAGCCGAATTAGGGCATCCAGGAGCCTTAATTGGGGATGACCAAATTTATAATGTTATTGTAACAGCTCATGCTTTTGTTATAATTTTTTTTATAGTTATACCTATTATAATTGGAGGATTTGGTAATTGATTGGTCCCCTTAATATTAGGAGCCCCTGATATAGCATTTCCTCGAATAAATAATATAAGTTTTTGAATACTTCCCCCATCATTAACCCTTTTATTAGCAAGCAGTATAGTAGAAAATGGGGCAGGGACAGGATGAACAGTTTACCCTCCACTATCTGCAGCAATTGCTCATGGAGGAGCTTCTGTTGACTTAGCTATCTTTTCCCTTCATCTTGCAGGAATTTCTTCTATTCTAGGAGCAGTAAATTTTATTACAACTGTAATTAATATACGATCAACTGGAATTTCATTTGATCGAATACCTCTATTTGTGTGATCAGTTGTTATTACAGCAATCTTATTATTATTATCCTTGCCTGTATTAGCTGGGGCTATTACAATATTATTAACAGATCGAAATTTAAATACTTCTTTTTTTGACCCAGCAGGAGGAGGAGACCCAATTTTATACCAACATTTATTT
>RRGCO100-15|Plectrocnemia
AACTATATATTTTATTTTTGGAATTTGATCAAGAATTTTAGGATCTACTTTAAGATTTATTATTCGAATTGAATTAAGAACTTCAGGTTCATTAATAACAAATGATCAGATTTATAATTCAATTGTTACATTACATGCTTTTATTATAATTTTTTTCATAATTATACCATTAATAATTGGAGGATTTGGAAATTGATTAGTTCCTTTAATATTATCAGCTCCTGATATAGCATTTCCTCGAATAAATAATATAAGATTTTGATTACTACCTCCTTCTATTTTTTTCCTAATTTCTGCAGTCTTTATAGATAATAGAGTAGGAACAGGTTGAACTGTTTACCCTCCTTTATCAAATAATTTATTTCATTCAGGAAAGTCAGTTGATATTTCAATTTTTTCTTTACATTTGGCAGGAATTTCTTCCATTTTAGGAGCTATTAATTTTATTTCTACAATTATAAATATGAAAATAAATTATATTCCAATAAATTTAGTTCCTTTATTTGTTTGATCAATTAAAATTACAGCAATTTTATTACTCTTATCATTACCTGTTTTAGCAGGAGCTATTACTATACTTTTAACTGATCGAAATTTAAATACTTCATTTTTTGATCCTTCAGGTGGAGGAGACCCAATTTTATATCAACATTTATTT
>RRMFC2061-15|Sapyga
TATATTATATTTTATTTTTGCAATATGAGCTGGGATAATTGGAAGATCTATAAGTATAATTATTCGTACAGAATTAGGAACTCCTAATTCATTTATTAATAATGACCAAATTTACAATTCTTTAGTTACAACCCATGCATTTATCATAATTTTTTTTATAGTTATACCCTTTATAATTGGTGGATTTGGAAATTGATTAGTACCCCTTATATTAGGAGCCCCTGATATAGCGTTTCCGCGAATAAATAATATAAGATTTTGATTATTACCCCCCTCAATTTCTATAATATTAATTAGAAATTTAATTTATGATGGAATCGGAACAGGCTGAACAATTTACCCCCCCCTATCTTCAAACTTATTTCATAATGGACCTACTGTTGATCTTACAATTTTCTCCCTTCATATTGCAGGGATCTCCTCTATTATAGGAGCTATTAATTTTATTTCTACAATTATTAATATATTTAATTCTAATATAAAATTTGAACAATTAACTTTATTTTCTTGATCAACAATTCTTACAGCTATTTTATTATTATTATCTTTACCCGTTCTTGCCGGAGCAATTACTATATTACTTTCAGATCGAAATTTAAATACCTCCTTTTTTGACCCAATGGGAGGAGGAGATCCAATTCTTTATCAACACCTATTC
>RRSSC7832-15|Epiphragma
TACTTTATATTTTATTTTTGGGGCATGAGCAGGAATAGTTGGGACTTCTCTTAGATTACTAATTCGAGCCGAACTAGGACATCCTGGGGCTTTAATTGGAGATGATCAAATTTATAATGTTATTGTTACAGCTCATGCTTTTGTAATAATTTTTTTTATAGTAATACCCATTATAATTGGGGGATTTGGAAATTGACTTGTGCCTTTAATACTAGGAGCCCCAGATATAGCCTTCCCTCGAATAAATAATATAAGATTTTGATTATTACCCCCTTCATTAACTTTACTACTAGCAAGTAGTATAGTTGAAGCCGGGGCAGGAACTGGATGAACTGTTTACCCTCCTTTATCTGCTAATATTGCTCATGCTGGGGCATCAGTTGATTTAGCTATTTTTTCTCTTCATTTAGCAGGAATTTCATCAATTTTAGGAGCAGCAAATTTTATTACAACAGTAATTAATATACGATCCCCAGGAATTACATTTGACCGAATACCTTTATTTGTTTGATCAGTAGTAATTACCGCTATTTTATTACTTTTATCATTACCTGTTTTAGCTGGGGCTATTACTATATTATTAACAGACCGAAATTTAAACACATCATTTTTTGACCCTGCTGGAGGAGGAGACCCAGTATTATACCAACATTTATTT
>RRSSA3962-15|Oxyporus
AACTCTTTATTTCATTTTCGGGGCTTGAGCTGGAATAGTAGGGACTTCTTTAAGATTACTAATTCGAGCAGAATTAGGAAATCCTGGAAGATTAATTGGTGATGACCAAATCTATAATGTAATTGTCACTGCTCATGCTTTTATTATAATTTTCTTTATGGTTATACCTGTAGTTATTGGAGGTTTCGGAAATTGATTGGTTCCTTTAATACTAGGAGCCCCTGATATAGCCTTCCCTCGAATAAACAATATGAGATTTTGACTACTTCCCCCTTCTTTAACACTTCTTTTAATAAGAAGAATAGTAGAAAGAGGAGCTGGGACAGGATGAACTGTTTATCCTCCCCTATCATCTAATATTGCTCATGGTGGAGCTTCAGTAGATTTAGCAATTTTTAGATTACACCTAGCAGGAATTTCTTCAATTCTTGGAGCTGTAAATTTCATTTCTACTATTAACAATATACGAGCTCCAGGAATGATCCCAGAGCGAATACCTTTATTTGTATGAGCTGTAGCCCTTACAGCTTTACTTTTACTACTATCTCTCCCAGTATTAGCAGGAGCTATTACAATACTTTTAACAGACCGAAATTTAAATACATCCTTTTTTGATCCAGCTGGAGGAGGAGATCCTATTCTATACCAACATTTATTT
>RRSSA2292-15|Ampedus
AACTCTGTACTTTATCTTTGGCGCATGGGCAGGTATACTAGGAACATCCCTAAGCCTATTAATCCGCGCCGAATTAGGAAACCCTGGATCTCTAATCGGTAATGATCAAATTTACAACGTCATTGTTACTGCACACGCATTCATCATAATTTTCTTCATAGTTATACCAATCATAATCGGAGGATTTGGAAATTGATTAGTACCATTAATGCTAGGAGCCCCAGACATAGCTTTCCCTCGAATGAATAACATAAGATTTTGACTCCTACCACCCTCATTAAGACTTCTTCTGATAAGAAGAATCGTAGAAAATGGAGCAGGAACAGGATGAACTGTTTACCCCCCACTTTCATCCAACATTGCCCATAGAGGTTCCTCAGTAGACCTGGCTATTTTTAGTCTACATTTAGCCGGTATCTCATCAATTCTAGGAGCAGTAAACTTCATCTCAACAGTAATCAATATACGATCAACAGGGATTACGTTCGACCGAATACCCCTATTCGTCTGAGCAGTAGCAATCACTGCCCTTCTTCTACTCTTATCACTACCAGTTCTTGCAGGAGCAATTACAATACTTTTAACAGATCGAAATCTAAACACCTCTTTCTTTGACCCAGCAGGAGGAGGTGACCCTATCCTTTACCAACACCTATTC
>RRSSC1975-15|Odontomyia
AACTTTATATTTTATTTTTGGAGCTTGAGCAGGAATAGTAGGAACTTCTCTTAGTATATTAATTCGAGCAGAATTAGGACACCCGGGTTCATTAATTGGAGATGATCAAATTTATAATGTTATTGTAACTGCTCATGCATTTGTAATAATTTTTTTTATAGTTATACCTATTATAATTGGAGGATTCGGAAATTGATTAGTTCCATTAATATTAGGAGCGCCAGATATAGCTTTTCCTCGAATAAATAATATAAGATTCTGAATATTACCTCCATCCCTTACATTACTATTAACTTCTTCAATAGTAGACGCAGGGGCTGGTACTGGATGAACAGTATACCCTCCTTTAGCAGCTGGAATTGCTCATAGAGGAGCATCAGTAGATTTAGCAATTTTTTCTTTACATTTAGCAGGTATTTCATCTATTTTAGGAGCTGTAAATTTTATTACTACAGTAATTAATATACGATCAACAGGAATTACTTTTGATCGAATACCTTTATTTGTTTGATCTGTAGTAATTACAGCTGTATTATTATTATTATCTTTACCAGTATTAGCAGGGGCTATTACAATATTATTAACTGACCGAAATTTAAATACTTCATTTTTTGACCCTGCTGGAGGAGGTGATCCAATTTTATATCAACATTTATTC
>RRSSC7820-15|Tricyphona
AACATTATATTTTATTTTTGGAGCTTGAGCCGGAATAGTTGGAACTTCTCTAAGTATACTAATTCGAGCTGAATTAGGTCATCCTGGTGCCTTAATTGGTGATGATCAAATTTATAATGTTATTGTAACAGCTCATGCTTTTGTTATAATTTTTTTTATAGTAATACCTATTATAATTGGAGGATTTGGAAATTGATTAGTTCCTTTAATATTAGGAGCCCCAGATATAGCCTTTCCTCGAATAAATAATATAAGATTTTGACTACTGCCCCCTTCTTTAACATTATTACTAGCTAGAAGTCTGGTAGAAAACGGAGCTGGGACTGGGTGAACTGTTTATCCTCCTTTATCGGCTGGAATTGCACATGCGGGAGCATCAGTTGATTTAGCTATTTTTTCTTTACACTTAGCCGGAATTTCATCAATTTTAGGAGCAGTAAATTTTATTACTACAGTAATTAATATACGATCTTCTGGAATTACATTTGACCGAATACCCCTATTTGTATGAGCAGTTGTAATTACTGCGGTTCTTCTTTTATTATCATTACCTGTATTAGCAGGAGCTATTACAATACTTTTAACCGATCGAAATTTAAACACATCTTTTTTTGATCCTGCGGGAGGGGGAGACCCTATTTTATATCAACATTTATTC
>RRMFD032-15|Dasysyrphus
AACATTATATTTCTTATTTGGAACTTGAGCCGGAATAGTAGGAACCTCTTTAAGTGTATTAATTCGTGCAGAACTTGGTCATCCTGGTGCTTTAATTGGAGATGATCAAATTTATAATGTTATTGTTACTGCTCATGCTTTTGTAATAATTTTTTTTATAGTAATACCAATTATAATTGGAGGATTTGGAAATTGATTAGTTCCTTTAATATTAGGAGCACCTGATATAGCCTTTCCTCGAATAAATAATATAAGTTTTTGATTATTACCTCCTTCTTTAACACTTTTATTAGTAAGAAGAATAGTTGAAAATGGAGCTGGGACAGGTTGAACAGTTTATCCACCTTTATCTGCAAGAATTGCTCATGGTGGAGCTTCTGTAGATTTAGCCATTTTTTCTTTACATTTAGCTGGTATATCTTCAATTTTAGGAGCTGTTAATTTTATTACAACTGTAATTAATATACGATCTAGTGGAATCTCATATGATCGTATACCCTTATTTGTTTGATCAGTAGTTATTACAGCTTTATTACTTCTTTTATCATTACCTGTATTAGCAGGAGCTATCACAATACTTTTAACTGATCGAAATTTAAATACTTCATTTTTTGATCCTGCTGGAGGAGGTGATCCAATTTTATACCAACATTTATTT
>RRSSA3940-15|Tiphiidae
AATACTATATTTTATTTTTGCTATGTGATCAGGAATGTTAGGGACTTCATTAAGAATATTAATTCGTCTTGAATTGGGAACCCCTAGCCAGATAATTAAAGATGACCAAATTTATAATTCTATTGTCACAGCCCATGCATTTATTATAATTTTCTTTATAGTTATACCATTCATAATTGGAGGATTTGGAAATTGATTAATCCCTCTAATAATTGGAGCCCCCGACATAGCTTACCCCCGAATAAACAACATAAGATTTTGGTTGCTCCCCCCCTCAATTTCTTTACTTTTATCAAGAAATTTTATTTCAAGTGGAGTTGGGACTGGCTGAACAGTCTACCCTCCCTTATCCTCAAACTTGATCCATAACAGCCCCGCCGTTGACTTCTCAATTTTTTCCCTTCATCTAGCTGGTATATCGTCAATTATAGGGGCAATTAATTTTTTATCAACCATTATAAATATAAATAATTCTAATATAAAACTTGACCAACTATCTCTATTAACCTGATCCATTTTTATTACCGCAATTTTACTCCTTCTTTCACTCCCGGTATTAGCAGGAGCTATCACTATACTTTTAGCTGACCGAAACTTAAATACATCATTTTTTGACCCCGCAGGAGGGGGGGACCCAATTTTATACCAACATCTATTT
>RRSSC6514-15|Geocoridae
TACATTATACTTTTTATTTGGTATATGATCTGGAATAATTGGTTCCTCCATAAGATGAATTATCCGAGTAGAATTAGGACAACCAGGATCCTTTATTGGAGATGACCAAATCTATAATGTTATCGTAACTGCCCATGCATTCATCATAATTTTTTTCATGGTTATACCAATTATAATTGGAGGTTTTGGCAATTGATTAGTACCTTTAATAATTGGGGCACCAGATATAGCCTTCCCTCGAATAAATAATATATCATTTTGACTTTTACCACCTTCACTAACATTACTTTTATCAAGAAGAATAGTAGAAATAGGAGCAGGAACTGGATGAACAGTTTATCCTCCTTTATCAAACAGATTATTCCACAGAGGAGCATCAGTAGATATAGCAATCTTCTCATTACACTTAGCGGGTATTTCATCAATCCTCGGAGCTATTAACTTTATTTCAACAATTATAAATATACGAGCAGAAGGGATAACCCCTGAACAAATACCCTTATTTGTATGATCCGTCGGAATTACAGCCTTACTACTATTATTATCTTTACCAGTGCTAGCTGGAGCTATCACTATATTATTAACTGATCGGAACATCAATACATCATTCTTTGACCCAACAGGAGGAGGGGACCCCATCCTATATCAACATCTATTT
>RRMFI4231-15|Panorpa
AACCTTATATTTTATTTTTGGGGCTTGATCTGGTATAGTAGGAACATCCCTGAGACTATTAATTCGAGCTGAATTAGGTCAACCAGGTGCTTTAATTGGTGACGATCAAATTTTTAATGTTATTGTAACAGCTCATGCTTTTGTCATAATTTTCTTTATAGTTATGCCAATTTTAATTGGAGGATTTGGAAATTGATTAGTACCCCTAATATTAGGGGCTCCTGATATAGCTTTTCCTCGAATAAATAATATGAGATTCTGACTTTTACCTCCTTCTTTAACTTTATTACTTACTAGTTCTTTAGTTGAAAACGGAGCTGGGACAGGTTGAACTGTCTACCCCCCTCTATCATCAACTATTGCTCATGCTGGTGCTTCAGTAGATTTAGCTATTTTTTCACTTCATTTAGCCGGAATCTCCTCTATTTTAGGGGCTGTAAATTTTATTACTACAGTAATTAACATACGATCAACTGGAATAACTCTTGATCGAATACCTTTATTTGTATGATCAGTTGCTATTACAGCTCTTTTATTACTTTTATCTTTACCTGTTTTAGCAGGAGCAATTACAATACTTCTTACAGATCGAAATCTTAATACTTCATTCTTTGACCCTGCTGGGGGAGGAGACCCTATTTTATACCAACATTTATTT
>RRSSC1828-15|Chloropidae
AACTTTATATTTTATATTTGGATCTTGATCTGGAATAGTAGGAACATCTCTAAGAATTTTAATTCGATCAGAATTAGGTCATCCTGGAGCTTTAATTGGCGATGATCAAATTTATAATGTAATTGTAACAGCTCATGCCTTTGTAATAATTTTTTTTATAGTAATGCCTATTATAATTGGAGGATTTGGTAACTGATTAGTTCCATTAATATTAGGAGCTCCAGATATAGCATTTCCACGAATAAATAATATAAGTTTTTGATTATTACCCCCATCATTGACCCTATTAATAGCAAGAATAATAGTTGAAAACGGATCTGGTACAGGATGAACGATTTACCCACCTTTATCTTCAGCTATTGCACATGGCGGATCTTCTGTAGATCTTACAATTTTCTCATTACATTTAGCTGGTGTATCATCAATTTTAGGATCTGTAAACTTTATTACAACTGTAATTAATATACGATCAGTAGGCATTACATTTGACCGAATGCCACTATTTGTATGATCAGTTATAATTACTACTATTTTATTATTATTATCTCTACCAGTTTTGGCCGGAGCTATTACTATATTATTAACAGATCGAAATTTAAATACATCTTTTTTTGATCCTGCAGGAGGGGGTGACCCAATTTTATATCAACATTTATTC
>RRSSC6174-15|Eumenes
AATATTATATTTTATTTTTGGATTATGAAGAGGAATAATTGGATCCTCATTAAGAATAATTATTCGATTAGAATTAGGTATACCAGGAAAATTAATTGGTAATGATCAAATTTATAATACTATTGTTACCTCTCACGCTTTTATTATAATTTTTTTTATAGTAATACCATTCATAATTGGAGGATTTGGAAATTGATTAGTTCCTCTAATAATTTCAGCACCTGATATAGCATTTCCTCGAATAAATAATATAAGTTTTTGATTATTACCCCCATCTTTATTTTTACTATTATTAAGAAATTTTATTGGTAATGGTGTTGGAACAGGTTGAACTCTATATCCACCCCTATCTTCTATTACAGGTCATAATTCTCCTTCTGTAGATATTGGAATTTTTTCTTTACATATTGCAGGAATTTCATCTATTATAGGAGCATTAAATTTTATTGTCACTATTTTAAATATACACACAAAATTATTAAATTTAAATTTTCTACCATTATTTTCTTGATCAGTTTTAATTACTGCTTTTTTATTATTACTATCTTTACCAGTACTAGCAGGAGCTATTACTATATTATTAACTGATCGAAATTTTAATACTTCATTCTTTGATCCTTCAGGAGGAGGGGATCCAATTTTATATCAACATTTATTT
>RRMFG2623-15|Blaesoxipha
AACTTTATACTTCATTTTCGGGGCCTGATCAGGAATAATTGGAACTTCCCTAAGAATCTTAGTTCGAGCCGAATTAGGTCACCCGGGGGCATTAATCGGAGATGACCAAATTTATAACGTAATTGTGACAGCCCACGCCTTTATTATAATTTTTTTTATAGTAATACCAATTATAATTGGGGGATTTGGAAATTGACTAGTGCCTATTATACTAGGAGCACCTGATATGGCTTTCCCCCGAATAAATAATATAAGTTTCTGATTGCTTCCCCCAGCCTTAACACTACTCCTAATAAGTAGTATAGTAGAAAATGGAGCTGGGACAGGTTGAACAGTTTACCCACCCTTATCATCTAATATCGCCCATGGAGGGGCATCAGTAGACCTAGCGATTTTTTCTTTACATTTAGCCGGAATTTCTTCTATTTTAGGGGCCGTAAATTTTATTACAACAGTTATTAATATACGGTCAACAGGTATTACATTTGACCGAATACCCCTATTTGTTTGATCTGTAGTAATTACTGCTTTACTACTTCTTCTTTCTTTACCTGTTCTTGCAGGAGCAATTACTATACTATTAACTGACCGAAATATTAACACTTCATTCTTTGACCCAGCTGGTGGAGGAGATCCAATTTTATACCAACATTTATTT
>RRMFB1229-15|Gonia
AACATTATATTTTATTTTTGGAGCTTGATCAAGAATAATTGGAACTTCTTTAAGTATATTAATTCGAGTAGAATTAGGTCACCCTGGTTCTTTAATTGGAAATGATCAAATTTATAATGTAATTGTAACTGCTCATGCTTTTATTATAATTTTTTTTATAGTTATACCAATTATAATTGGTGGATTTGGAAATTGATTAGTTCCTTTAATATTAGGAGCTCCAGATATAGCTTTTCCTCGTATAAATAATATAAGTTTTTGACTCCTTCCTCCTGCTTTAATACTTTTATTAACAAGCAGTATAGTAGAAAGTGGAGCTGGAACAGGTTGAACAGTTTACCCCCCTCTATCTTCTATTATTGCTCATGGAGGAGCTTCTGTTGATTTAGCTATTTTTTCATTACATTTAGCTGGGATTTCTTCTATTTTAGGAGCTGTAAATTTTATTACAACTGTAATTAATATACGTTCTACAGGTATTACATTTGATCGAATACCTTTATTTGTATGATCAGTTGCTATTACAGCTTTATTACTTCTTTTATCTTTACCAGTTTTAGCAGGAGCTATTACAATATTATTAACAGATCGAAACTTAAATACTTCATTTTTTGATCCTGCTGGAGGAGGAGACCCAATTTTATATCAACATTTATTT
>RRSSA4301-15|Allognosta
AACTTTATATTTTATTTTTGGTGCTTGAGCAGGAATAGTTGGAACTTCTTTAAGAATTTTAATTCGCGCTGAATTAGGTCATCCAGGAGCATTAATTGGAAATGATCAAATTTATAATGTTATTGTAACAGCTCATGCTTTTATTATAATTTTTTTTATAGTTATACCTATCATAATTGGAGGATTTGGAAATTGATTAGTCCCGTTGATATTAGGGGCCCCCGACATAGCTTTTCCACGAATAAATAATATAAGTTTTTGAATACTTCCCCCCTCTTTAACTCTTTTACTAGCTTCTTCTATAGTAGAAGCTGGAGCAGGGACTGGTTGAACAGTTTATCCCCCTTTGTCAGCTAGAATTGCGCATGGAGGAGCATCAGTAGATTTAGCAATTTTTTCATTACATTTAGCCGGAATTTCATCTATTTTAGGGGCTGTAAATTTTATTACTACTGTTATTAATATACGATCAACAGGAATTACTTTTGATCGAATACCCCTTTTTGTATGATCAGTTGTTATTACTGCTATTTTATTATTACTTTCTTTACCTGTTTTAGCCGGAGCTATTACAATATTATTAACAGATCGAAATTTAAACACTTCTTTCTTTGACCCTGCTGGAGGGGGAGATCCTATTCTTTATCAACATCTTTTC
>RRMFI4068-15|Compsilura
AACTTTATATTTTATTTTTGGAGCATGATCAGGAATAATTGGTACTTCCTTAAGAATTTTGATTCGTACTGAATTAGGTCATTCTGGTTCTTTAATTGGAAATGATCAAATTTATAATGTAATTGTTACAGCTCATGCTTTTGTAATAATTTTTTTTATAGTAATACCTATTATAATTGGAGGATTTGGAAATTGATTAGTTCCATTAATATTAGGAGCTCCAGATATAGCTTTTCCACGAATAAATAATATAAGTTTTTGATTACTTCCTCCTGCTTTAATTCTTTTATCTTCGAGAGGAATAATAGATAATGGAGCTGGTACTGGTTGAACTGTTTACCCTCCTTTATCTTCTCTTATTTCTCATGATGGATCTTCTGTAGATTTAGCAATTTTTTCTCTTCATTTAGCAGGAATTTCTTCTATTTTAGGTGCAGTAAATTTTATTACTACAGTAATTAATATACGATCAACAGGAATTACATTTGATCGTATACCTTTATTTGTTTGATCTGTTGTAATTACAGCTTTATTATTATTATTATCTTTACCAGTTTTAGCAGGAGCAATTACTATATTATTAACAGATCGAAATTTAAATACTTCTTTTTTTGATCCTGCTGGAGGAGGAGATCCTATTTTATACCAACATTTATTT
>RRMFE3104-15|Cryptomeigenia
AACTTTATATTTTATTTTTGGAGCTTGATCAGGAATAATTGGAACTTCATTAAGAATTTTAATTCGTACTGAATTAGGACATCCTGGATCATTAATTGGAAATGATCAAATTTATAATGTTATTGTTACAGCTCATGCTTTTATTATAATTTTTTTTATAGTAATACCAATTATAATTGGAGGATTTGGTAATTGATTAGTTCCATTAATATTAGGAGCTCCAGATATAGCATTCCCACGAATAAATAATATAAGTTTTTGAATACTTCCTCCTGCTTTAACACTTTTGTTAGTGAGCAGAATAGTAGAAAATGGAGCTGGGACAGGTTGAACAGTTTACCCTCCTTTATCTTCTAATATTGCTCATGGTGGAGCTTCTGTAGATTTAGCAATTTTTTCTTTACATTTAGCTGGAATTTCTTCTATTTTAGGTGCTGTAAATTTTATTACAACTGTAATTAATATACGATCAACAGGAATTACATTTGATCGTATACCTTTATTTGTTTGATCAGTTACAATTACAGCTTTATTACTTCTTTTATCTTTACCAGTTTTAGCGGGAGCTATTACAATATTATTAACAGATCGAAATTTAAATTCATCATTTTTTGATCCAGCTGGAGGAGGTGATCCAATTCTATACCAACATTTATTT
