# Supplementary material for: Validation of COI metabarcoding primers for terrestrial arthropods
Source: PeerJ. 2019 Oct 7;7:e7745. doi: 10.7717/peerj.7745 (PMC6786254; doi:10.7717/peerj.7745)
Supplement: Supplemental Information 1 [file peerj-07-7745-s020.zip › Scripts_1_v2/_Please_READ_ME.txt]

Scripts S1: These scripts contain the pipelines used for data processing as well as scripts
used to generate the figures. Please contact Vasco Elbrecht (luckylion07@googlemail.com)
should you have any questions. Thank you.

File overview:
°°°°°°°°°°°°°°
JAMP_21_primer_sets: 
	Metabarcoding pipeline for the first sequencing run testing 21 different 
	primer sets.
JAMP_Gradient:
	Metabarcoding pipeline for the first sequencing run running 4 primer sets
	at 9 different temperatures.
Ref_374_nogap_edited_v1.fasta:
	Reference sequences processed reads where mapped against with the JAMP pipeline.
PhiX.fasta
	PhiX reference genome to estimate spike in (NC_001422.1).
R_scripts:
	This folder contains all R scripts to generate figures included in the manuscript
	as well as supporting figures.


Details R_scripts folder:
°°°°°°°°°°°°°°°°°°°°°°°°°
Fig SXX dendrograms
	Scripts to generate the dendrograms for the mock sample metabardocing data.
Fig SXX gradient concentrations
	Scripts for plotting amplicon concentrations of the gradient PCRs.
Fig SXXX SXXX SXX gradient differences
	Scripts for visualizing the metabardocing gradient data.
Heat maps (Fig SXX)
	Scripts to generate heatmaps.
sequencing depth
	Scripts to plot sequencing depth of mock sample raw data.
PCA
	Scripts for principal component analysis.
sequ loss (filtering)
	Amount of sequences removed in bioinformatic processing.
subsampling malaise trap
	rarefraction, plotting taxa recovery at different sequencing depth and
	plotting rarefaction curves.
subsampling mock community
	same as above, but for the mock community.
unspecific amplification
	Histograms of sequence length before filtering.
annealing temp
	Plot distribution of annealing temperatures with all primers. Use table XX as input.
primer map
	Overview of where primers are binding.
taxonomic groups
	Scripts to plot distribution of reads at Order level.
fusion primers
	Scripts for developing & evaluating fusion primers.
