# Supplementary material for: Validation of COI metabarcoding primers for terrestrial arthropods
Source: PeerJ. 2019 Oct 7;7:e7745. doi: 10.7717/peerj.7745 (PMC6786254; doi:10.7717/peerj.7745)
Supplement: Supplemental Information 1 [file peerj-07-7745-s020.zip › Scripts_1_v2/JAMP_21_malaise/malaise_ref_v1.R]

# 181103 ref arth ontario


setwd("~/Documents/UNI_und_VORLESUNGEN/14 Guelph/1 Primer Validation/1 JAMP malaise")


data <- read.csv("BOLD_arthropoda_ontario.txt", sep="\t", stringsAsFactors=F)

A <- nchar(data$nucleotides)

#degap
data$nucleotides <- gsub("-", "", data$nucleotides)

# remove terminal Ns
data$nucleotides <- sub("N*(.*[ACGTUWSMKRYBDHV])N*", "\\1", data$nucleotides)

B <- nchar(data$nucleotides)

#table(A-B)
#table(A)
#length(A)
#table(B)
#head(data[A==0,])

# keep only sequences of 658 bp


data2 <- data[B>=658-10&B<=658+10,]

table(nchar(data2$nucleotides))

nrow(data)
nrow(data2)


length(unique(data$bin_uri))
length(unique(data2$bin_uri))


#remaining bins after filtering: 27970 of 32921

head(data2)

# write ref DB

cat(paste(paste(">", data2$processid, "__", data2$bin_uri, "\n", sep=""), data2$nucleotides, "\n", sep=""), file="Ontraio_edited_ref_v2.fasta", sep="")

nrow(data2)
