# Supplementary material for: Validation of COI metabarcoding primers for terrestrial arthropods
Source: PeerJ. 2019 Oct 7;7:e7745. doi: 10.7717/peerj.7745 (PMC6786254; doi:10.7717/peerj.7745)
Supplement: Supplemental Information 1 [file peerj-07-7745-s020.zip › Scripts_1_v2/JAMP_21_malaise/merge_BINs.R]

# 181224 - E_Map2ref_min2_99

setwd("~/Documents/University/2018 Guelph/2018 Primer testing/1 JAMP malaise/TOM_RUN")

data <- read.csv("E_Map2ref_min2_99/3_Raw_hit_table.csv", stringsAsFactors=F)


# add taxonomy
# match process IDs 

BOLDdata <- read.csv("../BOLD_arthropoda_ontario.txt", sep="\t", stringsAsFactors=F)

processID <- sub("(.*)__.*", "\\1", data$ID)
data2 <- data.frame(data, processID, stringsAsFactors=F)

data3 <- merge(data2, BOLDdata, by.x="processID", by.y="processid", sort=F)

#cbind(names(data3))

data4 <- data3[c(1, 2, 3:24, 33,35,37,39,41, 43, 45)]
data4$ID <- sub(".*__(.*)", "\\1", data4$ID)

names(data4)[2] <- "BIN"

write.csv(file="181224_Malaise_min2_0.99_v1+BOLD.csv", data4)
table(row.names(data4)==1:8206)


#manually check empty bins!


data <- read.csv("181224_Malaise_min2_0.99_v1+BOLD_v1.csv", stringsAsFactors=F)


#unique bins, use most common taxonomy in each.
BINs <- unique(data$BIN)

exp <- NULL
for (i in 1:length(BINs)){
temp <- data[data$BIN==BINs[i],]

phylum <- sort(table(temp$phylum_name), decreasing=T)
phylum <- names(phylum)[1]
class <- sort(table(temp$class_name), decreasing=T)
class <- names(class)[1]
order <- sort(table(temp$order_name), decreasing=T)
order <- names(order)[1]
family <- sort(table(temp$family_name), decreasing=T)
family <- names(family)[1]
subfamily <- sort(table(temp$subfamily_name), decreasing=T)
subfamily <- names(subfamily)[1]
genus <- sort(table(temp$genus_name), decreasing=T)
genus <- names(genus)[1]
species <- sort(table(temp$species_name), decreasing=T)
species <- names(species)[1]

if(nrow(temp)==1){
temp2 <- c(temp$BIN[1], unlist(temp[4:24]), phylum, class, order, family, subfamily, genus, species)
} else {
temp2 <- c(temp$BIN[1], unlist(colSums(temp[4:24])), phylum, class, order, family, subfamily, genus, species)
}
exp <- rbind(exp, temp2)
rm(temp, temp2, phylum, class, order, family, subfamily, genus, species)
}


exp2 <- as.data.frame(exp, stringsAsFactors=F)
names(exp2)[c(1, 23:29)] <- c("BIN", "phylum", "class", "order", "family", "subfamily", "genus", "species")


nrow(exp2)
length(BINs)
head(exp2)
head(exp)

sum(as.numeric(unlist(exp2[2:22])))
sum(data[4:24])

head(exp2)
# export collapsed table

write.csv(file="181224_Malaise_min2_0.99_v1+BOLD_v1_Collapsed.csv", exp2, row.names=F)

data <- read.csv(file="181224_Malaise_min2_0.99_v1+BOLD_v1_Collapsed.csv", stringsAsFactors=F)


library("JAMP")

row.names(data) <- data$BIN

pdf(height=100, width=15, file="181224_collapsed.pdf")
OTU_heatmap(data[2:22], col=c("#2b83ba", "#abdda4", "#ffffbf", "#fdae61", "#d7191c"), abundance=T)
dev.off()

data[-1]


plot(colSums(data[2:22]>0), ylim=c(0, 1000))
