# Supplementary material for: Validation of COI metabarcoding primers for terrestrial arthropods
Source: PeerJ. 2019 Oct 7;7:e7745. doi: 10.7717/peerj.7745 (PMC6786254; doi:10.7717/peerj.7745)
Supplement: Supplemental Information 1 [file peerj-07-7745-s020.zip › Scripts_1_v2/JAMP_21_malaise/jamp_malaise_v10_RMsingle.R]

# 180625 jamp pipeline
# Installing dependencies needed fro JAMP
install.packages(c("bold", "XML", "seqinr", "devtools"), dependencies=T)
# Load devtools and install package directly from GitHub
library("devtools")
install_github("VascoElbrecht/JAMP", subdir="JAMP")


setwd("/Volumes/Vasco_4TB/2018 JAMP malaise/")
list.files()


library("JAMP") # v0.65


Demultiplexing_shifted(file1="0 raw data/Vasco-Run3_S1_L001_R1_001.fastq", file2="0 raw data/Vasco-Run3_S1_L001_R2_001.fastq", tags="_demultiplexing_files/tags_v1.csv", combinations="_demultiplexing_files/combos_v1.csv")

# check for PhiX
#system2("usearch", "-usearch_global \"/Volumes/Vasco_4TB/2018 primer tests/A_Demultiplexing_shifted/_data/N_debris_r1.txt\" -db \"/Volumes/Vasco_4TB/2018 primer tests/PhiX.fasta\" -id 0.9 -strand both -blast6out \"/Volumes/Vasco_4TB/2018 primer tests/A_Demultiplexing_shifted/PhiX_table.txt\"")


#Remove_last_folder(F)


# Paired end merging
U_merge_PE()

# delete 20 and 21 -> only looking at forward direction.
file.remove("B_U_merge_PE/_data/21_PE.fastq")
file.remove("B_U_merge_PE/_data/20_PE.fastq")

file.copy("A_Demultiplexing_shifted/_data/20_r1.txt", "B_U_merge_PE/_data/20_PE.fastq")
file.copy("A_Demultiplexing_shifted/_data/21_r1.txt", "B_U_merge_PE/_data/21_PE.fastq")


# reverse complement reads!
U_revcomp(RC=c(F,T))

getwd()


# load primers!
combos <- read.csv("~/Documents/UNI_und_VORLESUNGEN/14 Guelph/1 Primer Validation/1 Lab Work/1 PCR : lab/VE 9 - second step/data2_length_V2.csv", stringsAsFactors=F)
primers <- read.csv("~/Documents/UNI_und_VORLESUNGEN/14 Guelph/1 Primer Validation/1 Lab Work/1 primer list/primer_list_v5.csv", stringsAsFactors=F)
primers <- primers[,c(1,5)]

combos <- combos[-c(21,20),]

primers$sequence <- gsub("I", "N", primers$sequence)

# trimm primers
Cutadapt(forward=primers$sequence[match(combos$Forward, primers$Primer.name)],
reverse=primers$sequence[match(combos$Reverse, primers$Primer.name)])


# "manually" trimm primers from 20 and 21 (read one only)

file.remove("D_Cutadapt/_data/20_PE_RC_cut.fastq")
file.remove("D_Cutadapt/_data/21_PE_RC_cut.fastq")


system2("cutadapt", "-a TGATTTTTTGGTCACCCTGAAGTTTA$ -o \"D_Cutadapt/_data/20_PE_RC_cut.fastq\" \"C_U_revcomp/_data/20_PE_RC.fastq\" -f fastq --discard-untrimmed") # HCO2198 (in rev comp)
system2("cutadapt", "-g ^GGTCAACAAATCATAAAGAYATYGG -o \"D_Cutadapt/_data/21_PE_RC_cut.fastq\" \"C_U_revcomp/_data/21_PE_RC.fastq\" -f fastq --discard-untrimmed") #dgLCO1490


# discard with non target length
temp <- c(combos$region_size[c(-20, -21)], 269, 271) # 20, 21 added manually


Minmax(min=(temp-10), max=(temp+10))

# discard reads above 1 expected error
U_max_ee(max_ee=1, fastq=T)


setwd("/media/sarcodes/Vasco_4TB/2018 JAMP malaise")

U_fastq_2_fasta()
#U_subset(sample_size=200)
#Remove_last_folder()

files <- list.files("G_U_fastq_2_fasta/_data", full.names=T)
files

Map2ref(files, id=1, minuniquesize=1000, maxaccepts=0, maxrejects=0, refDB="../1 JAMP malaise/Ontraio_edited_ref_v2.fasta", filter=0.01, exe="usearch", JV=F)


# ON TOMS COMPUTER
setwd("/home/sarcodes/Desktop/VASCO")

library("JAMP")

#Empty_folder()


files <- list.files("A_Empty_Folder/_data", full.names=T)
files

Map2ref(files, id=1, minuniquesize=2, maxaccepts=0, maxrejects=0, refDB="Ontraio_edited_ref_v2.fasta", filter=0.01, exe="usearch", JV=F)
