# Supplementary material for: Validation of COI metabarcoding primers for terrestrial arthropods
Source: PeerJ. 2019 Oct 7;7:e7745. doi: 10.7717/peerj.7745 (PMC6786254; doi:10.7717/peerj.7745)
Supplement: Supplemental Information 1 [file peerj-07-7745-s020.zip › Scripts_1_v2/JAMP_21_malaise/combos_v2.csv]

ID	File1	File2
P5.1_P7.1	01_r1.txt	01_r2.txt
P5.2_P7.2	02_r1.txt	02_r2.txt
P5.3_P7.3	03_r1.txt	03_r2.txt
P5.4_P7.4	04_r1.txt	04_r2.txt
P5.5_P7.5	05_r1.txt	05_r2.txt
P5.6_P7.6	06_r1.txt	06_r2.txt
P5.7_P7.7	07_r1.txt	07_r2.txt
P5.8_P7.8	08_r1.txt	08_r2.txt
P5.9_P7.9	09_r1.txt	09_r2.txt
P5.10_P7.10	10_r1.txt	10_r2.txt
P5.11_P7.11	11_r1.txt	11_r2.txt
P5.12_P7.12	12_r1.txt	12_r2.txt
P5.13_P7.13	13_r1.txt	13_r2.txt
P5.14_P7.14	14_r1.txt	14_r2.txt
P5.15_P7.15	15_r1.txt	15_r2.txt
P5.16_P7.16	16_r1.txt	16_r2.txt
P5.17_P7.17	17_r1.txt	17_r2.txt
P5.18_P7.18	18_r1.txt	18_r2.txt
P5.19_P7.19	19_r1.txt	19_r2.txt
P5.20_P7.20	20_r1.txt	20_r2.txt
P5.21_P7.21	21_r1.txt	21_r2.txt
