# Supplementary material for: Validation of COI metabarcoding primers for terrestrial arthropods
Source: PeerJ. 2019 Oct 7;7:e7745. doi: 10.7717/peerj.7745 (PMC6786254; doi:10.7717/peerj.7745)
Supplement: Table S2 [file peerj-07-7745-s022.xls]

## Sheet: primersequences
list	Primer name	ID	strand	bind	sequence	Tag	Citation	Comment
1	LCO1490	1	F	0	GGTCAACAAATCATAAAGATATTGG		Folmer et al. 1994
2	HCO2198	1	R	659	TAAACTTCAGGGTGACCAAAAAATCA		Folmer et al. 1994
3	Uni-MinibarR1	2	R	131	GAAAATCATAATGAAGGCATGAGC		Meusnier et al. 2008
4	Uni-MinibarF1	2	F	3	TCCACTAATCACAARGATATTGGTAC		Meusnier et al. 2008
5	ZBJ-ArtF1c	3	F	21	AGATATTGGAACWTTATATTTTATTTTTGG		Zeale et al. 2010
6	ZBJ-ArtF1c_deg	3	F	21	RGAYATYGGWACHYTWTAYTTYHTHTTYGG		This Publication
7	ZBJ-ArtR2c	3	R	179	WACTAATCAATTWCCAAATCCTCC		Zeale et al. 2010
8	ZBJ-ArtR2c_deg	3	R	179	WAYTARTCARTTWCCRAAHCCHCC		This Publication
9	mlCOIintF	4	F	345	GGWACWGGWTGAACWGTWTAYCCYCC		Leray et al. 2013
10	mlCOIintR	4	R	320	GGRGGRTASACSGTTCASCCSGTSCC		Leray et al. 2013
11	BR3	4	R	320	GGDGGRTANACWGTYCAHCCDGTHCC		This Publication
12	LepF1	5	F	0	ATTCAACCAATCATAAAGATATTGG		Hebert et al. 2004
13	EPT-long-univR	5	R	128	AARAAAATYATAAYAAAIGCGTGIAIIGT		Hajibabaei et al. 2011
14	MLepF1-Rev	5	R	219	CGTGGAAAWGCTATATCWGGTG		Brandon-Mong et al. 2015
15	Ill_C_R	6	R	326	GGIGGRTAIACIGTTCAICC		Shokralla et al. 2015
16	Ill_B_F	6	F	240	CCIGAYATRGCITTYCCICG		Shokralla et al. 2015	same as B
17	BF1	7	F	342	ACWGGWTGRACWGTNTAYCC		Elbrecht & Leese 2017
18	BF1i	7	F	342	ACIGGITGRACIGTITAYCC		This Publication
19	BF2	7	F	237	GCHCCHGAYATRGCHTTYCC		Elbrecht & Leese 2017
20	BF3	15	F	240	CCHGAYATRGCHTTYCCHCG		This Publication
21	BR1	7	R	560	ARYATDGTRATDGCHCCDGC		Elbrecht & Leese 2017
22	BR1i	7	R	560	ARYATIGTRATIGCICCIGC		This Publication
23	BR2	7	R	659	TCDGGRTGNCCRAARAAYCA		Elbrecht & Leese 2017
24	ArF5	8	F	240	GCICCIGAYATRKCITTYCCICG		Gibson et al. 2014
25	ArR5	8	R	551	GTRATIGCICCIGCIARIACIGG		Gibson et al. 2014
26	jgLCO1490	9	F	0	TITCIACIAAYCAYAARGAYATTGG		Geller et al. 2013
27	jgHCO2198	9	R	659	TAIACYTCIGGRTGICCRAARAAYCA		Geller et al. 2013
28	MZplankF2	10	F	316	RGYNGGNACRGGNTGRACNGT		This Publication
29	LepR1	10	R	659	TAAACTTCTGGATGTCCAAAAAATCA		Hebert et al. 2004	+ HCO2198 = C_LepFolR
30	C_LepFolR	10	R	659	TAAACTTCWGGRTGWCCAAAAAATCA		Hernández-Triana et al. 2014
31	AncientLepF3	11	F	195	TTATAATTGGDGGWTTTGGWAATTG		Prosser et al. 2016, modified
32	A	12	F	204	GGIGGITTTGGIAATTGAYTIGTICC		Hajibabaei et al. 2012
33	D	12	R	410	CCTARIATIGAIGARAYICCIGC		Hajibabaei et al. 2012
34	B	12	F	240	CCIGAYATRGCITTYCCICG		Hajibabaei et al. 2012
35	Bn	12	F	240	CCNGAYATRGCNTTYCCNCG		This Publication
36	E	12	R	554	GTRATIGCICCIGCIARIAC		Hajibabaei et al. 2012	identical to R5 (Gibson et al. 2015)
37	En	12	R	554	GTRATNGCNCCNGCNARNAC		This Publication
38	C	12	F	345	GITGAACIGTITAYCCICC		Hajibabaei et al. 2012
39	F	12	R	602	CCIGCIGGRTCIAARAAIGAIGT		Hajibabaei et al. 2012
40	fwhF1	13	F	0	YTCHACWAAYCAYAARGAYATYGG		Vamos et al. 2017
41	fwhR1	13	R	179	ARTCARTTWCCRAAHCCHCC		Vamos et al. 2017
42	fwhF2	13	F	345	GGDACWGGWTGAACWGTWTAYCCHCC		Vamos et al. 2017
43	fwhR2n	13	R	551	GTRATWGCHCCDGCTARWACWGG		Vamos et al. 2017
44	MG-LCO1490	15	F	0	ATTCHACDAAYCAYAARGAYATYGG		Galan et al. 2017
45	MG-univR	15	R	134	ACTATAAARAARATYATDAYRAADGCRTG		Galan et al. 2017
46	230_R	16	R	230	CTTATRTTRTTTATICGIGGRAAIGC		Gibson et al. 2015
47	MhemF	17	F	255	GCATTYCCACGAATAAATAAYATAAG		Park et al. 2011
48	dgHCO2198	18	R	659	TAAACTTCAGGGTGACCAAARAAYCA		Meyer et al. 2003
49	dgLCO1490	18	F	0	GGTCAACAAATCATAAAGAYATYGG		Meyer et al. 2003
50	Fol-degen-for	19	F	0	TCNACNAAYCAYAARRAYATYGG		Yu et al. 2012
51	Fol-degen-rev	19	R	659	TANACYTCNGGRTGNCCRAARAAYCA		Yu et al. 2012
52	MLepF1	20	F	251	GCTTTCCCACGAATAAATAATA		Hajibabaei et al. 2006
53	RonMWASPdeg	20	F	237	GGWTCWCCWGATATAKCWTTTCC		M. A. Smith (unpublished)
54	mlCOIintF-XT	21	F	345	GGWACWRGWTGRACWITITAYCCYCC		Wangensteen et al. 2018

## Sheet: primer combinations
ID	TEST	Forward	Reverse	Annealing °C	Reference	Comment
1	T	LCO1490	HCO2198	46	Folmer et al. 1994
2	F	Uni-MinibarF1	Uni-MinibarR1	46	Meusnier et al. 2008
3	T	ZBJ-ArtF1c	ZBJ-ArtR2c	61/53	Zeale et al. 2011
4	T	mlCOIintF	jgHCO2198	62/46	Leray et al. 2013
5	F	jgLCO1490	mlCOIintR	62/46	Leray et al. 2013
6	F	LepF1	EPT-long-univR	43.5	Hajibabaei et al. 2011
7	F	LepF1	MLepF1-Rev	45	Brandon-Mong et al. 2015
8	F	LCO1490	Ill_C_R	48	Shokralla et al. 2015
9	F	Ill_B_F	HCO2198	46	Shokralla et al. 2015
10	F	BF1	BR1	50	Elbrecht & Leese 2017
11	F	BF1	BR2	50	Elbrecht & Leese 2017
12	F	BF2	BR1	50	Elbrecht & Leese 2017
13	T	BF2	BR2	50	Elbrecht & Leese 2017
14	T	ArF5	ArR5	46	Gibson et al. 2014
15	T	AncientLepF3	C_LepFolR	51	Natalia Ivanova, unpublished
16	T	MZplankF2	C_LepFolR	51	Natalia Ivanova, unpublished
17	F	A	D	46	Hajibabaei et al. 2012
18	T	B	E	46	Hajibabaei et al. 2012
19	F	C	F	46	Hajibabaei et al. 2012
20	F	fwhF1	fwhR1	52	Vamos et al. 2017
21	F	fwhF2	fwhR2n	58	Vamos et al. 2017
22	F	LCO1490	230_R	46	Gibson et al. 2015
23	T	MG-LCO1490	MG-univR	45	Galan et al. 2017
24	F	MhemF	dgHCO2198	45	Beng et al. 2016
25	F	dgLCO1490	dgHCO2198	40/44	Meyer 2003
26	T	BF3	BR2	50	This publication
27	T	BF1i	BR1i	50	This publication
28	T	Bn	En	46	This publication
29	T	ZBJ-ArtF1c_deg	ZBJ-ArtR2c_deg	46	This publication
30	T	fwhF1	BR3	50	This publication
31	F	Fol-degen-for	Fol-degen-rev	51/41	Yu et al. 2012
32	F	mlCOIintF	Fol-degen-rev	46	Krehenwinkel et al. 2018
33	F	ArF5	Fol-degen-rev	46	This publication
34	F	MLepF1	C_LepFolR	46	Unpublished
35	F	RonMWASPdeg	C_LepFolR	46	Unpublished
36	F	mlCOIintF-XT	jgHCO2198	45	Wangensteen et al. 2018
